# Supplementary material for: Phylogenetic Comparison of F-Box (FBX) Gene Superfamily within the Plant Kingdom Reveals Divergent Evolutionary Histories Indicative of Genomic Drift
Source: PLoS One. 2011 Jan 28;6(1):e16219. doi: 10.1371/journal.pone.0016219 (PMC3030570; doi:10.1371/journal.pone.0016219)
Supplement: File S1 — The non-redundant peptide sequences from the 13,565 FBXDs in the FBXD_Query collection. The FBXD peptide sequences were collected from three resources: (i) PFAM and SMART, (ii) FBXD peptide sequences of FBX proteins predicted from the 18 plant proteomes, and (iii) FBXD peptide sequences of FBX proteins from the species outside the 18 plant proteomes which were collected from UniProtKB, UniRef, and/or the NCBI reference sequence database RefSeq. (TXT) [file pone.0016219.s017.txt]

File S1.  The non-redundant peptide sequences from the 13,565 FBXDs in the FBXD_Query collection.  

>Al_F0001 | jgi|Araly1|313041|fgenesh1_pm.C_scaffold_1001821
MLSDLPFDLVDEILSRVPTKFLVRLRSTCKRWNSLFDNHRFSKKHFG
>Al_F0002 | jgi|Araly1|903464|scaffold_402965.1
MTELPFDLVCEILARVPVEDLLRFRCVCKSWRSLFQDEGFIRKHTT
>Al_F0003 | jgi|Araly1|889648|scaffold_102442.1
RCLPDELLFEVFARMMPYDLGRAACVCRKWRYTVRNPVFWRNACL
>Al_F0004 | jgi|Araly1|893686|scaffold_200760.1
KNMSNLPQDLVEEILSRVPLTSLRAMRSTCKKWNTLFKDERFTKKHIA
>Al_F0005 | jgi|Araly1|323223|fgenesh1_pm.C_scaffold_5000767
RSIIYLPEDLLVEILSRVPAKSLVRLRSTSKRWNALVKDGRFAKKHYA
>Al_F0006 | jgi|Araly1|480126|fgenesh2_kg.3__2827__AT2G04920.1
MSDLPPDLVEEILSRIPATSLKRLRSTCKQWNSLFKNRRFTEKHFR
>Al_F0007 | jgi|Araly1|894974|scaffold_202048.1
PNFDTLPEHLQMEILSLLPLQSLGVCLCVSKQWRSLIRSQEFEDLYLS
>Al_F0008 | jgi|Araly1|875062|Al_scaffold_0003_3703
MMMSDLPPELLEEILSRVPATCLQRVRSTCKRWNDLFKDGRFTEKHFR
>Al_F0009 | jgi|Araly1|895449|scaffold_202523.1
MFSSSLPPEIILKILSFLPGKTLQQLRLVSKQFNSLISEPYLLRLHHR
>Al_F0010 | jgi|Araly1|480681|fgenesh2_kg.3__3382__AT2G17830.1
TIMSDLPRDLLAEILSKVPLTSLRAVRFTCKKWNDLSKDRSFHKKQII
>Al_F0011 | jgi|Araly1|894842|scaffold_201916.1
TSFETLPLDMQMEILSRLPLKSLMGCMCVSKKWASIIRSKAFRDHYLS
>Al_F0012 | jgi|Araly1|319463|fgenesh1_pm.C_scaffold_3002479
DLKKLPWELIEEILSRVPPKSLVRFRTVSKQWNALFDDKTFMNHHRM
>Al_F0013 | jgi|Araly1|352144|fgenesh1_pg.C_scaffold_6002737
TTMSNLPNDLLEEIVSRVPLKSMRKVRLTCKKWNALFKSRSFTKMHIG
>Al_F0014 | jgi|Araly1|911532|scaffold_603589.1
FNMPYLPDDILLHCLARVSRLYYPILSLVSKRFRSLVTSLELHDIRIV
>Al_F0015 | jgi|Araly1|868294|Al_scaffold_0004_457
MKISHLPYDLESEILSRVPTKSLAKFRTTCKRWYALFRDPNFIKKNFG
>Al_F0016 | jgi|Araly1|490697|fgenesh2_kg.7__130__AT4G39240.1
SSLLLLPDEIILNCLARLPRCYYPVISLVSKTFRRLIASPEIYVERSL
>Al_F0017 | jgi|Araly1|894975|scaffold_202049.1
PNFDTLPEHLQMEILSRLPPQYLGKCLFVSKQWASLIQSQEFRDLYLS
>Al_F0018 | jgi|Araly1|894976|scaffold_202050.1
PNFGTLPEDLQKEILLRLPLKSLGVCIGVSKQWRSLIRSQEFRDLYSS
>Al_F0020 | jgi|Araly1|320045|fgenesh1_pm.C_scaffold_4000102
LSFSSLPYDVVLNCLSRVPRCYYSNLSRVSKTFRSLVSSPELARRRSS
>Al_F0021 | jgi|Araly1|486646|fgenesh2_kg.5__2638__AT3G61590.1
DSLLPDDLLERILSFLPIASIFRAGTVCKRWNEIVSSRRFLCNFSN
>Al_F0022 | jgi|Araly1|912478|scaffold_700220.1
FPLSSLPDEVALSCLARVPRSDHLALSLVCKRYRSLVLSPEFYKMRSL
>Al_F0023 | jgi|Araly1|345126|fgenesh1_pg.C_scaffold_4001468
ILMTSLPDEILLDCVARLPRSYYPILSLVSKQFRSLVTSPELYRRRCF
>Al_F0024 | jgi|Araly1|868663|Al_scaffold_0004_826
ELLPHDVIELILERLPVQALLVFRSVSKKWKSTIDSRRFKERRLQ
>Al_F0025 | jgi|Araly1|338904|fgenesh1_pg.C_scaffold_2001003
GKLPRELEEEILSRLPPRSLVRFRSVCKHWKHLFNDKRFINNSLA
>Al_F0026 | jgi|Araly1|894971|scaffold_202045.1
PNFDTLPEHLQMEILLRLPLQSLGKCLCVSKQWASLIRSQEFRDLYSS
>Al_F0027 | jgi|Araly1|319045|fgenesh1_pm.C_scaffold_3002061
MEWRSLPLELQEEILSRVPAKSLARLRSTSKRWNALLKSGSFAKIHSA
>Al_F0028 | jgi|Araly1|900376|scaffold_304346.1
MITSLPDDIIVDILAHVSRWDYPTLSLVSKHFRSLVSSSELYARRSL
>Al_F0030 | jgi|Araly1|341908|fgenesh1_pg.C_scaffold_3001671
MSDLPKDLVEEILSRLPATTLKRLRSTCKLWNSLFKDEGFARKHFE
>Al_F0031 | jgi|Araly1|479142|fgenesh2_kg.3__1843__AT3G16740.1
TKISDLPRDLTEEVLSRLPVTSMRAVRFTCKNWNSLSKDRSFRKKHLR
>Al_F0032 | jgi|Araly1|897924|scaffold_301894.1
FLPEELAIEILVRLSMKDLARFRCVCKTWRDLINDRGFAETYR
>Al_F0033 | jgi|Araly1|892257|scaffold_105051.1
FQLPLDLIVEILKKLPTKSLMRFRCVSKQWSSIISNRRDFVESIM
>Al_F0034 | jgi|Araly1|898340|scaffold_302310.1
TMMSDLPHDLLEEILSRVPLTCLRAVRSTCKTWNNLSNKSKFYVTVCS
>Al_F0035 | jgi|Araly1|897388|scaffold_301358.1
SPFLSLPDDLVLNIVARVPRLYYPTLSLVSKSFRSLLASPELYKVRSL
>Al_F0036 | jgi|Araly1|479232|fgenesh2_kg.3__1933__AT3G17560.1
KLIFDLPQDVIEEIFSKVPVTSLRRLRSTCKRLYALLKDQGFIKKHFA
>Al_F0037 | jgi|Araly1|891037|scaffold_103831.1
NSVSLPSDVVMEIMSRVPGKSLARFRLVSKQFRSLLSDPCFLRLHHS
>Al_F0038 | jgi|Araly1|898118|scaffold_302088.1
GKLPWDLEEEILSRLPPRSLVRFRSVCKHWNDLFYDKSFVKKHLS
>Al_F0039 | jgi|Araly1|899166|scaffold_303136.1
MMMPELPEDLLEEILCRVPATSLKQLRCTCKLWNRLFNDKRFARKHFR
>Al_F0040 | jgi|Araly1|481068|fgenesh2_kg.4__128__AT2G22050.1
PSFSSLPDEIVLDCLQRVPRSYYLNLCRVSKTLRSLVRSPELSRLRSL
>Al_F0041 | jgi|Araly1|490661|fgenesh2_kg.7__94__AT4G38940.1
CLISLLPDEIVVDIVARVPRCYYPTLSQVSRRFRSLVASPELYARRSF
>Al_F0042 | jgi|Araly1|318995|fgenesh1_pm.C_scaffold_3002011
MSYLPPDLVEEILSRVPATSLIRLRSTCKLWNTLFKHPKFAEKQFR
>Al_F0043 | jgi|Araly1|894748|scaffold_201822.1
MTILMLPDDVVLNCLARVSRLYYPTLSLVSKKFRSLLSSKELYQTRTL
>Al_F0044 | jgi|Araly1|898555|scaffold_302525.1
MMIRNLPEDLLVEILSKVPALSLARLRSTSKKWNALIKYERLLAKKHS
>Al_F0045 | jgi|Araly1|899141|scaffold_303111.1
MDWRSLPMDLQKEILSRVPATSLARLRSTSKQWNALLKSANIHSTNA
>Al_F0046 | jgi|Araly1|487074|fgenesh2_kg.6__208__AT5G02980.1
TSFSSLPYDIILNCLARVSRFHYPTLSLVSKGFRSLIASRELYATRSR
>Al_F0047 | jgi|Araly1|881545|Al_scaffold_0001_3312
EKLPWDMVEEILSRVPPTSLVRFRTVCKRWNALFNDKTFINNHK
>Al_F0048 | jgi|Araly1|490739|fgenesh2_kg.7__172__AT4G39590.1
NSIGSLSNDLLLNCFARVSRMYYPALSRVSKRFRSIVTSPEIYHTRSL
>Al_F0049 | jgi|Araly1|898005|scaffold_301975.1
TAISDLPRDMVEEVISRVPLTSLRSVRTTCKNWNSLFKTRSFTKKHIR
>Al_F0050 | jgi|Araly1|479230|fgenesh2_kg.3__1931__AT3G17540.1
MMISDLPHELESEILSRVPTKSLAKLQTTCKRWYALFRDPRFVKKNFV
>Al_F0051 | jgi|Araly1|899303|scaffold_303273.1
MSDLPLDLVEELLSRVPATSLKRLRSTCKKWNALLNNRRFTEKHFR
>Al_F0052 | jgi|Araly1|899324|scaffold_303294.1
MMMSDLPADLVEEILSRVPATSLKRLRSTCKQWNALFKNRGLKGSLS
>Al_F0053 | jgi|Araly1|903179|scaffold_402680.1
MAMLDLPRDLLEDIVSRVPDESLRELRCTCKQWNALFKDPGFTKKTIR
>Al_F0054 | jgi|Araly1|881566|Al_scaffold_0001_3333
SKLDSLPLDLKMAILTRMPAKSLMKLRCVSKMWSSIIRSRGFIDSYYA
>Al_F0055 | jgi|Araly1|342410|fgenesh1_pg.C_scaffold_3002173
MFDIPLDLVEEILSRVPATSFKRLRSTCRRWNALLKDPRFTEKHFL
>Al_F0056 | jgi|Araly1|856023|Al_scaffold_0320_1
RNWLDLPPELTTSILLRLSVTDILFNAQKVCRQWRRVCKDPSMWQKINL
>Al_F0057 | jgi|Araly1|898505|scaffold_302475.1
MMMSNLPRDLVEEILSRVPLTSLKSVRSTCKKWNALTKYQSFTNKHIR
>Al_F0058 | jgi|Araly1|879442|Al_scaffold_0001_1209
VVELLPHDVVELILEKLPVKPLLRLKSVSKRWKSTIESHRFKERQFI
>Al_F0059 | jgi|Araly1|898004|scaffold_301974.1
TAMSDLPQDMVEEVLSRVPLTSLRAVRTTCKSWNSLFKTRSFTRKHIR
>Al_F0060 | jgi|Araly1|889981|scaffold_102775.1
SPILSLPYDLLFNCLARVSRLYYPTLSLVSKSFRSLLASPELYRARSL
>Al_F0061 | jgi|Araly1|331646|fgenesh1_pm.C_scaffold_8000989
IDIPSLPQDILIHIFSFLDVSSLLSSAQVSRSWNQATHENSLWQTQFD
>Al_F0062 | jgi|Araly1|490198|fgenesh2_kg.6__3332__AT4G05497.1
TNWTELPPELTSSILHRLGAIEILLNAQRVCRSWRRICKDPSMWRKIDI
>Al_F0063 | jgi|Araly1|341820|fgenesh1_pg.C_scaffold_3001583
TAMSDLPQDVVEEVLSSVPLTSLRAVRTTCKKWNSLSKHRSFTKKHIR
>Al_F0064 | jgi|Araly1|920550|scaffold_3400007.1
TSNPSLPDDLVVNILARVSRSYHPNLSLVCKSFRSILASPELYQTRTL
>Al_F0065 | jgi|Araly1|342623|fgenesh1_pg.C_scaffold_3002386
TKISNLPKDLVEEVLSRVPLTSLRNIRLTCKKWNILSKGESFAKKHLG
>Al_F0066 | jgi|Araly1|894230|scaffold_201304.1
MSMSNLPKDLVEEIISRVPLKCLRSIRLTCKKWNALFKSRSFTTMHID
>Al_F0067 | jgi|Araly1|883800|Al_scaffold_0008_64
LVMSDLPGDLLEEILCRVPATSLKQLRSTCKQWNNLFKNGRFIRKHLD
>Al_F0069 | jgi|Araly1|489119|fgenesh2_kg.6__2253__AT5G22610.1
DLISKLPEVLISQILSYLPTKDIVRTSVLSKRWKSIWLLIPGLHLD
>Al_F0070 | jgi|Araly1|895573|scaffold_202647.1
SPINRLPPDSLHQIFSSLPLRDIMVCRSVCKFFNQLLTSQCFIEIIST
>Al_F0071 | jgi|Araly1|911312|scaffold_603369.1
IDLPEDLVVEILSRVPAESLVRLRTTSKRWNVLIKDGRFAKKHYA
>Al_F0072 | jgi|Araly1|894223|scaffold_201297.1
ITMSNLPTDLVEEIISKVPLKSMRGVRLTCKKWNDLFKSRSFTKMHIG
>Al_F0073 | jgi|Araly1|494684|fgenesh2_kg.8__500__AT5G43190.1
TIWSNLPNHLLEHILSLLPFKTLLTLRSISRHLRSLILSPSFISDHSF
>Al_F0074 | jgi|Araly1|480852|fgenesh2_kg.3__3553__AT2G18780.1
MLSDLPKDLAEEVLSKFPVTSLRRVRFTCKKWNTLSKDRSFTRKHID
>Al_F0075 | jgi|Araly1|471762|fgenesh2_kg.1__1716__AT1G15680.1
IELPDEILAEIVARLPFRSVTRFKAVCKGWRSLIESTYFRRLFVF
>Al_F0076 | jgi|Araly1|898319|scaffold_302289.1
MTIPELPKDLIEEILCYVPATYLKRLRSTCKEWNRLFKDDRRFERKHF
>Al_F0077 | jgi|Araly1|315222|fgenesh1_pm.C_scaffold_2000255
SSIMSLPYDLLFNCFARVSRLYYPTLSLVSKTFRSIVYSSELYETRSR
>Al_F0078 | jgi|Araly1|901765|scaffold_401266.1
MYELPGDLVEEILCRVPTISLNRLRYTCKRWNRLFNQRRFTRKHLD
>Al_F0079 | jgi|Araly1|482868|fgenesh2_kg.4__1928__AT2G38590.1
TMISNLPTVLIEEIFVRVPLKSLRAVRLTCKSWNTLSKSRSFLKLYIS
>Al_F0080 | jgi|Araly1|495730|fgenesh2_kg.8__1546__AT5G56370.1
DSISLLPDDFLLHILSLLPTKDVLNTSVLSKRWRYLWKLVPKLQYIDI
>Al_F0081 | jgi|Araly1|906605|scaffold_502309.1
ATFKEIPEDVLMEILARLPANSVTRFKCVSKHWSSLISSRYFTNLFFE
>Al_F0082 | jgi|Araly1|918351|scaffold_801751.1
SPNPSLPDDLLMSIFARVSRLYYPTLSLVSKSFRSLLTSPELYKARSL
>Al_F0083 | jgi|Araly1|915760|scaffold_703502.1
TGFDSIPEDLLMKIFARLSAKYVARLMYVSKLWYSLIASRYFTKLFLE
>Al_F0084 | jgi|Araly1|486117|fgenesh2_kg.5__2109__AT3G56780.1
SCINELPDDLILKILSFLSTKHVVVTSLLSKEWKSLWTRVPILKYDVR
>Al_F0085 | jgi|Araly1|891314|scaffold_104108.1
SLFDQISVDLVINILSKLPVKSIAQCRCVSKHWSSIIRRPNYNMLF
>Al_F0086 | jgi|Araly1|898704|scaffold_302674.1
MMMSDLPRDLVEEILSRIPATSVKRLRSTCKLWNTLFNNRKFTEKNFR
>Al_F0087 | jgi|Araly1|911660|scaffold_603717.1
SQIPSLPDELLVSCLARVSRLHYATLSLVSKSFRSLIASPELYKTRSL
>Al_F0088 | jgi|Araly1|905807|scaffold_501511.1
TTISDLSEELVEEILCRVPATSLKALRSTCKKWNALSKNQIFGKTE
>Al_F0089 | jgi|Araly1|911615|scaffold_603672.1
NLVPEEALVKILARLSLKYIARFRSVCKEWKSIIDSDFFRDLYES
>Al_F0090 | jgi|Araly1|333104|fgenesh1_pm.C_scaffold_34000003
TPISSLPDDLVLSCFARVSRLYYPILSLVSKSCRTLVASPELYKTRSF
>Al_F0091 | jgi|Araly1|904436|scaffold_500140.1
IHIPNDIVEEIMVMLPVKSLMRFRAVSKHWRSLITSKEFGERYK
>Al_F0092 | jgi|Araly1|904550|scaffold_500254.1
NSSSSLTNDLIMEILSRLPSKSVARFRCVSKRWASMFASPYFKELFVT
>Al_F0093 | jgi|Araly1|915559|scaffold_703301.1
SNIFDLPNDLVNNILSRLPVKSIAKLCCISKLWSSIFRRPHISELLSI
>Al_F0094 | jgi|Araly1|873181|Al_scaffold_0003_1822
TKISDLPRDLAEEVLSRVPVTSLRAVRFTCKKWNTLTKHRSFTKKLVC
>Al_F0095 | jgi|Araly1|490734|fgenesh2_kg.7__167__AT4G39550.1
TPNPSLPDDLVLSCLARVSRLDYTTLSLVSKSFRSLVASPELYKIRSS
>Al_F0098 | jgi|Araly1|318596|fgenesh1_pm.C_scaffold_3001612
MTLPELPKDLVEEILCLVPATSLKRLRSTCKRWNHLFKDDKRFARKHT
>Al_F0099 | jgi|Araly1|913569|scaffold_701311.1
SSFLSLPNEIIVNCFARISKSSYRSLSLVCKTFRSLISSPDLYAARSQ
>Al_F0100 | jgi|Araly1|356912|fgenesh1_pg.C_scaffold_8000699
FLPDDILEMCLMRLPLTSLLNAQLVCKKWRSMATNQRFLQIRRE
>Al_F0101 | jgi|Araly1|877516|Al_scaffold_0002_2110
DWISKLPSDVLLMIISRLSTEEAVRTSLVSKRWEHLWKHMSHLVLDIR
>Al_F0102 | jgi|Araly1|879364|Al_scaffold_0001_1131
LSLEFLPHDLVELILQRLPVKPLLRFKSVSKNWKSTIESQRFQEGNL
>Al_F0103 | jgi|Araly1|917844|scaffold_801244.1
TSNPSLPDDLVVNILARVSRSYHPNLSLVSKSFRSILASPELYQTRTL
>Al_F0104 | jgi|Araly1|495732|fgenesh2_kg.8__1548__AT5G56400.1
DKISDLPEDLLVHILSLLPTTNDIVATSGVSKRWKSLWKKVHKLRFNDQ
>Al_F0105 | jgi|Araly1|881659|Al_scaffold_0001_3426
VELPEDLVEEILHRLPVKYLVRLKSVSKVWKSLIESSHLAEKHLR
>Al_F0106 | jgi|Araly1|918792|scaffold_802192.1
DRLSQLPDDFLLQILSWLPTKDVMVTSLLSKRWRFLWTLVPRLNYDLR
>Al_F0107 | jgi|Araly1|477924|fgenesh2_kg.3__625__AT3G06240.1
ESLVLPPEIITEILLRLPAKSIGRFRCVSKLFYSLSSDPGFAKNHLD
>Al_F0108 | jgi|Araly1|902983|scaffold_402484.1
EKLPSYLVGEIICRLPTKSLARFRVVSKTWNAFWEDKSFSKKYLA
>Al_F0109 | jgi|Araly1|918442|scaffold_801842.1
DRISQLPDHLILYHILDHLPIKDLVTTSVLSTRWRSLWLSVPCLKLKSR
>Al_F0110 | jgi|Araly1|892429|scaffold_105223.1
DPLPVDLVLNILSRLSLKAIARCRCVSKHWSSIIRRPNSNLLFP
>Al_F0111 | jgi|Araly1|916346|scaffold_704088.1
PSFSSLPDEIIENILARISKWTYPNLSLVSKTFLSLLSSPQLYKTRSH
>Al_F0112 | jgi|Araly1|338454|fgenesh1_pg.C_scaffold_2000553
PSFLSLPEEIILTCLARIPRSYYPKLSLVCKTFRSLIVSKELNDARFH
>Al_F0113 | jgi|Araly1|345624|fgenesh1_pg.C_scaffold_4001966
TMIYDLPRDLIEEIFSRLPLKSMKAVRLTCKSWNNLFKSKVTTPTR
>Al_F0114 | jgi|Araly1|320621|fgenesh1_pm.C_scaffold_4000678
MSELPGDLVEEILCRVPAISLKQLRYTCKRWNNLFNERRFTRKHFD
>Al_F0115 | jgi|Araly1|322562|fgenesh1_pm.C_scaffold_5000106
SLFDNLPEDCISNIISFTSPRDACVAASVSKTFESAVSSDSVWDKFLP
>Al_F0116 | jgi|Araly1|338371|fgenesh1_pg.C_scaffold_2000470
TLNLSLPEDLIVSILARVSRLYYPTLSLVSKRFRSLLTSPELYQTRSL
>Al_F0117 | jgi|Araly1|491422|fgenesh2_kg.7__855__AT3G43710.1
FGIQMLPDDLVLNCLARVSRMYYPVLSLVSKRFRSFLTSTELFQTRNL
>Al_F0118 | jgi|Araly1|322563|fgenesh1_pm.C_scaffold_5000107
LSLDDLPEECISIIISFTSPLDACVLASVSKTFESAVKSDIVWEKFIP
>Al_F0119 | jgi|Araly1|486543|fgenesh2_kg.5__2535__AT3G60710.1
DLISQLPNELLHEILLNLPTSESVRTSVLSTRWRNLWQSVPGLLL
>Al_F0120 | jgi|Araly1|873575|Al_scaffold_0003_2216
MMMSNLPQDLVEEILSRVPLTSTRAVRSTCKKWNALSKDQSFANKHIG
>Al_F0122 | jgi|Araly1|897607|scaffold_301577.1
TTIADLPGDLVEEILSRVPLTSLRATRSTCKKWNALSKNQIFGRKAT
>Al_F0123 | jgi|Araly1|314297|fgenesh1_pm.C_scaffold_1003077
TMISNLPRDLIEEILSRVPLKSMRAVRLTCKNWNTLSRTISESLTK
>Al_F0124 | jgi|Araly1|473930|fgenesh2_kg.1__3884__AT1G47915.1
DSISNLPDEILGKILSLLPTKVAASTSVLSKRWRNLLGLVDTLSFD
>Al_F0125 | jgi|Araly1|485419|fgenesh2_kg.5__1411__AT3G50710.1
DRISNLSDDLLLKIFSSLPTKDVVVTMLLSKRWKFLWTMVPKLRFDDE
>Al_F0126 | jgi|Araly1|495460|fgenesh2_kg.8__1276__AT5G53840.1
ISQLPDHLICQILSHLPTKEAVRTSILSTRWRNLWQLVPVLDLN
>Al_F0127 | jgi|Araly1|346730|fgenesh1_pg.C_scaffold_5000122
SPFDSLPEDCIANIISFTNPRDACVAATVSKTFESAVKSDIIWEKFLP
>Al_F0128 | jgi|Araly1|479216|fgenesh2_kg.3__1917__AT3G17400.1
TTMSDLPSDLAEEVLSRLPVTSLRGFRAACKKWNTLSKDRSFTRKHLA
>Al_F0129 | jgi|Araly1|916057|scaffold_703799.1
SMISSLPRELIEEIISRVPLRSMKSVRLTCKSWNNLSKSEIFTKMHID
>Al_F0130 | jgi|Araly1|478125|fgenesh2_kg.3__826__AT3G07870.1
GLESLPGDIIADIFSRLPISSIARLMFVCRSWRSILTQHGRVSSSSS
>Al_F0131 | jgi|Araly1|899280|scaffold_303250.1
TTVTNLPRDLVEEIVSRVPLKAMRAVRLTSKTFYTLSKSQSFTKLHIS
>Al_F0132 | jgi|Araly1|917949|scaffold_801349.1
LFPDEVILQILARLPVKSLFRFKSVCKSWYRLPSDKYFTSLFNK
>Al_F0133 | jgi|Araly1|479123|fgenesh2_kg.3__1824__AT3G16580.1
ETLPWELIEEILSRVPPESLLRFKTVSKQWNALFDDKTFINNHKT
>Al_F0134 | jgi|Araly1|479334|fgenesh2_kg.3__2035__AT2G07130.1
MTIPNLPKDLVEEVLSFVPATYLKRLSSTCKPWNRLIHNDKRFARKHF
>Al_F0135 | jgi|Araly1|918035|scaffold_801435.1
TMIFDLPQNLIEEIFSRVPMISLRQLRSTCKRLNNLFKHRRFIKKQIA
>Al_F0136 | jgi|Araly1|354756|fgenesh1_pg.C_scaffold_7001929
VNIPYLPDDILLNCLARVSRLYYPTLSLVSKRFRSLLASTELYETRKL
>Al_F0137 | jgi|Araly1|479202|fgenesh2_kg.3__1903__AT3G17270.1
MKIPNLPDDLESEILCRVPAKSLTKLKTTCKRWHALFRDPRFVKQNLG
>Al_F0138 | jgi|Araly1|327908|fgenesh1_pm.C_scaffold_7000135
TQIPSLPVDLLISILARVSRLDYPILSLVSKSFRSLLASPELYETRSL
>Al_F0139 | jgi|Araly1|894862|scaffold_201936.1
MTSVSLPSDLVMNIMSRIPGKSLARFRLVSKQFRSLLSGHCFLRLHHN
>Al_F0140 | jgi|Araly1|903968|scaffold_403469.1
STTSIPLKLTFEILSRLPAKSIIRFRSVSMLWRSIIDSKDFADAFLT
>Al_F0141 | jgi|Araly1|485281|fgenesh2_kg.5__1273__AT2G04230.1
DRISELPDALLLQILSSLPTENAIATSVLSKRWRSLWTMLPKLKFDCD
>Al_F0142 | jgi|Araly1|342633|fgenesh1_pg.C_scaffold_3002396
TLMSDLPWDLVKEILSRTSITSLRAIGSTCKRWNTLSKDESFTKKHLG
>Al_F0143 | jgi|Araly1|352457|fgenesh1_pg.C_scaffold_6003050
RNWLDLPPELTTSILLRLSVTDILDNARKVCRQWRRVCKDPSMWQKINL
>Al_F0145 | jgi|Araly1|333017|fgenesh1_pm.C_scaffold_9000045
PPLPLPDDLLLSCFARVSRLYYPTLSLVSKSLRSLITSPELYKTRSV
>Al_F0146 | jgi|Araly1|911659|scaffold_603716.1
SQIPLLPDDVLVSCLARVSRLHYGTLSLVSKSFRSLIASPELYKTRSL
>Al_F0147 | jgi|Araly1|323527|fgenesh1_pm.C_scaffold_5001071
RNSIPIDLFISILSRLPVKSIARCRCVSKQWASILRRPDFTDLFLK
>Al_F0148 | jgi|Araly1|341728|fgenesh1_pg.C_scaffold_3001491
TKMSDLSIDVLEEILSRVPVTSTRAVRSTCRKWNTLSKNLSFRKKHLA
>Al_F0149 | jgi|Araly1|494798|fgenesh2_kg.8__614__AT5G42350.1
FLPDDILEMCLMRLPFTSLLNAQLVCKKWRSMATAQRFLQMRR
>Al_F0150 | jgi|Araly1|879646|Al_scaffold_0001_1413
SSLELLPHDVVELILERLPVNSLLRFKSLSKDWKSTIESKRFEERQLI
>Al_F0151 | jgi|Araly1|873177|Al_scaffold_0003_1818
TMISDLPYDLLSEILSRLPIKSLPKLKTTCKRWYAS
>Al_F0152 | jgi|Araly1|873423|Al_scaffold_0003_2064
MYDFSQDLLEEILSRVPVTSLRAVRSTCKRWNDIIKDPSFSKKY
>Al_F0153 | jgi|Araly1|897609|scaffold_301579.1
TTMGDLPGDLVEEILSRVPLTSLRAIRSTCKKWNSLSKNQICGKKA
>Al_F0154 | jgi|Araly1|903449|scaffold_402950.1
SSLSCLPDEMVLNCLVRVPRRYYENVACVSRRLRSLVRTPELYRMRSL
>Al_F0155 | jgi|Araly1|912870|scaffold_700612.1
PSFSSLPDELVLHCLARISKSYYRSLSLVSKSFYSLLTSPDIYAFRSQ
>Al_F0156 | jgi|Araly1|865137|Al_scaffold_0005_616
LLLPHDAVELILERLPVESLLKFKSVSKNWKSTIESRCFKERQLI
>Al_F0157 | jgi|Araly1|899868|scaffold_303838.1
SNTESIPLDLTIEILKRLPAESIFRFRCVSKQWCSITCSRHFIDSFYV
>Al_F0158 | jgi|Araly1|913571|scaffold_701313.1
PSISSLPDEILENCLARISKWNYPNLSLVSKRFLSLLSSPHIYTTRSQ
>Al_F0159 | jgi|Araly1|318446|fgenesh1_pm.C_scaffold_3001462
MAMSNLPRDLVEEVLSRLSVTSTRAVRSTCKKWNIISKDESFTTKHVA
>Al_F0160 | jgi|Araly1|485308|fgenesh2_kg.5__1300__AT3G49510.1
TTISDLSEDLVGEILSWVPFTSLTAVRSTCKKWNALSKNHIFGRKTAS
>Al_F0161 | jgi|Araly1|342455|fgenesh1_pg.C_scaffold_3002218
PTFEEIPEEVWMEILARLPVNSLMRFKCVSKLWWSFITSRYFTNLFSK
>Al_F0162 | jgi|Araly1|473309|fgenesh2_kg.1__3263__AT1G30790.1
KEIDHIPLDLTVEILTRLPAKSLLRFKCVSKLWSSIIQSQGFIDSFYS
>Al_F0163 | jgi|Araly1|903069|scaffold_402570.1
TMISNLPTVLIEEILIRVPLKSLRAVRLTCKIWNTLSNSRSFLKLYIG
>Al_F0164 | jgi|Araly1|323113|fgenesh1_pm.C_scaffold_5000657
MDCLPDDLLVHILSFLPTKQAVSTSLLSKRWRTLFTLSDNLDFD
>Al_F0165 | jgi|Araly1|327310|fgenesh1_pm.C_scaffold_6002530
NNIPYIPDDLLLNCLARVSRLYYPILSLVSKRFRSLVSSLELYEIRML
>Al_F0166 | jgi|Araly1|869070|Al_scaffold_0004_1233
FDLPWDLVDEILSRVPATSVRRLQYTCKRWNALFKDPEFITKQLD
>Al_F0167 | jgi|Araly1|908166|scaffold_600223.1
TSFSSLPYDLVLNCLARVSRTRYPTLSLVSKGFRSLIASPELEATRFS
>Al_F0168 | jgi|Araly1|327005|fgenesh1_pm.C_scaffold_6002225
LTFLSLPDEIILNCLARISRSHYPKLSLVSKTFRSLLMSHKLNVERFH
>Al_F0169 | jgi|Araly1|487069|fgenesh2_kg.6__203__AT5G02910.1
DFISSLPDVILHHILSSVPTKSAIRTSLLSKRWRYVWSETPSLSIDCR
>Al_F0170 | jgi|Araly1|317521|fgenesh1_pm.C_scaffold_3000537
TSIQSLPDDLVLSIVARVPRLYHHTLSLVCKSFRSLLVSPELYEARSL
>Al_F0171 | jgi|Araly1|472438|fgenesh2_kg.1__2392__AT1G22040.1
RLIPSLPDELSIQILARLPRICYSSVRLVSRRWRSAVSTSEVYILRK
>Al_F0172 | jgi|Araly1|917887|scaffold_801287.1
EKLPWELVDEILSRVPPTSLFRFRTVCKRWNVLFYDKTFMNNHK
>Al_F0173 | jgi|Araly1|864002|Al_scaffold_0006_3511
MSELPWDIVEEILCHVPTTSLKRLRSNCKRWNRLFNDTRFARKHFD
>Al_F0174 | jgi|Araly1|899815|scaffold_303785.1
TSFSSLPEDIILSCLARVSKFYRPTLSLVSKYFRSLVASPDLEATRSR
>Al_F0175 | jgi|Araly1|873618|Al_scaffold_0003_2259
MHLPEDLVVEILSRVPTVSSLARLRSTSKRWNTLVKDGRLAKKHSA
>Al_F0176 | jgi|Araly1|905383|scaffold_501087.1
CSIDCLPDDCLIQILSLLPTKEAASTSLLSKRWRTLFTFSPNLDC
>Al_F0177 | jgi|Araly1|897157|scaffold_301127.1
SPNPSLPDDLLLSIVARVSRLYYPTLSLVSKSFRSLLASPELYKARSL
>Al_F0178 | jgi|Araly1|913570|scaffold_701312.1
VSISSLPDEITENILARISRWNYPSLSLVSKSFCSLLSSTQLYKTRSQ
>Al_F0179 | jgi|Araly1|908165|scaffold_600222.1
TSFCSLPFDVILNCLARISRFHYPTLSLVSKGFRSLIASPELETTRSR
>Al_F0180 | jgi|Araly1|320744|fgenesh1_pm.C_scaffold_4000801
PILLELPEDLFERIIAHIPRSHYPSLSLVSRAFRHVITSHKLFVTRSL
>Al_F0181 | jgi|Araly1|474209|fgenesh2_kg.1__4163__AT1G50870.1
TTLLFPLDLILEILLRLPVKSVLRFRCVSKLWLSITTDPYFTNAY
>Al_F0182 | jgi|Araly1|323341|fgenesh1_pm.C_scaffold_5000885
YIPLDLQINILLRLHVKSLLRFQCVSKLWYSIITSHDFGNRHFD
>Al_F0183 | jgi|Araly1|899198|scaffold_303168.1
MYLPEELVVEILARVSAASLARLRRVSKGWNATINDEKFAKKRFL
>Al_F0184 | jgi|Araly1|914404|scaffold_702146.1
NSWSDLPLDLLNLVFERLSFASFQRAKSVCSSWYSASRQCVPKKQI
>Al_F0185 | jgi|Araly1|315690|fgenesh1_pm.C_scaffold_2000723
LLVKLPSDLEEDILSRLPPRSLIRFKTVCKRWNALFNDKWFLNNHLV
>Al_F0186 | jgi|Araly1|333398|fgenesh1_pm.C_scaffold_769000001
MAMSNLPRDLVEEVLSRLSVTSTRAVRSTCKKWNIISKDESFTTKY
>Al_F0187 | jgi|Araly1|479634|fgenesh2_kg.3__2335__AT3G21170.1
MMFNYLPEDMVVEILSRVPAVSLARLRSTSKIWNALIKDGRLAKKHSA
>Al_F0188 | jgi|Araly1|485504|fgenesh2_kg.5__1496__AT3G51530.1
DRISELPEVLLLKILSSLPTKLVISTSVLSKRWRSLWKMVPRLEFESY
>Al_F0189 | jgi|Araly1|495770|fgenesh2_kg.8__1586__AT5G56810.1
DRISQLPNDLLFRILSSIPVSDAMSTSLLSKRWKSVWKMLPRLVYNE
>Al_F0190 | jgi|Araly1|318453|fgenesh1_pm.C_scaffold_3001469
TMMSNLPRDLLEEILSRAPTDSMRAVRLTCKKWNTLAEEESFRKKQLL
>Al_F0191 | jgi|Araly1|333215|fgenesh1_pm.C_scaffold_164000001
VINIPLDVTVEILKKLPTKSLLRFQCVSKLWSSIISSRRDLIDSII
>Al_F0192 | jgi|Araly1|341755|fgenesh1_pg.C_scaffold_3001518
PPMTLPCELEEEILSRLPPLSLARFRSVCKQWNAICNENRFINNHFA
>Al_F0193 | jgi|Araly1|342698|fgenesh1_pg.C_scaffold_3002461
TKISNLPRDLAEEVLCKIPLTSLRTIRSTCKKWNTLSKYESFAKKYLG
>Al_F0194 | jgi|Araly1|352454|fgenesh1_pg.C_scaffold_6003047
RNWTELPPELTSLILHRLGAIEILENAQKVCRSWRRVCKDPSMWRKIDM
>Al_F0195 | jgi|Araly1|867094|Al_scaffold_0005_2573
VIDIPLDLTVEILKKLPAKSLVRFQCVSKLWSSIISSRRDFIESIV
>Al_F0196 | jgi|Araly1|879365|Al_scaffold_0001_1132
VVELLPDDVVELILERLPVESLRRFKSVSNKWKSTIASRCFQERQLI
>Al_F0197 | jgi|Araly1|899164|scaffold_303134.1
MMMPELPKDLLEEILCRVPATSLKRLRSTCKRWNLLKNDKRFTRKHFH
>Al_F0198 | jgi|Araly1|915182|scaffold_702924.1
TSMSDLPPDLVVEILTRIPITSLRAVRSTCKSWNALTKKCNLGKA
>Al_F0199 | jgi|Araly1|334454|fgenesh1_pg.C_scaffold_1001019
MELSSDLVEEILSRIPARSLVRLKSTCKQWKTLITEPRFVNKHLS
>Al_F0200 | jgi|Araly1|340580|fgenesh1_pg.C_scaffold_3000343
MAILNLPRDLIEEIVSRVPLKYMRAVRLTCKTLNALSQSSSFMKLHIG
>Al_F0201 | jgi|Araly1|480616|fgenesh2_kg.3__3317__AT2G17310.1
VKLPWELEEDILSRLPPQSLVRFRTVSKQWNTLFNDKTFIKNHLS
>Al_F0202 | jgi|Araly1|494445|fgenesh2_kg.8__261__AT5G45360.1
VFSNVPTELFRHILKFLSSEDLVSCSLVCKFLNFAAADESLWRRLYC
>Al_F0203 | jgi|Araly1|862637|Al_scaffold_0006_2146
TKNIPFDLTLEILSKLPAKSLIRFQAVSKLWFSIIRSKDFTDSFLT
>Al_F0204 | jgi|Araly1|869743|Al_scaffold_0004_1906
MDLLPYDVVEHILERLDVKTLLKFKFVSKQWKSTIQCRAFQE
>Al_F0205 | jgi|Araly1|337885|fgenesh1_pg.C_scaffold_1004450
DLISSLPDEILQHILSFSPTKFAIRTSLLSKRWRYIWCDTPSLSFSN
>Al_F0207 | jgi|Araly1|879560|Al_scaffold_0001_1327
SSSSSLVNDVVEEIFLRLPVKSLIRLKSLSKQWRSTIQSRSFAERHLK
>Al_F0208 | jgi|Araly1|906299|scaffold_502003.1
ILISSLPDDLILSCVARVSRLYYPTLSLVSKSFRSLLASPELYKARSL
>Al_F0209 | jgi|Araly1|345622|fgenesh1_pg.C_scaffold_4001964
TMISNLPKDLIEEILSRLSWKSMKAVRLTCKSWNNLSKSEMYI
>Al_F0210 | jgi|Araly1|859861|Al_scaffold_0007_3360
SSMELLPNHVVELILQRLPVKPLSRFKSVSKTWKSTIESQRFQQEQLS
>Al_F0211 | jgi|Araly1|870454|Al_scaffold_0004_2617
DSISSLPDEILQVILSFIPTKAAIRTSVLSRRWRHIWCNIPSLSFFQE
>Al_F0212 | jgi|Araly1|899196|scaffold_303166.1
IYLPEELKVEILSRVSATSLARSQCVSKGWNALINDEKFTKKRFL
>Al_F0213 | jgi|Araly1|914677|scaffold_702419.1
PSLSSLPDEIFVNCLARISRSYYPTLSLVSKSFRSILSSTELFAARSH
>Al_F0214 | jgi|Araly1|319889|fgenesh1_pm.C_scaffold_3002905
SPDSLPYDLIVTILARLSRSYYPKLSLVSKTFRAILASPELYQTRIL
>Al_F0215 | jgi|Araly1|479995|fgenesh2_kg.3__2696__AT3G24760.1
STFNTLNHDVTESILSHLPIPSLVRFTLVSKQWRSIITSLPPSP
>Al_F0216 | jgi|Araly1|864637|Al_scaffold_0005_116
IHIPNEIVEEIMVRLPVKSLTRFQSVSKYWRTLITSKDFGERHMA
>Al_F0217 | jgi|Araly1|893510|scaffold_200584.1
DRLSDLPEHLSCRILSHLSTKDSVRTSVLSKHWRNLWLHVPAL
>Al_F0218 | jgi|Araly1|894979|scaffold_202053.1
IISEDMVEEIFQHLPIKSLARFKVLSKKWRSTIESTYFSHKRLV
>Al_F0219 | jgi|Araly1|897929|scaffold_301899.1
VKLPYELEEDILSRLPPLSLARFRSVCKLWNDLFNENRFINDHFG
>Al_F0221 | jgi|Araly1|898141|scaffold_302111.1
MISNLPWDVVEEILSRVPVTSLRRLRSTCKGWYHHPLFKDPGFI
>Al_F0222 | jgi|Araly1|899304|scaffold_303274.1
MMMPHLPAELVEEILSRVPAKSLKRLRSTCKQWTTLLKNRGLSEKHFR
>Al_F0223 | jgi|Araly1|910273|scaffold_602330.1
STPNIPLDLTLEILSRLPAKSLIRFQAVSKFWFSIIRSKDFVDSFLT
>Al_F0224 | jgi|Araly1|916348|scaffold_704090.1
MSFLSLPDEIIENILARISKWTYPNLSLVSKRFLYFLSSPTLYKTRSH
>Al_F0225 | jgi|Araly1|314877|fgenesh1_pm.C_scaffold_1003657
TSNPSLPNDLVVTCLARVSRSYHPNLSLVSKNFRSIIASPELYQTRTL
>Al_F0226 | jgi|Araly1|331550|fgenesh1_pm.C_scaffold_8000893
INIPLDVTVEILKKLPTKSIVRFQFVSKQWSSVINMRRDFIDFIM
>Al_F0227 | jgi|Araly1|492439|fgenesh2_kg.7__1872__AT4G24210.1
IGFSNLDENLVYEVLKHVDAKTLAMSSCVSKIWRKTAQDERLWELICT
>Al_F0228 | jgi|Araly1|917899|scaffold_801299.1
RNWVDLPSELTSSILLRLNIHDILNNAQKVCKLWRRVCQDPSMWTKIET
>Al_F0229 | jgi|Araly1|488413|fgenesh2_kg.6__1547__AT5G15710.1
IWAMLPEDLLNEILARVPPFMIFRIRSVCKKWNLILQDNSFLKFHSN
>Al_F0230 | jgi|Araly1|858448|Al_scaffold_0007_1947
NSWSELPLDLLNLVFERLSFANFQRAKSVCSSWYSASRQFVPKHHIHW
>Al_F0231 | jgi|Araly1|860685|Al_scaffold_0006_194
DSISDLPDAVLQHIFSYIPTKFAIRTSVLSRRWRHVWSETPHLSFKWL
>Al_F0232 | jgi|Araly1|911263|scaffold_603320.1
VNLPEELVINIIARLPLQSIVRFKLVCKEWKSLMESAFFRDLYQ
>Al_F0233 | jgi|Araly1|322561|fgenesh1_pm.C_scaffold_5000105
SPFDVLPEDCISNIISFTSPREACVAASVSKTFESAVNSDSVWDKFLP
>Al_F0234 | jgi|Araly1|486089|fgenesh2_kg.5__2081__AT3G56470.1
QTFINLPSDLLQLVISRLSLKDNIRASAVCKTWHEACVSLRVVHTS
>Al_F0235 | jgi|Araly1|906230|scaffold_501934.1
GTLPMDLMVEILSRVPAKSAAKFHCVSKNWNSLLRSSYFTNLYLT
>Al_F0236 | jgi|Araly1|892155|scaffold_104949.1
TTFSSLPYDLVLYCLARVSTLCRPTLSLVSKHFRSLMASPELEATG
>Al_F0237 | jgi|Araly1|902383|scaffold_401884.1
PNWSEINLDVLQLILERLSIRNRLNARSVCKNWYRVSKESLIKVPWMI
>Al_F0238 | jgi|Araly1|890952|scaffold_103746.1
DLLDSLPLDLKMAILTRLSAKSLKNFRCVSKMWSSIIRSRGFIDSFFS
>Al_F0239 | jgi|Araly1|897630|scaffold_301600.1
TTISDLPWDVVGEILSRVPLTSLRATRSTCKTWEALSKNQIIGEKA
>Al_F0240 | jgi|Araly1|904986|scaffold_500690.1
VINIPLDVTVEILKKLPTKSLLRFQCVSKLWSSIISSRRDLIDSIV
>Al_F0241 | jgi|Araly1|868983|Al_scaffold_0004_1146
PKMLDLPSDMEEEVLSRVPVTSLGKLRLTCKKWNTLTKGESFLKKNG
>Al_F0242 | jgi|Araly1|342290|fgenesh1_pg.C_scaffold_3002053
ECSLLPSELCEEILCRVPTKSLIRLKLTCKRWLALFQDKRFIYKHLA
>Al_F0243 | jgi|Araly1|473435|fgenesh2_kg.1__3389__AT1G32420.1
VNIPLDLKVEILKKLPAKSLLRFQCVSKEWLSIISSRRDFIDSIV
>Al_F0244 | jgi|Araly1|891438|scaffold_104232.1
TPNPSLPDDLLITCLSRVSKLYYPTLSLVSKSFRSLLASPELYEARSL
>Al_F0245 | jgi|Araly1|893536|scaffold_200610.1
FLVMIPLDLIHEILLRLPAKSVAKFRCVSKLWSSITTRPDFIRSFVS
>Al_F0246 | jgi|Araly1|910922|scaffold_602979.1
PSFLSLPHEIVLNCLARISRSYYPKLSLVCKTFRTLLISKELTVARVH
>Al_F0247 | jgi|Araly1|470499|fgenesh2_kg.1__453__AT1G05080.1
DRISALPEDVLVEILDLLPTKDVVATMILSKRWLSIWTMVRTLEYK
>Al_F0248 | jgi|Araly1|344998|fgenesh1_pg.C_scaffold_4001340
NSLPIPVDLIVEILSRLSVKSIARCRCVSKLWTSVLRRPDFTELFLT
>Al_F0249 | jgi|Araly1|314380|fgenesh1_pm.C_scaffold_1003160
DTISSLPDVILQQILSLIPTKYAIRTSILSKRWRHVWSETPSLCFDD
>Al_F0250 | jgi|Araly1|323331|fgenesh1_pm.C_scaffold_5000875
KEVPIDLLIDIFTRLPVEDVARCRCVSKLWSSILRRRDFTQLFLK
>Al_F0251 | jgi|Araly1|492252|fgenesh2_kg.7__1685__AT4G25710.1
TPNPSLPDDLLLLIIARVPILFYPILSLVSKSFRSLLASPRLYKARSL
>Al_F0252 | jgi|Araly1|337517|fgenesh1_pg.C_scaffold_1004082
YFDPIPVDLIINILSRLPLECIARCRCVSKLWSSIVRRPNYNLLF
>Al_F0253 | jgi|Araly1|908710|scaffold_600767.1
DDVLIQILSFLPIKTLLRFKRVSKRWLSLITNPDFSNRIIK
>Al_F0254 | jgi|Araly1|896735|scaffold_300705.1
PGLLFLPHEIITEILLRLPTKSIGQCRCVSKLLCSLSPSPGFVKSHLE
>Al_F0255 | jgi|Araly1|889345|scaffold_102139.1
MIPEDLLDEILLRLPVKTLARCLCVSKHCYSIIRSRRFINLYQS
>Al_F0256 | jgi|Araly1|897547|scaffold_301517.1
SSWIPLDVTIEILLRLPAKSVVRFRCVSKLWSSMISTPNFIKSFA
>Al_F0257 | jgi|Araly1|917846|scaffold_801246.1
MNSLTEDLWSIILARLPLKSIITSKLVCKQWKSIVESPYFRKSLYQ
>Al_F0259 | jgi|Araly1|348185|fgenesh1_pg.C_scaffold_5001577
VRLPSDLEEEILCRVPYRSLARFRSVCKLWNSLILEERLLQKNLS
>Al_F0260 | jgi|Araly1|899315|scaffold_303285.1
MMSDLPVDLLEDIFNRLPTTSLKGLRSTCKLWNGLIKRNPRFLEA
>Al_F0261 | jgi|Araly1|349579|fgenesh1_pg.C_scaffold_6000172
DIISDLPDAVLQHIFSYIPTKFAIRTSVLSKRWRHVWSETPHLS
>Al_F0262 | jgi|Araly1|876021|Al_scaffold_0002_615
RKLPSELEEEILFRVPPRSLVRFRSVCKEWNTLFHNKRFINKNFA
>Al_F0263 | jgi|Araly1|913103|scaffold_700845.1
FPMDDLSDDVLERVLSWLPTSCFFRMSSVCKRWKSSQSSKSFKLACSQ
>Al_F0264 | jgi|Araly1|873213|Al_scaffold_0003_1854
MMSDLPSDLAEEVLSRLPVTSLRGFRAACKKWNTLSKERSFTRKHLA
>Al_F0265 | jgi|Araly1|894927|scaffold_202001.1
SSFESLTQVLQEDILSRLPLKSLVKFILVSKKWASIFRGPRIRLCS
>Al_F0266 | jgi|Araly1|898748|scaffold_302718.1
MMSDLPLDLEEEILSRVPATSFKRLRSTCRRWDALLKDQKFTEKHSR
>Al_F0267 | jgi|Araly1|890680|scaffold_103474.1
RIWSKLPPPLLDRIIAFLPPPAFFRTRCVCKRFYSLLFSNAFLETYLQ
>Al_F0268 | jgi|Araly1|336147|fgenesh1_pg.C_scaffold_1002712
SKVDSIPLDLEVEILTRLPAKSLIKFQCVSKTWSSIIRSQRFIDSYYA
>Al_F0269 | jgi|Araly1|874294|Al_scaffold_0003_2935
MTITNLPSVLLEEIFSRLPLNSMRAVRLACKTFYTLSKGKSFAKLHIG
>Al_F0270 | jgi|Araly1|912541|scaffold_700283.1
SPLSSLPDEMILSCLARVSRLDQAALSIVSKSYRSLMASPELYKTRSK
>Al_F0271 | jgi|Araly1|471367|fgenesh2_kg.1__1321__AT1G12170.1
ILPWELVEEILYRVPPLSLIRFKIVCKQWNTLFKSKSFVNNHLV
>Al_F0272 | jgi|Araly1|479233|fgenesh2_kg.3__1934__AT3G17570.1
MVFTNLPRDLESEILSRVPARSLQKLKPTCKRWYTLFKDPEFLKKHVG
>Al_F0273 | jgi|Araly1|913117|scaffold_700859.1
MELPYDVEIEILQRLPVKPLHRLELVSKNWRRLIRSRYFMERYMV
>Al_F0275 | jgi|Araly1|867156|Al_scaffold_0005_2635
FPTIMLPHHLVEKILEKLSIKSLFKFKCVSKEWKLTMMSQYFKERHMI
>Al_F0276 | jgi|Araly1|891442|scaffold_104236.1
TPNPSLPDDVLITCLARVSKLYYPTLSLVSKSFRSLLASPELYKARSL
>Al_F0277 | jgi|Araly1|897971|scaffold_301941.1
PLPRELEEDILSRLPAQSLVRFRSVCKRWNALFYEKGFINHHFA
>Al_F0278 | jgi|Araly1|318595|fgenesh1_pm.C_scaffold_3001611
LMYLSQDLLEEILCRVPAISLKQLRSTCKRWNSLFNDKRGELRRVS
>Al_F0279 | jgi|Araly1|337498|fgenesh1_pg.C_scaffold_1004063
YLIPFEILIDIFSRVPARSIARFRCVSKLWESILGSPDFTELFLT
>Al_F0280 | jgi|Araly1|473884|fgenesh2_kg.1__3838__AT1G47340.1
VSLPKELILEILSRLPAKSVKRFHCVSKQWSSMLSRPHFTELFLT
>Al_F0281 | jgi|Araly1|489527|fgenesh2_kg.6__2661__AT5G26960.1
ATIASLPDDLLLECISRVPSSSIPSLAAVCRRWSRLLLSPYFLHLRRR
>Al_F0282 | jgi|Araly1|911256|scaffold_603313.1
LVVPEEVLVKILARLSLTSIARFISVCKEWKSIINSDYFRDQYES
>Al_F0283 | jgi|Araly1|318430|fgenesh1_pm.C_scaffold_3001446
STKLPSELEDEILFRVPPLSLTRFRTVCKRWNTLFNDQRFINNHLA
>Al_F0284 | jgi|Araly1|476098|fgenesh2_kg.2__1228__AT1G69630.1
DWISKLPDCLLCEVLLNLPTKDVVKSSVLSTRWRNLWKHVPGLDL
>Al_F0285 | jgi|Araly1|907392|scaffold_503096.1
DRISNLPDELICHIVSFLSAKEAAFTLVLSKRWKNLFTIIPSLYFKDW
>Al_F0286 | jgi|Araly1|330592|fgenesh1_pm.C_scaffold_7002819
KSSLPDDLILSCLARVSRLYYPTLSFVSKSFRCFIASPELYQTRSL
>Al_F0287 | jgi|Araly1|891571|scaffold_104365.1
KSTSSFPLDLTTEILLRLPARSVLRFRCVSKLWSSITTDSYFIKSFET
>Al_F0288 | jgi|Araly1|913568|scaffold_701310.1
SSFSSLPYELIVECFARISKSYYRSLSRVSKTFHSLLSSPEIYAGRSE
>Al_F0289 | jgi|Araly1|351806|fgenesh1_pg.C_scaffold_6002399
TFLSLLPDEIVLNCLARISRSYYPKLSLVCKTFRTLLISNELTVARLH
>Al_F0290 | jgi|Araly1|893675|scaffold_200749.1
RKLPLDLEEEILFRVPPRSLLRFRSVCREWNTLFHNKRFINKNFA
>Al_F0292 | jgi|Araly1|898196|scaffold_302166.1
MLPELPKDLVEEILCRVTATSLNRLRTTCRAWNRLIEDDRRFATKHL
>Al_F0293 | jgi|Araly1|904458|scaffold_500162.1
SPFDELPEDCVSNIISLTSPRDACIAASVSRTLRLTVQSDSVWEKFLP
>Al_F0294 | jgi|Araly1|321803|fgenesh1_pm.C_scaffold_4001860
MSLLDLPDLTLDCILEKLSPSELCAMTCVCSELRDKCVSDHLWEKHME
>Al_F0295 | jgi|Araly1|324165|fgenesh1_pm.C_scaffold_5001709
INIPIDLTVEILKKLPAKSLVKFQCVSKQWSAIISRRRDFIDSIV
>Al_F0296 | jgi|Araly1|912435|scaffold_700177.1
TNLFLPDDILLSSLSRISRLYYPTFSLVSKSFRSLVASPELYLTRSI
>Al_F0297 | jgi|Araly1|331355|fgenesh1_pm.C_scaffold_8000698
TMIFDLPHDLIIEEIFLRVPMISLRRLRSTCKRLKDLLKDPGFIEKQIA
>Al_F0298 | jgi|Araly1|863525|Al_scaffold_0006_3034
EHIPLDLIVEIFSRLPSKSIVRFRSVSKLWSSTTTTPYFTSSVVT
>Al_F0299 | jgi|Araly1|333377|fgenesh1_pm.C_scaffold_672000001
TKMSNLPRDLAIEVLSRIPLTSLRIIGSTCKKWNTLSKDHNFAKKPH
>Al_F0300 | jgi|Araly1|329577|fgenesh1_pm.C_scaffold_7001804
PSFSSLPDEIVVNCLARISRSYYSTLSIVSKSFRSILSSTELYAARSH
>Al_F0301 | jgi|Araly1|921000|scaffold_81400003.1
DLISSLPDDILQHILSFIQTKIAIKTSLLSKRWRHVWCGTPSLSFSCN
>Al_F0302 | jgi|Araly1|900655|scaffold_400156.1
VTIDSFPDEILAKIISFLPTKRAASTCLVSKRWRNLFP
>Al_F0303 | jgi|Araly1|352456|fgenesh1_pg.C_scaffold_6003049
RNWADLPSELTSLILIRLSVADILNNAQKVCRPWRRICKEPSMWRKIDMRSLIRDR
>Al_F0304 | jgi|Araly1|865949|Al_scaffold_0005_1428
MMESLPHDAVELILERLPANSLLRFKAVSKQWNSTIQCQLFQERHLR
>Al_F0305 | jgi|Araly1|877184|Al_scaffold_0002_1778
IISEDMVEEIFQHLPIKSLARFKVLSKKWRSMIESTYFSHKRLV
>Al_F0306 | jgi|Araly1|906562|scaffold_502266.1
PSIESLDADILCIIFSFLDLFDLVHCTVVCNSWHAVIKKLKLLQASCR
>Al_F0307 | jgi|Araly1|870095|Al_scaffold_0004_2258
IVPELLEEIFLRLPLKSILKFKTVSKQWRSVLESKMFVEKRMN
>Al_F0308 | jgi|Araly1|876775|Al_scaffold_0002_1369
DRISQLPDNVLVMILKQMITEDAVRTSVLSKRWKSVWKQVPYLFFDMR
>Al_F0309 | jgi|Araly1|904464|scaffold_500168.1
SPFDSLPEECIPNIISFTSPRDACVAASISKTFESAVKSDFVWEKFIP
>Al_F0310 | jgi|Araly1|911822|scaffold_603879.1
QNWAEIPPELTSSILLHLSTIEILKNAQRVCRSWRRVCKDPSMWRKIDM
>Al_F0311 | jgi|Araly1|471475|fgenesh2_kg.1__1429__AT1G13200.1
PSSLPNDIVEEIFLRFPVKALIRLKSLSKYWKSTIESRSFEERYLK
>Al_F0312 | jgi|Araly1|914671|scaffold_702413.1
SMPYLPDDILLNCLARVSRLYYPTLSLVSKRFCSILASTELYEIRRL
>Al_F0313 | jgi|Araly1|897606|scaffold_301576.1
TTMANLPVVLVEEILSRVPVTSLRAIRLTCTTWNRLSKNQIIGKKAA
>Al_F0314 | jgi|Araly1|319461|fgenesh1_pm.C_scaffold_3002477
EGLSFLLIEEILSRVPPKCLVRFRTVSKQWNTLFDDKTFINNHK
>Al_F0315 | jgi|Araly1|899046|scaffold_303016.1
TKMSNLPSDLGEEVLCRIPLTSLRKVRSTCKKWNTLFKGESFAKKYLG
>Al_F0316 | jgi|Araly1|905930|scaffold_501634.1
SKEIPIDLLIEIFSRLSMADIARCRCVSKLWSSVPRLRYFTELFLE
>Al_F0317 | jgi|Araly1|338425|fgenesh1_pg.C_scaffold_2000524
RKLPLDLEEEILIRVPPRSLVRFRSVCKEWNTLFHNKRFADKNFA
>Al_F0318 | jgi|Araly1|344438|fgenesh1_pg.C_scaffold_4000780
PDSFPDHLIEDVFTRMPAKSIARCCCVSKAWASIISCPSFTTLFSS
>Al_F0319 | jgi|Araly1|324957|fgenesh1_pm.C_scaffold_6000177
TVFLSLPDEIILNCLARVSRFYRPCLSLVNKDFQSLIASPDLEATRSR
>Al_F0320 | jgi|Araly1|354506|fgenesh1_pg.C_scaffold_7001679
NTWSELPLDLLNLVFKRLSFANFRRAKSVCSSWYSASKQCVPKNQI
>Al_F0321 | jgi|Araly1|895986|scaffold_203060.1
MNNLPEDCVAIILSLTTPLDVCRSSAVSRIFRSAADSDDVWNHFLP
>Al_F0322 | jgi|Araly1|897636|scaffold_301606.1
TTMSNLPEVLVEEIISRVPITSLGSFRSSCKKWEALSKTHLLGG
>Al_F0323 | jgi|Araly1|912422|scaffold_700164.1
YPILPLPDDLVLSCLARVSRSYYPTLSLVNKSFRSLLASPELYETRSI
>Al_F0324 | jgi|Araly1|919984|scaffold_803384.1
GDLPDECLAHVFQFLGAGDRKRCSLVCKRWLYVDGQNRHRLSLD
>Al_F0325 | jgi|Araly1|318490|fgenesh1_pm.C_scaffold_3001506
MMFADLPSDLESEILSRVPATSLKELQTTCKRWYTLFRDPRFVKKNLV
>Al_F0326 | jgi|Araly1|323041|fgenesh1_pm.C_scaffold_5000585
DRISSLPDVVLVMILSFLSFKDNVKTSALSKRWRNLCYETRNISFK
>Al_F0327 | jgi|Araly1|327489|fgenesh1_pm.C_scaffold_6002709
DRISNLPDSLIHQILLLLPLKSAAQTSLLSKRWRSLFLSLPDLDFTS
>Al_F0328 | jgi|Araly1|330601|fgenesh1_pm.C_scaffold_7002828
PNPSLPDDLILSCVARVSKLYYPTLSLVSKSFRSLLASPEIYKTRSL
>Al_F0329 | jgi|Araly1|494871|fgenesh2_kg.8__687__AT5G48170.1
HHDVLVEILRRLDGPSLCSAACVCRLWSAVARNDSIWEELCF
>Al_F0330 | jgi|Araly1|889921|scaffold_102715.1
PCLMRLPSELKLKILELLPGVSIGNMACVCTEMRYLASDNDLWKQKCL
>Al_F0331 | jgi|Araly1|898383|scaffold_302353.1
TMMSDLTQDLVEEILCRVPITSLGAVRSTCKGWNALSKERILCIGE
>Al_F0332 | jgi|Araly1|907806|scaffold_503510.1
DLVKDEILQHLPVKSLIRFKSVSKQWRSMIESTYFVRKHLV
>Al_F0333 | jgi|Araly1|473308|fgenesh2_kg.1__3262__AT1G30780.1
SEIDSLPLDLKMAILTRLPAKSLTNLKHVSKMWSSIIRSRGFIDYFFS
>Al_F0334 | jgi|Araly1|492179|fgenesh2_kg.7__1612__AT4G26340.1
DRISQLSDDLLLRILSCVPTKDVVATSLLSKRWQFLWMLVPQLQY
>Al_F0335 | jgi|Araly1|859624|Al_scaffold_0007_3123
ISFDDIPEDLLMKILAKLQAKHVTRLMGVSQLWYSLIASRYFTKLFLE
>Al_F0336 | jgi|Araly1|904457|scaffold_500161.1
SPFDYLPEDCISNIISFTTPRDACVAASVSKTFESAVQSDTVWEKFLP
>Al_F0337 | jgi|Araly1|343293|fgenesh1_pg.C_scaffold_3003056
DRISRLPDELIGCILSFISTKQAASTSVLSKRWRNVLAFVYNLDLD
>Al_F0338 | jgi|Araly1|903070|scaffold_402571.1
TMIYNLPRDLIEDIISRVPLKFMKAVRLTCKSWNDLSKSESFSKMHIG
>Al_F0339 | jgi|Araly1|314240|fgenesh1_pm.C_scaffold_1003020
SSSLSIPLDITTEIFLKLPAKSVARFRCVSKLWSSIPTSRYFTTSFES
>Al_F0341 | jgi|Araly1|905087|scaffold_500791.1
MNSLPEDILAIIFAKLPIKIFTTFKLVCKQWESIVESPYFRDLFLS
>Al_F0342 | jgi|Araly1|319526|fgenesh1_pm.C_scaffold_3002542
PEIPLDLLIEILTRLPAKSVLRFKCVSNFWSSLFSSRYFRNRFLM
>Al_F0343 | jgi|Araly1|330849|fgenesh1_pm.C_scaffold_8000192
MTSLPDDIIVDIIARVPRTCYPTISLISRRFRSIIASPELYTRRSL
>Al_F0344 | jgi|Araly1|899325|scaffold_303295.1
MISDLPADLLEEILYRVPATSHKQLRSTCKLWNVLIKKNRRFTEKHF
>Al_F0345 | jgi|Araly1|910580|scaffold_602637.1
RWSELPIDILRSVFERFSFVDFHRAKIVCSNWYSCSKQSLLRKTGS
>Al_F0346 | jgi|Araly1|494041|fgenesh2_kg.7__3474__AT5G39450.1
CLLLSLPEDVIAVIARFVSPRDICNLSLCCKSLCEVFDSERIWLVQCE
>Al_F0347 | jgi|Araly1|882285|Al_scaffold_0001_4052
IPIDMLFEIFLNLPAKSLARFVCVSKLWAKIIRNQDFIRSFSL
>Al_F0348 | jgi|Araly1|901793|scaffold_401294.1
PSFASLPNEILLNCLARISRYHYSSLSLVSKSFHQ
>Al_F0349 | jgi|Araly1|477036|fgenesh2_kg.2__2166__AT1G78730.1
DRLSKLPDSLLCQVLLNLPTKDVVKTSVLSSRWENLWRSVPGLD
>Al_F0350 | jgi|Araly1|481458|fgenesh2_kg.4__518__AT2G26030.1
DRISELPDSLLTQILSYLPTKDSVKTSVLSKRWEFLWLRVPVLDLKVS
>Al_F0352 | jgi|Araly1|911815|scaffold_603872.1
RNWVDLPSELTSLILIRLSVTDILENARKVCSPWRRICKDPSMWRKIDM
>Al_F0353 | jgi|Araly1|326016|fgenesh1_pm.C_scaffold_6001236
IKFDEIPHDLVIEILRRLPAKSVARFLTVSKLWATTIRSPDFIKSY
>Al_F0354 | jgi|Araly1|899084|scaffold_303054.1
YLPEELVVEILSRVPFISLARLRWTSKRWNAMIKNKILIRHCLL
>Al_F0355 | jgi|Araly1|902247|scaffold_401748.1
HTIPADHIIEILSRLPAKSIARYRCVSKLWSTIIRLPCFY
>Al_F0356 | jgi|Araly1|324460|fgenesh1_pm.C_scaffold_5002004
VTISCLPDEVLGKILSFLPTKQAVSTSLLSKKWT
>Al_F0357 | jgi|Araly1|858944|Al_scaffold_0007_2443
MWSELCPDLLRSIFEELSLTNLNRAKLVCRSWNSASRGCVPKRNQIP
>Al_F0358 | jgi|Araly1|899199|scaffold_303169.1
YIPEELVVQILTRASAASLARSQCVSKRWNALIKDEKFAKKRFL
>Al_F0359 | jgi|Araly1|920548|scaffold_3400005.1
TPNPSIPYDLIVSILARVSRSYYPKLSLVSKSFRSILASPELYQTRTL
>Al_F0360 | jgi|Araly1|903186|scaffold_402687.1
DSISSLPDVILQQILSYLPTKLSIRTSVLSTRWRHVWYDTPSLYF
>Al_F0361 | jgi|Araly1|477038|fgenesh2_kg.2__2168__AT1G78760.1
DRLSNLPESLLCQIMLNIPTKDVVKSCVLSRRWRNLWRYVPGLN
>Al_F0362 | jgi|Araly1|892156|scaffold_104950.1
PTFSSLPYDLVFNCLARVPRFHHPTLSLVSKDLRSLMASPQLEATRT
>Al_F0363 | jgi|Araly1|918170|scaffold_801570.1
CNINIPLDLMVEILKKLPAKSLARFQCVSKQWTSIIVINSIVTRSLT
>Al_F0364 | jgi|Araly1|317222|fgenesh1_pm.C_scaffold_3000238
TTISDLPKELVKEIISRVPMKSMRAVRFTCKKWNH
>Al_F0365 | jgi|Araly1|353131|fgenesh1_pg.C_scaffold_7000304
SEFSSLPDEIVLSCLARVPRSDYASLSLASKCLRSIVVSPEIYDVRSL
>Al_F0366 | jgi|Araly1|897977|scaffold_301947.1
EKLPMELEEEILSRLPPLSLARFRTACKQWNTLIVDKRFIDNHLA
>Al_F0367 | jgi|Araly1|911820|scaffold_603877.1
RNWAELPSKLTSSILLRLGAIEILENAQKVCTSWHRVCKDPSIKRRKTH
>Al_F0368 | jgi|Araly1|327926|fgenesh1_pm.C_scaffold_7000153
PSFLSLPDVLILNCLSRIPKSYYPKLSIVSKTFRDLILSIDLNHARFH
>Al_F0369 | jgi|Araly1|359313|fgenesh1_pg.C_scaffold_108000004
DSISSLPDEILQVILAFIPTKLAIRTSILSRRWRHVWSDTPSLSFF
>Al_F0370 | jgi|Araly1|917843|scaffold_801243.1
TSNPSLPYDLIVSILARVSRSYYTNLSLVSKIFRSILASPELYQTG
>Al_F0371 | jgi|Araly1|359163|fgenesh1_pg.C_scaffold_34000006
MNSFTEDLWSIILARLPLKSITTSKLVCKQWKSIVESPYFRKSLYQ
>Al_F0372 | jgi|Araly1|893603|scaffold_200677.1
QSEHIPLDLTIQILSRLPAKSVGRFRSVSKLWSTITTSQYFINSFAT
>Al_F0373 | jgi|Araly1|316029|fgenesh1_pm.C_scaffold_2001062
IISEDMVEEIFHHLPLKSLARFKVLSKKWRSMIESTYFSHKRLV
>Al_F0374 | jgi|Araly1|358470|fgenesh1_pg.C_scaffold_8002257
FVAPEIPLDLLIEILTRLPAKSLLRFKCISKLWSSLICSRFFSNRYLT
>Al_F0375 | jgi|Araly1|884978|Al_scaffold_0008_1242
ADLPPELISSILLRLHIVEILNNAQKVCRSWRRVCQDPSMWTKIE
>Al_F0376 | jgi|Araly1|920597|scaffold_3700005.1
DIISTLPEPLICQILSCLPTKEAALTSLLSKKWRYLFAFTPNLEFDY
>Al_F0377 | jgi|Araly1|857257|Al_scaffold_0007_756
IDLTDDLLHMVFSFLNHVDLCRSAMVCRQWRVASAHEDFWKVL
>Al_F0378 | jgi|Araly1|876007|Al_scaffold_0002_601
TTMSDLAVDLIGEILSRVPLTSLSAVRCTCKSWKALSKHQIVGKAE
>Al_F0379 | jgi|Araly1|892398|scaffold_105192.1
PIPVDLVINILSRLSLECIARCRCVSKLWSSIIRRPNYNLLFP
>Al_F0380 | jgi|Araly1|311624|fgenesh1_pm.C_scaffold_1000404
DLISSLHDDILQLILSYLPTRFAIRTSALSRRWRHLWSDTWSLTFY
>Al_F0381 | jgi|Araly1|331822|fgenesh1_pm.C_scaffold_8001165
DRLSSLPDVLLIVIISFLPFKECVRTSALSRRWRYLCQETRNLSFRE
>Al_F0382 | jgi|Araly1|337821|fgenesh1_pg.C_scaffold_1004386
DGLSNLPDVILITIISYLSFKECLRTSVLAKRWRYLCRETRNIAFK
>Al_F0383 | jgi|Araly1|906627|scaffold_502331.1
ISIPENVLMEILPRLPAKSLMRFKCVSKLWYSLISSRYLTNIFHK
>Al_F0384 | jgi|Araly1|903736|scaffold_403237.1
NPNLNADILEELFLRLPLKSLGRLKSVSKEWKSILESMWFVEKHLS
>Al_F0385 | jgi|Araly1|907557|scaffold_503261.1
ADWTSLPYDTVLYLFTRLNYRDRASLASTCKTWRSLGASSCLWSSLDL
>Al_F0386 | jgi|Araly1|471537|fgenesh2_kg.1__1491__AT1G13780.1
DRISELPESLISQILLHLPTKDSVKTSVLSTRWKNLWLNVPGLDLNCR
>Al_F0387 | jgi|Araly1|901491|scaffold_400992.1
MSILDLPDLPLDCILDNLSPSGLCSMARVCSSLRERCVSDHLWEKHLK
>Al_F0388 | jgi|Araly1|905899|scaffold_501603.1
DYIPLDLQIETLLRLPVKSLLRFQCVSKLWSSIITSQDFRNRQLN
>Al_F0389 | jgi|Araly1|891482|scaffold_104276.1
TFSIDLIIEILSRLSSKSIAICCCVSKQWSSLLRRQDFTELFLT
>Al_F0390 | jgi|Araly1|901029|scaffold_400530.1
DLISSLPDSILQHILSFIPTKLAIRASLLSKRWRHVWCDIPSLSLDD
>Al_F0391 | jgi|Araly1|332995|fgenesh1_pm.C_scaffold_9000023
RNWAELPSELTFSILNRLGAIDILENAQKVCTSWRRVSLDPLMWRKIDM
>Al_F0392 | jgi|Araly1|911821|scaffold_603878.1
RNWAELPSDLTSSILLRLSVIEILENAQKVCRLWRRVCKDPWMWRRIDM
>Al_F0393 | jgi|Araly1|496820|fgenesh2_kg.8__2636__AT5G65850.1
SVQIPVDLIIEILLRLQAKSIATCRCVSKLWGSVICRQDFTELFLT
>Al_F0394 | jgi|Araly1|889087|scaffold_101881.1
DRISNLPDSLLCQILSDLSTKESVCTSVLSKRWRSLWLHVPALD
>Al_F0395 | jgi|Araly1|910592|scaffold_602649.1
TLWSEIPMDILRSVFERLSFVDFHRAKIVCSNWYSCSKQTLPRKNTS
>Al_F0397 | jgi|Araly1|901924|scaffold_401425.1
PIPQELPIDIIVSIVALIPRCHYPSLSLVSRAFRQVITSHELYLTRSN
>Al_F0398 | jgi|Araly1|919541|scaffold_802941.1
PEITLDLQIEILTRLPAKSLMRFKCVSKLWSSLILSRYFSNCYLT
>Al_F0399 | jgi|Araly1|333309|fgenesh1_pm.C_scaffold_380000002
DSISSLPDVILQQILSYLPTKLSIRTSVLSTRWRHVWGLKADTL
>Al_F0400 | jgi|Araly1|330877|fgenesh1_pm.C_scaffold_8000220
ASFNSLPEDCISNIISFTSPLDACVVASVSRLFEAAAKSDTVWEKFLP
>Al_F0401 | jgi|Araly1|899057|scaffold_303027.1
TIISDLPWDLVEEILSRTLITSLRAVGSTCKRWNTLSKDERYDKKNNH
>Al_F0402 | jgi|Araly1|886517|Al_scaffold_0008_2781
FASEIPLDLQIEILIRLPAKSLMRFKCVSKLWFSLIRSRCFSNCYLK
>Al_F0403 | jgi|Araly1|894847|scaffold_201921.1
PPEMHVEILARLPLKSLMKFMSVSKKWESIIRGEQFRRDYLI
>Al_F0405 | jgi|Araly1|890255|scaffold_103049.1
EIWQEFPQDLFEAVVSRLPIATFFQFRSVCRKWNALIESDSFSRCFT
>Al_F0406 | jgi|Araly1|912461|scaffold_700203.1
LSFSSLPHEIAVSCLARVSGSYYPKLCLVSKQFRSIILSNELYKART
>Al_F0407 | jgi|Araly1|917881|scaffold_801281.1
DRISNLPDEIICHIVSFISAKEAVLALVLSKKWQNLFTIIQNVELQD
>Al_F0408 | jgi|Araly1|897446|scaffold_301416.1
LPFCEIPEDLQLRILSFLSPAEISCFACTSKRFASLCQEDGKIWHVMC
>Al_F0409 | jgi|Araly1|892909|scaffold_105703.1
DHVSEEILIEILARLPLRSIRRFKSVCKTWKSVTETDYFRRLFVS
>Al_F0410 | jgi|Araly1|472638|fgenesh2_kg.1__2592__AT1G23770.1
PCLMLLPTELKLKILESLPGVSIGTMACVCTEMRYLASDNDLWKQKCL
>Al_F0412 | jgi|Araly1|882543|Al_scaffold_0001_4310
DTISSLPDVILHQILSLFQTKYAIRTSILSKRWRYVWFETPSLY
>Al_F0413 | jgi|Araly1|488665|fgenesh2_kg.6__1799__AT5G18160.1
SQSNSIPFDITFEILSRLPAKSIVRYRSVSKLWSFITTTPEFIKTRSK
>Al_F0414 | jgi|Araly1|891523|scaffold_104317.1
EKLPSELEEEILFRVPPLPLTRLRTVCKRWNTLFNEKRFIRNHLA
>Al_F0415 | jgi|Araly1|320709|fgenesh1_pm.C_scaffold_4000766
AANLPYDLVEEILLKLPVKSLARFNLTCKEWGSLFSGRRFYLQTIG
>Al_F0416 | jgi|Araly1|896160|scaffold_300130.1
ANWSALCPDLLRCVFKRLSFTALNRAKSVCSTWHSASRGCVPNQNQIP
>Al_F0417 | jgi|Araly1|862028|Al_scaffold_0006_1537
SLLPHHVVERILESLEVNSLLRFKAVSKQWKSTIESQFFQGKHL
>Al_F0418 | jgi|Araly1|863739|Al_scaffold_0006_3248
RNWADLPSELTSLILIRLSVADILNNAQKVCRPWRRVCKEPSMWRKIDM
>Al_F0420 | jgi|Araly1|896507|scaffold_300477.1
QFPILPLDLILEILLKVPGRSLARFIIVSKQWLSIIRGKDFTKLYLT
>Al_F0421 | jgi|Araly1|914664|scaffold_702406.1
EPVPEIPFDLVIEILTRLPAKSLMRFKSVSKLWSLLICSRTFTNLFQK
>Al_F0422 | jgi|Araly1|906403|scaffold_502107.1
MTLPRDLEDEILSRVPDKSLARFRCVCKQWNTQLVEETFLAQH
>Al_F0423 | jgi|Araly1|494488|fgenesh2_kg.8__304__AT5G44970.1
DIISELPESLITQILLWLPTKDSIKTSVLSTRWRNLWLNEWIA
>Al_F0424 | jgi|Araly1|875721|Al_scaffold_0002_315
MMSDLSKGLVEEILSRVPITSLRAVRSTCKQWNCLTKDPSFTKKQCD
>Al_F0425 | jgi|Araly1|481310|fgenesh2_kg.4__370__AT2G24540.1
PLIPGLPNDIAELCLLRLPYPYHALFRSVSSSWNKTITNPRFLFSKQS
>Al_F0426 | jgi|Araly1|907661|scaffold_503365.1
PIPFDLVIEILLRLPAKSIARFRYVSKLWQSTLRGPHFTESFLT
>Al_F0427 | jgi|Araly1|867368|Al_scaffold_0005_2847
DMINVLPDALLCHILSYLTTKEAASTSLLSRRWRYLLAFVPNLEFDD
>Al_F0429 | jgi|Araly1|855888|Al_scaffold_0211_2
DRISQLPDPLICQILSHLLPKEAVTTSVLSTRWRSLWLLVPNLELYSK
>Al_F0430 | jgi|Araly1|906626|scaffold_502330.1
SGFENLTEDLFIEILLKLSAKQVTRAMCVSQLWYSVISSRYFTNLFLE
>Al_F0431 | jgi|Araly1|330600|fgenesh1_pm.C_scaffold_7002827
PNPSLPDALLISCIARVSRLYYPTLSLVSKSFRSLLASPELYKARLL
>Al_F0432 | jgi|Araly1|486551|fgenesh2_kg.5__2543__AT3G60790.1
DRISMLPDELLQKILSTLSTKDAVKTSTLSKRWVDQWKWRPHL
>Al_F0433 | jgi|Araly1|911810|scaffold_603867.1
RNWAELPAELTSSILLRLGVVEILENAQKVCRSWRRVCKDPSMWRKIVI
>Al_F0434 | jgi|Araly1|912622|scaffold_700364.1
SMLSSLSDDMVMSCLARVSRSDQAALSMVSKSYRSLVASPDLYRTRSL
>Al_F0435 | jgi|Araly1|859987|Al_scaffold_0007_3486
DIISELPDELICHILSFLPTKEAASTSVLAKRWKPLLRYVPSLD
>Al_F0436 | jgi|Araly1|349578|fgenesh1_pg.C_scaffold_6000171
DSISSLPDDILHRILSFFPTNFAIRTSVLSKRWGHVWIHFVNS
>Al_F0437 | jgi|Araly1|354999|fgenesh1_pg.C_scaffold_7002172
NKWSELCQDLLRSVFERLSFTNLTRAKSVCRSWNFASRDCVPNLI
>Al_F0438 | jgi|Araly1|495706|fgenesh2_kg.8__1522__AT5G56180.1
AFDQLPMDILVQILMMMEPRDAVKLGLTCKTWKCVAAGNRLWIFYLQ
>Al_F0439 | jgi|Araly1|911811|scaffold_603868.1
RNWADLPSELTYLILIRLSGIDILDNAQKVCRQWRCVCKDPSMWQKIDM
>Al_F0440 | jgi|Araly1|483455|fgenesh2_kg.4__2515__AT2G43445.1
IVPELLEEIFLGLPLKSILRFKTVSKQWRSILESKLFVERRRT
>Al_F0441 | jgi|Araly1|891508|scaffold_104302.1
DFIPDGLVLEILSRLPAKSIARFQCVSKLWASMLSLPYFTELFLT
>Al_F0442 | jgi|Araly1|920384|scaffold_23900003.1
PNFDTLPEHLQMEILSRLPMISLVTCAWLCVSKKLASLIRSQEFKALYLS
>Al_F0443 | jgi|Araly1|920662|scaffold_43900002.1
TTPELTKDSVEEILCRVPATNLKRLRCTCKQWNRLFKDDERFAREHC
>Al_F0444 | jgi|Araly1|482182|fgenesh2_kg.4__1242__AT2G32560.1
MSVLDLPELVLDCILDLLPPSGLCSMARVCSSLRERCVSDHLWEKHLK
>Al_F0445 | jgi|Araly1|486208|fgenesh2_kg.5__2200__AT3G57590.1
PIPTDLIIEIFSRLPAKSVAGFRTLSKHWASTLRSPGFTELFQT
>Al_F0446 | jgi|Araly1|893645|scaffold_200719.1
PLFLSLPDDIILTCLARISRSYYPKLVLVCKKFRSLIVSKELIDARIH
>Al_F0447 | jgi|Araly1|894922|scaffold_201996.1
PEDLEKKILLRLPLKSLVKLIQVSKKWASIIRGEEFRREYLL
>Al_F0448 | jgi|Araly1|918455|scaffold_801855.1
DRISPLTESLLCQILNYLPTKDVVKTSILSTRWRSLWLSVPRLELDSR
>Al_F0449 | jgi|Araly1|315031|fgenesh1_pm.C_scaffold_2000064
KPYSSFPLDLASEILLKLPAKSIVRSRCISKLWSSITTDPYFIKSFET
>Al_F0450 | jgi|Araly1|474268|fgenesh2_kg.1__4222__AT1G51550.1
SPIINLPDDHLLTILLLLPVDSILSFSMTCKRYKSLACSDSLWEALCE
>Al_F0451 | jgi|Araly1|482255|fgenesh2_kg.4__1315__AT2G33200.1
DWSKLCHDLLRSILESLHYKDYHRARTVCSHWYTVSSTCKRPLY
>Al_F0452 | jgi|Araly1|906855|scaffold_502559.1
TSINNLDDGCLMHILSFLSPIPDRYNTALVCHRWRYLACHPRLWLRVDR
>Al_F0453 | jgi|Araly1|867157|Al_scaffold_0005_2636
PTIMLPHHLVEKILEKLPVESLIKFKCVSKEWKLTMMSQYFKERQMM
>Al_F0454 | jgi|Araly1|314261|fgenesh1_pm.C_scaffold_1003041
MDVVTEILTRLPSKTLMRFKCVSKLWSSLIHSPYLTSRFLT
>Al_F0455 | jgi|Araly1|471516|fgenesh2_kg.1__1470__AT1G13570.1
DFISDLPQSIIENILTRLSIRDAIRTSVLSSKWRYKWSTLTDLVF
>Al_F0456 | jgi|Araly1|873811|Al_scaffold_0003_2452
LTISDLPRDLLEKEIFSRIPLKYVRALRLTCKEWETLIKSRSLTIDEE
>Al_F0457 | jgi|Araly1|314223|fgenesh1_pm.C_scaffold_1003003
KPTSSFPLDLISEILLRLPEKSVARFRCVSKLWLSITTRNVV
>Al_F0458 | jgi|Araly1|336831|fgenesh1_pg.C_scaffold_1003396
IEIPIDVLMDIFSRVPAKSIAMFRCVSKFWDSILCHPDFTELYMN
>Al_F0459 | jgi|Araly1|325956|fgenesh1_pm.C_scaffold_6001176
YSNSIPIDLLFEILLRLPAKSVTRFVSVSKLFAKIIRSQDFIRSFSF
>Al_F0460 | jgi|Araly1|327685|fgenesh1_pm.C_scaffold_6002905
MSDLPRDMTEEVLSRLPVTSLREVRSTCKKWNTL
>Al_F0461 | jgi|Araly1|904434|scaffold_500138.1
IHIPNDIVEEIMVMLPVKTLMRFLAVSKHWRSFIMSKDFVERYMA
>Al_F0462 | jgi|Araly1|904102|scaffold_403603.1
MNCLNVDLLEIILARLPIKSITTCNLVCKEWKSIVESEFLRELFLS
>Al_F0463 | jgi|Araly1|915515|scaffold_703257.1
TKLPYLPQEVITEILLRSHARSLGRFRCVSKPFHSLLSDPKFAKKHLD
>Al_F0464 | jgi|Araly1|471065|fgenesh2_kg.1__1019__AT1G09650.1
MGSLPHDVVERILERLAVDPLLRFKAVSKQWKSTIESPFFQRRQFQ
>Al_F0465 | jgi|Araly1|480740|fgenesh2_kg.3__3441__AT2G18320.1
TTMFDLSQDLVEEILSRVPITSLGAVRSTCKAWNVLSKNRILCNAK
>Al_F0466 | jgi|Araly1|312054|fgenesh1_pm.C_scaffold_1000834
PNWSELVTDILSLVFKHLSFTDFARAKTVCSSWYFASKSSSPRKNHT
>Al_F0467 | jgi|Araly1|319134|fgenesh1_pm.C_scaffold_3002150
MESFTEDLWGIILARLPLRSITSSKLVCKQWKSIVESPVFRQLFLS
>Al_F0468 | jgi|Araly1|473227|fgenesh2_kg.1__3181__AT1G30090.1
PLIPGLPDDVALNCLLRVPVQSHVSSRSVCKRWHLLFGTKETFFAK
>Al_F0469 | jgi|Araly1|484149|fgenesh2_kg.5__141__AT2G02230.1
SRFDTLPEDCISKVISHTSPRDACVVASVSKTVKSAAQSDLVWEMFLP
>Al_F0470 | jgi|Araly1|489554|fgenesh2_kg.6__2688__AT5G27750.1
DRISELPESLITQILLCLPTKDSVKTSVLSTRWKNLWLNVPGLDLNCR
>Al_F0471 | jgi|Araly1|907478|scaffold_503182.1
GHDLVDDILLSLPVKSIIRFKSVSKQWKSLIESHSFVQRQLK
>Al_F0472 | jgi|Araly1|489386|fgenesh2_kg.6__2520__AT5G25350.1
TSIDVLPDECLFEILRRLPSGEERSACACVSKHWLNLLSSISRSE
>Al_F0473 | jgi|Araly1|911397|scaffold_603454.1
DLISTLPDVILQTILSSLPTKFAIRTSILSKQWRHVWCNTPSLNFE
>Al_F0474 | jgi|Araly1|358465|fgenesh1_pg.C_scaffold_8002252
FASEIPLDLQIEILIRLPAKSLMRFKCVSKLWFSLIRCRYFSNRYLT
>Al_F0475 | jgi|Araly1|490057|fgenesh2_kg.6__3191__AT4G12560.2
ATIPMDIVNDIFLRLPAKTLVRCRTLSKPCYHLINDPDFIESHLH
>Al_F0476 | jgi|Araly1|864818|Al_scaffold_0005_297
SDWSKLCPDLLRKIIESLNSIDYHRAKLVCSDWYSVWKTCVKRPLY
>Al_F0477 | jgi|Araly1|880352|Al_scaffold_0001_2119
MNDLPFHLLDQILFRLDPKSLGIMRCTNRSINSHISDDPNFVTGY
>Al_F0478 | jgi|Araly1|891924|scaffold_104718.1
TTLTTIPDAILVEILATFPLRSIAGFKLVCKSWKSVIESSYFRRVFAS
>Al_F0479 | jgi|Araly1|914403|scaffold_702145.1
NSWSELPLDLLTSVFERLSFANFHRAKFVCSFWHSASRQIIPKQTSW
>Al_F0480 | jgi|Araly1|474777|fgenesh2_kg.1__4731__AT1G55030.1
DKISQLPEALILQILCLLPTKVAITTSVLSKKWQSHWKMMPKLKFDSF
>Al_F0481 | jgi|Araly1|910512|scaffold_602569.1
DRISALPDDLLMHILLFLPGTKDVVATMILSKRWRSIWTMVPRLGYY
>Al_F0482 | jgi|Araly1|333289|fgenesh1_pm.C_scaffold_320000002
RNWADLPSELTSLILIRLSVADILDNAQKVCRPWRRVCKEPSMWRKIDM
>Al_F0483 | jgi|Araly1|863360|Al_scaffold_0006_2869
DCTSNLPDECLSLIFQSLTCADRKRCSLVCRRWLTIEGQCRHRLSL
>Al_F0484 | jgi|Araly1|863973|Al_scaffold_0006_3482
DRISLLPESLLCHILSFLTTGEAVWTSVLSSRWRTLWQWVPRLEV
>Al_F0485 | jgi|Araly1|882703|Al_scaffold_0001_4470
MESVPHHVVERILERLPVNTLLRFKAVSKQWKSSIESTSLQ
>Al_F0486 | jgi|Araly1|322004|fgenesh1_pm.C_scaffold_4002061
YLVTDLLEEILLGLPLKSVFRFKTVSKQWRSILESRRFVDMRLK
>Al_F0487 | jgi|Araly1|320535|fgenesh1_pm.C_scaffold_4000592
VDEILSRLPATFLGRLRFTCKRWNALLKDSKFITKQLD
>Al_F0488 | jgi|Araly1|899447|scaffold_303417.1
PTWSELCPDLLGSIFERLSFADFHRMKLVCSSWNSSSKLA
>Al_F0489 | jgi|Araly1|900012|scaffold_303982.1
AMSDLPRELLEDILSRIPSESLRELRFTCKLWNALYKDRGYIKERF
>Al_F0490 | jgi|Araly1|908174|scaffold_600231.1
DFISSLPDAILHHIFSYITTKVAIRTSVLSKRWKHIWYETPSLSIVCY
>Al_F0491 | jgi|Araly1|354975|fgenesh1_pg.C_scaffold_7002148
SSIDIVSDLLEDIFLRLPLKSILISKSVSKRWRSILESKTFVERRMS
>Al_F0492 | jgi|Araly1|866627|Al_scaffold_0005_2106
ILPEITEEMLIDILIRLPAKSLMRFKCVSKIWLSLITSRYFANRFLI
>Al_F0493 | jgi|Araly1|481400|fgenesh2_kg.4__460__AT2G25490.1
VSIDVLPDECLFEIFRRLPGPQERSACAFVSKHWLKLVSSIRQKELDV
>Al_F0494 | jgi|Araly1|483154|fgenesh2_kg.4__2214__AT2G40920.1
QDLVLEILMRLPTQSLMRFKCVSKHWSSLIFSRYFCNLLFT
>Al_F0495 | jgi|Araly1|904639|scaffold_500343.1
DWSKLCPDLLQNIIERLSFVDFYRAQIVCSDWYTVWKTCVKKTLY
>Al_F0496 | jgi|Araly1|902387|scaffold_401888.1
VDWSEMCSDAMQLILESLSIPDFHRASTVCSKWYSVSKSCVAG
>Al_F0497 | jgi|Araly1|352151|fgenesh1_pg.C_scaffold_6002744
GHWSDLPFDILRSLFECLSIVDFHRAKIVCTNWYVCSKQTLHKKRKSP
>Al_F0498 | jgi|Araly1|914405|scaffold_702147.1
NYWSELPIYLLNLVFQRLSFANFQRAKSVCSSWHSASRQSVPKSQTHW
>Al_F0499 | jgi|Araly1|898378|scaffold_302348.1
TMMSDLSQVLVGKILSRVPITSLRAVRSTCKRWNALSKDAVLCKA
>Al_F0500 | jgi|Araly1|909156|scaffold_601213.1
SCYIPQDLIEEILANLPSKSVAKLIVVSKLWSSIIRSNYFIDLYLK
>Al_F0501 | jgi|Araly1|901179|scaffold_400680.1
SLFNSIPSDVFIDIISRLQAKSIPNCRRVSKSWAAILPTRH
>Al_F0502 | jgi|Araly1|920231|scaffold_13300003.1
MESFTEDLWGIILARLPLRSVTSSKLVCKQWKSTVESPYFRHLFLS
>Al_F0503 | jgi|Araly1|870426|Al_scaffold_0004_2589
PIYLFPDLLEEILLRLPLQSILNFKIVAKQWRSILESRRFAERRVE
>Al_F0504 | jgi|Araly1|893676|scaffold_200750.1
RKLPSDLEEEILFRVPPLSLHCYRSVCKEWNTLFNNKRFVHKNLA
>Al_F0505 | jgi|Araly1|893733|scaffold_200807.1
RKLPSELEEEILIRVPPSSLARFRAVCKEWNVLFSDKRFANNQL
>Al_F0506 | jgi|Araly1|479757|fgenesh2_kg.3__2458__AT3G22421.1
AIISHLPMELLDEIISKLSSSSTRAVRLTCKNWDSLFKNRGLMKEE
>Al_F0507 | jgi|Araly1|892401|scaffold_105195.1
YFDRIPVDLVISNILSRLPLKSIAQCRCVSKLWSSRIRLPNYNLLF
>Al_F0508 | jgi|Araly1|474131|fgenesh2_kg.1__4085__AT1G49990.1
VEILARLPLRSIARFKSVCKRWKSVIESGYFRRLFVS
>Al_F0509 | jgi|Araly1|898002|scaffold_301972.1
MAMSDVTQDLVEDVISRVPLTSRRSVRSTCKNWNTLSKNLSFRKINLA
>Al_F0510 | jgi|Araly1|325700|fgenesh1_pm.C_scaffold_6000920
SSDYLPEDLIAQILVNLPSKSVVKLIVVSKLWSSIIRSKSFIDLYLE
>Al_F0511 | jgi|Araly1|315251|fgenesh1_pm.C_scaffold_2000284
TSTILSKLPVKSLAQCRCVSKLWSSIIRRPYYNMLF
>Al_F0512 | jgi|Araly1|340616|fgenesh1_pg.C_scaffold_3000379
DPCSILPLELKTEILLKLLPKSIARLGFVSNHWSSIIRGQDFTNLYMS
>Al_F0513 | jgi|Araly1|494489|fgenesh2_kg.8__305__AT5G44950.1
DRISELPDGLLNHILMYLHIEESIRTSVLSSRWRDIWLKVPGLDLNL
>Al_F0514 | jgi|Araly1|914273|scaffold_702015.1
SGLSLLPDEIALRCLARVSRFDHAALSLVSKSHRSLVASTELFYLRW
>Al_F0516 | jgi|Araly1|905141|scaffold_500845.1
MDFPESVTVMVLARLPIIDIARLKLVCRGWKFLLESSYFRDLYET
>Al_F0517 | jgi|Araly1|483537|fgenesh2_kg.4__2597__AT2G44130.1
DLIPGLPSELALECLVRVPYQFQSAMKSVCRSWRSLLSDSSFIRERHR
>Al_F0518 | jgi|Araly1|903927|scaffold_403428.1
VDWTSLPYDTVLQLFTCLNYRDRASLASTCKTWRCLGASSCLWSSLDL
>Al_F0519 | jgi|Araly1|894977|scaffold_202051.1
PNFDTLPEHLQMEILSRLPMLSLVTCAWLCVSKKLASLIRSQEFKALYLS
>Al_F0521 | jgi|Araly1|333266|fgenesh1_pm.C_scaffold_275000001
TTISDLPRNLVGKILSMVPITCLGAVRCTCKGWNALSKVRILCKA
>Al_F0522 | jgi|Araly1|482972|fgenesh2_kg.4__2032__AT2G39490.1
DILSSLPLELLLYIISFLPFESARLIPLVSTRFRSVWNQALLVAHSH
>Al_F0523 | jgi|Araly1|867343|Al_scaffold_0005_2822
DRISNLSNEIICHIVSFLSAKEATVASVLSKRWQNL
>Al_F0525 | jgi|Araly1|891483|scaffold_104277.1
DYTSCLPDECLALVFQFLNSGNRKRCALVCRRWMIVEGQNRYRLSLH
>Al_F0526 | jgi|Araly1|492647|fgenesh2_kg.7__2080__AT4G22180.1
NSWSELPLDLLTSLFERLSFANFQRAKSVCSSWHSASRQSVPIQ
>Al_F0527 | jgi|Araly1|912871|scaffold_700613.1
MSISSLPDEIVLSFLARISKSYYRSLSLVSKSFYALLSSTEIYAAQS
>Al_F0528 | jgi|Araly1|896524|scaffold_300494.1
SSIPSLPADIIINFIARVPRRYYPTLSLFSKLFRSVIASHELYVTRSL
>Al_F0529 | jgi|Araly1|322564|fgenesh1_pm.C_scaffold_5000108
SSFDSLPEGCISNIISFTSPEDACVAATVSKIFESAMKSDIVWEKFLP
>Al_F0530 | jgi|Araly1|862524|Al_scaffold_0006_2033
TTIIDLPQALISEILNCLDPKELGLVSCVSTCLHKLASEHHAWKEFYR
>Al_F0531 | jgi|Araly1|902388|scaffold_401889.1
ADWSEMCSDSMKLILESLSFPDFHRARTVCSSWYSVSKSCVAGSR
>Al_F0532 | jgi|Araly1|912872|scaffold_700614.1
MSISSLPDEIVLSFLARISKSYYRSLSLVSKSFYALLSSTEIYAAR
>Al_F0533 | jgi|Araly1|479229|fgenesh2_kg.3__1930__AT3G17530.1
MMISDLPHDLESEILYRVPAKSLAKWKTTCKRWYALFRDPRFVKKNFG
>Al_F0534 | jgi|Araly1|479938|fgenesh2_kg.3__2639__AT3G23950.1
MIFEVLVRLPLKSLARFRSVCKEWKLLIDSEFFRDRFMS
>Al_F0535 | jgi|Araly1|910581|scaffold_602638.1
PCWSELPGDILRSVFKRLSFVDFQRAKIVCLSWYSSSPIFLCCFS
>Al_F0536 | jgi|Araly1|479898|fgenesh2_kg.3__2599__AT3G23880.1
MMEEILLRLPVKSLTRFKCVCSSWRSLISETLFSLKHAL
>Al_F0537 | jgi|Araly1|890136|scaffold_102930.1
TMICDLPPELVGEIFTKIPITSLRTVRSTCKLWNALTKEWVLGK
>Al_F0538 | jgi|Araly1|357572|fgenesh1_pg.C_scaffold_8001359
DKLDPIPFDLEVEILTRLPAKSLMKFQCVSKMWSFIIRSQRFVDSYYA
>Al_F0539 | jgi|Araly1|894444|scaffold_201518.1
VVDLVRLILERLSFVDFHRARCVSSTWYIASKSVTGV
>Al_F0540 | jgi|Araly1|898339|scaffold_302309.1
TTMSNLSRDLVEEIHSRVPITSQRAVRSTCKRWNVLSKDQNYTKHL
>Al_F0541 | jgi|Araly1|480585|fgenesh2_kg.3__3286__AT2G17020.1
RSLDLLPAALLETIMTKLDVGSLCSLASTCKTLKSCVTRVLTFTPNF
>Al_F0542 | jgi|Araly1|482254|fgenesh2_kg.4__1314__AT2G33190.1
GWSKLYPDLLRSIFESLSCLDFHRARTVCSNWYAVSRTCPLYPWRIV
>Al_F0543 | jgi|Araly1|899202|scaffold_303172.1
TNYLPEDLVVEILSRVPLTSLARLRWACKGWNDLIKDKILAMK
>Al_F0544 | jgi|Araly1|914524|scaffold_702266.1
TSWSMLPDEIALICLAHLSRFDHAALSLVSKIHRAMVASSRLFNLRQE
>Al_F0545 | jgi|Araly1|315293|fgenesh1_pm.C_scaffold_2000326
TLNLSLPEDLIVSILARVSRFSYRNLSLVCKRFHWLLTSGELHRIRSL
>Al_F0546 | jgi|Araly1|314194|fgenesh1_pm.C_scaffold_1002974
ALISGVPDDISKSCLARVPREYHMAMKCVSRRWRDFVCGDEFCDYRN
>Al_F0547 | jgi|Araly1|488764|fgenesh2_kg.6__1898__AT5G18770.1
DMISSLPDHLLYRILGFLTTEEAVWTSVLSSRWRNLWKWVPTLELD
>Al_F0548 | jgi|Araly1|866623|Al_scaffold_0005_2102
CGFEKIPEDIFMDILARLPGKLVTRLKCVSKLWSNIISSRSFTNLFLK
>Al_F0549 | jgi|Araly1|321778|fgenesh1_pm.C_scaffold_4001835
KYMCEIPSDLLMEIVMRLPAKSMVRFKCISKQWSSFISCRYFCNRLFT
>Al_F0550 | jgi|Araly1|877109|Al_scaffold_0002_1703
PCFICLPRELKHKILESLPGVDIATLACVSSELRDLASENDL
>Al_F0551 | jgi|Araly1|870342|Al_scaffold_0004_2505
LVVPADLVEEICLRLPLKSLLKFKTVSKQWRSILVSRSFAKRRR
>Al_F0552 | jgi|Araly1|901531|scaffold_401032.1
NLISNLPNEILTKILSSLATKVVASTQILSKRWKNLLGLVDTLWFYD
>Al_F0553 | jgi|Araly1|321237|fgenesh1_pm.C_scaffold_4001294
EILPVDVVTEEILTKLPVKSLMRFKCVSKLWSSVISSRYFSNRLR
>Al_F0554 | jgi|Araly1|892524|scaffold_105318.1
PLLPGLPDDLAVACLIRVPRAEHRKLRLVCKRWYRLASGNFFYSQRKL
>Al_F0555 | jgi|Araly1|911262|scaffold_603319.1
MEVPEEMMINIIVRLPLQSIVRFKLVCREWKSLTESAFFNDLYQS
>Al_F0556 | jgi|Araly1|488765|fgenesh2_kg.6__1899__AT5G18780.1
DRLSILPEPLLCHILSFLRTKDSVRTSVLSSRWRDLWLWVPRLDLD
>Al_F0557 | jgi|Araly1|915090|scaffold_702832.1
NSINSLPDEVLGQILSLLRTKLAASTAILSKRWRNLLPLVHNLDFD
>Al_F0558 | jgi|Araly1|481060|fgenesh2_kg.4__120__AT2G21950.1
LIPLLSDDVALNCLARVSRCHHPILSLVSKTFRSLPTSPLLYATRSL
>Al_F0559 | jgi|Araly1|900938|scaffold_400439.1
PEWSLLPEELLHIIIDKLDNCFNVVHARSVCRSWRSTFPFPSCLL
>Al_F0560 | jgi|Araly1|336931|fgenesh1_pg.C_scaffold_1003496
KSASSLLLDLTSEILLRLPAKSAVRFRSVSKLWSSITTNPYFINSFQS
>Al_F0561 | jgi|Araly1|495165|fgenesh2_kg.8__981__AT5G51000.1
RDLVEEILSRVPITSLRAVRLTCKQWNDYLSKDPSFTKNHY
>Al_F0562 | jgi|Araly1|912437|scaffold_700179.1
SRLLSLPDDVALNCLSRLSRLDSAALSLTSKSHRSLVVSPELCRTREL
>Al_F0563 | jgi|Araly1|861580|Al_scaffold_0006_1089
DSSDYLPEELIAQILVNLPSKSVVKLIVVSKLWSSIICSKSFIDLYLE
>Al_F0564 | jgi|Araly1|898048|scaffold_302018.1
SEDLVEEILSKDPARSLKRLRSTCKQWNTLFNDHRFTKKHYD
>Al_F0565 | jgi|Araly1|900620|scaffold_400121.1
ISDLLPIDLKMEILKRLPVKTLGRFLCLSKEYASIIRRRDFMKLYLT
>Al_F0566 | jgi|Araly1|485847|fgenesh2_kg.5__1839__AT3G54460.1
GVWDLSDDVLISILMKLDTKDLFSIAAVCRLFRSLTSLIV
>Al_F0567 | jgi|Araly1|881810|Al_scaffold_0001_3577
MVILARLPAKSLMKLRRVSKIWSSIIRSRGFINSFYS
>Al_F0568 | jgi|Araly1|889015|scaffold_101809.1
SIIPGLPDDLALRCIAKLSHGYHGVLECVSRGWRDLVRSVDYSSYK
>Al_F0569 | jgi|Araly1|876774|Al_scaffold_0002_1368
DRISKLPDDVLVKILASTSTEDAVKTGVLSTRWKNVWKQVPYLHFDML
>Al_F0570 | jgi|Araly1|888253|scaffold_101047.1
PNWSELVTDIWSLVFKHLSFTDFARAKTVCSSWYFASKSSSPRKNHT
>Al_F0571 | jgi|Araly1|896388|scaffold_300358.1
PILVPDLVRLVLERLSFVDFHRARCVSSGWYSASKSCIGGT
>Al_F0572 | jgi|Araly1|858254|Al_scaffold_0007_1753
SMIEQLFPEVTSYALRYLDYSSLCQLSMTSSSMRKAANNDDLWRSLYY
>Al_F0573 | jgi|Araly1|353398|fgenesh1_pg.C_scaffold_7000571
TMISDLPEELVVEILSRVPLTSLSAARSTVKRWNALSKDRLVCKG
>Al_F0574 | jgi|Araly1|901040|scaffold_400541.1
RDWSLLPEELLRIISKYLEDKDYCFDVVHARSVCSSWRSIFPFPSCLLRQS
>Al_F0575 | jgi|Araly1|921073|scaffold_91900002.1
PILVLDLVRLVLERLSFVDFHRARCVSSGWYSASKSCIGGT
>Al_F0576 | jgi|Araly1|889727|scaffold_102521.1
TRMCDLPPELVGMIFTKIPITSIRTVRSTCKLWKALTKDWVLGK
>Al_F0577 | jgi|Araly1|905900|scaffold_501604.1
SIDIPLDLQINTLLRLPVKPLLRFRCASKLWSSIITSQYFQNRHFI
>Al_F0578 | jgi|Araly1|918910|scaffold_802310.1
GLFQLSDEVVSMKILSRLTPRDVASVSSVCRRLYVLTKNEDLWRRVCQ
>Al_F0579 | jgi|Araly1|874018|Al_scaffold_0003_2659
MAFQVLVRLPLKSLARFRSVCREWKLLIDSEFFRDYFIS
>Al_F0580 | jgi|Araly1|891522|scaffold_104316.1
EKLPCDLNLIEETLFRVPPESLVRFRTVSKKWNALFDDKMFINNHK
>Al_F0581 | jgi|Araly1|902386|scaffold_401887.1
GWSNLCPDLLRSIFKGLNHKSCHRARTVCSNWYLVSTTCVSEFCI
>Al_F0582 | jgi|Araly1|909805|scaffold_601862.1
ISDSIPLDLTLEILSRLPAKSIVRSFCVSKLWSSFTKHPSFINFCAT
>Al_F0583 | jgi|Araly1|896506|scaffold_300476.1
DPFSILPLDLIVEILFKLPAAKSIARLVFVSKLWSSIIRGKDFTKLYLT
>Al_F0584 | jgi|Araly1|907795|scaffold_503499.1
DIISTLSDCLLVLIISFLPFKDVLKTSMLSKRWRYLYREVKNI
>Al_F0585 | jgi|Araly1|358554|fgenesh1_pg.C_scaffold_8002341
VPIAAMNEDLLHNILLRLPAKSFAFASCVNRSWSSVCNRILSRPKMIS
>Al_F0586 | jgi|Araly1|906247|scaffold_501951.1
ESMLVEIIVRLPMKSIVRFKSVCKTLKSVIESRYFRIFFVS
>Al_F0587 | jgi|Araly1|909803|scaffold_601860.1
PIPVDLILVILSRLPVKSIVRFLCVSKIWSSITTQSTLPSFI
>Al_F0588 | jgi|Araly1|475290|fgenesh2_kg.2__420__AT1G60410.1
DWLSDLPCHLLCRILSKLSTKESVRTSILSRRWSNLWSLVSVLDLDF
>Al_F0589 | jgi|Araly1|894485|scaffold_201559.1
PLIPGLPDDVAKQCLALVPRARFPSMGSVCKKWRFVVQSKEFITVRR
>Al_F0590 | jgi|Araly1|898991|scaffold_302961.1
MEIPEVTLVNVLVRFPLKSIARFRTVSKEWKLLIDSDFFRDLYIS
>Al_F0592 | jgi|Araly1|342629|fgenesh1_pg.C_scaffold_3002392
RFLHSLPEAVAISCLACVSRLDHAALSLVSKTCRSMVLSSELYQTRSL
>Al_F0593 | jgi|Araly1|479258|fgenesh2_kg.3__1959__AT3G19470.1
MSNLPRDLSEEVLCRIPLTSLRPVRSTCKKWSTLSKCGSFAKKHL
>Al_F0594 | jgi|Araly1|893160|scaffold_200234.1
PGLGDLPESCVALILQNLDPVEICRFSKLNKAFHGASWADFVWESKLP
>Al_F0595 | jgi|Araly1|864027|Al_scaffold_0006_3536
NLVPEEALMKIWGRFSLRSIARFRSVCKEWKSMIDSDVFRDLYES
>Al_F0596 | jgi|Araly1|904939|scaffold_500643.1
NDFPLKEILLRLPIRSIAKFKSVCKRWKLLVESATFRSLFMS
>Al_F0597 | jgi|Araly1|912984|scaffold_700726.1
TKFSELPTDVIISCVARVPINNYRVLSLISKLIASMITSSELFVARSA
>Al_F0598 | jgi|Araly1|904780|scaffold_500484.1
IHLTEAIWTEIIARLPLRIIARFKLVSKTWKSTIESVYFRRLFVS
>Al_F0599 | jgi|Araly1|918619|scaffold_802019.1
DRLSNLPDTLLIIIISSLSFKECLSTSVLSTRWSYLCRETRNIAFN
>Al_F0600 | jgi|Araly1|486574|fgenesh2_kg.5__2566__AT3G61060.2
PGLVDLPENCVALIMIRLDPPEICRLARLNRMFRRASSADFIWESKLP
>Al_F0601 | jgi|Araly1|890265|scaffold_103059.1
PIIPGLTDDVAELCVSKIPRSSFQITSQVCRRWRSFLRSQHFAA
>Al_F0602 | jgi|Araly1|358451|fgenesh1_pg.C_scaffold_8002238
PEITLDLQIEILTRLPAKSLMRFKCVSKLCSSLILSRYFSNCYLT
>Al_F0603 | jgi|Araly1|476189|fgenesh2_kg.2__1319__AT1G70590.1
DFSMLPFDILMKIAAPFSHPNLQAASSVCKSWRDALKPLRE
>Al_F0604 | jgi|Araly1|474855|fgenesh2_kg.1__4809__AT1G57690.1
DSISSLPDVILQHILFSFETKFAIRTSVLSKRWRHEADAIN
>Al_F0605 | jgi|Araly1|496886|fgenesh2_kg.8__2702__AT5G67140.1
AIDRLPLDLLAYIFSLVTSFTVLGQASGVCKKWRKAVNQSMARRESL
>Al_F0606 | jgi|Araly1|901326|scaffold_400827.1
PDWSQLPDELLNLISKNLDNCFDVLHARSVCSSWRSTFPFPSCLL
>Al_F0607 | jgi|Araly1|904460|scaffold_500164.1
SPFDSLPVDCISNIISFTSPLDACIVTSVSKTFESRPSQISYGKSFFR
>Al_F0608 | jgi|Araly1|476586|fgenesh2_kg.2__1716__AT1G74510.1
SPVTRLDQNALLNCLAHCSLSDFGSIASTNKTFRSLIKDSELYRLRRA
>Al_F0609 | jgi|Araly1|488248|fgenesh2_kg.6__1382__AT5G14160.1
GLVELPEDLIRLVLGRLRFSDFHRARAVCSAWYRVWGECLSKPNQV
>Al_F0610 | jgi|Araly1|893741|scaffold_200815.1
RTISDLPEDLVAEEILSRVPLSCSRSVRSTCKKWNASSKNRILGKKA
>Al_F0611 | jgi|Araly1|881506|Al_scaffold_0001_3273
TKMSDLSHDLVEEILCMVPITSLRAVRSTCKLWNVLSKNRILCKAE
>Al_F0612 | jgi|Araly1|875806|Al_scaffold_0002_400
KLIKRIPDDLVECILSFLPIQSLLQNRVLSKRFRDTWKQSRDLD
>Al_F0613 | jgi|Araly1|898003|scaffold_301973.1
MAMSDLTQDLVEEVILRVPLTSHKAVRSTCKNWNTLSKNLMSLKGIN
>Al_F0614 | jgi|Araly1|900595|scaffold_400096.1
SLPIPDDLTLSCFALVPRCHYQALSLVSSNFRDIIWSRDLYVKRSD
>Al_F0615 | jgi|Araly1|917681|scaffold_801081.1
SLDPIPHDLIPDILKKLHVKTLARFICISKQYASIIRNKDFKKSYLT
>Al_F0616 | jgi|Araly1|898970|scaffold_302940.1
SLDPIPHDLIPDILKKLHVKTLARFICISKQYASIIRNKEFKKSYLI
>Al_F0617 | jgi|Araly1|903365|scaffold_402866.1
DSISSMPDVILQVILSLIPTRFAIRTSVLSRRWRHVWSYIPSLYFH
>Al_F0618 | jgi|Araly1|903727|scaffold_403228.1
MYLSAHLLGELFLKLPLKSLGRFKSVSKEWKSILESKWFVDKHLI
>Al_F0619 | jgi|Araly1|918313|scaffold_801713.1
FTEDLLVEILLRLPVKTLAICLCVSKLLASIIRSRHFINLYQS
>Al_F0620 | jgi|Araly1|493343|fgenesh2_kg.7__2776__AT4G15475.1
INNCLPEELLLEIFRRLESKPNRDACSLVCKRWLSLERYSRTTL
>Al_F0621 | jgi|Araly1|478883|fgenesh2_kg.3__1584__AT3G14710.1
DKFSSLHESVLSRILSQLQTVEAVSTSVLSKSWRNMWTNITELHFD
>Al_F0622 | jgi|Araly1|474774|fgenesh2_kg.1__4728__AT1G55000.1
CRDTLILIFQKLTVADLARASCVCKVWNSVATEDDLVVSAF
>Al_F0623 | jgi|Araly1|472768|fgenesh2_kg.1__2722__AT1G26510.1
NTFDQLPLDLLIEISRRLPLKSVARFLTLSKLCATTIRSPSFIKSFP
>Al_F0624 | jgi|Araly1|904637|scaffold_500341.1
DWSNLCPDLLRKIIESLSSIDYYRAKIVCSDWYGVWKTCVKRRLC
>Al_F0625 | jgi|Araly1|898999|scaffold_302969.1
FTEDLWGIILARLPLRSITSSKLVCKQWISIVESPVLLVL
>Al_F0626 | jgi|Araly1|352459|fgenesh1_pg.C_scaffold_6003052
SNWAELLPDLLSSILLRLGPLEILQNAQKVCRPLRRVSKDPWIWRKIDM
>Al_F0627 | jgi|Araly1|472601|fgenesh2_kg.1__2555__AT1G23390.1
IDGDILESILSHLPLLDLDSACQVSKSWNRAVFFSLRRLKT
>Al_F0628 | jgi|Araly1|480113|fgenesh2_kg.3__2814__AT2G04840.1
CDWSNLPPDVLRKIFETLKSPIDSHRAKTVCSNWYSVWKTCANKPPC
>Al_F0629 | jgi|Araly1|904940|scaffold_500644.1
NIIDNLPDMMLAEILVKIPLKSNTIVKLVCKRWKSLVESTIFRNHFLS
>Al_F0630 | jgi|Araly1|352555|fgenesh1_pg.C_scaffold_6003148
NSWSLPEELTIKVFSGLDTKSLMQASACCTMFRKCSIDPLCYSHIDL
>Al_F0631 | jgi|Araly1|891655|scaffold_104449.1
ESISSLPDVILQHILSFISTKLATSLLSKRWRHVWCDIPSISFD
>Al_F0632 | jgi|Araly1|914669|scaffold_702411.1
VSMPYLPDDILLNCLARVSRLYYPTLSLVSKVFAM
>Al_F0633 | jgi|Araly1|905516|scaffold_501220.1
CSMNCLPDDLLVHILSFLTTKEAASTFVLSKRWRTLFALSHNLD
>Al_F0634 | jgi|Araly1|497461|fgenesh2_kg.493__1__AT5G56410.1
DDELLVKILSFLSTKAAVRTSILSKQWKFLWRRIPKLEFHDD
>Al_F0635 | jgi|Araly1|490244|fgenesh2_kg.6__3378__AT4G03190.1
LRLPSKVLEHILSFIDSNEDRNSVSLVCKSWFETERKTRKRV
>Al_F0636 | jgi|Araly1|860671|Al_scaffold_0006_180
DFINSMPDEILHHILSLIPTDLAMKTSVLSRRWRHVWCETPCLDINV
>Al_F0637 | jgi|Araly1|477208|fgenesh2_kg.2__2338__AT1G80440.1
ELIPNLPDDVARECLLRASYKQFPVIASVCRGWNREVSLSDFLHQRK
>Al_F0638 | jgi|Araly1|911767|scaffold_603824.1
SLLETLHQDILIRVLCHVDHEDLATLKRVSKTIRKAVIEAKKSHFDF
>Al_F0639 | jgi|Araly1|859960|Al_scaffold_0007_3459
DIISDLPDAVICHILSFLPTKEAASTTVLAKRWKPLLRCVPSLE
>Al_F0640 | jgi|Araly1|897096|scaffold_301066.1
MLPDDLLFNCLARISRLCYPTLSLVSKRFRRTESC
>Al_F0641 | jgi|Araly1|911727|scaffold_603784.1
NLVLLTEEALKNIWARFSLRSIARFRSVCKEWKLLIDSDIFRDHYLS
>Al_F0642 | jgi|Araly1|491816|fgenesh2_kg.7__1249__AT4G29420.1
MDELPPELLVKILSRLNDSESLARCRVASKTLNSLSREVRAVNLICT
>Al_F0643 | jgi|Araly1|907781|scaffold_503485.1
DRISNLPDDIIYHAISFLSAKEATCLKYASKKWLNLVTIIPSAV
>Al_F0644 | jgi|Araly1|911933|scaffold_603990.1
WFLPSDLTIKIFSKLDTKSLMQVSACCTMLNKSAMDPLCYSHIDL
>Al_F0645 | jgi|Araly1|880361|Al_scaffold_0001_2128
MILNDLPLYLLDDILFRLEPKSLAIMRCTNKYFQSYISHDSDFS
>Al_F0646 | jgi|Araly1|323833|fgenesh1_pm.C_scaffold_5001377
CWLPFEIVEEIISRAPIESVIRCKPTSKQCYALCNDKRFIYNHLN
>Al_F0647 | jgi|Araly1|487863|fgenesh2_kg.6__997__AT5G10340.1
ELLPHDVIEFHILERLDVKTLLKFKSVSKQWISTIQSPCFQERQLI
>Al_F0648 | jgi|Araly1|892830|scaffold_105624.1
VERSILSRLPAKSVGRFRSVSKLWSTITTSKDFITSFAT
>Al_F0649 | jgi|Araly1|896454|scaffold_300424.1
SVSIPLDLIREILTRLPAKPLVKLISIAKLWYSTIRKKDFTDLFLA
>Al_F0650 | jgi|Araly1|329612|fgenesh1_pm.C_scaffold_7001839
KQLADDIILNILARISTSYYPTLSLVSKSFRWLILSEELDMERSY
>Al_F0651 | jgi|Araly1|485242|fgenesh2_kg.5__1234__AT3G48880.2
RRWEELDTDILVRIFQKFSVFELTSGLAHVCRGWRAACCDPILWKTLDL
>Al_F0652 | jgi|Araly1|914849|scaffold_702591.1
DHFDHLPDSILLLIFNNIGDVKALGRCSVVSKRFHSLIPQVENVVVR
>Al_F0653 | jgi|Araly1|476863|fgenesh2_kg.2__1993__AT1G77000.1
SEWKDIPVELLMRILNLVDDRTVIIASCICSGWRDAISLG
>Al_F0654 | jgi|Araly1|484851|fgenesh2_kg.5__843__AT3G44326.1
SDVLRSNILTRLDGASLAALSCTCSNLNSFCSDESLWMQQCS
>Al_F0655 | jgi|Araly1|869999|Al_scaffold_0004_2162
PSLGDIPESCVAYVILHLTPPEICNLARLNRAFRGAASSDSVWEKKLP
>Al_F0656 | jgi|Araly1|896792|scaffold_300762.1
VKEILTLVASSSHKSLFNLSLVCKSLHNLCNDPQVNSRTRL
>Al_F0657 | jgi|Araly1|329378|fgenesh1_pm.C_scaffold_7001605
MANIPMDIITDLFLRLPATTLVRCRILSKPCFSLIDSPNFIESHLN
>Al_F0658 | jgi|Araly1|343571|fgenesh1_pg.C_scaffold_3003334
GIFELSDEVIAIKILSQLTPGDIASVGCVCRRLNELTKNDDVWRMVCQ
>Al_F0659 | jgi|Araly1|333130|fgenesh1_pm.C_scaffold_47000002
DWSKLCDDLLRSILEGLNTTKDFHRASSVCSNWYTISRTCKRPINLF
>Al_F0660 | jgi|Araly1|471368|fgenesh2_kg.1__1322__AT1G12190.1
CMNIPGELVEDILYRVPSPSISRFKTVSKEWNTLLNDKAFIKKHLT
>Al_F0661 | jgi|Araly1|893643|scaffold_200717.1
PSFVSLPDEIIVNCLARISRSYYPKLSLVCKFFFYDSDHPSLFTLWI
>Al_F0662 | jgi|Araly1|899448|scaffold_303418.1
GPWSELYPDLLESIFERLCLADVHRAKLVCLNWNTSSKRSVARKI
>Al_F0663 | jgi|Araly1|906681|scaffold_502385.1
PGLGDIPESCVACVFMYLTPPEICNLAGLNRSFRGAASSDSVWEKKLP
>Al_F0665 | jgi|Araly1|322431|fgenesh1_pm.C_scaffold_4002488
SCWANMPPELLRDVLMRIELSEDTWPSRKNVVSCAGVCRNWREIVKEIVKV
>Al_F0666 | jgi|Araly1|888861|scaffold_101655.1
RCRQIPQEIVEDILVKLQVRSLMRFKAVSRDWRGTIESKFFLDRHFR
>Al_F0667 | jgi|Araly1|901334|scaffold_400835.1
QDWSQLPEELLHIISENLEDCFDVIHARSVCHPWRSIFPFPSCLLRTS
>Al_F0668 | jgi|Araly1|487176|fgenesh2_kg.6__310__AT5G03970.1
SNDTMCEILLLLPPETIYKLILVSKRWLQIIASPYFRHTYLA
>Al_F0669 | jgi|Araly1|894509|scaffold_201583.1
ICLDSLPEDLLVEISSCTGASSLSAVRNLRVVSKSFRRICDERYVFYRLSL
>Al_F0670 | jgi|Araly1|906117|scaffold_501821.1
NIIDDLPETLLLVEIFSKLSNPRDLIVCKSVSKRWNSLLSSSSFHYTRSL
>Al_F0671 | jgi|Araly1|474620|fgenesh2_kg.1__4574__AT1G55590.1
SVLAEEILKRLDLENLCSVACVSTTLRSAVVSGVLPSL
>Al_F0672 | jgi|Araly1|907906|scaffold_503610.1
LLESIPDAVALRCLAHVPLHLHPNLELVSRSWRAAIRSAELFRVRQ
>Al_F0673 | jgi|Araly1|909882|scaffold_601939.1
YRWSDIPEELLREILIRVEAADGGGWPSRRSVVACAGVCRGWRLLVNETV
>Al_F0674 | jgi|Araly1|911405|scaffold_603462.1
MMEQLVPEITTHALSYLDYPSLCRLSMTNSLMRKAANDDNAWKALYH
>Al_F0675 | jgi|Araly1|490321|fgenesh2_kg.6__3455__AT4G02440.1
STFSCVPEDVVFNIFFKLQDDPRNWARLACVCTRFSSIVRNVCCKTQCYS
>Al_F0676 | jgi|Araly1|494155|fgenesh2_kg.7__3588__AT5G38270.1
DWSKLYPDLLRSILESLNSIDFHRAKTVCSDWYSIWKTCVKRPLC
>Al_F0677 | jgi|Araly1|909806|scaffold_601863.1
GSIPLDLSWEILSKVPAKSIVRSRSVSKLCSSVTTHPYFINSF
>Al_F0678 | jgi|Araly1|901333|scaffold_400834.1
PDWSLLPEELLNLISKHLEDYCFDVVHARSVCTLWRSIFPFPAS
>Al_F0679 | jgi|Araly1|901057|scaffold_400558.1
PDWSQLPVELLSLISKNLEDYGFDVVHARSVCRSWRSLFPFPSCLLRQS
>Al_F0680 | jgi|Araly1|895721|scaffold_202795.1
GSLSVLPDETICVLLEYLAPRDIANLACVSSVMYILCNEEPLWMSLCL
>Al_F0681 | jgi|Araly1|471422|fgenesh2_kg.1__1376__AT1G12710.1
GLGDFPEACVAMIVENLDPVEICRFSKLNRAFRGASWADCVWESKLP
>Al_F0682 | jgi|Araly1|901335|scaffold_400836.1
PDWSLLPEDLLQLISKHLEDYCFDVVHARSVCSSWRSSFPFPSS
>Al_F0683 | jgi|Araly1|901961|scaffold_401462.1
DLISSLPNEILGKILSLLWTNRAACTSVLSKRWRNLLALVDNRDLNDA
>Al_F0684 | jgi|Araly1|323143|fgenesh1_pm.C_scaffold_5000687
PDWTKLNLDCLFDIFSRLSIQQRCVAPMLVCKTWMNVCKDPFLNSVFDL
>Al_F0685 | jgi|Araly1|485869|fgenesh2_kg.5__1861__AT3G54650.1
LWEVLKRLPPSSLLMAARVCKGWRETSRKMWKAA
>Al_F0686 | jgi|Araly1|909191|scaffold_601248.1
DWSNHCADLLRPIIESLSTIDYHRAKKVCSDWYSVWKTCVKRPLY
>Al_F0687 | jgi|Araly1|343751|fgenesh1_pg.C_scaffold_4000093
SIQIPFDLIYETFKRLPLKTLARFLCVSKEFAFITRYRDFMKLYLI
>Al_F0688 | jgi|Araly1|889818|scaffold_102612.1
IRLPAKSLMRFKCVSKLWLSLILSRYLTNRFLK
>Al_F0689 | jgi|Araly1|896370|scaffold_300340.1
PTLVLDLIISILQRLSFSYFHRARCVSTEWYYASKSWPSLI
>Al_F0690 | jgi|Araly1|480735|fgenesh2_kg.3__3436__AT2G18280.2
SPWASLPPELLHDIIRRVEESETAWPARAAVVSCASVCKSWRGITME
>Al_F0691 | jgi|Araly1|490282|fgenesh2_kg.6__3416__AT4G02740.1
WFLPPELTIKVFSMLDTKSLMQAAVCCTMFNKCAMDRLCYSHIDL
>Al_F0692 | jgi|Araly1|898553|scaffold_302523.1
NIVHLPEDLVVEITRVPAVSLRRLRSTSKGWNALIKDGRFAKKHSA
>Al_F0693 | jgi|Araly1|341215|fgenesh1_pg.C_scaffold_3000978
IMPLNLKEEILMKLKAKTISKLILLSKSWSSIVLNKDFTNMYLT
>Al_F0694 | jgi|Araly1|490258|fgenesh2_kg.6__3392__AT4G03030.1
TLIPGLSNDVARLILSFVPYPHISRLKPTCKSWYAFLSSKTLISLRHS
>Al_F0695 | jgi|Araly1|883670|Al_scaffold_0009_152
LIVDMLRSILERLSFVDFHRARCISSEWYSASESCIRVKN
>Al_F0696 | jgi|Araly1|891127|scaffold_103921.1
ALIEGLPDHISEICLSKVNRPSLLSAVCTRWRRLLYSPEFPSFP
>Al_F0697 | jgi|Araly1|496203|fgenesh2_kg.8__2019__AT5G60570.1
SLLPGLIDDVALNCLAWVPRSDYPSLSCVNKKYNKLINDGHLFALR
>Al_F0698 | jgi|Araly1|901521|scaffold_401022.1
PAEKLPSYLVGEIIYRLPTKSLARFRAVSKTCNICSAGIND
>Al_F0699 | jgi|Araly1|877596|Al_scaffold_0002_2190
YSLPEDLLVEISSCVAASSLSEISNLRLVSKSFKRISNDRYVLRRLSLNEI
>Al_F0700 | jgi|Araly1|472265|fgenesh2_kg.1__2219__AT5G38270.1
NWSKLCPDLLRSILESLSSIDFYRAKTVCLDWYSIWKTCVKPLC
>Al_F0701 | jgi|Araly1|329380|fgenesh1_pm.C_scaffold_7001607
ECPMDLINELFLRLAATTLVRCRAVSKPCFSLIDSPEFISSHLR
>Al_F0702 | jgi|Araly1|472168|fgenesh2_kg.1__2122__AT1G19410.1
TDDLLVKILSFLPTKVVVTTSILSKRWKFHWMRVPKLETL
>Al_F0703 | jgi|Araly1|494357|fgenesh2_kg.8__173__AT5G46170.1
DHFDRLPDSILLLVFNKIGDVKALGRCCVVSRRFHSLVPQVDNVVVR
>Al_F0704 | jgi|Araly1|901329|scaffold_400830.1
PEWSLLPEELLQIVSKNVENCFDVVHARSVCNSWRSLFTFPSCLLR
>Al_F0706 | jgi|Araly1|899674|scaffold_303644.1
MTLMMLPNDLVLNCLAHVSRLYYPILSLVSQI
>Al_F0707 | jgi|Araly1|472315|fgenesh2_kg.1__2269__AT1G20801.1
MDRLPFHILEEILFRLDPKSLAMMQCTDRSINSHITDDPLFKSVYK
>Al_F0708 | jgi|Araly1|484362|fgenesh2_kg.5__354__AT3G26000.1
FGFCLYHLGVKDLLSVSMVCKSLHTTVCNDSLLWKHIH
>Al_F0709 | jgi|Araly1|486458|fgenesh2_kg.5__2450__AT3G59940.1
DLIPGLPEELAIECLVRVPFLFHSSMNSVCRSWKCVISSRSFIKERIS
>Al_F0710 | jgi|Araly1|888471|scaffold_101265.1
MELSSDMIEEIPSWVPSRSLSRLKSTCKPWETLITDSQSQ
>Al_F0711 | jgi|Araly1|907876|scaffold_503580.1
IALSFPEEVLEHVFSFIQLDKDRNSVSLVCKSWYEIERWCRRKVFI
>Al_F0712 | jgi|Araly1|911052|scaffold_603109.1
RHWDELIPDALGLIFSHLALQEVLTVVPRVCKAWNRAVTGPYCWQEIDI
>Al_F0713 | jgi|Araly1|333370|fgenesh1_pm.C_scaffold_649000002
ECPTDIINELFLRLRATTLVKCRAVSKPCFSLIDSPEFISSHLR
>Al_F0714 | jgi|Araly1|897119|scaffold_301089.1
TSFDQIPPDNTSDIFFRIPKRYYPIVACVSKAFKNLVKSPELQQQRR
>Al_F0715 | jgi|Araly1|906625|scaffold_502329.1
DLVNILARLPAKEVTKSMCVSQLWYTVISSRVFINLFRN
>Al_F0716 | jgi|Araly1|879535|Al_scaffold_0001_1302
NYFPDEVIEHVFDFVASHKDRNSISLVCKSWHKIERFSRKNVFI
>Al_F0717 | jgi|Araly1|891335|scaffold_104129.1
TRWANLPVEVLRDVMKKLDESESTWPDRKQVVACAGVCKTWSSQANSHVSDNSLI
>Al_F0718 | jgi|Araly1|352549|fgenesh1_pg.C_scaffold_6003142
SSWPLLPELTTKVFSMLDTKSLMQASACCTLFNKCAMDRVCYSHIDL
>Al_F0719 | jgi|Araly1|476977|fgenesh2_kg.2__2107__AT1G78100.1
DAFDAIPDPVVIDILNKVGDVKTLIRCRSVSKRFNSLATQSDSLLLQL
>Al_F0720 | jgi|Araly1|901332|scaffold_400833.1
PDWSLLPKELLYLISKNLEDEDYCFDVVHARSVCTSWRSTFPFPCCLL
>Al_F0721 | jgi|Araly1|475816|fgenesh2_kg.2__946__AT1G67190.1
MDYLPVEVIGNILSRLGGARDVVIASATCRKWREACRKHLQTLSFN
>Al_F0722 | jgi|Araly1|475919|fgenesh2_kg.2__1049__AT1G68050.1
GILQMSDEVLAHNILSRLTPRDVASIGSACRRLRQLTKNESVRKMVCQ
>Al_F0723 | jgi|Araly1|325380|fgenesh1_pm.C_scaffold_6000600
DFTLLLPDLILIRVIEKIPKSQRKNLSLVCKRWFKL
>Al_F0724 | jgi|Araly1|897634|scaffold_301604.1
PTMPNLPLEVLEEKILSRAPVTFLRAMRSTCKKWNNFSKEKIIP
>Al_F0725 | jgi|Araly1|484511|fgenesh2_kg.5__503__AT3G27290.1
AHDAFELVLSYLEVKEILAVEGVCRSLRDSVRKEPFFWRTID
>Al_F0726 | jgi|Araly1|472378|fgenesh2_kg.1__2332__AT1G21410.1
KEWRDIPVELLMRILSLVDDRNVIVASGVCCGWRDAFSF
>Al_F0727 | jgi|Araly1|312135|fgenesh1_pm.C_scaffold_1000915
TTMSDLDENMVAEILCRTPMTCLKTVRSICKKWNTLSKKWVY
>Al_F0728 | jgi|Araly1|320235|fgenesh1_pm.C_scaffold_4000292
PDLSQLPEELLHLISTHLKNCFDVVHARSVCSLWRSTFPFPSSLLRQS
>Al_F0729 | jgi|Araly1|876565|Al_scaffold_0002_1159
GDLVERIVSMVPLKFMRSVRLTCKRWNGLFKSRSFMKMHID
>Al_F0730 | jgi|Araly1|473238|fgenesh2_kg.1__3192__AT1G30200.2
DHFDLLPDSLLLLIFDKVADVKDLGRCCIVSRRFHSLVPFVENVL
>Al_F0731 | jgi|Araly1|495733|fgenesh2_kg.8__1549__AT5G56430.1
VNISDLSNDLLVKILLLIPSKVAVSTSLLSKRWGSVWKLIPKLDYD
>Al_F0732 | jgi|Araly1|489981|fgenesh2_kg.6__3115__AT4G11590.1
KNFNDVPLDVAMEIFMRLPVKSVVRFLLLSKSSLQ
>Al_F0733 | jgi|Araly1|911529|scaffold_603586.1
MNCLARIPRLYYPILSLVSKRYRSLLTSLELYDIRTL
>Al_F0734 | jgi|Araly1|480586|fgenesh2_kg.3__3287__AT2G17030.1
VDWSTLPKDLLDLISKSLESSFDLVQFRSVCSSWRSAAEPKRPLPTHHL
>Al_F0735 | jgi|Araly1|480589|fgenesh2_kg.3__3290__AT2G17036.1
MDWAKLPKELLDLISKCLESSFDLIQFRSVCSSWRSAAGPKRLLWAH
>Al_F0736 | jgi|Araly1|317684|fgenesh1_pm.C_scaffold_3000700
TPNPSLPDDLLLSIFARVSRLYYPTLSLSFRSLLASPELYKARSL
>Al_F0737 | jgi|Araly1|918254|scaffold_801654.1
GLEDVPENCITAMFMYMEPPEICLLARVNKSFHRASRSDAVWEHKLP
>Al_F0738 | jgi|Araly1|494063|fgenesh2_kg.7__3496__AT5G39250.1
MFSEEVLKNVFPLLEGEDLAACMGVCRQWRDIAIDDFYWKCQCA
>Al_F0739 | jgi|Araly1|900621|scaffold_400122.1
TNSDLLPTDLIMEILKRLPVETLFRFCVWKNWASIIRGRYFMKMFLA
>Al_F0740 | jgi|Araly1|484337|fgenesh2_kg.5__329__AT3G25750.1
TEWSDLPEELLDLIANRYSSNIDVLRIRSICKYWRSTVTMSKERLQFR
>Al_F0741 | jgi|Araly1|866413|Al_scaffold_0005_1892
MESLPLHLLNEILFRADLTSLAMMRCTNRSLQTHISEDQYLKSEFL
>Al_F0742 | jgi|Araly1|892874|scaffold_105668.1
CGLWSLPDSVVVNCLAQLSRLDLAALAIASKNHRSLVVSPELRDLRWQ
>Al_F0743 | jgi|Araly1|326692|fgenesh1_pm.C_scaffold_6001912
VKWSDLPPEILHSISLKIDNPFDLIHFRSVCSFWRSSSLLKFRHMTS
>Al_F0744 | jgi|Araly1|473482|fgenesh2_kg.1__3436__AT1G33020.1
LSAKSIGRCRCVSKLWKSMLGRPNFTELFLT
>Al_F0745 | jgi|Araly1|906819|scaffold_502523.1
PCLMCLPTEIKMKMIELLPGASVAKMACLCTELRSLSLDDDLWKRKWL
>Al_F0747 | jgi|Araly1|484456|fgenesh2_kg.5__448__AT3G26810.1
NYFPDEVIEHVFDFVTSHKDRNAISLVCKSWYKIERFSRQKVF
>Al_F0748 | jgi|Araly1|471761|fgenesh2_kg.1__1715__AT1G15670.1
ELIPDLPESVARECLLRASYQQFPLMASVCKLWQREIRLSDFFRHRK
>Al_F0749 | jgi|Araly1|349308|fgenesh1_pg.C_scaffold_5002700
DRISNLPDEIIGHIGSFFSAKEAAFTALLSKRWLNL
>Al_F0750 | jgi|Araly1|912166|scaffold_604223.1
DFVNNLDTDTSLSILSCLDDPSDIVRASAVSRSWRQFAAF
>Al_F0751 | jgi|Araly1|880980|Al_scaffold_0001_2747
MCDLPPKLVGEKILTKIPITSLRAVRSTCKLWKTLTKELILGEA
>Al_F0752 | jgi|Araly1|491074|fgenesh2_kg.7__507__AT4G35733.1
IVWSDLPGDLLDHIANGLFSKVELLRFRSICKTCRSAVATNKSFLDHLK
>Al_F0753 | jgi|Araly1|869237|Al_scaffold_0004_1400
PIPQEIPEELIESTVALVRSSHYPSLSLLSKAFRRVISSPGLYHSRLL
>Al_F0754 | jgi|Araly1|485366|fgenesh2_kg.5__1358__AT3G50080.1
TANLPDDCLAHVFQFLSAGDRKRCSL
>Al_F0755 | jgi|Araly1|471213|fgenesh2_kg.1__1167__AT1G10780.1
MDSLPDAILQYILSNLTAARDVAACNCVSKRWKESTDSVTSIVF
>Al_F0756 | jgi|Araly1|899123|scaffold_303093.1
TIISDLPWDLVEEILSRTSIISLRAIGS
>Al_F0759 | jgi|Araly1|477187|fgenesh2_kg.2__2317__AT1G80570.3
MDELPDHLVWDILSKLHTTNDRNSVSLSCRRFYSLDNDQRYSLRI
>Al_F0760 | jgi|Araly1|328652|fgenesh1_pm.C_scaffold_7000879
PDWSELTRECLLDIFSRLSQEQRWVGPMLVSKNWMNTCYDASLNTIFDL
>Al_F0761 | jgi|Araly1|902457|scaffold_401958.1
CGIWSLPDSVALICLAQLSRLDLAAFAIASKEQRSLVGSLELWDLRYE
>Al_F0762 | jgi|Araly1|479747|fgenesh2_kg.3__2448__AT3G22345.1
PVLAPDLIRSILERLNFVEFHRARSISSDWYSTAELCYS
>Al_F0763 | jgi|Araly1|863823|Al_scaffold_0006_3332
SKWETLHRDILAIIFDKLDMMDITMGVSRVCTSWFLASHNKTLWHTVDL
>Al_F0764 | jgi|Araly1|881294|Al_scaffold_0001_3061
MDLDWLPHDVVELNLERAPVASLLRFKAVSTQWKSTIESRLFQERQFN
>Al_F0765 | jgi|Araly1|901048|scaffold_400549.1
PDWSLLPEELLPIVSKNVEDCFDVVHARSVCNSWRSTFPFPSCLL
>Al_F0766 | jgi|Araly1|899287|scaffold_303257.1
DWSKLCPDVLRKIFETLSSPVDSHRAKIVCSGWYSVWKTCAKRPP
>Al_F0767 | jgi|Araly1|893289|scaffold_200363.1
KILSERVPMTSLRAIRSTCKKWNTLSQNQIFGKKQLQ
>Al_F0768 | jgi|Araly1|900624|scaffold_400125.1
VQIPFDLIPEILKGLPVKTLARFLSLSKEYTSIIRNRDFMKSYLI
>Al_F0769 | jgi|Araly1|891113|scaffold_103907.1
PKWETLDRNILSVIFNKLDAMDLIMGASRVCISWFVASHDKSLWQTVDL
>Al_F0770 | jgi|Araly1|911505|scaffold_603562.1
SKWADVNRDILELIFNKLDLMDITMGASRVCISWFLASNKSTLWNTVDL
>Al_F0771 | jgi|Araly1|916353|scaffold_704095.1
CLLLTLPEDVFTVISRFLSPSDICNLILCGKSLCALVDSEKTWLVQCE
>Al_F0773 | jgi|Araly1|495207|fgenesh2_kg.8__1023__AT5G51370.2
DSTLSLSDSLLLKILEKLPESQSNDVSLVCKRWLNLQGRRLRS
>Al_F0774 | jgi|Araly1|894692|scaffold_201766.1
SGLCSLPDAVAVSCLAKVSRLDHAALAIASKSHRSLVASPELCHLRRR
>Al_F0775 | jgi|Araly1|867924|Al_scaffold_0004_87
LPIPNELILRCFLLVRRCHHPSLSLVCSSFHRLMSKLYDDRLRLG
>Al_F0776 | jgi|Araly1|487181|fgenesh2_kg.6__315__AT5G04010.1
YMDPESLAVASCVSATWSKCFSSEDLWKLL
>Al_F0777 | jgi|Araly1|890815|scaffold_103609.1
EKLPWDLVEEILSRVSPTSLVRYRLS
>Al_F0778 | jgi|Araly1|911503|scaffold_603560.1
SGWADLNRDILELIFNKLEVMDITMGASRVCISWFLASHKKTLWNTVDL
>Al_F0779 | jgi|Araly1|903635|scaffold_403136.1
TTLSDLPDVILSTIFSLVSDSRARNSLSLVSHKFLALERSTRSLLTL
>Al_F0780 | jgi|Araly1|473796|fgenesh2_kg.1__3750__AT1G44080.1
GWSDLHEDLIVLLANNLSSNINLLRFRSICKPWRSTIATKKRLHNHFE
>Al_F0781 | jgi|Araly1|892366|scaffold_105160.1
SSWSAMLPELLGEIIRRVEETEDSWPQRRDVVTCACVSKKWREITQDFARSS
>Al_F0782 | jgi|Araly1|472458|fgenesh2_kg.1__2412__AT1G22220.1
DVFDGLPDPIIVDILNKVGDVKTLLRCTSLSKRFSSLVPQSESLILRLD
>Al_F0783 | jgi|Araly1|893386|scaffold_200460.1
KLLHNLPEELVLRASSFLPIQSLLQNRVVSKLFRHTE
>Al_F0784 | jgi|Araly1|894152|scaffold_201226.1
FQLIFFFIPIKFAIRTSVLSKRWRHVWSETPFLSIDCR
>Al_F0785 | jgi|Araly1|481897|fgenesh2_kg.4__957__AT2G29780.1
PRRIPQALIRRTVALIRRCHYPSLSLLSKAFRRVISSPELHHRRLS
>Al_F0786 | jgi|Araly1|472706|fgenesh2_kg.1__2660__AT1G26930.1
LIPGMNKDDSLSCLIRCSRADYCSIASVNRSLRSLIRSGEIYRLRRL
>Al_F0787 | jgi|Araly1|904681|scaffold_500385.1
VIIEIPNDDVLEEIMVIRLPAKTLTRFQIVSKHWRHVYDK
>Al_F0788 | jgi|Araly1|493813|fgenesh2_kg.7__3246__AT5G41720.1
NSPMNDDVMLEIMSYCPATEMAKFRLLNKECNKRSYEMSFLNRHLH
>Al_F0789 | jgi|Araly1|896923|scaffold_300893.1
TSIIHLPDDCLSFIFQRLDNVADHDSFGLTCHRWLNIQNISRRSLQFQ
>Al_F0790 | jgi|Araly1|342216|fgenesh1_pg.C_scaffold_3001979
EDVFMDILSRVSVKSIWSLKTLSKHWHGSISTTYFCKLQLA
>Al_F0791 | jgi|Araly1|487465|fgenesh2_kg.6__599__AT5G06550.1
NLQILSDELVLDILGLLGATHLGILATVTKSFYIFANHEPLWRNLVL
>Al_F0792 | jgi|Araly1|915512|scaffold_703254.1
CGLWSLPDAVVVNCLAQLSRLDFAALAIASKNHRSLVVSPELRDLRWQ
>Al_F0793 | jgi|Araly1|320730|fgenesh1_pm.C_scaffold_4000787
VIPPELIENTIALIRRCHYPSLSLLSNAFRQVISSEDLFQIRSR
>Al_F0794 | jgi|Araly1|868613|Al_scaffold_0004_776
PEWTDLPEELIDLTAKRFSSNIDVVRIRSICKPWRSAVATKQNSFHFQR
>Al_F0795 | jgi|Araly1|494961|fgenesh2_kg.8__777__AT5G49000.2
LYYPILSLVSKSCRTLVASPELYKTRSF
>Al_F0796 | jgi|Araly1|896861|scaffold_300831.1
MKILESLPGVDIARVSCVDSEFRNLASDNHLWKQKCL
>Al_F0797 | jgi|Araly1|880405|Al_scaffold_0001_2172
MESLPLPLLEKILFKLDPKSLAMMQCTRRSINSHISDDPYFKSKYL
>Al_F0798 | jgi|Araly1|336810|fgenesh1_pg.C_scaffold_1003375
EIVLSTLSLVSKSFRSLIASPQLYQARSL
>Al_F0799 | jgi|Araly1|470624|fgenesh2_kg.1__578__AT1G06110.1
DLILHIVLSKIGPESTARVACVSKRLKVSASEESLWSIFCS
>Al_F0800 | jgi|Araly1|331373|fgenesh1_pm.C_scaffold_8000716
PSFLSLPDVIVLNCLAQHTYRNHSYYWKLSLVSKTFHDLLSYLLSSVTQ
>Al_F0801 | jgi|Araly1|352228|fgenesh1_pg.C_scaffold_6002821
PRWENMDRDILAKIFEMLNVVDITMGASRVCVTWFLVAHQKSLWKTINL
>Al_F0802 | jgi|Araly1|899168|scaffold_303138.1
MIYLKRLRCTCKLWHNLFKDKRFARKHSR
>Al_F0803 | jgi|Araly1|910422|scaffold_602479.1
GNWSELPLEIIHMISVRIDNPFDLIHYRSVCSSWRSSSLLT
>Al_F0804 | jgi|Araly1|473876|fgenesh2_kg.1__3830__AT1G47270.1
SIWVDLPPELLLDIIHRIESEQTLWPARRDVVACASVCRSWREMTKEVVKV
>Al_F0805 | jgi|Araly1|884886|Al_scaffold_0008_1150
TEWSDLPEELLDLIANLYSSNIDVLRIRSICKYWRSTVTMSKECLQFCF
>Al_F0806 | jgi|Araly1|893290|scaffold_200364.1
IPFDLTVEICSRLPAKSISRFRCVLKLWGSILRLPYFTELFLT
>Al_F0807 | jgi|Araly1|475189|fgenesh2_kg.2__319__AT1G61340.1
RELEDLPLDILVRIICGVDHEDLKQLFHVSKTIREATLI
>Al_F0808 | jgi|Araly1|495746|fgenesh2_kg.8__1562__AT5G56570.1
TELSDMPDELILKIFSLLPFFK
>Al_F0809 | jgi|Araly1|860167|Al_scaffold_0007_3666
IDLPSDLVIDILARVPVKNLVRLLLRSKNF
>Al_F0810 | jgi|Araly1|473770|fgenesh2_kg.1__3724__AT1G43640.1
TRWANLPAALLRDVMKKLDDSKSTWPARKQVVACAGVCKTWRLMCKDIVKSPEF
>Al_F0811 | jgi|Araly1|916356|scaffold_704098.1
CLLLTLPQDVFAVISRFLSPSDICNLILCGKSICALVDSEKTWLVQCE
>Al_F0812 | jgi|Araly1|489914|fgenesh2_kg.6__3048__AT4G10695.1
MSYLVLRDNIRASAVCKAWRKAAESVRVVEKHP
>Al_F0813 | jgi|Araly1|495054|fgenesh2_kg.8__870__AT5G49980.1
TFPDHVLENVLENVLQFLDSRCDRNAASLVCKSWWRV
>Al_F0814 | jgi|Araly1|869243|Al_scaffold_0004_1406
RQIPPELIEKTIAPIRRCHYPSLSLLSNAFRQVISSEDLFQTRSR
>Al_F0815 | jgi|Araly1|917841|scaffold_801241.1
EGLSLLEMLLVSKSFRTILTSPELYQTRTL
>Al_F0817 | jgi|Araly1|897519|scaffold_301489.1
DRVPLTSLNAVRSTCKTWNALSKTLVFGKA
>Al_F0818 | jgi|Araly1|910272|scaffold_602329.1
STTNIPLDLTIEILARLPGNSIIRFQI
>Al_F0819 | jgi|Araly1|480507|fgenesh2_kg.3__3208__AT2G19630.2
RCRCVSKLWASILSRPDFTELFLT
>Al_F0820 | jgi|Araly1|900289|scaffold_304259.1
ADWSLLPKDILELIAGRFKTCFEIVHLRSVCSSWWCAL
>Al_F0821 | jgi|Araly1|471262|fgenesh2_kg.1__1216__AT1G11270.2
LLLPHDVVGLILERLPVESLLRFKS
>Al_F0822 | jgi|Araly1|496144|fgenesh2_kg.8__1960__AT5G60060.1
SQWSDLPLDMLELISDRLDDDDSSDTIDLLCLRSVCATWRLSLPLSNNNN
>Al_F0824 | jgi|Araly1|481654|fgenesh2_kg.4__714__AT2G27505.1
MILSYLPIGDSVKTSVLSKRWEFLWLEVSRLDLD
>Al_F0825 | jgi|Araly1|892790|scaffold_105584.1
MMLPEACVANILAFTSPADAFSSSEVSSVFRLAGDSDFVWGKFLP
>Al_F0826 | jgi|Araly1|484498|fgenesh2_kg.5__490__AT3G27150.1
LNVPQLVYELEVEILARVPRFEYWKLKLLNKGFSSLLKSDEIFKVRR
>Al_F0827 | jgi|Araly1|312882|fgenesh1_pm.C_scaffold_1001662
PIPDDLTEACIALIRRCDYPSLSSVSSYFFTLIASSRLYETRSR
>Al_F0828 | jgi|Araly1|470998|fgenesh2_kg.1__952__AT1G09155.1
MMLPEACVANILSFTTPADTFSSAAVSSVFRVAGDSDFVWEKFLP
>Al_F0829 | jgi|Araly1|357348|fgenesh1_pg.C_scaffold_8001135
TSISDLSQDLVEEILSRVPMTSLGAH
>Al_F0830 | jgi|Araly1|495600|fgenesh2_kg.8__1416__AT5G55150.1
SSWSEFLPELLNAVFHNLNDARDILNCATVCSSWKDSSSAVYYSKKF
>Al_F0831 | jgi|Araly1|492408|fgenesh2_kg.7__1841__AT4G24390.1
PDHVLENVLENVLQFLTSRCDRNAVSLVCRSWYRVEAQTRFEVF
>Al_F0832 | jgi|Araly1|906165|scaffold_501869.1
TAKTTFKLVCKQCKSLAESPCFRQRFLS
>Al_F0833 | jgi|Araly1|495209|fgenesh2_kg.8__1025__AT5G51380.1
DRTLSLSDSLLLKILEKLPESQNNDVALVCKRWLCLQGRRWRRM
>Al_F0834 | jgi|Araly1|315612|fgenesh1_pm.C_scaffold_2000645
MSDLPLALVEEILSRVPLTSLSS
>Al_F0835 | jgi|Araly1|484196|fgenesh2_kg.5__188__AT2G02870.1
INEIGRDNSIDCLIRCSRSDYGSIASLNRNFRSLVKSGEIYRLRRQ
>Al_F0836 | jgi|Araly1|481630|fgenesh2_kg.4__690__AT2G27310.1
DSISTLHSDIIQTQILTRLDGPTLASTATTSSYLQTLCTEEKLWQELSI
>Al_F0837 | jgi|Araly1|482585|fgenesh2_kg.4__1645__AT2G36090.1
IESHILTRLDGATLASVSCASSYLHHLASNEILWSKICR
>Al_F0838 | jgi|Araly1|492758|fgenesh2_kg.7__2191__AT4G21240.1
KIFELIPLDLTPDILLRLPAKSAVRFRVASKLRSSITTRPDFIRSF
>Al_F0839 | jgi|Araly1|326666|fgenesh1_pm.C_scaffold_6001886
KGWEKLDTDILMRIFQNYFSIGVLTSGLAHVCRGWRAVCCDPVLWYTLDL
>Al_F0840 | jgi|Araly1|346783|fgenesh1_pg.C_scaffold_5000175
NLIKEILSSNSVARFRCVSKRWASSMTRSSAKPR
>Al_F0841 | jgi|Araly1|868051|Al_scaffold_0004_214
LWWSLPDEVAVDYLAQVSRLDLVALAMVSRRHRFVSESHNLRALRFQ
>Al_F0842 | jgi|Araly1|496469|fgenesh2_kg.8__2285__AT5G62860.1
IHIPFDLITDILSRLPVKSLVK
>Al_F0843 | jgi|Araly1|327837|fgenesh1_pm.C_scaffold_7000064
GISLQRFLCVSKLWASRIRSRYFMKLFLN
>Al_F0844 | jgi|Araly1|337325|fgenesh1_pg.C_scaffold_1003890
TTFSSLPYDLALNCLARVSRFYQWSPRFRSLMASPDLEATR
>Al_F0845 | jgi|Araly1|477623|fgenesh2_kg.3__324__AT3G03750.2
TELFFRCANLILPCLNPQELGAVSQTCKTLSLISKSITFHRSLD
>Al_F0846 | jgi|Araly1|319832|fgenesh1_pm.C_scaffold_3002848
ADWSLLPNDILELIVSHFETSF
>Al_F0847 | jgi|Araly1|471603|fgenesh2_kg.1__1557__AT1G14330.1
LINDIGRDNSISCLIRCSRSDYGSVASLNRSFRSLVKTGEIYRLRRQ
>Al_F0848 | jgi|Araly1|894469|scaffold_201543.1
DLLDSIPDDLVVSILCKLGSTSRCPADFINVLMTCKRLKGLAMNPLVLSRLSP
>Al_F0849 | jgi|Araly1|904370|scaffold_500074.1
HSLFELLSMTRVSRSLRDAIRDETALWTNF
>Al_F0850 | jgi|Araly1|337954|fgenesh1_pg.C_scaffold_2000053
MSSPVLNQDIIQEVLSYFPASKIGKFRLLNKECNKRSYESWFLNLNF
>Al_F0851 | jgi|Araly1|893758|scaffold_200832.1
MWKDLPLELLSSVMDFLEIKDNVR
>Al_F0852 | jgi|Araly1|352229|fgenesh1_pg.C_scaffold_6002822
SKWATLDRNILAIIFDKLDIMDITMGASRVCIYWFLVSHNITLWNTIDL
>Al_F0853 | jgi|Araly1|483156|fgenesh2_kg.4__2216__AT2G40925.1
HDCEIPPDLVTEILIRLPKKSLMRF
>Al_F0854 | jgi|Araly1|911537|scaffold_603594.1
CGLLWLPDAVAMSCLAQLSRLDLAAVAIASKEHRNLVASHALGHLRWR
>Al_F0855 | jgi|Araly1|909515|scaffold_601572.1
GHLNEDVLLLVFQHLNWNPKLVATFSCVCRWFDDFAKRVLWKEFC
>Al_F0856 | jgi|Araly1|354918|fgenesh1_pg.C_scaffold_7002091
DSWGSLPQELLRTSTNLLNPNFAEYEALRRVNSHWRKTFPSFRDGSFR
>Al_F0857 | jgi|Araly1|918447|scaffold_801847.1
TPLDALPRDVISKIIGIVGQTSRADISNCLLTCKEIGKSVDDVQVFKRLEL
>Al_F0858 | jgi|Araly1|483031|fgenesh2_kg.4__2091__AT2G39940.1
DDVIEQVMTYITDPKDRDSASLVCRRWFKIDSETR
>Al_F0859 | jgi|Araly1|856950|Al_scaffold_0007_449
SQLESLPMDLLVKIVCHLHHDQLKAVFHVSQRIRMAT
>Al_F0860 | jgi|Araly1|331398|fgenesh1_pm.C_scaffold_8000741
RLVSKSFQSLLASPELHKTRSS
>Al_F0861 | jgi|Araly1|916354|scaffold_704096.1
CLLLTLPQYVFAVISRFLSPSDICNLILCGKSICALVHSDKTWLVQCE
>Al_F0862 | jgi|Araly1|856024|Al_scaffold_0320_2
VCRSWRGVFKDPWMWRSIDL

>At_F0001 | AT1G21760.1
RCLPDELLFEVFARMMPYDLGRASCVCRKWRYTVRNPMFWRNACL
>At_F0002 | AT3G17280.1
TTISDLPYDLLPEILSRLPTKSIPKLKTTCKKWYALFKDPKFVEKKLG
>At_F0003 | AT4G39590.1
TSIDSLPNDLLLNCFARVSRMYYPALSRVSKRFRSIVTSPEIYNTRSL
>At_F0004 | AT2G14710.1
AHLKNLPWELIEEILSRVPPKSLVRFRTVSKQWNALFDDKTFINNHK
>At_F0005 | AT2G04920.1
MSDLPPDLVEDILSRVPATSLKRLRFTCKQWNSLFKNRRFTEKHFC
>At_F0006 | AT3G22720.1
MSDLPLDLVEKILSRVPATSLKRLRSTCRRWNALLKDRRFTEKHFH
>At_F0007 | AT2G27520.1
RLDLPWDLVDEILSRLPATSLGRLRFTCKRWNALFKDPEFITKQFH
>At_F0008 | AT3G22700.1
MSNLPLDLVEEILSRVPATSLKRLRSTCRQWNALLKDRRFTEKHFR
>At_F0009 | AT3G16210.1
FLPEELAIEILVRLSMKDLARFRCVCKTWRDLINDPGFTETYR
>At_F0010 | AT3G49520.1
TTISDLPYDLVKEIFSWVPFTSLRAVRSTCKTWNALSKNQIFGKKSVA
>At_F0011 | AT5G42460.1
TIMSDLPRDLLAEILSRVPLTSLRAVRLTCKKWNDLSKDRSFLKKQIV
>At_F0012 | AT3G21170.1
MTFNDLPEDLVVEILSRVPAVFLARLRSTSKRWNTLIKDGKLSKKHSS
>At_F0013 | AT2G17830.1
AIMSDLPRDLLAEILSRVPLASLRSVRFTCKKWNDLSKDRSFLKKQIV
>At_F0014 | AT1G51320.1
SVNLPWELVEEILCRVPPQSLVKFRTVCKQWNSLFDDNKFVNDHFV
>At_F0015 | AT2G41473.1
MAELAFDLVIEILAKVPVKYLLRFRCVCKSWRSLFQDERFIRMHTT
>At_F0017 | AT1G76830.1
TSFENLPEELKREILLRMSPNSLVTCSRVSKKLASMIRTKSFKELYLS
>At_F0018 | AT3G20710.1
MMMSNLPKDLVEEILSRVPFKYLRAIRSTCKNWYDLSKNRSFANKNID
>At_F0019 | AT5G36200.1
MAMSDLPNDLVEEIISRVPVKSIRAVSSTCKNWNTLSNDHSFTRKLFG
>At_F0020 | AT3G46050.1
TSFSSLPDDIVLNCLARVSRFHYPTLSLVCKGFRSLLDSRELHATRSC
>At_F0021 | AT3G16820.1
MAISDLPRDLVEEVLSRVPVTSLRTVRSTCKKWNIISKDESFTKKHVG
>At_F0022 | AT1G15680.1
IELPEELLAEIVARLPFISITRFKSVCKGWRSLIESTYFRHLFVF
>At_F0023 | AT3G22350.1
MSDLPLDLVEEILSRVSATSLKRLRSTCKQWNTLFKKRSFSQKHFH
>At_F0024 | AT4G38940.1
CLISLLPEEIVVDIVARVPRCYYPTLSQVSRRFRSLVASPEIYKRRSF
>At_F0025 | AT1G46984.1
TQLSTLPIDLIIEILSRLPMNSIAICRLVSKQWASILQSSDFTESFLI
>At_F0026 | AT1G33020.1
ENLDSIPTDLILEIFSRMSTKSIGRCRCVSKLWKSMLGHPYFTELFLT
>At_F0027 | AT4G39560.1
TQILSLPVDLLISILARVSRLDYPILSLVSKSFRSLIASPELYETRSL
>At_F0028 | AT5G41510.1
TMISNLPRDLIEEIFSRVPLTSMKAVRLTCKSWNNLSKSESFTKVHIG
>At_F0029 | AT4G39240.1
SYLLLLPDEIILNCLARLPKCYYPVISLVSKTFRRLIASPEIYVERSL
>At_F0030 | AT4G39570.1
TPIPSLPDDLLVSIFARVSRLYYPILSLVSKSFRSLLRSPELYETRSL
>At_F0031 | AT5G41500.1
TTISNLPRELIEEILSRVPLRAMKAMRLTCKSWNNLSKSESFMKMHIG
>At_F0032 | AT3G20690.1
MMMSDLPHDLVEEILSRLPLISLKAMRSTCKTWNVLSKHRSFANKHIG
>At_F0033 | AT4G19870.1
PSLSSLPDEIVENCLARISRSYYPTLSIVSKSFRSIISSTELYVARSH
>At_F0034 | AT1G51290.1
SVNLPWELVEEILYRVPPQSLARFRTVCKQWNSLFDDNKFVNDHLV
>At_F0035 | AT5G47300.1
LMLSDLPGDLLEEILCRVPATSLKQLRSTCKQWNNLFNNGRFTRKHLD
>At_F0036 | AT3G22710.1
MTMPDLPPDLVEEILSRVPATSVKKLRSTCTQWNAIFKDERFTEKHFS
>At_F0037 | AT2G22030.1
LLFSSLPYDVVLNCLARVSRRYYPNLSCVSKSFQSLVRSPELAHMRSL
>At_F0038 | AT2G34280.1
MDLLPYDVVEHILERLDVKSLLNCKSVSKQWRSTIRCRAFQER
>At_F0039 | AT3G07870.1
GLESLPEDIIADIFSRLPISSIARLMFVCRSWRSVLTQHGRLSSSSS
>At_F0040 | AT4G29370.1
SLFLQLPDEILVNCLARLSKSSYRSLSLVCKTFRSLLHSQPLYSARYQ
>At_F0041 | AT3G21120.1
MHLPEDLVLEILSKVPAVSLARFRSTCRRWNALVVDGSFAKKHYA
>At_F0042 | AT1G15015.1
TLPHHVVEDILERLPVKTLRKFKCVCSTWRSTIDSQRFKDRHMI
>At_F0043 | AT3G17540.1
MVISDLPHEIESEILSRVPTKSLAKLHTTCKRWYALFRDPRFVKKNFG
>At_F0044 | AT2G22050.1
PSFTSLPDEIVLDCLQRVPRSYYLNLCRVSKTLRSLVRSPELSRLRTL
>At_F0045 | AT1G50880.1
SSMSSIPLDVTSKILAKLPAKSVLRARCVSKQWSSISTDPYFISNMF
>At_F0046 | AT5G36730.1
MAMSNLPRDLLEEVLSRVPVKSIAAVRSTCKNWNSLTYGQSFTKKLYG
>At_F0048 | AT2G07140.1
MTLPELPKDLVEEILSFVPATSLKRLRSTCKGWNRLFKDDKRFTRIHT
>At_F0049 | AT1G47730.1
SSSSSLPLDLTSEIFSRLPAKSVVRFRCVSKLWSSITTAPYFTNSFET
>At_F0050 | AT3G56780.1
SCINELPDDLILKILSFVSTKHVVVTSLLSKKWKSLWTRVPILKYDVR
>At_F0051 | AT3G19410.1
MTIPELPKDLIEEILCYVPATYLKRLRSTCKGWNRLFKDDRRFAKKHY
>At_F0052 | AT5G02910.1
DFISSLPDEILHHILSSVPTKSAIRTSLLSKRWRYVWSETPSLSIDCR
>At_F0053 | AT1G47390.1
EKLPCELIEEILSRVPPESLVRFRTVSKKWNALFDDKMFINNHK
>At_F0054 | AT3G17400.1
MTLSDLPSDLAEEVLSKIPVTSLRGVRATCKKWNTLSKDRSFTRKHLA
>At_F0055 | AT3G17500.1
MSNLPLDLVEEILSRVPATSLKRLRSTCKSWNNCYKDQRFTEKHSV
>At_F0056 | AT4G11770.1
CNMPYLPDDLLLNILGRVSRLYYPILSLVSKRFRSLVGSLELYKIRTL
>At_F0057 | AT3G17320.1
TKISDLPRDLAEEVLSRVPVTYLRAIRFTCKKWNTLTKRRSFTKKLIG
>At_F0058 | AT5G22700.1
DRISSLPDELLCQILSNLPTKNAVTTSILSTRWRSIWLSTPVLDIDI
>At_F0060 | AT1G54550.1
TVTDLPDDLVREIFSRVPLTSLRAVRSTCKKWNAISKYDILGKKA
>At_F0061 | AT2G38590.1
TMISNLPRVLIEEIFFRVPLKSLRAVRLTCKSWNTLSKSRSFRKLYIS
>At_F0062 | AT3G10430.1
SSLPFDLILEILQRTPAESLLRFKSTCKKWYELISNDKRFMYKHL
>At_F0063 | AT3G18320.1
MTLPELPKDLVEEILCFVPATSLKRLRSTCKGWNRLFKDDKRFARKHI
>At_F0064 | AT3G23880.1
FSPHNLPLEMMEEILLRLPVKSLTRFKCVCSSWRSLISETLFALKHAL
>At_F0065 | AT5G56420.1
DRLSQLPDDFLLQILSWLPTKDVLVTSLLSKRWRFLWTLVPRLNYDLR
>At_F0066 | AT1G47790.1
KPTSSFPLDLASEILLRLPVKSVVRFRCVSKLWSSIITDPYFIKTYET
>At_F0068 | AT5G43190.1
NIWSNLPNHLLEHILSLLPFKTLLTLRSISRHLRSLILSPSFISDHSF
>At_F0069 | AT3G22730.1
MMMSDLSLDLVEEILSRVPATSLKRLRSTCKLWNALFKNPGFTKKQFL
>At_F0070 | AT5G48980.1
TSNPSLPYDVILIILARVSRSYYTNLSLVSKSFRSILTSPELYKTRTL
>At_F0071 | AT1G61540.1
ISIMSLPYDLLLNCFSLVSRLYYPTLSLVSKTFRSIITSRELYEIRSR
>At_F0072 | AT3G49510.1
TTISDLSDDLVGDILSRVPFTSLISVRSTCKKWNALSKNQIFGRKTA
>At_F0073 | AT3G16580.1
FSLSLPWELIEEILSRVPPESLLRFKTVSKQWNALFRDKTFINNHK
>At_F0074 | AT3G49980.1
VLNLPQELLEEILCRVPATSLKQLRLTCKEWNRLFNDRTFSRKHFD
>At_F0075 | AT1G50980.1
RTISEFPDKVLLKILSLLPSKDVVATGVLSKRWRSLWKDVKTFRTSSV
>At_F0076 | AT2G02250.1
SLFDNLPEDCISNIISFTSPRDACVAASVSKTFESAVNSDSVWDKFLP
>At_F0077 | AT5G22610.1
DLISKLPEVLLSQILSYLPTKDIVRTSVLSKRWKSVWLLIP
>At_F0078 | AT3G47150.1
YIPLDLQINILLRLPVKSLLRFRCVSKLWCSIITSHDFRNRHFN
>At_F0079 | AT1G77880.1
VSIPYLPDDLLLNCLARISRLYYPTLSLVSKRFRSLLASTELYETRRL
>At_F0080 | AT5G62510.1
FVAPEIPLDLLIEILTRLPHKSLMRFKCVSKQWSSLIRSRFFSNRYLT
>At_F0081 | AT2G04230.1
DRISDLPDALLLQILSSLPTENAIATSVLSKRWRSLWTMLPKLKFDSN
>At_F0082 | AT3G13820.1
TTMSNLPAEVLEEILSRTPVTSLRTMRSTCKKWNNLSKKKIIPE
>At_F0083 | AT4G10190.1
RNIVDLPEDLVMEILARVPTVTLVRLQSTSKRWNVLIEDKRFAEQHFT
>At_F0084 | AT3G44130.1
GNLPWELEEEILCRLPLGSLVRLRSVCKHWNDFFNDKWFIKKSLG
>At_F0085 | AT2G02030.1
IHIPNEIVEEILVRLPVKSLTRFQTVSKHWRTLITSKYFGKRHMA
>At_F0086 | AT3G16740.1
VQISDLPRDLTEEVLSRIPVTSMRAVRFTCKKWNTLSKDRSFTKKHLR
>At_F0087 | AT3G24700.1
MLTDLPLDLESEILSRVPATSLQRLKTTCKRWYALFRDPRFVKKNLG
>At_F0088 | AT4G39290.1
MTFSMLPDDLVLNCLARVSKVYYPSLSFVSKKFRSLIASTELQELRSF
>At_F0089 | AT1G62270.1
SSFSSLPWDLVEDILARVPATSLKRLRSTCKQWNFLFNDQIFTKMHFD
>At_F0090 | AT3G17480.1
SPMSVLTEDLVEDILSRVPATSLVRLRSTCKQWNAILNDRRFIKKHFD
>At_F0091 | AT3G23260.1
MEWRSLPVELQEEILSRVPAKYLARLRSTSKQWNALSKTGSFAKKHSA
>At_F0092 | AT4G05490.1
SNWAELPPDLLSSILLRLSPLEILENARKVCRSWRRVSKDPLIWRRIDM
>At_F0093 | AT1G65990.1
TTMSNLPTDLLEEIISRVPRKYMRAVRLTCKRWNGMFKSQSFTKMHIG
>At_F0094 | AT5G38386.1
DHLSNLPDELLCHIMSFLTTKEAALISVLSKRWRNLIAFVPNLDIFDC
>At_F0095 | AT2G02340.1
AELDDLPEECVSIIVSFTSPQDACVLASVSKTFASAVKSDIVWEKFIP
>At_F0096 | AT5G44220.1
TNSDLLPMDLIKEILKRLPAKTLARFLCVSKLWSSIIRSRDLMKLFLT
>At_F0097 | AT1G80960.1
DWISKLPDDVLLIILSRLSTEEAIRTSVVSKRWEHVWNQMSHLVFDMR
>At_F0098 | AT1G67450.1
MMMSDLPNDLVEEILSRVPITSLGAVRSTCKRWNGLSKDRIVCKGD
>At_F0099 | AT5G02980.1
RTFSSLPYDIILNCLARVSRYHYPTLSLVSKEFQSLIASRELYATRSR
>At_F0100 | AT5G51250.1
MSSLPDDLLLSIFARISRLYYPTLSLVSKSFRSLLASPDLYKARSL
>At_F0101 | AT1G33530.1
VELPDVLVEEILQRLPVKYLVRLKSISKGWKSLIESDHLAEKHLR
>At_F0103 | AT1G13200.1
MVPSSLPNDVLEEIFLRFPVKALIRLKSLSKQWRSTIESRSFEERHLT
>At_F0104 | AT4G22170.1
NSWSDLPHDLLNLVFERLSFANFNRARSVCSSWYSASRQSVPKNQIHW
>At_F0106 | AT2G19630.1
KNSLQIPIDLIIEIFLRLSVNSIARCRCVSKQWASTLSRPYFTELFLT
>At_F0107 | AT4G39756.1
PSFLSLPEEILVNCLARIPKSYYPKLSLVCKSFCSLILSMELYVERLY
>At_F0108 | AT5G52880.1
IDIPSLPQDILIHIFSFLEISSLVSSAQVSRSWNQATHENSLWQSQFD
>At_F0109 | AT3G17710.1
VKLPWDLEEEILSRLPPRSLVRFRTVCKHWNGLFSDKRFVKKHLV
>At_F0110 | AT3G21410.1
ECSLLPFELFEEILCRVPTKSLLRLKLTCKRWLALFNDKRFIYKHLA
>At_F0111 | AT3G16880.1
TKMSKLPNDLLEEILSRSPLYSMRAIRLTCKKWNTLAKEESFTKKQLV
>At_F0112 | AT1G66490.1
RTISDLPVALVEEILSRVPLTSLSAVRSTCKTWNALSKTQIFGKTRQQ
>At_F0113 | AT2G02320.1
LSLGDLPEECISLIISFTSPRDACVFALVSKTFESAVQSDIVWEKFIP
>At_F0114 | AT5G56370.1
DSISLLPDDFLLRILSLLPTKDVLNTSVLSKRWRYLWKLVPKLQYSLI
>At_F0115 | AT1G76920.1
SPVNCLPPDSLHQIFSSLPIRDIMICRSVCKFFNQLLTSQCFIEIIST
>At_F0116 | AT2G44700.1
SLFLSLPLEIISMILARVPKRYYPILCSVSKNMRSLVRSPEIHKARSL
>At_F0117 | AT4G29970.1
DLFSNIPLELMIEILLKLPAKSIANLIFVSKHWSSIILDKDITELYLT
>At_F0118 | AT5G38670.1
PNPSLPDDLILSCVARVSRLYYPALSLVSKSFRSLIASPELYKTRSL
>At_F0119 | AT3G26922.1
DRISDLPEALLLQILSMLPVKDVVTTSVLSKPWRSLWKLVPTLKFDYE
>At_F0120 | AT3G49030.1
DRISELPEDLLLQILSDIPTENVIATSVLSKRWRSLWKMVPNLTFDFT
>At_F0121 | AT1G60570.1
TLIPSLPEELILSILARVSRLSYRSLSLVCKRFHSLLTSGEIYRFRSL
>At_F0122 | AT1G69630.1
DWISKLPDCLLCEVLLNLPTKDVVKTSVLSRRWRNLWKHVPGLDL
>At_F0123 | AT3G57580.1
VSLPTDLIREIFARLPSKSVARFRTLSKQWASILRSTDFTKLFLS
>At_F0124 | AT4G10740.1
TTMSNLPKELVEDIVSRVPLHCLRAMRLTCKNWNALLESQSFKKMHIR
>At_F0125 | AT3G18910.1
QEQLPNDLVEEILCRVPATSLRRLRSTCKAWNRLFKGDRILASKHF
>At_F0126 | AT3G22870.1
LTISDLPRDLKKKIFSRIPLRYVRALRLTCKEWETLIKSRSLKIDEE
>At_F0127 | AT2G17310.1
MALPWELEEDILSRLPPISLVRFRTVSKHWNSLFNDKTFINNHLS
>At_F0128 | AT3G43710.1
FGIEMLPDDLVLSCLARVPRMYYPILSLVSKRFRSFLTSTELYQTRNL
>At_F0129 | AT3G18330.1
MPMPNLPKELVEEILSFVPATYLKRLSATCKPWNRLIHNDKRFARKHY
>At_F0130 | AT1G11620.1
MDLSSDLVEEILSRVPARSLVRLRSTCKQWEALIAEPRFVNKHLS
>At_F0131 | AT1G30920.1
NTDSIPIDLILDILSRLPSKSIARCRCVSKLWESMIRQSYFTELFLT
>At_F0132 | AT4G39550.1
TPNPSLPDDLVVSCLARVSRLYYPTLSLVSKSFRSLIASPDLYKTRSL
>At_F0133 | AT4G00315.1
DKTSQLPDELLVKVLSFLPTKDAVRTSLLSMRWKSLWMWLPKLEYDFR
>At_F0134 | AT2G18780.1
TMLSDLPKDVAEEVLSKFPVTSLRRVRFTCKKLNTLSKDMSFTRKHID
>At_F0135 | AT4G23580.1
RSFLMLPDDLVLNCLARISRLHYPTLSLVSKTFRSLLASTELYQTRIL
>At_F0136 | AT2G43260.1
NSIDILPELLEEVLLRLPTKSILKCRIVSKQWRSLLESSRFAERHMS
>At_F0137 | AT3G17490.1
MMMPHLSEDLVEEILSRVPAISLKRLRYTCKQWNALFNDQRFSKKHRD
>At_F0138 | AT3G49450.1
GTLPTDLMVEILSRVPAKSAARFRCVSNDWNSLLRSPYLTNLFLK
>At_F0139 | AT4G33290.1
MITDLPKDLIEEILSRVSMTSMRVVRLTCKSWNTLSNSESFKKMHIG
>At_F0140 | AT3G17560.1
KLLFDLPQDVIEEIFSKVPVTCLRRIRSTCKRLYALLKDRGFIRKHFA
>At_F0141 | AT4G02310.1
SLFSLLPNDIVLNILARVPRWYHPILSCVSKNLRFLVSSSELKITRSL
>At_F0142 | AT5G38390.1
DLLSNLPYELLCHILSFLTTKEAALTSVLSKRWRNLIAFVPNVD
>At_F0143 | AT2G41360.1
SSLSCLPDEMVLNCLARVPRRYYENISCVSVRLRSLVRTPELYRMRSL
>At_F0144 | AT3G58950.1
DLFSSLPDEVLCHILSFLTTKEAALASVVSKRWRNQFALVPNL
>At_F0145 | AT3G08750.1
LLLPSLPFELIEEILYKIPAESLIRFKSTCKKWYNLITEKRFMYNHLD
>At_F0146 | AT4G19865.1
PSLSLLPEEIVVHCLARISRLYYPTLSLVSKSFRSILSSTELYATRSH
>At_F0147 | AT4G19940.1
QPIPEIPFDLVIEILTRLPAKSLMRFKSVSKLWSSLICSRNFTNRLLK
>At_F0148 | AT5G53840.1
ERLSQLPDHLICVILSHLSTKDAVRTSILSTRWRNLWQLVPVLDFDSR
>At_F0149 | AT1G32420.1
VNIPLDLTVEILKKLPAKSLLRFQCVSKQWLSIISSRRDFIDSIV
>At_F0150 | AT3G16555.1
VLLPWELEEDILSRLPPRSLVQFRSVCKRWNALFDVKSFNKDQFA
>At_F0151 | AT3G24580.1
TKMSNLPNDLAEEVLSRVSLTSLRNVRLTCKDWNTLSKGESFAKNHLG
>At_F0152 | AT5G48990.1
SPNPSLPEDLIVSILARVSRSYYTNLSVVSKTFRSILTSPELYKTRTL
>At_F0153 | AT1G22040.1
RLIPSLPDELSIQILARLPRICYSSVRLVSRRWRSAVSTSEVYSLRK
>At_F0154 | AT1G70960.1
TSFETLPRHMQMEILSRVPLKFLMKFMCVSKKWASIIRGEEFREDYLF
>At_F0155 | AT2G44630.1
PSLFSLPVDIVLNILALVPKRYYPILCCVSKSLRSLIRSPEIHKTRSL
>At_F0156 | AT3G20030.1
TMMSDLSQDLLEEILSRVPRTSLGAVRSTCKRWNTLFKDRILCKAE
>At_F0157 | AT4G17565.1
PKWSELCPDLLRSIFEQLSFTNLNRAKLVCRSWNSASRGCVPKRNQIP
>At_F0158 | AT3G18980.1
MTIPDLCNDLVDEILCRVPARNLKRLRSTSKRWNRLFKDDRRFAREH
>At_F0159 | AT1G53790.2
CFRYIPIDLLMDIFSRVPAKSIARFRCVSKLWESILCRPDFKELFMT
>At_F0160 | AT1G70380.1
TSFETLALDMQIEILARLPLKYLMRCMCVSKKWASLIRGEDFRSAYLL
>At_F0161 | AT2G02240.1
SPFDVLPEDCISNIISFTSPRDACVAASVSKTFESAVSSDCVWDKFLP
>At_F0162 | AT4G39600.1
TSNPSLPEDLVVSCLARVSRLYYPTLSLVSKSFRSLIASPDLYKTRSL
>At_F0163 | AT5G39560.1
PSLMSLPYEIIENILARISKWSYPNLSLVSKSFLSLLSSPQLYKTRSE
>At_F0164 | AT1G12860.1
FAPSSLPNDVVEEIFLRLPVKAIIQLKSLSKQWRSTIESRSFEERHLK
>At_F0165 | AT5G62660.1
APEIPLDLLIEILTKLPAKSLMRFKCVSKLWSSLIRSRFFSNCYLT
>At_F0166 | AT1G67130.1
ETLDSIPTDLILDILSRLPTKSIARFHCVSKLWSSMLASQDFTRLFVN
>At_F0167 | AT1G70390.1
SNFETLPEDLQKEILLWLSPKSLVKFTLVSKKCASIIRGEEFKALYMR
>At_F0168 | AT3G42770.1
MNCLPDELLVQILSFLPTKEATSTSLLSKRWRTLFTLSPNLDFD
>At_F0169 | AT4G05497.1
RNWAELPPELTSSILLRLGAIEILQNAQRVCKSWRRVCQDPSMWRKIDI
>At_F0170 | AT4G11750.1
DLPYIPDDLLLNCLARVSRLYYPILSLVSKRFRSLVASLELYEIRKL
>At_F0171 | AT5G62060.1
YIDIPLDITVEILKKLPAKSLVRFQCVSKQWSTIIGSRRDFIDSIV
>At_F0172 | AT1G11270.1
LLLPHDVVGLILERLPVESLLRFKCVSNQWKSTIESQCFQERQLI
>At_F0173 | AT1G46840.1
VLEKLHIDLVIEILSRLSAKSIAICRCVSKQWNSLLVSQDFVESFLR
>At_F0174 | AT3G21130.1
YLSEDLIVEILSRVSAVSLARLRTTSKRWNALVKDERLAKKHSA
>At_F0175 | AT1G12870.1
SSSLPDDVVEEIFLKLPVKALMRFKSLSKQWRSTLESCYFSQRHLK
>At_F0176 | AT4G13985.1
DRLRNLPDCLLFKILLNLPTKDVVKLSVLSRRWRNVWRYVPGLDLEC
>At_F0177 | AT5G51000.1
STMSDLFPDLVEEILSRVPITSLKAVKLTCKQWNDLSKDSSFTKNHYG
>At_F0178 | AT3G44120.1
MTLPELPKDLVEEILCFVPATSLKRLRSSCKEWNRLFKDDKRFARKHI
>At_F0179 | AT5G56810.1
DRISQLPNDLLFRILSLIPVSDAMSTSLLSKRWKSVWKMLPTLVYNE
>At_F0180 | AT4G33900.1
KRFLMLPDDLVFNCLARVSRLHYPTLSLVSKKFRFLLASKELYQTRIL
>At_F0181 | AT5G15620.1
DRFSNLPDDVIYHIVSFLSAKEATCLKFVSKNFQNLVTIKRNVVFHHW
>At_F0182 | AT5G26960.1
ATIASLPDDLLLECISRVPSSSIPSLAVVCRRWSRLLHSPYFLHLRRR
>At_F0183 | AT5G49000.2
TPNPSLPDDLIVSILARVSRLYYPILSLVSKSSRTLVTSPELYKTRSF
>At_F0184 | AT5G50220.1
IGIPIDLMVEILKKLPAKSLIKFQCVSKQWSSIIGSSRDFIDSIV
>At_F0185 | AT1G19930.1
ELIFSLPNDLLVNILARVSRLDYPILSLVSKRFSSVLTLPELYQTRSL
>At_F0186 | AT3G52320.1
VFLPEIPEEMLIDILIRLPAKSLMRFKCVSKLWLSLITSRYFTNRFFK
>At_F0187 | AT3G58900.1
DLFSSLPNELLYHILSFLSTKEAALTSVLSKRWRNLFAFVPYLEFD
>At_F0188 | AT4G09190.1
EHIPLDLIVEIVSSLPAKSIVRFRSVSKLWSSIITTPDFTSSVVT
>At_F0189 | AT5G03000.1
TVFSSLPDELILNCLARVSRFYRPSLSLVNKEFQSLIASPDLEATRSR
>At_F0191 | AT1G55660.1
DKISQLPDELLVKVLSFLSTKDAVSTSILSMRWKSLWMWLPKLEYNFR
>At_F0192 | AT4G38870.1
NSELLPVDLIMEILKKLSLKPLIRFLCVSKLWASIIRDPYFMKLFLN
>At_F0193 | AT5G28180.1
LTFLSLPDEIVLNCLARISRSYYPKLSLVCKTFRTLLISNELTVARVQ
>At_F0194 | AT3G06240.1
ESLVLPPEIITEILLRLPAKSIGRFRCVSKLFCTLSSDPGFAKIHLD
>At_F0195 | AT3G13680.1
TTMGDLPGDLVEEILSRVPLTSLRAIRSTCQKWNSLSKSQICGRKA
>At_F0196 | AT3G25460.1
MMMPELPEDLLVEILCRVPATSLKRLRSTCKLWNHLYNDKRFKSKHCH
>At_F0197 | AT1G16940.1
NIINQLPDSLLCEIFFNLPTEEVVKTSLICRRWRYVWQSLPGLDLVI
>At_F0198 | AT1G58090.1
SKKLPLDLEEEILFRVPPRSLVRFRSVCREWNTLFKNKRFINKNFA
>At_F0199 | AT2G05970.1
ASWSELCPDVLRCVFELLSFSDLNRTRSVCSSWHSASRHCVPTQNQIP
>At_F0200 | AT2G33655.1
EKMSDLPRELVEEILSRVPVKSMREVRVTCKTWNALSKHISKA
>At_F0201 | AT3G59610.1
PDHDLPYDLEGEILSHLPIQILARFRCVCKRWNTLFKERRFFNSDL
>At_F0202 | AT5G39450.1
CLLLSLPEDVIAVIARFVSPRDICNLSLCCKSLCDVVDSERIWLVQCE
>At_F0203 | AT2G20380.1
PESNSLPNDLIVTILARLSQSYYPKLSLVSKTFRAILASPELYQTRIL
>At_F0204 | AT5G56400.1
DKISDLPEDLLVHILSLLPTTNDIVATSGVSKRWESLWTKVHKLRFNDR
>At_F0205 | AT3G06570.1
ASFQSLPDDLILSIVARVPRLYHRTVSLVCKSFRSLLVSPELYKARSV
>At_F0206 | AT3G16590.1
TKLPLELEDEILLRVPPLSLTRFRTVCKRWNTLFNDQRFINNHLA
>At_F0207 | AT4G33160.1
FPMDDLNDDVLERVLSWLPTSCFFRMSSVCKRWKSSQTSKSFKLACSQ
>At_F0208 | AT5G02920.1
DSISNLPDEILHHILSFIPETNLVIRTSVLSKRWRHVWSKTPHLSFE
>At_F0209 | AT1G09650.1
MMESLPHEVVECILERLDADPLLRFKAVSKQWKSTIESPFFQRRQFT
>At_F0210 | AT3G47020.1
KEIPIDLLIEIFSRLSTGDIARCRCVSKIWSSVPRLRDFTELFLK
>At_F0211 | AT5G45360.1
VFTNVPTELFRHILKFLSSEDLVSCSLVCKFLNFAAADESLWRRLYC
>At_F0212 | AT1G47765.1
KSASSLPLDLTSEILLRLPEKSIARFRCVSKLWLSITTDPYFINLFET
>At_F0213 | AT2G29830.1
PILLQLPEELIASIVALIPRCHYPSLSLVSRAFRHLITSQELYVARSN
>At_F0214 | AT4G05460.1
TNWTELPPELTSAILHRLGAIEILENAQKVCRSWRRVCKDPSMWRKIDM
>At_F0215 | AT5G25860.1
AVNCLPDEILAKILSYLPTKRAVSTSLISKRWRNLFALMIQLFE
>At_F0216 | AT5G18160.1
QSNSIPLDITIEILSRLPAKSIVRSRSVSKLWSSITTTPEFIKHRSK
>At_F0217 | AT2G02310.1
SPFDDLPEDCISNIISFTSPRDVCVSASVSKSFAHAVQCDSIWEKFLP
>At_F0218 | AT4G14103.1
DVISSLPDDISSHILSFLPTKEAASTSVLSKKWRYLFAFVPNLDLD
>At_F0220 | AT5G42350.1
YLPDDILEMCLMRLPLTSLLNAHLVCKKWQSMANTQRFLQMRR
>At_F0222 | AT1G32660.1
LELDSLPLDLKMAILTRIPAKSLMKLRCVSKMWSSIIRSRGFIDSYYA
>At_F0223 | AT3G58980.1
DRISNLPNEIICHIVSFLSAKEAAFASILSKRWRNLFTIVIKLQFDD
>At_F0224 | AT2G42720.1
DRISSLPDEILEHILSFLSTKEAALTSSLSTRWKNVFVFVPSLHLDY
>At_F0226 | AT3G22421.1
TTISHLPTELLDEIISRVPLKSTRAVRLTCKNWDSLFKNRSFMKEE
>At_F0227 | AT4G39580.1
TNLFLPDDILLSSLSRISRLYYPTFSLVSKSFRSLIASPELYQTRSI
>At_F0228 | AT2G26850.1
MSILDLPDLPLDCILELLPPSELCTMARVCSSLRERCVSDHLWEKHLK
>At_F0229 | AT1G31090.1
NSDSIPTDLIYEILSRLSVKPITRFRCVSKLWESIICRQDFTELFHN
>At_F0231 | AT3G50710.1
DRISNLSDDLLLKIVSSLPTKDVVVTMLLSKRWKFLWMMVPKLRFDDE
>At_F0232 | AT4G25710.1
TTNPSLPDDLVLVIIARVSILYYPILSLVSKSFRSLLASPELYKVRSL
>At_F0233 | AT3G18340.1
GKLPWELEEEILCRLPPGSLVRLRSVCKHWNDLYNDKWFIKKSLG
>At_F0234 | AT4G24210.1
IGFSNLDENLVYEVLKHVDAKTLAMSSCVSKIWHKTAQDERLWELICT
>At_F0235 | AT1G55070.1
EYFDRIPADLVIKILSKLSAKSMAKCRCVCKLLSSIIRQPNYNQLF
>At_F0236 | AT1G78750.1
DWISNLPETLLCQVLFYLPTKDVVKSSVLSSRWRNLWKYVPGFNLSYC
>At_F0237 | AT1G60400.1
DRLSALPEHLLCRILSELSTKDSVRTSVLSKHWRNLWLHVPVLELE
>At_F0238 | AT1G78760.1
DRLSNLPESLICQIMLNIPTKDVVKSSVLSKRWRNLWRYVPGLN
>At_F0239 | AT1G67390.1
DRISKLPDDVLVMILASLSTEDALKTSVLSTRWKNVWKQVPYLHFDLL
>At_F0240 | AT3G58820.1
DGVSSLPNELLCHILSFLTTKEAALTSILSKRWRNLIAFVPNLYID
>At_F0241 | AT3G08810.1
PSPSLPDDVLLSIFARVSRLYYPTLSHVSESFRSLLASPELYKARSL
>At_F0242 | AT2G16810.1
YIPQDLLIEILTRLPPKSVMRFKCVSKFWSSLLSSRYFCNRFLI
>At_F0243 | AT2G39415.1
DSISSLPDVILQQILSSLPTNLAIRTSVLSTRWRHVWSDTPYIYF
>At_F0245 | AT3G29830.1
DRISSLPDVVLVMILSFLSFKDNVKTSILSKRWRNICYEAKNISFK
>At_F0246 | AT3G18150.1
DSISSLPDVILQHILSFIPTKLAITTSLLSKRWRHVWCDTPSLSFNDY
>At_F0247 | AT2G31470.1
NFEPIPIDLVIEIFSRSPVKSIARCRCVSKLWASILRLPYFTELYLT
>At_F0248 | AT5G25290.1
TLWSEIPMDILRSVFERLSFVDLHRAKIVCSHWYSCSKQSFLRKTRSP
>At_F0249 | AT1G59680.1
MSDLSVDLVGEILSRVPLTSLSAVRCTCKSWNTLSKHQIFGKAEL
>At_F0250 | AT5G15660.1
NKFDEIPHDLVIEILERLPLKSVARFLTVSKLWATTIRSPDFRKSYR
>At_F0251 | AT2G16220.1
HFLTNDLILEVLSRLPLKSVARFHCVSKRWASMFGSPYFKELFLT
>At_F0252 | AT5G22670.1
DSISLLPDDLLCRILSNLPTKVAVRTSVLSKRWKRFSLSVPLLEFNVS
>At_F0253 | AT3G47030.1
PEEIPDDLLIDVFSRLSIEDVARCRCLSRFWSSILRRRYFTELFHK
>At_F0254 | AT5G07610.1
DDVLIQILSFLPIKTLLRFKRVSKRWLSLITNPVFSNRVIK
>At_F0255 | AT5G22660.2
DRISSLPDHLLSQILSNLPTENAVTTSILSTRWKDLWLSTPVLDIDI
>At_F0256 | AT3G51171.1
PLPWELEEDILSRLAAQSLVRFRSVCKRWNYLFDEKSFIKNHFA
>At_F0257 | AT4G26340.1
DRISQLSDDLLLQILSFIPGKDVVATSLLSKRWQSLWMLVSELEY
>At_F0258 | AT1G19160.1
MIPEDPLVEILLRLPVKSLARFLCVSKRCYSIIRSRHFINLYQS
>At_F0259 | AT1G53550.1
YFDPIPVDLVINILSRLSLECIARCRCVSKLWSSIIRRPNYNQLF
>At_F0260 | AT1G19070.1
DRINGLSDEIICHILSFLPTKESALTSVLSKRWRNLFALTPNLHLVD
>At_F0261 | AT1G30790.1
EIDHIPFDLTVEILTRLPAKSLMKFKCVSKLWSSIIHNQSFIDSFYS
>At_F0262 | AT3G17270.1
TTIPNLPDELESEILSRVPAKSLAKWKTICKRWYALFRDPRFVKKNLC
>At_F0263 | AT3G17570.1
MFTDLPRDLETEILSRVPATSLQKLKPTCKRWYTLFKDPEFLKKHVG
>At_F0264 | AT3G52030.1
TSIESLDADILCIIFSFLDLFDLVHCTVVCNSWNAVIKRLKLLQASCR
>At_F0265 | AT3G58920.1
DRISNLPNEIICHIVSFLSAKEAAFASVLSKRWQNLFTIVQKLEFDD
>At_F0266 | AT4G22660.1
NTWSDLPLDLLNLVFKRLSFANFRQAKSVCSSWYSASKQSVPKNQI
>At_F0267 | AT1G30950.1
RIWSKLPPPLLDRVIAFLPPPAFFRTRCVCKRFYSLLFSNTFLETYLQ
>At_F0268 | AT1G31080.1
NSASIPNDLILEILSRLPAKSTGRFRCVSKLWGSMLCHSYFTELFLT
>At_F0269 | AT1G80110.1
MNNLPEDCIAKILSLTTPLDVCRLSAVSSIFRSAAGSDDVWNHFLP
>At_F0270 | AT2G26860.1
DRISGLPDELLVEILHCLPTKEVVSTSILSKRWEFLWLWVPKLTFVM
>At_F0271 | AT5G42430.1
NSDSIPIDLILEILSRLPAKSITRFHCVSKLWGSMLCRPYFNELFLT
>At_F0272 | AT3G28223.1
TEDLVVNILARLPLKSITAFTLVCKEWKSIVESQYLHELFMS
>At_F0273 | AT3G57590.1
PIPNDLILEIFSRLPAKSVIGFRTLSKHWASMLRSPVFTELFLT
>At_F0274 | AT4G39760.1
LSFSSLPHEIVVSCLARVSGSYYPKLCLVSKQFRSIILSNEIYKARSH
>At_F0275 | AT5G25850.1
NRLSQLSDPLICQILSHLPIKEVVTTSVLSTRWKNIWLSVPSLELIYS
>At_F0276 | AT2G02360.1
SPFDSFPEDCISYIISFTNPRDACVAATVSKTFESTVKSDIIWEKFLP
>At_F0277 | AT3G03360.1
DLISRLPDDILQLILSYLPTRLAIKTSVLSRRWRHVWSDTWSLSFHR
>At_F0278 | AT3G59150.1
DVISNLPNDLLCRILSYLSTKEAALTSILSKRWSNLLLSIPILDFDD
>At_F0279 | AT3G59210.1
DIINCLPDNLLCQILSNLSTKEAALTSLLSKRWRYLFALVPNLDFDV
>At_F0280 | AT4G04690.1
RSLPFELVEEILKKTPAESLNRFKSTCKQWYGIITSKRFMYNHLD
>At_F0281 | AT4G09870.1
MSISELSQDLLEEILCRVPAISLKKLRSTCKLWNSLFIDKRVRNELR
>At_F0282 | AT4G26350.1
DIISQCPDHLLLRILSFIPTKDVIVTSLLSKRWGSLWRWVPKLEYDFT
>At_F0283 | AT1G23780.1
PCLMRLPTELKLKILELLPGVSIGNMACVCTEMRYLASDNDLWKQKCL
>At_F0285 | AT1G50870.1
LLCPLDLILEILLRLPVKSVLRFRCVSKLWLSTTTDPYFTNSYE
>At_F0286 | AT2G41170.1
MSLLDLPDLTLDCILEKLSPSELCAMTSVCSELRDKCVSDHLWEKHME
>At_F0287 | AT4G13960.1
DHVSSLPDEVLYHILSFLTTKEAALTSILSKRWRNLFTFVPNLDID
>At_F0288 | AT4G34170.1
KTMLMLHDDLILNCLARVSRSNHPTLSLVCKRFHSLLASVELYQTRTL
>At_F0289 | AT1G12170.1
ILPWELVEEILYRVPPLSLTRFKIVCKQWNTLFKSKSFVNNHLV
>At_F0290 | AT1G47300.1
MISDSIPKELILEIMLRLPAKSIARFHCVSKQWASMLSRPYFTELFLT
>At_F0291 | AT3G52670.1
DRMNQLPEDLILRILSFLPTELVIATSVLSKQWRSLWKLVPNLEFDS
>At_F0292 | AT4G19930.1
EPMPYIPFDLVIEILTRLPAKSLMRFKSVSKLWSSLICSRTFTNRLLR
>At_F0293 | AT3G49020.1
DRISELPEALLLLILSSLPTETVIATSVLSKQWKSLWKLVPNLKFDSK
>At_F0294 | AT1G66310.1
DWLRDLPESLLCHILLNLPTKDVVKTSVLSSKWRNLWRLVPGLDLD
>At_F0295 | AT2G23160.1
SPISIDLIAEILSRVPSKSVARFRCVSKPWASMIRRPYFTELFLT
>At_F0296 | AT5G38810.1
KTFDSIPDDLFVEIALRLSSKSIARCRCVSKLWASILYRQDFTELFIT
>At_F0298 | AT3G44090.1
ASMDCLPDDLLVQILYFLPTKEAISTSLLSKRWRTL
>At_F0299 | AT3G59160.1
DMINDLPDALLCHVLSYLTTKEAASTSLLSRRWRYLLAFVPNLEFDD
>At_F0301 | AT5G65850.1
VQIPVDIIIEILLRLPAKSIATCRCVSKLWISVICRQDFTELFLT
>At_F0303 | AT5G44940.1
DYISEFPDCLLTQILLNLPTKDSVKTSVLSKRWRNLWLNVPGLRLRT
>At_F0304 | AT5G67250.1
GDLPDECLAHVFQFLGAGDRKRCSLVCKRWLLVDGQSRHRLSLDAKDEISSFL
>At_F0305 | AT1G66290.1
DWISDLPEALIVLVLLNLPTKDVIKTSVLSTKWRNIWRYVPRLDLD
>At_F0306 | AT3G56470.1
QTFINLPCDLLQLVISRLPLKDNIRASAVCKTWHEACVSLRVIHTS
>At_F0307 | AT1G33010.1
NTLDSIPTDLILEIFSRLSAKSVGRLRCLSKLWRK
>At_F0308 | AT1G60370.1
EKLESIPIDLIIEIHSRLPAESVARFRCVSKLWGSMFRRPYFTELFLT
>At_F0309 | AT2G29820.1
RNLLELPEELIERLIAHIPRCYYPYISLVSRDFRQVITSDKLFRTRSL
>At_F0310 | AT5G22730.1
DLISKLPDSLITQILLYLPIKDIVRTSSLSSRWKSLWLLIPRLDLD
>At_F0311 | AT3G59200.1
DRISSLPNPVVSHILSFLPTKEAASTSVLSKKWRYLFAYVTNLDF
>At_F0312 | AT5G37040.1
KKLPLDLEEEILFRVPPRSLHCFRSVCKEWNALSRDKRLINKNFA
>At_F0313 | AT1G27340.1
EIWQEFPQDLFEDVVSRLPMATFFQFRAVCRKWNALIDSDSFSRCFT
>At_F0314 | AT3G61340.1
KSERIPFDLVIEILLRLPVKSIARFRYVSKLWQSTLRGQHFTESYLT
>At_F0315 | AT4G39753.1
PSLLSLPDVLILNCLSRIPKSYYPKLSIVSKTFRDLIISIDLNHARFH
>At_F0316 | AT1G51370.1
DRISQLPEPLISEILFHLSTKDSVRTSALSTKWRYLWQSVPGLDL
>At_F0317 | AT3G44060.1
MDCLPDDLLVQILYLLPTKEAVSTSVLSKRWRTLFTRSDNLDFHD
>At_F0318 | AT4G33210.1
IDLTDDLLHMVFSFLNHVDLCRSAMVCRQWRVASAHEDFWRVL
>At_F0319 | AT5G02930.1
DSISDLPDAVLQHIFSYIPTELAIRTSVLSKRWRHVWSETPHLSFE
>At_F0320 | AT3G59000.1
DRVGSLPDELLSHILSFLTTKEAALTSLLSKRWRYLIAFVPNLAFD
>At_F0322 | AT5G40050.1
DSISPLPDELLSHILSFLPTKRAASTSILSKRWRTLFPLMNHLCA
>At_F0323 | AT5G56180.1
AFDQLPMDILVQILMMMEPKDAVKLGLTCKAWKCVASGNRLWIFYLQ
>At_F0324 | AT3G17530.1
MMISDLPHDLESEILSRVPAKSLAKWKTTCKRWYALFRDPSFVKKNFD
>At_F0325 | AT1G30780.1
IDLDSLPFDLKMVILTRLSAKSLTNFKRVSKMWSSIIGSQRFIDSFFT
>At_F0326 | AT1G49360.1
LFLPSDLVRLILSRLSFKDNIRSSTVCKAWGDIAASVRVKSRRCW
>At_F0327 | AT3G44810.1
ASLNCLPDELLVHVLSSLETKQAASTSVLSKRWRTLFAVRRNLDFD
>At_F0328 | AT4G14096.1
DIISSLPEAISCHILSFLPTKEAASTSVLSKKWRYLFAFVPNLDL
>At_F0329 | AT3G10240.1
GSSSIPLDLVSEILLRLPEKSVARFRCVSKPWSSITTEPYFINLLT
>At_F0330 | AT3G17620.1
MMSDLPRDLLEERLSRVPVKSLREARFTCKNWKTLSKKRSFTKKHLA
>At_F0331 | AT4G22030.1
SSWSKLPSDLLNMVFERLGFADFQRAKSVCPSWLDASRQSASKNQI
>At_F0332 | AT5G56820.1
DRISYLPDDLLLRILSFIHTSDAISTSLLSKRWKFVWKMMPTLDL
>At_F0333 | AT2G02890.1
RHSSSLTNDLIEEILSRLHSKSVARFRCVSKQCASMFASPYFKKLFQT
>At_F0334 | AT5G03100.1
DFISSLPDEILHHILANTPTKLAIRTSVLSKRWKHVWYETPSISIVCNR
>At_F0335 | AT5G56690.1
AEISGLPDDLLVKILAFLPTKVAISTSVLSKQWRFLWMWLPKLKYDDY
>At_F0336 | AT5G60610.1
DRISGLPDELLVKIISFVPTKVAVSTSILSKRWESLWKWVPKLECDCT
>At_F0337 | AT1G16930.1
DRISNLPDSLLCQILSDLSTKESVCTSVLSKRWRNLWLHVPVLDLDSN
>At_F0338 | AT3G60350.1
VNWTSLPYDTVFHLFTRLNYRDRASLASTCRTWRSLGASSFLWSSLDL
>At_F0339 | AT3G44080.1
ASMDCLPDELLVEILSSLTTKQAVSTSLLSKRWKTL
>At_F0340 | AT3G60710.1
DLISQLPNELLQEILLNLPTSESVRTSVLPTRWRNLWQSVPGLYLISR
>At_F0342 | AT1G05080.1
DRISVLPEDLLVVILDLLPTKDVVATMILSKRWLSIWTMVRTLEYT
>At_F0343 | AT1G58310.1
DIISGLPDSLLCHILSFLNTKEAASTSVLAKKWRYLFASVPNLDFDDS
>At_F0344 | AT3G52680.1
DRISELPDGLLLKILSSLPTNIVVATSVLSKQWRSLWKLVPNLEFDS
>At_F0345 | AT5G15670.1
NKFDEIPHDLVIEILGRLPAKSVARFLTVSKLWATSIRSLDFIKSYP
>At_F0346 | AT3G51530.1
DRISELPEVLLLQILSSLPTKLVISTSVLSKRWLSLWKMVQRLEFESS
>At_F0347 | AT1G47340.1
VSLPKELILEILKRLPAKSVKRFHCVSKQWASMLSCPHFRELFLT
>At_F0348 | AT4G05470.1
INWVDLPPELTTSILLRLSVTDILDNARKLCRAWRRICKDPSMWRKINL
>At_F0349 | AT5G14160.1
VDWSELPEDVIRLVLRRLRLSDFHRARAVCSTWCRVWGDCVSKPNQV
>At_F0350 | AT3G03040.1
DLLSSLPDEVRCLILSFLTTKESASTSVLSKKWRNLFALVPNLDFD
>At_F0351 | AT2G11200.1
TAMSDLPRDLEEEVLSRVQLASLRAVRTTCKKWNRRLSKYRFTKKYIR
>At_F0352 | AT3G59250.1
DKISNLPEALICHILSFLPIEDSALTSVLSKRWRYLFAFRPNLVFDD
>At_F0353 | AT1G30930.1
NSIPIDLIIEIVSRSTAKSVARCHCVSKQWRAIFRRKYFIELFLT
>At_F0354 | AT2G44130.1
ELIPGLPSELALECLVRVPFQFQSAMRSVCRSWRSLLSDSSFIQERRR
>At_F0355 | AT4G17200.1
TTMSDLSPDLVGEILTRVPMTSLISVRCTCKMWNALSKEGIFFKA
>At_F0356 | AT5G52460.1
DEISSLPDDLLIQILLLVPIKDAVGTMILSKRWRYVWTLLPKLEYSD
>At_F0358 | AT3G23955.1
FQLPDPLLTQILNHLPTEEAVKTSVLSTRWRTLWLWVHNLELSFS
>At_F0359 | AT1G49990.1
VEILARLPLRSIARFKSVCKRWKSVIESDYFRRLFG
>At_F0360 | AT2G02230.1
SRFDALPEDCISKVISHTSPRDACVVASVSKSVKSAAQSDLVWEMFLP
>At_F0361 | AT2G43440.1
IVPELLEDIFLRLPLKSILKFKTVSRQWRSILESKLFVERRG
>At_F0362 | AT3G54480.1
TSLNNLDDGCLMHILSFLSPIPDRYNTALVCHRWRYLACHPRLWLRVDR
>At_F0363 | AT5G38396.1
DLLRNIPDELICHILSFLTTKEAALTSVLSKRWRNLLAFVSNLHIDD
>At_F0365 | AT2G32560.1
MSVLDLPELALDCILDLLPPSGLCSMARVCSSLRERCVSDHLWEKHLK
>At_F0366 | AT3G59170.1
DMINVLPDALLCHILSFLTTKEAASTSLLSRRWRYLLAFVPNLEFDD
>At_F0367 | AT5G22791.2
SSTNIPFDLTLEIVSRLPAKPIIRFQAVSKLWFSTIRSKNFTDSFLT
>At_F0368 | AT1G48060.1
SSSLSIPLDIATDIFLRLPAKSVVRFSCVAKHWSSITTAPYFTNSFET
>At_F0369 | AT1G56400.1
DRLSNLPDVLLIMIISCLSFKECIRTSVLAKRWRYLCRETRNISFKE
>At_F0370 | AT5G44980.1
DYISELPDSLLTQILLELRTKDSVKTSVLSKRWRNLWLNVPGLELFTL
>At_F0371 | AT1G47810.1
SLDPIPVDVLFEIFLNLPAKFLARFVCVSKLWAKIIRNQDFIRSFSF
>At_F0372 | AT1G52650.1
DHVSSLPEGVLCNIFSFLTTKEAALTSILCKRWRNLLAFVPNLVIDD
>At_F0374 | AT3G24610.1
FLQSLPEAVAMICLARVSRLDHAALSLVSKSCRSMVLSPELYQTRSL
>At_F0375 | AT1G32430.1
EKLPWDLEEEILSRVPPTSLDRFKTVCKRWNALFNDKTFINNHK
>At_F0376 | AT3G25550.1
IPNDDVLEEIIVRLPVKTLTRFQTVSKHWRHTIKSRNGSKPSIR
>At_F0377 | AT5G27750.1
DRISELPESLITQILLCLPTKDSVKTSVLSTRWKNLWLNVPGLDLTCS
>At_F0378 | AT5G54820.1
DRLSSLPDILLIMIISFLPLKECVRTSVLSKRWRYLCLETTNLSFK
>At_F0379 | AT3G19880.1
TMMSDLTQDLVEEILSRVPITSLGAVRSTCKGWNALSKERILCIG
>At_F0380 | AT5G22720.1
DLISQLPDSLITQILFYLQTKKAVTTSVLSKRWRSLWLSTPGLVLISN
>At_F0381 | AT5G52610.1
MISEDLLVEILLRLPVKPLARCLCVCKLWATIIRSRYFINLYQS
>At_F0382 | AT3G49040.1
DRISELHEALLVHIMSSLPTKTVVATSVLSKRWRHVWKTVQNLKFVSK
>At_F0383 | AT4G05080.1
MMFDLTQDLVKEILSRVPITSLGAVRSTCKGWNALSKDRILCKAK
>At_F0384 | AT3G58860.1
DLFSKLPDEVISHILSSLPTKEAASTSVLAKKWRYLFAFVPSLDFN
>At_F0385 | AT1G20790.1
MKRLPLHLLDEILFNLDPKSLGKMRCTNKSINTHISDDPNFKFEYF
>At_F0386 | AT1G32375.1
DKLSQLPEALLVRILSLLSAKDVVSTMVLSKRWQFLWMLVPKLIYDD
>At_F0387 | AT5G41490.1
MITNLRRDLIEEIISRVPLRSMKAVRLTCKSWNNISKSEIFTKMQID
>At_F0388 | AT2G26030.1
DRICELPDSLLTQVLSYLPTIDSVKTSVLSKRWEFLWLRVPVLDLKVS
>At_F0390 | AT5G38680.1
SNPSLPDALIISCIARVSRLYYPILSFVSKSFRSLLASPELYKERSL
>At_F0391 | AT4G27050.1
DLISNLPDDVLGKILSLVPTKLAAATSVLSKRWRNLLPLVDSLD
>At_F0393 | AT3G58880.1
DLVSSLPDDLLGHILSLLTTKEAALTSILSKRWRYLIAFVPYLEFDD
>At_F0394 | AT1G14315.2
MQLLPHDTVEDILERVPVKSLLRFKSACKQWKLTIESQYFQAKQLI
>At_F0395 | AT2G42730.1
DVISRLPDEVLGRILSLISTKEAVSTSVLSKRWKNMFVLVSNLDID
>At_F0396 | AT4G03220.1
DRISNLPDSLNHQILLLLPLKSAAQASLLSKRWRSLFLSLPDLDFTS
>At_F0397 | AT4G12560.1
ATIPMDIVNDIFLRLPAKTLVRCRALSKPCYHLINDPDFIESHLH
>At_F0398 | AT5G56440.1
DRISLLPDDVVFKILSFVPTKVVVSTNLLSKRWRYLWKHVPKLDYRD
>At_F0399 | AT5G60560.1
TMMSDLSEDLVEEILCRVSITSLGAVRSTCKGWYVLSKTRVLCKAE
>At_F0401 | AT1G59675.1
QSDHVPLDLTIEILSRLPAKSVGRFRSVSKLWSANTTSQNFINSFA
>At_F0402 | AT2G24540.1
PLISGLPNDIAELCLLRLPYPYHALYRSVSSSWNKTITNPRFLFSKQS
>At_F0403 | AT1G78730.1
DWLRKLPDSLLCQVFLNLPTKDVVKTSVLSSTWGNIWRSVPGLD
>At_F0404 | AT2G44030.1
KSFLSLPYDVVFNCLSRVSRTHDPILSLVSKSFRSLLALPDLEAERFR
>At_F0405 | AT3G13830.1
TTMSTLPMVLVDEILSRVPITSLRSLRSTCKRWEAQSKTNLV
>At_F0406 | AT3G03030.1
DLVSSLPDDVRCHILSFLTTKESALTSVLSKKWRNLFTLVPNLDLDD
>At_F0407 | AT3G58940.1
DRVSNLPEEVRCHILSFLPTKHAALTSVLSKSWLNLWKFETNLDI
>At_F0408 | AT2G14290.1
RTWSELPPDLLGSIFHRLSFTDFHRAKIVCWNWNLSSKLTVPKKIRS
>At_F0409 | AT3G12350.1
LPFCEIPEDLQLRILSLLTPAEISSFACTSKRFASLCQEDGKIWHVMC
>At_F0411 | AT1G23770.1
PCLMLLPTELKLKILELLPGVSIGYMACVCTEMRYLASDNDLWEHKCL
>At_F0412 | AT1G31000.1
IDIVIEIVKRLPLKDVSRFLLVSKLWSEIIRSPYFIRSFP
>At_F0413 | AT3G59230.1
DIINSLPEALIYHILSFLSTKEAAITSLLSRKWRYFFAFVPNLDF
>At_F0414 | AT2G39490.1
DILSCLPLELLLYIISFLPFESARLTPLVSTRFRSVWNQAILVAHSH
>At_F0415 | AT1G47800.1
QSLDHIPIDVLFEILVKLPAKSVARFLCVSKVWATMIRGEVFIRSFTS
>At_F0416 | AT2G25490.1
VSIDVLPDECLFEIFRRLSGPQERSACAFVSKQWLTLVSSIRQKEIDV
>At_F0417 | AT3G59190.1
DIISNLPDALLCHVLSFLPTTEAASTSVLAKRWRFLLAFVPNLDL
>At_F0418 | AT5G21040.1
TTIIDLPQALISEILNCLDPKELGLVSCVSTYLHRLASEHHAWKEFYR
>At_F0419 | AT5G16285.1
SLLQHDVVERILERLAVNSLPRFKAVSKQWKSTIESQFFQGKHLT
>At_F0420 | AT5G66830.1
WCWSKLPSDLMQFVFDRLGFADFQRAKSVCSSWLSVSRNSQPNNQI
>At_F0422 | AT5G56380.1
DRISHLADEILSKILSFLGTKDVMQTMLLSKRFKSQWLLVPKLEFDD
>At_F0423 | AT3G23950.1
MNIPPELTFEVLVRLPLKSLARFRSMCKEWKLVIDSEFFRDCFMS
>At_F0424 | AT3G23960.1
GHIPIDLLIEIFLKLPVKSIATCRSVSKFWTYVLGRQDFTELFLT
>At_F0425 | AT2G16290.1
ADWSLLPNDLLELIVGHLETSFEIVLFRSVCRSWRSVVPPLD
>At_F0426 | AT1G13780.1
DRISELPESLISQILLHLPTKASVKTSVLSTRWKNLWLNVPGLDLNCR
>At_F0427 | AT2G29910.1
DLISSLPDEILGKVLSLLPTKRAASTAVLSKRWNNLPALVDKL
>At_F0428 | AT4G11590.1
KNFNDVPLDVAIEIFMRLPVKSVARFLLLSKFWAEIIRSRHFITSFQ
>At_F0429 | AT2G17020.1
RSLDLLPAALLETIMTKLDVASLCSLASTCKTLKSCVTRVLTFTPNF
>At_F0430 | AT4G19330.1
CNQLADDIVLNILARISTSYYQTLSLVSKTFRLLILSKELDMERSY
>At_F0431 | AT2G43445.1
VSELLEEIFLGLPLKSILKFKTVSKQWRSILESNLFVERRRT
>At_F0432 | AT3G58960.1
DRISSLSNDIISNIVSFLSAKDAAVASVLSKRWQNIYT
>At_F0433 | AT3G49150.1
DIISDLPEALICHILSFLPIEDSALTSVLSKKWQHLFAFRPNLEFD
>At_F0434 | AT2G40910.1
TCEIPPDLLMEIVMRLPAKSMVRFKCISKQWSSLISCRYFCNSLFT
>At_F0435 | AT5G18780.1
DRISILPEPLLCHILSFLRTKDSVRTSVLSSRWRDLWLWVPRLDLD
>At_F0437 | AT3G61350.1
ALISGVPDDISKSCLARVPREYHMAMKCVSRRWRDFVCSDEMCDYR
>At_F0438 | AT1G06630.1
DAINWLPDEILGKILSLLATKQAVSTSVLSKKWRTLFKLVDTLEFDD
>At_F0439 | AT1G64540.1
EFISNLPDEILGKILSLLPTKLGVSTSVLSKRWRNLILLVDNFDLED
>At_F0440 | AT4G10400.1
DRISGLPDEVLVKILSFVPTKVAVSTSILSKRWEFLWMWLTKLKFG
>At_F0441 | AT4G14905.1
SSLAILHDEIAVSCFARVPRCYYPAISLVCRNFRRLMASPEIYIERSV
>At_F0442 | AT5G25350.1
TSIDVLPEECLFEILRRLPSGQERSACACVSKHWLNLLSSISRSE
>At_F0443 | AT1G47056.1
DYTSSLPDECLALVFQFLNSGNRKRCALVCRRWMIVEGQNRYRLSLH
>At_F0444 | AT2G40925.1
HDCEIPPDLMIEILIRLPTKSFMRFKCVSKQWSPLISGRYFCNRLFT
>At_F0446 | AT1G57790.1
NLWKDLPLELLSSVMTFLEIKDNVRASVVCKSWFEAAVSVRVIDKS
>At_F0447 | AT1G66320.1
RDLPESLLFQVLLNIPTKDLVKTSVVSPEWRHLWRCVPG
>At_F0448 | AT5G44950.1
DRISELPDGLLNHILMYLHIEESIRTSVLSSRWRKLWLKVPGL
>At_F0449 | AT3G04660.1
DPSSILPLELKIEILMKSPPKSIAKLGFVSNHWSSIIRGQVFTDLYMR
>At_F0450 | AT1G32020.1
DRISTLPDHLVAKIVSYLGIKDSIKTSVLSKRWEFVWLKVVGLD
>At_F0451 | AT2G44900.1
VDWISLPYDTVLQLFTCLNYRDRASLASTCKTWRCLGASSCLWTSLDL
>At_F0452 | AT4G35120.1
MSISSLPDEIVLSFLALISKSYYRSLSLVSKSFYSLLSSTEIYAARSH
>At_F0453 | AT5G24560.1
MNFLDLPEECIATMISFTSPFDACRISAVSKLLRSAADSNTTWERFLP
>At_F0454 | AT3G26010.1
IHLTDAIWTEILARLPLRIIARFKSVSKTWKSTIESVYFRRLFVS
>At_F0455 | AT5G53640.1
DRISQFYESLLCQILNYLPTKDVVKTSVLSTRWRSLWLLVPSLELDSR
>At_F0456 | AT1G11810.1
TTMSTLPVVLVDEILARVPITSLRSLRSTCKKWEASSKTNLV
>At_F0457 | AT1G22000.1
TRICALPDDLLLQILPHVPTKEAVATSILSKQWRYVWLMLPKLEFKDE
>At_F0458 | AT1G80470.1
DWISGLADDLLLQILSKVPTRESVFTSRMSKRWRNLWRHVPALDL
>At_F0459 | AT3G22650.1
SLLPIDIIEEICCRIPVEYLTQFKLTCKQWFALLKDKRFIYKYLD
>At_F0461 | AT4G23960.1
MIEQLFPEVTCYALRYLDYSSLCQLSMTSSSMRKTANDDVLWRALYF
>At_F0462 | AT5G56430.1
RNISDLPNDLLVKILSLIPIKVAASTSLLSKRWGSVWKLIPTL
>At_F0463 | AT4G21240.1
KIFELIPLDMIPDILLRLPAKSAVRFRIVSKLWLSITTRPYFIRSFAF
>At_F0464 | AT4G22180.1
NSWSELPLDLLTAVFERLSYANFQRAKSVCSSWHSGSRQSV
>At_F0465 | AT1G78840.1
ISQLLPDHVLHEILLKLATKDSVKTSILSTRWRYIWQRVPGLDLN
>At_F0466 | AT1G30090.1
PLIPGLPDDVALNCLLRVPVQSHVSSKSVCKRWHLLFGTKETFFAK
>At_F0467 | AT3G59940.1
DLIPGLPEELAIECLVRVPFQFHSSIKSVCRSWKCVISSRSFIKERIG
>At_F0468 | AT3G61060.2
LRLVDLPENCVALIMTRLDPPEICRLARLNRMFRRASSADFIWESKLP
>At_F0470 | AT2G03610.1
QDWSKLCPDLLRPILESLSSIDFHRAKTVCSDWYSVWKTCKGYDSKWN
>At_F0471 | AT4G15060.1
DKISRLPDDLLVKVLLFLPTKIAVSTSILSKRWEFLWMWLPKLEYHNT
>At_F0472 | AT1G20940.1
SIINDLPLDLLDEILFRLEPKSMAMMRCTNNSIKSYLSDPRFGPEY
>At_F0473 | AT2G29860.1
MNPQELPEELIESIVAPIPRCYYPSLSLLSRAFRHVITSQQLFVTRSG
>At_F0475 | AT2G24250.1
PDWSQLPEELLHIISTHLEDHYFDAVHARSVCRSWRSTFPFPSSLLRQS
>At_F0476 | AT2G16300.1
ADWSLLPNDLLELIVGHLETSFEIVLFRSVCSSWRSVVPPQ
>At_F0477 | AT2G21950.1
LIPLLSEDVALSCLARVPRCHYPILSLVSKTFRSLPTSPLLYATRAL
>At_F0478 | AT4G22060.1
SSWSKLPLDLLIMVFERLGFVDFQRTKSVCLAWLYASRMSAPNKQI
>At_F0479 | AT5G38565.1
DIFNGLPDDVLVKILSFVPTKVAVSTSILSKRWEFLWMWLPRLDF
>At_F0480 | AT1G21990.1
PDEILGKILSFLPTHHAATTSVLSKRWRNLLPLVDKLE
>At_F0481 | AT2G33190.1
GWSKLYPDLLRSIFESLSCLDFHRAGTVCSNWYAVSRSCPLYPWRIV
>At_F0483 | AT4G00160.1
DRISELPDALLIKILSFLPTKIVVATSVFSKQWRPLWKLVPNLEFDS
>At_F0484 | AT1G55030.1
DMISQLPEPLILQILGSLPTKVAITTSVLSKQWQSHWKMMPKLEFDSF
>At_F0486 | AT5G18770.1
DMISALPDHLLCHILIFLSTDESVLTSVLSSRWRNLWKWVPRLDLNT
>At_F0487 | AT3G17265.1
FAYLPPDLESEILSRVPATFLKELQTTCKRWYALFRDPIFVKKNLG
>At_F0488 | AT1G61060.1
TAKILSKLPVKSIAQCRCVSKLWSSQIRRPYYNMLF
>At_F0489 | AT5G02700.1
DFINYMPDDILHHILSFIPTDLAMRTSVLSRRWRHVWCETPCLDIT
>At_F0490 | AT4G09920.1
DRIIGLPDEVLVKILSFVPTKVAVSTSILSKRWEFLWMWLTKLKFG
>At_F0491 | AT3G28410.1
DFINYMPDDILHHILSFIPTDLAMRTSVLSRRWRHVWCETPCLDIKL
>At_F0493 | AT1G57690.1
DIISSLPDVILQHILFSFQTKYAIRTSVLSKRWRHEADAINK
>At_F0494 | AT2G29930.1
DYISSLPDEILGKILSLFCTNRAACTSVLSKRWRNLLELVDNLDLND
>At_F0495 | AT4G18380.1
DHFDNLPDSILLLIFNNIGDVKALGRCSVVSKRFHSLIPQVENVFVRV
>At_F0496 | AT1G64840.1
PNWSQLPEELLNLISKNLDNCFDVVHARSICRSWRSAFPFPSSLSTLS
>At_F0497 | AT5G44960.1
DYINELPDSLLTQILLDLRTKDSVKTSVSSKRWRNLWLNVPGLDLFSL
>At_F0498 | AT3G60040.1
DAISWLPDEVLGKILSLIPTKQAVSTSLLAKKWRTIFRLVDHLELDD
>At_F0499 | AT5G03020.1
TSFSSLPDDVALDCRARISRFHYPTLSLVSKGFRTLIASPELEATRSF
>At_F0500 | AT1G23390.1
SSIDGDILESILSYLPLLDLDSACQVSKSWNRAVFYSLRRLKTM
>At_F0502 | AT2G40920.1
LLQNFDLDHVMEILMRFPLTSLTRFKCVSKQWSSLISSRYFCNLLYT
>At_F0503 | AT1G60410.1
DRLSDLPCHLLCRILSNLSTKESVRTSVLSPRWSNLWSLVSVLDLDF
>At_F0504 | AT1G71320.1
FIPDDIAEGIFHHLPIKSLARFKVLSKKWTSMIESTYFSHKRLI
>At_F0505 | AT4G08980.1
RHWDELIPDALGLIFSHLPLQEVLTVVPRVCKAWNRAVTGPYCWQEIDI
>At_F0506 | AT3G58930.1
DRVSNLPDGVRGHILSFLPAKHIALTSVLSKSWLNLWKLIPILDID
>At_F0507 | AT5G38590.2
DKINGLPDDLLVKILSYVPTDIAVSTSILSKRWEFLWMWLPNLDYTS
>At_F0508 | AT1G21410.1
KEWKDIPVELLMRILSLVDDRNVIVASGVCTGWRDAISF
>At_F0509 | AT1G74510.1
SPVTRLDQNALLNCLAHCSLSDFGSIASTNRTFRSLIKDSELYRLRRA
>At_F0510 | AT1G55000.1
CRDTLIIIFQKLTVADLARASCVCKVWNSVATEDDLVVSAF
>At_F0512 | AT5G38570.1
DNINGLPDDLLVKILSFVPTYVAVSTCVLSKRWEFLWMWLPNLEFVS
>At_F0513 | AT1G32140.1
TMMSDLSLDLVEEILCRVPITSLKAVRSSCKLWNVLSKNRILCKTEA
>At_F0514 | AT1G12710.1
PGLGDLPEACVAIIVENLDPVEICRFSKLNRAFRGASWADCVWESKLP
>At_F0516 | AT1G77000.1
SEWKDIPVELLMKILNLVDDRTVIIASCICSGWRDAVSLG
>At_F0517 | AT3G03730.1
PILVLDLVRLVLERLSFVDFHRARCVSSVWYSASKSCIGGT
>At_F0518 | AT1G26510.1
NKFDQLPLDLEIEIFRRLPLKSVARFLTLSKSCAATIRSPSFITSFRS
>At_F0519 | AT2G16365.1
ADWPLLPNDLLELIMGHLETSFEIFLFRSVCSSWRSVVPPLD
>At_F0521 | AT4G35733.1
TVWSDLPGELLDHIANGLFSKVELLRFRSICKTFRSAVDSDKNFLDHLK
>At_F0522 | AT3G62230.1
DIISTLSDFLLVLIISNLSFKEALSTSRLSTRWRHICRETRNISFR
>At_F0523 | AT4G05010.1
SLLETLHQDILIRVLCHVDHEDLATLKRVSKTIRKAVIEAKKSHFDY
>At_F0524 | AT4G02733.1
WFLPSELTVKVFSMVDTKSLMQASACCTMFNNCAMDPLCYFHIDL
>At_F0525 | AT3G58910.1
DRVSSLPDELLCHILSFLTTKETALTSLLSKRE
>At_F0526 | AT4G22280.1
DRINGLSDDIICHILSLLSFKEATSTSVLSMRWRYLFAFRPNLCLD
>At_F0527 | AT1G70360.1
PCFISLPRELKHKILESLPGVDIGTLACVSSELRDMAS
>At_F0528 | AT3G59240.1
DIISDLPEALICHLLSFVPTKEAALTSLLSEKWRYLFAFAPILDF
>At_F0529 | AT4G15475.1
INNCLPEELILEIFRRLESKPNRDACSLVCKRWLSLERFSRTTL
>At_F0530 | AT5G25300.1
PPWSELPGDILRSVFERLSFVDFQRAKQTCPIKRSKSNCLRLWLITF
>At_F0531 | AT1G63090.1
PGLGDLPESCVALILQNLDPVEICRFSKLNTAFHGASWADFVWESKLP
>At_F0532 | AT1G67160.1
VDLVRLILERLSFVDFHRARCVSSTWYVASKSVIGV
>At_F0533 | AT1G67623.1
LCLDSLPEDLLVEISSCTGASSLSAVRNLRLVSKSFRRICDEKYVFYRLSL
>At_F0534 | AT5G63520.1
VPIAAMNEDLLHNILLRLPAKSFAFASCVNRFWSSVCNRILSRPKMIS
>At_F0535 | AT3G18720.1
KQIPTDLLQEILSRLGLKANIHASLVCKTWLKEAVSVRKFQ
>At_F0536 | AT4G05620.1
KSLSLPHDVLVSCLAHVSRLHYSILSLVLKNFRSLIASPELYKTRSL
>At_F0537 | AT5G39470.1
CLLLTLPEDVFSVISHFLSPSDICDIIFCCKSLCALVDSEKTWLVQYE
>At_F0538 | AT3G48880.1
RRWEELDTDILVRIFQKFSVFELTSGLAHVCRGWRAACCDPILWKTVDL
>At_F0539 | AT4G22165.1
NTWSELPLDLLNLVFKRLSLVNFQRAKSVCSTRYSVSRQCVPERQ
>At_F0540 | AT1G20360.1
MNSLPLHLLDQILFRLEPKSLAMMKSTNRTINSHISDPLFESEYFS
>At_F0541 | AT5G39250.1
MFSEEVLKNVFPLLEGEDLASCMGVCKQWRDIARDDFYWKCQCA
>At_F0545 | AT5G35995.1
DFISSLPDEVLGKKILSLLPTKLVVSTSVLSKRWRNLFHFVDSFDLE
>At_F0546 | AT5G62970.1
DDELLVKILSFLPFKFAITTSVLSKQWKFLWMRVPKLEYD
>At_F0547 | AT3G62430.1
DRISNLPDGVIYRVISLLSTKEATCLKYTSKNWLNLVTIIPIAVF
>At_F0549 | AT4G12810.1
HSILAVDLVRLILERLSFVDFHRARCVSSIWYIASKTVIG
>At_F0550 | AT5G56410.1
DDELLVKILSFLPTKAAVTTSILSKQWKFLWMRLPKLEYHD
>At_F0551 | AT1G69090.1
CWSKLPLDLMQLVFERLAFLDFERAKSVCSSWQFGSKQSKPNNQ
>At_F0552 | AT3G14710.1
DKFSSLLESVVSIILSQLPTAEAVSTSVLSKSWKNIWTNITDLHFDD
>At_F0553 | AT4G03030.1
TLIPGLSNDVGRLILSFVPYPHISRIKSTCKSWYAFLSSKTLISLRHS
>At_F0554 | AT3G19890.1
TMISDLSKDLVEEILSKAPITSLGAVRSTHKQWNALSKGRLLYKAE
>At_F0555 | AT5G67140.1
AIDRLPLDLLAYIFSLATSFTVLAQASGVCKKWRKAVNQSMARRET
>At_F0557 | AT3G63220.2
LLDGIPEAVALRCLAHVPLHLHPNLELVSRSWRAAIRSHELFRVRK
>At_F0559 | AT4G21510.1
SRLECLPQDLLIRVICGVDHEDLKSLKLVSKSIREASLVAKTLH
>At_F0560 | AT2G03560.1
DWSKLCPDILRKIIESLSSLDFYRAKIVCSDWYSVWKTCVKRPLR
>At_F0561 | AT3G25750.1
TEWSDLPEELLDLIANRYSSNIDVLRIRSTCKSWRSAVAMSKERLQFR
>At_F0562 | AT4G12382.1
PSFADLPSSLIEVIMSHLALKNNIRASAACKSWYEVGVSVRVVEKH
>At_F0564 | AT1G80440.1
ELIPNLPDDVARECLLRSSYQQFPVIASVCRAWNREVSLSQFLHQR
>At_F0565 | AT3G62440.1
DRISNLPDEIICHIGSFLSAREAAFTTVLSKRWHNLFTIVPDLHFDSS
>At_F0566 | AT5G48550.1
MILRKLPGKQALICRCVSKTFLSVLDSPCFMERHLR
>At_F0567 | AT5G50270.1
DRISGLPDELLLRVLSLLPNVKDVVVTMVLSKRWQFLWMMVPKLVYDDS
>At_F0568 | AT3G55900.1
RNLSELPQELLYKILGLLPTRNVVSTSLISHQRRSQFHWMERLKFRY
>At_F0569 | AT4G02440.1
SVFSCIPEDVVFNIFFKLQDDPRNWARLACVCTKFSSIVRNVCCKTQCYS
>At_F0570 | AT4G03190.1
LRFPPKVLEHILSFIDSNEDRNSVSLVCKSWFETERKTRKRV
>At_F0571 | AT5G10340.1
ELLPHDVIEYHIMVRLDVKTLLKFKSVSKQWMSTIQSPSFQERQLI
>At_F0572 | AT5G41840.1
DRISGLPDALICHILSFLPTKEAASTTVLAKRWKPLLAFVPNLN
>At_F0573 | AT3G10790.1
DPFEGMPLHLKEKILMKLKAKIISTFILLSKSWSSIVLNKDFTNMYLI
>At_F0574 | AT5G60060.1
SQWSDLPLDILELISDRLDHDSSDTIHLLCLRSVCATWRLSLPLSNKNN
>At_F0575 | AT5G60570.1
SVLPGLIDDVALNCLAWVPRSDYPSLSCVNKKYNKLINSGHLFALR
>At_F0576 | AT5G41630.1
DIISDLPDALIGHILSFLPTIEAVATTVLAKRWKPLLSFVHSLD
>At_F0577 | AT3G03726.1
PILVVDLIRSILERLSFVDFHRARCISSLWYTASESCIGG
>At_F0578 | AT1G22220.1
DVFDGLPDPIIVDILNKVGDVKTLLRCSSLSKRFNSLVPQSESLTLRL
>At_F0579 | AT1G49610.1
DSISSLPDVILQENLSLIPTKFAIRTSVLSKRWRHVWSETPSLDFDD
>At_F0580 | AT1G77650.1
MAFLSLPSDVVEEFLFKTPIESLVLCKPTCKQLYALCNDKRFIYNHLD
>At_F0581 | AT4G02740.1
SNSWSLPPELTIKVFSMLDTKSMMQAAVCCTMFNKCAMDRLCYSHIDL
>At_F0582 | AT1G67455.1
MMISDLPEDMVEEILSRVSIISLGALR
>At_F0583 | AT1G78100.1
DAFDAIPDPVVIDILNRVGDVKTLIRCRSVSKRFNSLATQSESLLLQL
>At_F0584 | AT1G78280.1
GSLSVLPDETICVLLEYLAPRDIAHLACVSSVMYILCNEEPLWMSLCL
>At_F0585 | AT1G68050.1
CGILQLSDEVLAHNILSRLTPRDVASIGSACRRLRQLTKNESVRKMVCQ
>At_F0587 | AT3G10510.1
SVMTSIPDDVIMECIAPRVPRYNHSMLSLVSKQFRSLVASPRLYKTRSL
>At_F0588 | AT4G29420.1
MDELPPELWIKILSRINDSESLARCRVASKTLNSLSREVRAVNLICT
>At_F0590 | AT5G03970.1
SNDTMCEILILLPPETIYKLILVSKRWLEIIASPCFRHTYLA
>At_F0591 | AT5G46170.1
DHFDHLPDSILLLVFNKIGDVKALGRCCVVSRRFHSLVPQVDNVVVR
>At_F0592 | AT2G14500.1
LTLSELPHDLLRNIFNRLSFADFHRAT
>At_F0593 | AT1G24800.1
TSMCDLPPKLVGEKILTRIPITSLRAVRSTCKLWNALTKDRVLGKA
>At_F0597 | AT1G66300.1
WVRDLPESLICHVLLNLSTKDVIKNCVLSTKWRYLWRYVPGLDLDCS
>At_F0598 | AT2G21680.1
LPIPEELILRCFLLVRRCHHPSLSLVCRSFHSLMSKLYDDRLRLG
>At_F0599 | AT2G29810.1
PKELPEELIVIIVALVRRYHYPKLSLISKAYRDLISSPELFQTRSR
>At_F0601 | AT5G44490.1
DLMSKLTDALISQVLFYLPTKEAVSTSVLSSRWKSVWLLIPDL
>At_F0603 | AT1G25141.1
TSMCDLPPKLVGEKILTRIPITSLRAVRSTCKLWNALTKDRVLVRFHLR
>At_F0604 | AT5G07670.1
DFTLLLPDLILIRVIQKIPNSQRKNLSLVCKRWFRL
>At_F0605 | AT5G56700.1
AKISDLSDELLVKILSFLPTKEAVSTSVC
>At_F0606 | AT1G61330.1
KLIKRLSDELVECILSFLPVQSTLQHRVLSKRYRDTWKLSRDLDF
>At_F0607 | AT5G39490.1
CLLLMLPEDIFVVISRFLSPSDICNLILCGKSLRALVDSEKTWLVQCE
>At_F0608 | AT4G00893.1
PSFADLPSSLIEEIMLLLVLKDNIRASAACKSWYEAGVSVRVVDKH
>At_F0609 | AT4G00755.1
DFVNNLDTDTSLSILSCLDDPSDIVRASAVSRSWRQFVVKYSLSKNLCL
>At_F0610 | AT2G17690.1
DWSKLPEELLGLIALRLYSVIELIRFRSICKSWRSSASGVNKNHSLSS
>At_F0611 | AT4G02760.1
TSWPLLPELTIKVFSMLDTKSLMQASACCTMFNKCAMDRVCYSHIDL
>At_F0612 | AT5G04010.1
YMDPESLAVASCVSTTWSKCFSSEDLWKSL
>At_F0613 | AT1G80570.2
RQMDELPDHLVWDILSKLHTTDDRNSLSLSCKRFFSLDNEQRYSLRI
>At_F0614 | AT5G41720.1
SPLDYDVLLEIMSYCPATEMAKFRLLSKECNKRSYEMSFINRHLH
>At_F0615 | AT1G10780.1
MDSLPDAILQYILSYLTSARDVAACNCVSKRWKESTDSVKSVVFHRN
>At_F0617 | AT3G23970.1
MNIPPELTFEVLVRLPLKSLARFRSVRKEWKLVIDSEFFRDCFMS
>At_F0618 | AT5G02990.1
TSFSSLPFDVALNCWARVSRIHYPTLFLVSKNLRSLIASPELEATRLR
>At_F0619 | AT4G30640.1
PDWSELTRECLLDIFSRLSQEQRWIGPMLVSKNWMNACYDPTLNTIFDL
>At_F0620 | AT5G18680.1
YRWSEIPEELLREILIRVEAADGGGWPSRRSVVACAGVCRGWRLLMNETVVV
>At_F0621 | AT2G02660.1
MLRLSSKSVARFRCVSKQWASMFASPYFRKLFQT
>At_F0622 | AT2G29770.1
IPQGIPDELIESTVLLIRRCHYPTLSLLSKTFRRVISSSELYKSRFI
>At_F0623 | AT2G17030.1
VDWSTLPKDLLDLISKSLESSFDLIQFRSVCSSWRSAAEPKSPLPTHHL
>At_F0624 | AT5G52620.1
PIPIDIILDILSRLSTNSIAKFGLASKFCGSILRGQDFIELFLI
>At_F0625 | AT1G65760.1
CDWSNLPEELLHMIVLLLFSVVELKRFRSICRSWRSSTSGVNRNNPF
>At_F0626 | AT3G26810.1
NYFPDEVIEHVFDFVTSHKDRNAISLVCKSWYKIERYSRQKVF
>At_F0627 | AT5G52120.1
GLEDVPENCITAMFMYMEPPEICLLARVNKSFHRASRSDAVWEDKLP
>At_F0628 | AT1G12820.1
NYFPDEVIEHVFDFVASHKDRNSISLVCKSWHKIERFSRKEVFI
>At_F0630 | AT2G26160.1
PEWSELPGDLINLTANRFSSISDVLRVRSICKPWRSAAATPKSFQCNL
>At_F0631 | AT3G19470.1
MYNLPRDLPEEVLCRIPLTSLRPVRSTCKKWSTLSKCGSFAKKHL
>At_F0632 | AT2G17036.1
MDWATLPKDLLDLISKCLESSFDLIQFRSVCSSWRSAAGPKRLLWAH
>At_F0633 | AT4G11580.1
SEWADLNKDILELIFNKLDVMDITMGASRVCISWFLASHNKTLWNTVDL
>At_F0634 | AT1G31350.1
ALIEGLPDHISEICLSLVHRPSLLSAVCTRWRRLLYSPEFPSFP
>At_F0635 | AT5G56390.1
DKISQLHDELLLGILSLLPNAKDVVATMVLSKRWRYLWMMVPSLVYDDS
>At_F0636 | AT5G56560.1
TRLSDLPDELLLKILSALPMFKVTLATRLISRRWKG
>At_F0637 | AT2G24510.1
MISDLPDDLESEILSRVPTKSLAKLQT
>At_F0638 | AT5G24040.1
VKWSELPPEILHLISLKIDNPFDLIHFRSVCSFWRSSSLLKFRHMTS
>At_F0639 | AT1G57580.1
MDTLPHHLLDEILFRIDHRSLAMIQCTNRSLQSHISKTPNFASEY
>At_F0641 | AT3G26000.1
AIGFCLYHLRGKDLLSVSMVCKSLHTTVCDDTLLWKHIH
>At_F0642 | AT4G10695.1
MSYLGLKDNIRASAVCRAWRKAAESVRVVEKHP
>At_F0643 | AT5G39460.1
CLLLTLPEDVFAVISRFLSPSDICNLILCGKSLCALVDSEKTWLVQCE
>At_F0644 | AT1G44080.1
GWSDLHEDLIDLLANNLSSNINLLRFRSICKPWRSTVATKKRLHNHFE
>At_F0645 | AT2G29600.1
PPQMPLELIVSTIATLRRCHYPTLSLLSDSFRQVISSVDLFQTRSL
>At_F0646 | AT1G56250.1
MMMLPEACIANILAFTSPADAFSSSEVSSVFRLAGDSDFVWEKFLP
>At_F0647 | AT3G07550.1
TSIIHLPDDCLSFIFQRLDSVADHDSFGLTCHRWLNIQNISRRSLQFQ
>At_F0648 | AT2G02300.1
ASFDDLPDDCLAIISSFTSTPRDAFLAALVSKSFGLQFNSDSVWEKFLPPPDYVS
>At_F0649 | AT5G06550.1
NLQILSDELVLDILGLLGANHLGVLATVTKSFYIFANHEPLWRNLVL
>At_F0650 | AT1G26930.1
LIPGMNRDDSLSCLIRCSRADYCSIASVNRSLRSLIRSGEIYRLRRL
>At_F0651 | AT1G56240.1
MMMLPEACVANILAFTSPADAFSSSEVSSVFRLAGDSDFVWEKFLP
>At_F0652 | AT5G56570.1
TELSDMPDDLIFKIFSFLPFFK
>At_F0653 | AT1G53320.1
SSWSAMLPELLGEIIRRVEETEDRWPQRRDVVTCACVSKKWREITHDFARSSLN
>At_F0654 | AT1G20800.1
MDGLPFHILEEILFKLDPKSLAMMQCTDRSINSHISDDPYFKTVCK
>At_F0655 | AT1G27490.1
WSLPVDLQEEILSRVPAKSLARWKSTPKQWK
>At_F0656 | AT1G15670.1
ELIPDLPETVAYECLLRSSYKQFPLMASVCKLWQREISLSDFFRHRK
>At_F0657 | AT5G51370.2
DSTLSLSDSLLLKIIEKLPESQSNDVSLVCKRWLNLQGQRLRSLK
>At_F0658 | AT4G39750.1
PWLPDYIVENCLAHISRSYYPKLSLVSSPFAL
>At_F0659 | AT2G29780.1
RQIPQALIRRTVALIKRCHYPSLSLLSKAFRIVISSPELHQTRSS
>At_F0660 | AT4G00320.1
DGISGLPDAMICHILSFLPTKVAASTTVLAKRWKPLLAFMP
>At_F0661 | AT5G44970.1
DIISELPDSLITQILLWLPTKDSVKTSV
>At_F0663 | AT1G20795.1
ETLGLPLPLFEKILFRLDPISLVMMKCTRRSFNSHISEDPYFKSKYL
>At_F0664 | AT1G06110.1
DLVLHIVLSKIGPENTARVACVSKRLKVSASEESLWSIFCS
>At_F0665 | AT5G01720.1
KPFDLLSEELVFIILDLISPNPSDLKSFSLTCKSFYQLESKHRGS
>At_F0666 | AT5G51380.1
DRTLSLSDSLLLKILEKLPESQNEDVSLVCKRWLSVQGRRLRS
>At_F0667 | AT2G36090.1
IIESHILTRLDGATLASVSCASSHLHHLASNEILWSKICR
>At_F0668 | AT5G55150.1
SSWSEFLPELLNTVFHNLNDARDILNCATVCSSWKDSSSAVYYSRTFS
>At_F0669 | AT4G24390.1
PDHVLENVLENVLQFLTSRCDRNAVSLVCRSWYRVEAQTRLE
>At_F0671 | AT1G65770.1
ADWSTLPVDLLNMIAGRLFSNIELKRFRSICRSWRSSVPGAGKKN
>At_F0672 | AT2G04810.1
SDWSKLCPDVLRKIYETLRSPVDSHRAKIVCSNWYSVWKTCVKRPLC
>At_F0673 | AT2G35280.1
SRLEALPQDLLREIVAKIGVKSAEDYHNCILSCKELGASANDERVLKTLN
>At_F0674 | AT1G61340.1
RELEDLPLDILVRIICGVEHEDLKQLFHVSKTIREATM
>At_F0675 | AT2G29800.1
RKIPPVLIENTIAPLRRCHYPKLSLLSNAFRQVISSEDLFQVRSL
>At_F0676 | AT2G42620.1
TTLSDLPDVILSTISSLVSDSRARNSLSLVSHKFLALERSTRSHLTIR
>At_F0677 | AT5G39480.1
CLLLTLPEDVFAVISRFLSPSDICNLILCGKSLPALVDTEKMWLVQCE
>At_F0679 | AT3G27150.1
LNVPQLVYELEVEILARVPRFEYWKLKLLNKGFSRLLKSDEIFKVRR
>At_F0680 | AT4G22390.1
ECPTDLINEMFLRLRATTLVKCRVLSKPCFSLIDSPEFVSSHLR
>At_F0682 | AT3G56670.1
GEIALLRFKSVSKLWSSIISSRRDFIESIV
>At_F0683 | AT3G22345.1
PVLAPDLIRSIFERLNFAEFHRAMSISLDWYSTAELCYR
>At_F0685 | AT3G52330.1
VPELCEELLTEILSRLPSNYALLTTSLSHDDHSVS
>At_F0686 | AT3G27290.1
HDAFELVLPYLELKEILAVEVVCRSLRDSVGKEPFFWTSID
>At_F0687 | AT1G67340.1
DLLDSIPDDLVISILCKLGSTSRCPADFINVLLTCKRLKGLAMNPIVLSRLSP
>At_F0688 | AT4G12820.1
PVLVLDLLRSILERLSFVDFHRGRCISLEWYSASESCLAV
>At_F0689 | AT1G74875.1
QIHLVINVLSSSLSEFRNLQLVSKSFKRISNDRYILQRLSL
>At_F0690 | AT5G22590.1
PMRKILLYLPTKKAVSVLSKRWKSLWLSFPGLDFDS
>At_F0691 | AT1G19460.1
IPNELTEACVALIRKCDYPSLSSVSSYFFNLIASSELYETRSR
>At_F0692 | AT3G03405.1
TTISDLPKELVEEIISGVPTKLMRA
>At_F0693 | AT5G62860.1
IHIPFDVITDILSRLPVKSLVK
>At_F0694 | AT1G53360.1
FSRVPAKSIARFRCVSESIHRRPD
>At_F0695 | AT3G20270.1
SPFGKLTEDLLIEIFIRIPITNWEQVSCVRKQWANLFRGECLWLAALN
>At_F0696 | AT3G26930.1
MSVLSKRWRSLWKMLPRLKFDDW
>At_F0697 | AT1G19470.1
IPNELTEACVALIRKCDYPSLSSVSSYFFNLIASSGLYETRSR
>At_F0698 | AT3G30430.1
SRLEVLPQDLLGEIVAKIGAKYAEDYHNCILSCKELGASANDERVLKTLNL
>At_F0699 | AT1G09155.1
MMLPEACVATILSFTTPADTISSAAVSSVFRVAGDSDFVWEKFLP
>At_F0700 | AT5G15440.1
GHLNEDVLLLVFQHLNWNPKLVATLSCVCRWFDDFAKRVLWKEFC
>At_F0701 | AT1G19410.1
TDDLLVKILSFLPTKVAVTTSILSKR
>At_F0702 | AT4G22420.1
ECPTDLINEMFLRLRATTLKKCRVLSKPCFSLIDSPEKRVIER
>At_F0703 | AT3G03750.2
LRCANLILPWLNPRELAVVAQTCKTLSLISKSLTIHRSLD
>At_F0704 | AT1G56610.1
TELCDLPKCLAPHILSWLPTKTAVTVSLLF
>At_F0706 | AT1G61320.1
TYLPVQSLLTTRVLSKRFRETE
>At_F0707 | AT1G65740.1
VDWSTLPEELLHFIAARSFSLVEYKRFSSICVSWHSSVSGVKKNPFHRR
>At_F0710 | AT2G01620.1
HSLFELLSMIRVSRSLRDAIRDETALWTKL

>Bd_F0001 | Bradi1g23360.1
AQLPDDVILEILLRLPATDIARCRQVCRAWRSAIADPSFDRAHSA
>Bd_F0002 | Bradi5g10260.1
IHQCLPDELLFEIFARMSPYTLGRAATVCRKWKYTARNPTLWRNACL
>Bd_F0003 | Bradi4g37490.1
ASLSVLPYDVLEMVLSRLPLASLLAARCVCRRWRDLTLAPQFLRLRRE
>Bd_F0004 | Bradi2g15990.1
DMLPSLPMDVISEILSRTPVKSACRFRCVSKAWHALISDPAFLATHR
>Bd_F0005 | Bradi3g29370.1
CPLPEEIVEDILSLLPVKSLARFRCVSPEWNDLIGSPEFAKLHSE
>Bd_F0006 | Bradi3g55630.1
EYLPENALFEILSRVPYKSLCRFRCVSKPWLALCSDPAIRKLS
>Bd_F0007 | Bradi1g31950.1
SPAADLTDDLIVEILSRLPAKSICRFKCVSPHWRSLITDRANRRKL
>Bd_F0008 | Bradi4g34140.1
GPIGSLPEHLLVEIFTRLPICEWVQISCVSKHWASLFQGEYLWQTAIA
>Bd_F0009 | Bradi4g36350.1
AREIPIEILQEILLKLPTKDVARCCCVSRPWRAAVADPTFRDLHA
>Bd_F0010 | Bradi1g54590.1
SSSGDLPPDALYEILLRVPAKDLCRLRAVCQAWRALTSDPLFAA
>Bd_F0011 | Bradi1g31980.1
SPAADLTDDLIVEILSRLPAKSICRFKCVSPHWRRLITDRANRRKL
>Bd_F0012 | Bradi1g62460.1
LTQDLIIEILSRVPYRSLCRFMCVSKSWRTLCSDPALRRKSP
>Bd_F0013 | Bradi1g56900.1
IELPEELIHEILLRLPVKSLLRFKSVSKAWRTTISGAFFIRSHLN
>Bd_F0014 | Bradi3g07800.1
DSAPAIPDELSEEILLRLPPGDPSCLVRASAVCKRWRRIVSQPNFLRRLHE
>Bd_F0015 | Bradi2g17100.1
CSLLLPDDLILEVLLRLPVKSILRFRAVCRSWAALFSSKDFLSLYMA
>Bd_F0016 | Bradi2g59890.1
DPTAKLTDDVLVEIISRVPYKSTCSCKCVSRRWRDIISHPEHRKKL
>Bd_F0017 | Bradi4g33150.1
CIINCLPEDLIEQVFFRLPVSSLLRCIGVCKQWRKIIRDPQYVSSHLQ
>Bd_F0018 | Bradi1g34820.1
GTFSNVPPELFLQIFKFLSSEDLISCALVCRFMNAAASDETLWRRLYC
>Bd_F0019 | Bradi2g16250.1
FSAASLPDDLVVEILSRLPLKTFCRFKCVCKAWLAFSSNPHYNQKL
>Bd_F0020 | Bradi5g17140.1
GSLPDEMVMEVLLRLPVKSILRFRAVCRSWAALFSTDVFRSLHIA
>Bd_F0021 | Bradi5g22270.1
AVLPDEMLMEVLLRLPVKSILRFRAVCRSWAALLSSEEFCGLHM
>Bd_F0022 | Bradi2g03520.1
STVSLPYHVVFDILLRTPVKSVCRSRCVSKAWRDLIRSPVFAAA
>Bd_F0023 | Bradi1g31900.1
VERLTDDILIEILSRVPAKSLCRFKCVSRHWLSLTTDPHHRKKL
>Bd_F0024 | Bradi2g19240.1
PPHIPHDVLVHIFSFLDMRSLVAAGLVCWSWNSSANDNQLWKMNYS
>Bd_F0025 | Bradi3g17480.1
DGISSLPNEILHHILSLMPAREAVQTCVLSTRWRYVWKSLRCLKIE
>Bd_F0026 | Bradi2g17110.1
SSAALLPEEMLTEVLLRFPVKSILRFRAVCRSWAAIFSSEEFHLLHT
>Bd_F0027 | Bradi1g14330.1
DNASILPDETLLEVLLRLPVKAILRFRAVCRSWAALLSSDSFCDLHMA
>Bd_F0028 | Bradi4g45120.1
TTFHSLPEDILSIIVSRLTLKDAVRTSVVSSDWRHIWKYHPILRFVIS
>Bd_F0029 | Bradi1g10020.1
DTASTLPDDLLFEVFKRLPPPATIFRCAAVCRRWRRVVSGA
>Bd_F0030 | Bradi1g31010.1
ALDDLPEEITDDILLRLPPKAVGRCRAVCRSWRDATSTPGFALEHR
>Bd_F0031 | Bradi1g04680.1
VSMSSLTDDLIVEILSRLPVKSFCRFQCVCKSWLAFSSDPHYRQKLSR
>Bd_F0032 | Bradi3g26770.1
VSLLTDDLIMEILCRVPVKSLHRFKCVSRSWRDLIAHPAYRKKL
>Bd_F0033 | Bradi4g11070.1
IVLDVLVEILQRLPTSSRRRFRLVSRQWRDIIDTRTTE
>Bd_F0034 | Bradi1g62530.1
SPSLLPDDVLIEIFLRLPAHPACLMRTSLVCKQWRCLIQDRQFVRCFHT
>Bd_F0035 | Bradi4g20670.1
DLLGSLPDEVLQHVLSFLPSREAVQASALSHRWRDLWRSTPA
>Bd_F0036 | Bradi5g25490.1
RVWGALPDDLLVEVLARVPPFLLFRLRSVSRRWGSVLRDPAFLAAC
>Bd_F0037 | Bradi4g29090.1
MDIPVDALVEILLLLPPSSRRRCRLVSRLWRDVVDTRTTEM
>Bd_F0038 | Bradi1g62450.1
PPASFLTDDLVVEILSRLPYRSLCRFKCVSTSWLALCSDPALRKKSP
>Bd_F0039 | Bradi2g10870.1
PSLLDLPELTIDCILARLPPAELRNMAAVCRSMRDRCRADHLWESHMS
>Bd_F0040 | Bradi2g37210.1
QPLGSLPEGPLAEILSRVPYRSLCRFKCVSKPWLALCSDPEIRKLS
>Bd_F0041 | Bradi4g01110.1
PPALLDELVEEILLHLPPDEPASLLRASLVCKRWRRRLSDPRFLRRYRE
>Bd_F0042 | Bradi1g49290.1
PSLPEETLVEIFSRLPAKSVGRCRCLSRSWAAALSSASFVDLHYY
>Bd_F0043 | Bradi1g47660.1
TLLTDDLVVEILSRLPAKSLHRFKCVSPSWRDLIAHPAHRKKL
>Bd_F0044 | Bradi1g31470.1
VSLLPGDVIFDILSRTPVKSVCRFRCVSKDWLALISDPAFLAAHHS
>Bd_F0045 | Bradi3g09750.1
VLPDDLLEKVISFLPVASVIRSGSVCKRWHQIVHARRQTWSKMI
>Bd_F0046 | Bradi3g52000.1
YRMDGLPEELCIKIFRLLDHPSLAAAPQVCRKWNALTCDNELWRKLFE
>Bd_F0047 | Bradi3g56200.1
SIPDDLIINEILILLPVKSLLRCRCVCKAWHSAISSRHLIELHR
>Bd_F0048 | Bradi5g19770.1
ANLPEEIMSEILLLLPARSVLRCRAVCRSWAALLCSRGFLDAY
>Bd_F0049 | Bradi4g13810.1
DPPPALPEELLEEIFLLLPPDDPSRLLRASYVCKPWNRAASSRGFRRRLHE
>Bd_F0050 | Bradi1g62510.1
DRLSLLPDELLCNVVSRLPVADAARTGALSRSWRGVWRSAPLVLIDSH
>Bd_F0051 | Bradi3g02040.1
ATLPNDLIIDILSRAPAWSVCQFRCVSKEWRVLIADPAFAAEH
>Bd_F0052 | Bradi4g23030.1
DRISALPEEALLHVLAFLPAHEAVQTSVLARRWRHLWRSVPRLCIV
>Bd_F0053 | Bradi1g22780.1
QHLDDLPHDILGEVLSRLSFRDSARMSVLSSTWSRLWRSCRRNLIFTR
>Bd_F0054 | Bradi3g17580.1
DWISTLPDELLHHIMSFLQAREAVHTCLLSRRWQNVWPSVRFLNMD
>Bd_F0055 | Bradi5g22970.1
LQWLELPPELLGSIFSRLPTADDCACARTVCRSWRSAMRHHTSPAR
>Bd_F0056 | Bradi4g23250.1
DRISALPDELLQKVLSLLPADGAVRTCVLSRRWRHLWRSTHSLLLYHT
>Bd_F0057 | Bradi1g74250.1
TPLHDLPEDVIQNIISRLTLKEATRISTLSSEWKQIWRYHPDLIFSLV
>Bd_F0058 | Bradi3g22730.1
GHLSALPDELLHKVMSFLRAWEVARTCVLSRRWRHLWASAPCVDLRVC
>Bd_F0059 | Bradi4g11810.1
DRLADLPDDLLRRVLHFAPAKEAASTSALSRRWRSLWRSSGAL
>Bd_F0060 | Bradi2g18580.1
LLTDDLIVEILSRLPARSVHRFKCVCKLWRDLIAYPAHRKRL
>Bd_F0061 | Bradi2g42000.1
RDWSSLPEDLLDEILRRLRWSSHPSFASTCRAWRSAVPPFY
>Bd_F0062 | Bradi1g61370.1
LGDLHTDVLVAILVRLPARSIARCRGVCRAWRSAISDPSFDIAN
>Bd_F0063 | Bradi4g14780.1
PDWSSLPEDLLVLVMQPLEIPDLFSAGSVCSSWRSACSAVRRVRIPI
>Bd_F0064 | Bradi2g36280.1
DDDVLWEIFARLPPQPSFLLRASLVCQRWRRLATDHDFLRRRW
>Bd_F0065 | Bradi5g10890.1
DRLSDLPDALLHSIMSHLGARQAVQTSAASRRWRHLWRSMPRIRIDFR
>Bd_F0066 | Bradi5g27140.1
MELRLLPHDVLCHILSRLSIKDVLRMSTLSRPWRQL
>Bd_F0067 | Bradi3g46700.1
RIIPALPDELSFQILARLPRIYYLKVKMVSRAWKAAITSSELSQLRR
>Bd_F0068 | Bradi1g54260.1
MDLLPEDAIHEILLRVPAKPLCRLRAVCRPWRPLTTSSSFIAAH
>Bd_F0069 | Bradi4g29240.1
LCTDALTEVFHRLPARTLVSCRMVCKSWMSVLSDMHFVYEHLR
>Bd_F0070 | Bradi2g59900.1
DPLSKLTDDVLVDIISRVSYKSTCCCQCVARRWRNLISHPDHRTKLH
>Bd_F0071 | Bradi4g13780.1
DSPPALPEELLEEIFLLLPPDDPARLLRASYVCKPWNRAASSRGFRRRLHE
>Bd_F0072 | Bradi1g58530.1
PLIPGLPDDAALNCLLRLPVEAHEACRLVCRRWHHLLADKARFFTQR
>Bd_F0073 | Bradi2g15400.1
SAASLTEDLIVEILSRVPVKPLCRFKCVSKAWENLISHPEHRKKL
>Bd_F0074 | Bradi2g36260.1
TAVLLEILQRLPTSSLRRARLVCRLWRDVVTERT
>Bd_F0075 | Bradi2g45600.1
VSLDVVPDDILEKIFTFLPIASMIRSTAVCKRWHHIIYSSRYLWTHML
>Bd_F0076 | Bradi1g28610.1
DSDLLHEILLRLDFPTWLVRAALVCKRWLSHVSDPAFLRRFQE
>Bd_F0077 | Bradi3g17490.1
DRISCLPDDVLHHILSFTTARQAVQTCALSTRWRHIWQSLRCVN
>Bd_F0078 | Bradi1g35300.1
APCPSLPDDIVMDILARLPAKSAGQCRCLSHAWAAALSSQHFVDRHHR
>Bd_F0079 | Bradi1g31920.1
VDRITDDILVEILSRVPAKSLCRFKCVSKHWLGLTNDPHHRKRL
>Bd_F0080 | Bradi2g09410.1
DRLSGLPDDVLHSILARLPFKHAVRTSALSRRWPRLWLHA
>Bd_F0081 | Bradi1g31930.1
DGITDDILVEILSRVPAKSLCRFKCVSKHWLGLTNDRNYLKKL
>Bd_F0082 | Bradi2g32210.1
PDWADLPIDALLSVLHKLDPIELLVGGAGRVCRSWRRAARDEPVLWRRID
>Bd_F0083 | Bradi3g29200.1
LPLPDDIITKILAYLPAKSVGQFRTVSRSWNAELSSPSFIDLHLR
>Bd_F0084 | Bradi1g20980.1
PLGQLHEDMLERVLARLPPAAFFRLRGVCRRWSDASRSPSFLAAC
>Bd_F0085 | Bradi1g31910.1
AERLTDDILVEILSRVPAKSLCRFKCVSPHWLGLTKDPHHRKKL
>Bd_F0086 | Bradi1g73860.1
PLLPGLPDDLAISCLMRVPRVEHPNLRLVCKRWSRLLSGNYYYSLRK
>Bd_F0087 | Bradi4g28650.1
PAHVIARVFSQLDCVDLLSCSLVCRQWYRDSEELREEWR
>Bd_F0088 | Bradi1g34780.1
PVLPDDVIEDILARLPAKSAVRCRSLSHAWAAKLSSDHFVDLHLH
>Bd_F0089 | Bradi2g43850.1
DRLSTLPDDILVDILNRLDIRDAARSSVLSRRWQHLPAMLSRIKIDV
>Bd_F0090 | Bradi3g11500.1
MLPELPKDILIDIFVLLDTPDLVRAGSVCSSWYSASTSLCNLGLC
>Bd_F0091 | Bradi1g27930.1
TSSEHLTDDILVEILSRVPAKSLCRFKCVSPHWLGLTQDPHHRKKL
>Bd_F0092 | Bradi2g60850.1
LGIWSLPDDILNKVINRLKPRDLIRVASTCHHLRALASSIMPCMKL
>Bd_F0093 | Bradi2g56650.1
ELGEDLLTEVLVRLPHKSLARFQCVSTTWRALISGDYLRRRL
>Bd_F0094 | Bradi1g32190.1
IQLHHLPTDVLRGILSRLTLKEAVQMSILSRKWRRLWKCYPKLV
>Bd_F0095 | Bradi3g54590.1
DPLEKLPEDVLCIILSTLPLDKAARTSTVSRKWRFLWTVRPKLSF
>Bd_F0096 | Bradi2g48880.1
DRISELPDAILVSILSYLPLRDAARSTVLSSRWRHLFDQSLLDFNACQ
>Bd_F0097 | Bradi3g17270.1
RNWADLPLDAIFAILDKLDHVDILMGPGQVCRSWRRAARDEPELWRRID
>Bd_F0098 | Bradi4g13590.1
DRISKLPDDILLNILERMDTLDALRICILSKRMLKLPTMLS
>Bd_F0099 | Bradi5g24490.1
LQLISLPTDILFSVLSKLPLKEALRTSVLSTQWKHVWRGGCTKLDFT
>Bd_F0100 | Bradi2g42290.1
DRISCLPDVVLRNIVSRLPAKDAARTAALASRWRPLWRSVPLTLVDS
>Bd_F0101 | Bradi3g15160.1
TRIDDLPESVVAQVISLTSPRDACRCAAVSPFFRDAADSDLVWDRFLP
>Bd_F0102 | Bradi4g35200.1
DRLSDLPDDLIGRVLGFLPTPQAVLTSRLSRRWRRVWPAHVR
>Bd_F0103 | Bradi5g12670.1
DRLGDLPDCLLHEILAYLGSRQAVQTCALSRRWRDVWRSVPCVDID
>Bd_F0104 | Bradi1g27700.1
DRVSVLPDDLLRSVLSRLPAKDAARTAALASRWRHLWRSAPLVISD
>Bd_F0105 | Bradi4g41370.1
GINDLPLDVLRSVLSLLSARDVVRTCVQSRLWRDLWKSVPVINAL
>Bd_F0106 | Bradi3g44280.1
TEDLVVDILSRLPIKSLCRSKGVSRAWRDLISHPDNRSKFP
>Bd_F0107 | Bradi3g09840.1
LLEDIIVWEILTRLPVKPLLRCRAVCRSWRRLLTSDPKFLLAH
>Bd_F0108 | Bradi3g35420.1
STVPELPDDLVTEVLLRLPARSLARFRCVCPCWDAEITSGSFKERHLL
>Bd_F0109 | Bradi2g16380.1
FSAASLTDDLVVEILSRVPLKSFCRFKCVCKAWLAFSSNTHYQQ
>Bd_F0110 | Bradi3g01360.1
PLIHGLPDEIALLCLSRVPRQCHNVLRCVSRGWRALLCSEEWHAC
>Bd_F0111 | Bradi3g06270.1
DRISLLPDDLLCRVVSRLPAKDGARTAVLSSHWRHLWRSTPLVLV
>Bd_F0112 | Bradi3g39130.1
CDVLEQILLRLPPSARRRLRLVCRLWREVVDERTPEKRSR
>Bd_F0113 | Bradi2g36340.1
DDDVHWEIFARLPPQPSFLLRASLVCQRWRRLATDHDFLRRRCP
>Bd_F0114 | Bradi4g23240.1
DHISALPDDLLLDVLSLLTADEAVQTCVLARRWRDLWMRLPSLRLL
>Bd_F0115 | Bradi5g25200.1
DRLSGLPDKVLERILSSLPSAEAVRTSALSRRWRDV
>Bd_F0116 | Bradi4g23390.1
ARLPDDLVLEILVRVGAADVAGLFRCATACKRWSRLAADPSFLRRLW
>Bd_F0117 | Bradi2g45130.1
GTLLLLPSELLHEILIRLALPELLRVRSVARPLSHLISSPDFRRFYHL
>Bd_F0118 | Bradi3g26160.1
MDLSDDLLHLIFSFLCQKDLCRAGAACKQWQSACIHEDFWKCL
>Bd_F0119 | Bradi3g56090.1
DRLSNLPDDILLTILDRLNVRDAARTAVLSTRWSKLPAMLSRLIINV
>Bd_F0120 | Bradi1g16650.1
DSWSQLPQDILVLFVARLPFPGDRARFRAVCRCWRSAVRHHVPPSSSS
>Bd_F0121 | Bradi3g04980.1
GFSDLPTEALDQIARRVGPLDNVTCSAVCKSWRGALKATRLRSLE
>Bd_F0122 | Bradi3g30190.1
KRWEDMDTDVLVKIFKELNLVELSPVSQVCRLWRMACADPLIWGTLD
>Bd_F0123 | Bradi4g11060.1
DIAVDALVEILLLLPPSCRRRCRLVCRQWRDTVDRHTTE
>Bd_F0124 | Bradi4g23080.1
DGIDVLPDEILQHVLSFLPVPEAVQTCVLARRWQHLWKSMPVLRV
>Bd_F0125 | Bradi4g23090.1
DRISALPDELLHHMLSFLPARDAVRSCVLSSRWRDVWRSSPVVRITRS
>Bd_F0126 | Bradi1g05960.1
DRISNLPDDILIMILDKLDARTTITTIILSKRWKDLPRRSHT
>Bd_F0127 | Bradi2g62080.1
SVLPDDLLLDILARLDSAADLFRCATACKRWSRLVADPSFLRRLW
>Bd_F0128 | Bradi3g33510.1
VDWTLLPDDTALQLFARLSYRDRASLGATCRTWRALGSSPCLWSALDL
>Bd_F0129 | Bradi4g10300.1
EPIAVLPLDVLLWEILIRLPAAAILRCRAVCRSWRRLTADPGFLLAHHR
>Bd_F0130 | Bradi3g44270.1
PTARLTSDLFIEIISRLPVKAVGRAKCVSKTWRNLIQHPDHRSKL
>Bd_F0131 | Bradi1g54230.1
PLVPGLPDDLVEEILLRFPPDEPGSLIRACLVSKPWRHLLTGAAFLASY
>Bd_F0132 | Bradi2g59200.1
DIWREFPEDLFQTVITRLPVAAIFRFRTVCRKWSSLLGSDNFSQQYSE
>Bd_F0133 | Bradi4g05490.1
PLPKEILMEILARLPAKSVGRFRCVSPDWSAMLSSAYFVDLHA
>Bd_F0134 | Bradi3g19370.1
DPLVYLPPDMLDNVLARLPFEQLVRTSGLSRGWRRRWESVAGLDIW
>Bd_F0135 | Bradi3g47920.1
TLLDGLPNEVALQCLARVPFVFHPVLQLVCRSWRASVCSGELLNVR
>Bd_F0136 | Bradi5g26930.1
APIHHLPPDALHNVLLRLPLRDAVVCRPVSRLFHETLSSPFLAL
>Bd_F0137 | Bradi1g60370.1
PGLGDIHQDMLERVLARLPPASFFRLRAVCRGWRAAAASRTFLDAC
>Bd_F0138 | Bradi1g18520.1
DRLSDLPDCLLLEILSRVGSRLAVQTSVLSRRWRHLWRDVPCA
>Bd_F0139 | Bradi3g15270.1
RDWSELPLDVLASVFAKLGAVDVLMGAGLVCHSWLEAAKVPNLWRYIDM
>Bd_F0140 | Bradi3g19510.1
DRLSALPDALLHLIMSSLKAWEVVRTCVLSRRWRDLWASAPCVDIRV
>Bd_F0141 | Bradi1g58790.1
DRLSALPDDILLHILNSLGNAEAAARTSVLSRRWRRLWALLPVLHFFFR
>Bd_F0142 | Bradi1g62100.1
DRLSKLPDDILLNILERVDTLDALRTCILSKRMLKLPTMLSRFDID
>Bd_F0143 | Bradi1g77590.1
LQLASLPTDILCKILSQLPIKEAVRTSILSAQWRYAWCCHSNLDFSF
>Bd_F0144 | Bradi4g01510.1
CIINCLPRDLMERVFLKLPVSTLVTCFIVCKHWYHFIRDPQFVTAHLQ
>Bd_F0145 | Bradi1g77490.1
ICFPYDVLLDILRRVPGRALATSRLVCRSWRGIVDAHGLVLPHV
>Bd_F0146 | Bradi3g02240.1
DRISNLPDAILGTIVSLLPTKDGGRTQAVSRRWRHLWRSSLLNLE
>Bd_F0147 | Bradi3g00580.1
DEDLLREILLRLPPSPSSLPRASLVCKLWRGILSDPGFGRRFRK
>Bd_F0148 | Bradi4g23700.1
PSAQSLNDDALRCIFSRLTDHFDLARCSAVCNSWHTIIDTAHLMRDLYY
>Bd_F0149 | Bradi1g54770.1
DLSAASSVSPPLPSDALFEILLRLPAKELCRLRAVRSSWRSLTRDASFIKDHT
>Bd_F0150 | Bradi1g31960.1
ERLTGDIVIEILSWVPANSLCRFKCVSKRWLGL
>Bd_F0151 | Bradi3g17360.1
RHWSELPLDALSAIFMKLGTIEILMGAGLVCRPWLAAAKSPELWRFVD
>Bd_F0152 | Bradi5g25240.1
DRLSGLSDDLIGHVLSFLPTKEAGRAAGLSRRWRTVFCNVHTVSF
>Bd_F0153 | Bradi1g13990.1
APWGEMETDCLVHVFRRLPLEDIAAAAPLVCRGWRRAASDPSLWRDLDL
>Bd_F0154 | Bradi4g43560.1
AHIDALPDDLLLECLARVPRASLPPLPAVCRRFADLLASDAFLHLRR
>Bd_F0155 | Bradi2g42790.1
DRISRLPDVVLHNIVSRLPAKDAARTAALASRWRPLWLSAPLTLVD
>Bd_F0156 | Bradi3g17260.1
RNWADLPLDAIFAILDKLDHVDILMGPGQVCRSWRHAARDEPELWRRID
>Bd_F0157 | Bradi3g21110.1
TSPSLLPDDLLIEIFLCLPAHPTCLIRTSLVCKRWHWLIKERRFVCRFHT
>Bd_F0158 | Bradi1g18330.1
DRLSALPDALLHHVMSFLKAWDVVRTCVLARRWRHLWASGPCVDLR
>Bd_F0159 | Bradi1g18430.1
HLDEGMVGEILLRLPARSVLRCRAVSTAWRRVADSPEFLAAHA
>Bd_F0160 | Bradi4g04760.1
TDWSGLPLDLLAAIFANLSVCNVLSGAGLVCHSWLDAAKLPTLWRSVD
>Bd_F0161 | Bradi5g23490.1
RRLSDLPDDLLRRILYFAPLKEAASTSALARRWRTLWLSSG
>Bd_F0162 | Bradi3g29170.1
PLPKEMLNEILARLPAKSVGRSRCVSPEWAALLSSAHFVDLHA
>Bd_F0163 | Bradi2g00760.1
PVLPEELILWDILVRVPAKELLRCRAVCRSWRRHTSDGAFLLAHH
>Bd_F0164 | Bradi5g25450.1
LDAVPIDVLAQILRLLGPADAARSSAVCRTWRLVASENGLWAFFLS
>Bd_F0165 | Bradi3g17450.1
RNWADMPLDSILAVLHKLDHIDILMAADQVCRSWRRAARDEPELWRRIV
>Bd_F0166 | Bradi4g08400.1
DYTSDLPEELLAVVFGFLGSGDRKRCSLVCRRWLAA
>Bd_F0167 | Bradi1g16240.1
NGFPGEVLKAVFPLLDGKDLVFCMLVCRQWHEIAKDDYFWKCICS
>Bd_F0168 | Bradi1g18980.1
SPANGLDDGCLMHIFSFLSPIPDRYNTALVCHRWRFLACHPRLWLRVE
>Bd_F0169 | Bradi1g33610.1
SSLFLLTDEVLCQSILSRLSPRDIASVSSVCRRLYDLTKNEDLWRMVCR
>Bd_F0170 | Bradi1g02490.1
DRLSKLPDDVLLNILERVDTLDALRTCILSKRMLKLPTMLSRFDIN
>Bd_F0171 | Bradi3g04560.1
DRISELPDALRLQILSLLPLKSAIRTGALSSKWRDLWEQRWPVPSSL
>Bd_F0172 | Bradi5g25230.1
DRLSRLPDKTLERILSSLRTVEAVRTSALSRRWRAA
>Bd_F0173 | Bradi4g31490.1
DALISLPTDVVDEILTRLGLRDAVRTSALSRAWRRRWEALPSLDFSFQ
>Bd_F0174 | Bradi3g54990.1
CEIDRLPEELLVQVISLTSPRDAFCAAAVSRDFQAAADSDAVWSRFLP
>Bd_F0175 | Bradi4g35700.1
TSLGDLPENCVAEVMLRLDPTEICGMARLSRTFRGAASGDGVWEAKLP
>Bd_F0176 | Bradi2g33570.1
DRVSRLPDALLRNIVSRLPVDDAARTAALSRRWLGVWRSAPLVL
>Bd_F0177 | Bradi3g41110.1
EIVELGDDVLTEIILRLPLDSVARSKCVSKHWSAAVSDDYLRRRL
>Bd_F0178 | Bradi1g31880.1
RVWRRLPPPLVDRILACLPTPSFLRCRAACRRFYSLLFSSPFLHSHLL
>Bd_F0179 | Bradi4g11790.1
DRLSELPDDLLRRVLHFAPSKEAVSTGALSRRFRSLWRASA
>Bd_F0180 | Bradi4g10310.1
DVLIWEILARLPPAALLRCRAVCRAWRGITSDPAFLLAHHR
>Bd_F0181 | Bradi3g17220.1
NMGDLPESCVAHVLALTSPRDACRCAAVSPTFRDAAGSDAVWARFLP
>Bd_F0182 | Bradi4g23140.1
DHISALPDDLLLDVLSLLTADEAVQTCVLARRWRDLWRYLPSLSFVV
>Bd_F0183 | Bradi1g05810.1
DKISSLPDEILIMILEKLDARTTLTTTILSKRWLDLPRRSHTC
>Bd_F0184 | Bradi4g11700.1
VPQLPEELIIWEILTRLPAKPVGRCRAVCRSWRRGLTSDPKFLLAH
>Bd_F0185 | Bradi1g30460.1
DRISALPDDLLLTILARLGCTSTAACTSVLSRRWSSLWTRLREVILH
>Bd_F0186 | Bradi4g41820.1
SCWANLPPELLRDVIERLEASEATWPSRKNVVACAAVCRTWREMCKEIVKNPEFCG
>Bd_F0187 | Bradi4g12810.1
VLDDDLLREILLRVGFPTTLVRAALVCTRWYHHAADRAFLRRFRQ
>Bd_F0188 | Bradi3g19800.1
DRISFLHESILHHIMSFMPARDVVRTSVLSPRWRPLWTSAPCLDINI
>Bd_F0189 | Bradi4g24740.1
SCWANLPPELLRDVIERLEASEATWPCRRNVVACAAVCKTWREMCKEIVKNPEEC
>Bd_F0190 | Bradi5g22050.1
RCFTDLPAALVCEVLACLDPKGLGIVSCVSTVLQTLVADHQGWKKFYC
>Bd_F0191 | Bradi4g21000.1
DLIPGMPDDVAVDCLARVPHGSYRSMRRVCRGWRTAAAEPAFAL
>Bd_F0192 | Bradi3g17410.1
RDWAELPLDILTALLHKLDHIEILMGAGQVCRSWRAAARDVPELWRRID
>Bd_F0193 | Bradi3g17440.1
RDWSELPFDALALILGKLGAVEILMGAGLVCHSWLDAAKLPHLWREVDI
>Bd_F0194 | Bradi2g42910.1
TYINCISRDILREIFLRLPSLGTLVRAACTCRAWRDAVVSSPKFRCQFR
>Bd_F0195 | Bradi1g42250.1
YSISDLPEDILCRIHSLMPIQDAARAACVSQTFLHSWRCRPNLD
>Bd_F0196 | Bradi1g54780.1
DLSAASSVSPPLPSDALFEILLRLPGKELCRLRAVRSSWRSLTRDASFIKDHA
>Bd_F0197 | Bradi5g07810.1
ATLPDDILFSEVLVRLPVKSLMRFKCVCPSWCAAIADADFIRRHLD
>Bd_F0198 | Bradi4g10320.1
HPDVLIWEILARLPAATLLRCRAVCRAWSGIPSDPGFLLAHHC
>Bd_F0199 | Bradi1g54090.1
DLLSLLPDDILCEILLRLGSAGAAAQISLLSRNWHHIWTQIPDLKFHLV
>Bd_F0200 | Bradi1g17770.1
CNWSELPQDLLGLLIAGLPFPNDRARFRAVCRSWRSAMRHHAP
>Bd_F0201 | Bradi3g60270.1
DRLSELPDCLLLDILSRVGSRLAVQTSALSRRWRHLWRDVPCA
>Bd_F0202 | Bradi3g55640.1
DRLSKLPNDVLLNILERVDTLDAVRTCILSKQMLNLPAKLSRIVI
>Bd_F0203 | Bradi2g42800.1
DRISTLPDAALANIVSRLPAKEAARTAALASRWRSLWHSAPLAV
>Bd_F0204 | Bradi1g71460.1
NADILSEILSRLDGRSLAAAAGVCRLWAAVSRRDAVWEALCL
>Bd_F0205 | Bradi4g16630.1
GIFQLSDEVLAHNILSRLSPRDVASIGSVCTRMHQLTKNDHLRKMVCQ
>Bd_F0206 | Bradi5g03430.1
SVELPQDILMCIFGTLEIPDLIRAGSVCTSWNLAYTSLRS
>Bd_F0207 | Bradi1g48680.1
SSCELPEDVVLEILVLVSADAATLFRCAAACERWRALIADPSFLRRCW
>Bd_F0208 | Bradi2g36630.1
DRVSGLPDELLHEILRRLQSSPAAARTSALSRRWRRVWASVPDLVL
>Bd_F0209 | Bradi2g27330.1
RWGDLPEDIAIAVASRLQEADVCALGGCSRSWRSACDADFVWEGLFR
>Bd_F0210 | Bradi3g15170.1
TGIGDLPESVVAQVISMTSPRDACRCAAVSPHFRAAAGSDAVWDRFLP
>Bd_F0211 | Bradi3g17320.1
RDWSELPVDALSAIFTKLGTIEILMGAGLVCHSWLEAAKLPELWRFVD
>Bd_F0212 | Bradi5g20260.1
SGWADLPSDLLGRILQLLELPEALAVAAVCSSWCSAAAAA
>Bd_F0213 | Bradi4g04740.1
TDWSKLPMDLLTSIFAKLAPVEVLMGAGLVCHSWLEAAKLPDLLWRSLD
>Bd_F0214 | Bradi3g35500.1
ETWANLNQDVLGRIFRYLPTLTDRVHASAVCRHWRFVAVERE
>Bd_F0215 | Bradi1g69200.1
PCLMALPGDLKAKILEFVPGVDLARVECTCKELGDLAADDNLWKTKCE
>Bd_F0216 | Bradi5g27110.1
SSWASLPPELLRDVMKRLEEDDSNWPSRKDVVACASVCTTWREMCKDIVRNPEFCG
>Bd_F0217 | Bradi3g56980.1
DRFSTLPDDILLNVLERVETLDALRTCILSKRMLKLPTMLSHI
>Bd_F0218 | Bradi4g04750.1
TDWSKLPMDVLTLIFAKLGPIEILMGAGLVCHPWLEAAKLPDLLWRSLD
>Bd_F0219 | Bradi1g31260.1
ELIPGLPEEVAEKCLLHLPFLYHRLFRTVSSNWNRFLTDST
>Bd_F0220 | Bradi3g10990.1
RDWSEMPSDALSAVLAKLDVADLLTGAGLVCRAWRRLTATDSTLWRRV
>Bd_F0221 | Bradi2g52810.1
LPVLDLPELVLDRVLQELSPASLAAVACVCAGLRDRCSSMDGLWERH
>Bd_F0222 | Bradi4g10270.1
VLPEEIVVWEILVHLPAAAVLRCRAVCRSWRRLTSRADFILAHH
>Bd_F0223 | Bradi4g16200.1
ELPELPRDILMNIFARLEIPDLVRASSVRPSWRSVYTSLLN
>Bd_F0224 | Bradi5g27090.1
ELKLLPPGVLQDILSRLSIKEVLRMTVLSREWRQL
>Bd_F0225 | Bradi2g13500.1
LWLSPLPADIILEILCRIGDAVAVVRCAATCKAWRSLILDPSFLSHLRR
>Bd_F0226 | Bradi2g13540.1
CPWDALPEHLQERIVSLLPLTALLPVAAVSRALRRLLRSPAFHALLS
>Bd_F0227 | Bradi2g59980.1
DRLSDLPDDLRRRVLHFAPAKEAASTAALSRRWRSSLWRSS
>Bd_F0228 | Bradi4g06190.1
MEDLPEELLSEIVKRVTRRSDLNSLSLVSKRFFTL
>Bd_F0229 | Bradi4g20980.1
DLIPGMPDDVAVDCLARVPHGAYRSMRRVCRGWRSAAAAPAFAL
>Bd_F0230 | Bradi4g33140.1
CIINCLPRDLMERLFLKLPVSTLVTCFIVCKHWYHFIRDPQFVTSHLQ
>Bd_F0231 | Bradi3g46950.1
PRVPDLGDDLMFEVLRRAEARTLAASACVSRGLRQLAQDERLWEAAC
>Bd_F0232 | Bradi4g10280.1
VLPVEIVVWEILVHLPAAAVLRCRAVCRSWRRLTSRADFLFAHH
>Bd_F0233 | Bradi1g44260.1
DRLSSLPDDVLLLVLVHLSADSAAARKSVLSRRWRQLWADTRELLC
>Bd_F0234 | Bradi1g55360.1
PPALLDDLIIEILIRLPPDEPEHLFHASLVCKLWNHLLSGRAFLRRY
>Bd_F0235 | Bradi3g52230.1
DPFEGFPDAVLGLIVSKLPFRSAVAASAVSRRWRGALA
>Bd_F0236 | Bradi1g08650.1
LQLCNLPMNILCSVISKLPTKDAIRTSALSSQWIYVWRDHTD
>Bd_F0237 | Bradi2g50000.1
DCFSNLPDDVLLAITSRLPTRQAVSLSALARRFRHLPTLFPRVE
>Bd_F0238 | Bradi3g52770.1
QWANLPPELLLDVIQRVEASEAVWPSRRQVVACAAVCRSWREVTKDVVKTLEEC
>Bd_F0239 | Bradi4g08900.1
ATIDVLTDDAIRDILRRLSLADLLRSALASHHWRRLAARCLPR
>Bd_F0240 | Bradi2g51180.1
DQFDRLPDEVLLDVFNRIGDVKALGRCALVSRRFHELVPLVDSVFVR
>Bd_F0241 | Bradi3g17590.1
WAEDLPLDALLCILHKLGTVELLIGGAAGVCRSWRRAAREEPELWRRID
>Bd_F0242 | Bradi1g74800.1
TTISSLGDDLLLEIFLRLPSLPSLVRAALTCRAALHAVRSSRVFRRRFR
>Bd_F0243 | Bradi2g05330.1
ADWANLQTDLVGLIIKKLGIPDFVKFRAVCTSWNRVCREVSNHPRV
>Bd_F0244 | Bradi4g06170.1
FSLEDLPDAMLTEIIKRITLTSDLNSFSLVSKRLYTIEADQR
>Bd_F0245 | Bradi2g22300.1
GMNDLPDHVLELVLLRVGSSFDLIHAAFTCKPWRRIIAEPRFLSRFRS
>Bd_F0246 | Bradi2g38850.1
TSPELPQDVLMGIFATLEIPDVIRAGAVCPSWHSAFTSLTSL
>Bd_F0247 | Bradi1g51450.1
DPQASLPADLLEDIFLRLPTTSDLARASAACAAFRQIVTALPFRRRFRS
>Bd_F0248 | Bradi3g32400.1
TTISSLGDDLLLEIFLRLPSLPSLVRAAFTCRAALHAVRSSRVFRRRFR
>Bd_F0249 | Bradi2g24110.1
SRWACLPPELLRDVIRRLEASESTWPSRKHVVSCAAVCRAWREMCREIVISPEFC
>Bd_F0250 | Bradi5g22810.1
MMEQLVPEITTHALSYLDCLSLCRLSMTNSAMRRAANDDGPWKELYR
>Bd_F0251 | Bradi4g00310.1
SGWSSFLPELLRLICCRLPLPDVPRFGAVCKHWNSCAF
>Bd_F0252 | Bradi4g14730.1
DWTQLPPDLLTTIFGELEILDLLHSGAVCTSWHSAYSTFRRLR
>Bd_F0253 | Bradi4g25440.1
TALEDLPGDVLALVLRRLDGASLAALGCASSAFRSLAADPLAWRDLCL
>Bd_F0254 | Bradi5g04040.1
ADMVPEILRRLPANDPACLARASLICKPWRRLVSDRLRRYRAF
>Bd_F0255 | Bradi3g03400.1
PWLPALADEILEEILVRVPTPEALARASAACTSFRSIITARSFLRRYRK
>Bd_F0256 | Bradi4g13350.1
DHISTLPEALRLHILALLPFKSAIRTGALSTQWRALWTYRWPA
>Bd_F0257 | Bradi4g16020.1
LRPLPDDLLLDVLGLLPARDLAALSAASKALYVISSHDPLWRAVVL
>Bd_F0258 | Bradi2g53040.1
DQIDCLPDALVLLILNKLEDVRSLGRCSAVSKRFNELVPLVH
>Bd_F0259 | Bradi2g42010.1
SVWQDIPDNILLRVAAYLPCRRDRVRLSSVNKHWRRALLGHGEGRP
>Bd_F0260 | Bradi4g22830.1
DRISALPEDVLQQLLSWLPSCHAVQTCVLARDWRNRWKTVPRLCIYH
>Bd_F0261 | Bradi4g34210.1
YSMPSLPEDIWHHIHSLLPLRDAARTACVSRTFLGFWR
>Bd_F0262 | Bradi2g40560.1
KVDAIPDELLCLVFLRLTSPVDLVRAAFTCRRWRRVIAADAFRV
>Bd_F0263 | Bradi4g14670.1
SSWSEMLPEIIGCVLRRLPAASDRAALRSVCSSWRAAARC
>Bd_F0264 | Bradi1g57260.1
RCWEELLPDALGLIFRNLSLQEVLTVVPRVCKSWNRVVSGPYCWQEIDI
>Bd_F0265 | Bradi4g10260.1
DVLPEEIVVWEILVRLPAPAVLRCRAVCSSWRRLTSRADFLLAHHR
>Bd_F0266 | Bradi2g17150.1
LPLPDDLITEVLLRLPIKSILRFRAVRRSWAALLSSKDFCSLHHM
>Bd_F0267 | Bradi3g11000.1
SLIPGLPDDVAAVILCLLTFPDQSRLRATSRAWRLLLSAATLLPLR
>Bd_F0268 | Bradi5g20090.1
DGLLIEILLRVGFPTTLVRAAAVCKRWYHLASDMGFLRRFRK
>Bd_F0269 | Bradi3g34190.1
DRISPLPDDLLRYILSFLLSRQAVWTSVLARRWRNLWKSVPAVR
>Bd_F0270 | Bradi4g14770.1
PDWAQLPQDLLATIFGELEIPDLIRSGAVCTSWHSVYSDFRRLRL
>Bd_F0271 | Bradi3g60240.1
DRLSELPDCLLLDILSRVGSRLAVQTSPLSRRWRHLWRDVPCA
>Bd_F0272 | Bradi1g50260.1
GWADLPEGLLESIIARLGLVSSLDLVAFATTCRSWHAAFSSFLPLLP
>Bd_F0273 | Bradi2g25440.1
TTVQDIPDHLLERILLRLGPSPCQLVRSAAACKRWRRVAGDPGFLSHFRS
>Bd_F0274 | Bradi5g15050.1
DHTQDLPDEILTLVFASLTPAERNACSLACARWKEVDAATRHRLS
>Bd_F0275 | Bradi4g42470.1
DRISTLPDDLLLVVLACLGCAATAAGTSLLSRRWRSLWTGLRKLVFHDI
>Bd_F0276 | Bradi1g60740.1
GLAVLPDELLCAVVDLLQPTDIGRLACVSSVMYILCNEEPLWMSKYL
>Bd_F0277 | Bradi4g14720.1
PDWTQLPPDLLTTIFGELEIPDLLRSVDVCRSWHSA
>Bd_F0278 | Bradi1g43040.1
DRISEMLDDLKLKILTHLPLKSAIRTAMLSKEWSRVWKLHLN
>Bd_F0279 | Bradi4g42140.1
TVEDLPADVLRLVLRRLDGASLAALGAASSAFRGLADDPDTWRALCL
>Bd_F0280 | Bradi2g36550.1
DLISELPDAILCTIISLLPTKDGARTQVLSRRWRPLWLSTPLDLDA
>Bd_F0281 | Bradi3g32410.1
TTISALSDDLLREVFLRLPSLPSLVRAALSCRAFLRAVRSSPAFRRRFG
>Bd_F0282 | Bradi4g10330.1
DDDLLREILRRLHGSPASLVRAALVCKRWLRLASDRAFLRAFR
>Bd_F0283 | Bradi5g09410.1
NDDILREILLRLRFSICLVRAALVCKGWLLIISDPDFLHHFHN
>Bd_F0284 | Bradi1g37010.1
ELIPGLPEEVARECLIRVGFDQLPAVRRISRQWKEEVESPDYGRLRR
>Bd_F0285 | Bradi1g57950.1
RCWEELLPDGLGLIFRNLSLQEVLTVVPQVCKSWNRVVSGPYCWQEIDI
>Bd_F0286 | Bradi3g19440.1
RDWSDLTPVCLADAFSRLDLEDLWRGAMACCRSWRDAARSRPALF
>Bd_F0287 | Bradi4g03920.1
PELPEDIWLRIHSLMPMRDAARAACVSRAFLCSWRSHPNLSFSE
>Bd_F0288 | Bradi2g40830.1
MMEQLVPEITTHALSYLDCISLCRLSMTNSAMRRAANDDGAWKALYR
>Bd_F0289 | Bradi3g61090.1
DGLLIEILLRVAFPTTLVRAAAVCKRWYHLASDMGFLRRFRK
>Bd_F0290 | Bradi1g53170.1
LPAITNDLLAEIFLRLPTPGDLVRASAVCVSFRRLVTVRSFLRRFLS
>Bd_F0291 | Bradi3g04040.1
SNLFQLSDEVLCQKILSRLSPRDIASVNSVCKRLYHMTKNDHLWRMVCQ
>Bd_F0292 | Bradi4g06180.1
DHLSNLPDGLLGDIVSLLPVTFAMRTTVLSERWRNVWHSAPLVLYD
>Bd_F0293 | Bradi4g14660.1
QSWTDIPSDILGIVVGRLPCVEDRARLRSVCGAWRAAARLHRPP
>Bd_F0294 | Bradi4g23360.1
QSWSDIPSELAGLVLLRLPAHSDRTRFAAVCRDWCISAKQQHLPP
>Bd_F0295 | Bradi5g08680.1
TYFPEEVVEHIFSFLPGQHDRNTVSLVCKVWYEIERLSRRTVF
>Bd_F0296 | Bradi1g43010.1
MGDDLMLEILTLLPLKSAIRTAAVSKEWSRVWKLHL
>Bd_F0297 | Bradi1g43060.1
DRISEMVDDLKLKILTHLPLKDAIRMVVLSKEWSRVWKLRLN
>Bd_F0298 | Bradi3g03230.1
APVTRLFDEILEDIFLRLPTPEDLARAAAASPAFRRVITSRPFLRRFRE
>Bd_F0299 | Bradi1g58780.1
DLLSALPDDVLLHILARLRSAAFAARTSALSSRWRRLWALLPTLEFC
>Bd_F0300 | Bradi3g31350.1
RDWSSLPAELLLCVFALLLSDADRVRFRAVCRRWASAAGA
>Bd_F0301 | Bradi4g06200.1
MEDLPEPLLAEIVKRIPRTSDLNSFSLVSKQLYTIE
>Bd_F0302 | Bradi1g45630.1
RCWEELLPDALGLIFRNLSLQEVLTVVPRVCKSWSRVVSGPYCWQEINI
>Bd_F0303 | Bradi3g07340.1
PSLREVPEDVVDEILLRLPCPSSLARAAAASASFRALVSSPRFLRRHRA
>Bd_F0304 | Bradi5g13330.1
SPIPIDVLLDIVERLDVAAVVRCAATSKAFRGTILGPAFRRLL
>Bd_F0305 | Bradi2g19960.1
ERWSRLLPELLTEIVRRVDARADRWPPRRDVVACACVCRRWRDAAVSVVRPPLEC
>Bd_F0306 | Bradi2g56070.1
SRWASLPPELLRDVIRRLESDESTWPSRKHVVCFAAVCKTWREMCREIVLSPEFC
>Bd_F0307 | Bradi1g58800.1
DHLSALPDDILLRIFHTLGSAETAARTSVLSRRWLRLWALQPALSFF
>Bd_F0308 | Bradi2g55580.1
MEHLPVEVIGNILSHLSAARDVMVASAACRKWREASRRHLHSLSF
>Bd_F0309 | Bradi4g32010.1
DGMNSVPEGVLQHILSTLNNARDVAACACVCRSWRDCVPFLQ
>Bd_F0310 | Bradi5g13130.1
DRISALPDELLLHILEFLAMGVAVQTSVLSKRWMHLPHQLSYLI
>Bd_F0311 | Bradi1g02140.1
TTIASLRADLLREVFLRLPDLPTLVCAASTCRAFRAAVRSSPSFRRSFR
>Bd_F0312 | Bradi4g04770.1
TTFMSLPEEMKLSILARLGDGEDLARVSATCSDLRRLVRGRDREFWKRI
>Bd_F0313 | Bradi3g21490.1
DETLLLVFSNLIDARDLVRCAATCRRWRRLVSSDAAYICR
>Bd_F0314 | Bradi3g51570.1
TSLGDMPESCVAAVLLHLDPPEICQVACLNRAFRGATSADCVWAGKL
>Bd_F0315 | Bradi3g03220.1
PPAPHLLDEILEEIFLRLPTPDALARVSTACATFRRVITERAFLRRFRK
>Bd_F0316 | Bradi2g20270.1
DRFDGLPDPLLLVIFNRIGDVKALGRCSLVSRRFHALVPLVDSV
>Bd_F0317 | Bradi3g13080.1
SEWVGLPPELLRDVMKRLEEGESTWPSRKDVVACAAVCRAWREICKDIVQSPEFC
>Bd_F0318 | Bradi5g18580.1
LPVASLGDDPLGEILLRLPDMASLASAALVCKSWGQLACLPAIFRRFLS
>Bd_F0319 | Bradi3g17460.1
RDWADLPLDAILCVLRRLGDAELMFGGAARACRSWHDAAREPELGRRIDT
>Bd_F0320 | Bradi4g04790.1
DWSSGLPVDVLAAIFGNFSVHDILTGAGLVCRSWSGAAKLPGLWRSVDM
>Bd_F0321 | Bradi1g31430.1
FPGPELPEDIWCHIHSLMPMRDAAHAACVSRAFLRSWRCHPNLVFD
>Bd_F0322 | Bradi1g50430.1
GWADLPEGLLHSVVALSGSFSDLFAFSLTCRSWRTAFSSYPSKATFST
>Bd_F0323 | Bradi3g58810.1
DRLSALPKRVIRLILSRLDTRTALSTAVLARRWARVTRKLPALDLRV
>Bd_F0324 | Bradi1g48360.1
PHVERLPADLLAHVLSLLPSFHDLAMAGGVSQRWHQAVGRSLSSRRRLS
>Bd_F0325 | Bradi1g73760.1
TALIDDAMSEIFLRIPPDDPKSLVRAAAVCTGWQAILSKVVFTREYR
>Bd_F0326 | Bradi3g04590.1
TTLLALGGDLLREIFLRLPSLPSLVRAAFTCRAFLSAVRSSPAFRRNFL
>Bd_F0327 | Bradi5g00730.1
DRISTLPDSFLRRVVSLLPIKDGARTAALSRRWRGVWRAAPLVLAHS
>Bd_F0328 | Bradi3g55020.1
CEIARLPEEIVSATLARAGPREACRAAAVSPAFRAAADSDAVWACFLP
>Bd_F0329 | Bradi2g12360.1
ADAIPDELLCLVFLCLTSPVDLVRAASACRRWRRAIASDVFRVVCSQ
>Bd_F0330 | Bradi1g18530.1
NRLSDLPDWLLLDILSRVGSRLVVQTSALSRRWRHLWCDVPCA
>Bd_F0331 | Bradi2g23100.1
MSWSDLPADLVAAIAERISAHADLARFRSACPSWRSASAEHA
>Bd_F0332 | Bradi1g18040.1
SLIPVLPDDLAVHCIARLPRAAHPALALVSRALHALLCRHPEPL
>Bd_F0333 | Bradi1g24790.1
CILESLPQDVLVKVLCKVNHSDLRQLLLVSKLVSEA
>Bd_F0334 | Bradi3g21960.1
LSFLAIVFDILHHIHSLVPLRDAARAACVSRRFLSSWRSFPNLTFNW
>Bd_F0335 | Bradi3g54280.1
MEDLPEPLLAEILKWITRASDRNSLSLVSKHLYTIEAEHRDTIR
>Bd_F0336 | Bradi2g36850.1
DLISNLPDAILGTIISLLPTKDGARTQAISRRWRPLWRLSPLNLD
>Bd_F0337 | Bradi3g17990.1
RDWSELTVDALSAIFTKLGTIEILMGAGLVCHSWLEAAKLPDLWRFVSC
>Bd_F0338 | Bradi5g25190.1
DRISGLTDDVLGHVLSFLPNKEAGRAAALARRWRHVFGSVHTISL
>Bd_F0339 | Bradi3g31520.1
PGLGDLPELCAAEVLLRLDAPEICRLARLNHAFRGAAGADFVWEAKL
>Bd_F0340 | Bradi3g43930.1
ALIPGLPEDLAKICLALVPRCHFPIMGGVSKRWMSFLESKELIAVR
>Bd_F0341 | Bradi4g25670.1
DRISGLHDALLHDIVSRLPVKDAARTAALAARWREVWRSAPLVL
>Bd_F0342 | Bradi2g13550.1
DPLSDLPDDLRLKILTLLPLKSAIHSSVLSKV
>Bd_F0343 | Bradi4g06250.1
MEDLPEELFTEIIARITQTSDLNSLSLVSKRLYTIE
>Bd_F0344 | Bradi3g20820.1
AALTDDLLAAIFLRLPAPADLLRASAVCAAFRRLVTARSFLRRFRS
>Bd_F0345 | Bradi5g13890.1
PHDGMLFALGYLGLRDILSVEMVCKSLHSAVRNDPLLWKCIH
>Bd_F0346 | Bradi2g09930.1
DRLSGLPDDVLHSIIGRVPFKQAVRTNALSRRWPRLWLHA
>Bd_F0347 | Bradi4g24010.1
DRLSALPDPLLQHVLSFLPSRLAVRTCALARRWRHQWKSVPAVRVKCS
>Bd_F0349 | Bradi1g50370.1
GWADLPDCLLHSIVALLDSFIDLTAFASTCRSWHAAFSAYPSKSTFRT
>Bd_F0350 | Bradi2g44240.1
PSLPEEIWGHIHSLLSLRDAARAACVSHTFLRSWRCHPNLTFRLE
>Bd_F0351 | Bradi2g46710.1
ELLFDEILTRLPAAAAVRARAVCRAWNAALTSDHFIAAHS
>Bd_F0352 | Bradi3g58610.1
RCWEELLPDALGLVFRKLPLREVLTVVPRVCKSWGRVVSGPYCWQEIEL
>Bd_F0353 | Bradi4g42510.1
PSWSDLPADVLATVLGELEFPDLFRSAAAACTTWRAAARALLRL
>Bd_F0354 | Bradi5g09520.1
TTIEDLPVDVLARALRRLDGRSLAAASCATAGLRALAADPDTWRALCL
>Bd_F0355 | Bradi3g55740.1
DRISALPDDIIWEIISDLPVTEAARSTALASRWRNIWPSTPLVLDD
>Bd_F0356 | Bradi1g18380.1
SCWAQLPPELLREVLGRVEESEPRWPRRRDVVACAGVCQSWRGAVREIVRV
>Bd_F0357 | Bradi2g34590.1
DRLSALPDDILIHILLKLCSAAAAAQTSVLSSRWRRLWVLLPELEL
>Bd_F0358 | Bradi3g07400.1
PSLDALPDECLFEVLRRLPGGRERADSACVSRRWLALLASIR
>Bd_F0359 | Bradi5g25250.1
DRLSALPEKALVSVLSQLRSDEAARTSGLSRRWRRV
>Bd_F0360 | Bradi3g27400.1
SRLESLPLDLLIKIVCYLHHDQLKAVFHVSKRIRKAVEQARQYHFNYT
>Bd_F0361 | Bradi4g05910.1
MEDLPEALLVEIINRITRTSDLNSLSLVSKQFYTIE
>Bd_F0362 | Bradi4g42430.1
SSIPDLPEEILFLIHCLMPMRDAARAACASRAFLHSWRFHPNLIFN
>Bd_F0363 | Bradi2g44280.1
TTIHALDEDLLREVFVRLPSLPSLVRAALTCSTFLHVVRSSPAFRRRFK
>Bd_F0364 | Bradi3g18560.1
QVLSILRRLPAEAVLSFAATCRAFRAWASSDVLWEALFR
>Bd_F0365 | Bradi3g32450.1
TTISALDDELIREIFLRLPSLPTLVRAAFTCQGFLGAVHSCPAFRRRFR
>Bd_F0366 | Bradi1g68220.1
SRPDLPEDILRHIHAQMTLRDAARAACASHTFRHSWIC
>Bd_F0367 | Bradi3g01390.1
LPIPDELVAEIFHRLPSPDDLARASAACASFRRVAADRAFVRRYRK
>Bd_F0368 | Bradi5g03050.1
AAKLTDDLVVDILSRLTYKSFCRCKCAYKAWSTLSSNPDYSKKL
>Bd_F0369 | Bradi1g17750.1
DRLSVLPDGMLHRILSFTPSKEAAASSALSRGWRPLWRQTT
>Bd_F0370 | Bradi1g62390.1
SCWTRLPPELLREVLVKIEDSEGCWPSRRDVVSCAGVCRTWRGIMKEVVRV
>Bd_F0371 | Bradi4g12590.1
QGVLQDILSRLSIKEILRMTVLSREWRRK
>Bd_F0372 | Bradi4g02620.1
GEVLVEVLRRLPPRAVAAAAGVSRGWRDSARRVWRAAE
>Bd_F0373 | Bradi4g34730.1
QDIWHHILSIVPMKDAARAACVCHAFLRSWRCHPNLTF
>Bd_F0374 | Bradi5g22000.1
FLPGLHDDMAQDCLAWTSRSDYPSLSCLNKKFNMLINGGYLYKLRRK
>Bd_F0375 | Bradi4g23260.1
DHISALPDDLLLDVLSLLTADEAVRTCVLAR
>Bd_F0376 | Bradi1g77980.1
ARISALGDDTLVEILARLRCTRAAARTSLLSRRWRNLWTRLPDLTFR
>Bd_F0377 | Bradi2g17020.1
MRFLDPADVVRCASTCRRWGRVVADASA
>Bd_F0378 | Bradi4g17100.1
GSWVQLPVDILHQIHAHMLLQDAARAACVSRGFLNSWRCYPKLVL
>Bd_F0379 | Bradi3g17390.1
RDWAALPHDVLCAILSRVPQIDILRGAGLACASWRHAAAHEPQIWRHID
>Bd_F0380 | Bradi3g07330.1
FALPQDIQHLILASLPGRLVLKRRRVCRFWRDCIEEPGFIDRHLS
>Bd_F0381 | Bradi1g77430.1
SGLGEMPELCAAEVLLRLGATDICRLARLNRAFRGAAAADFVWEAKL
>Bd_F0382 | Bradi4g24850.1
PWLSFSYAFVILHEVLRLLPPNAAPAVSLVSRRWLALLRASTSRLT
>Bd_F0383 | Bradi1g48970.1
ADIPLHVTEKILCSISPLESARFLTVCKSWASTIFSRL
>Bd_F0384 | Bradi3g32860.1
YLGFADHLALRLVSRSWRFFCRRVGRS
>Bd_F0385 | Bradi3g04620.1
TTVLALGEDLLREIFVRLPSLPSLVRAAFTCHAFLDAVRSSPAFRRRFR
>Bd_F0386 | Bradi1g66180.1
DFIGSLPDAVLGTIISLLPTKDGVRTQAISRRWRPLWRSAPLNLV
>Bd_F0387 | Bradi4g06260.1
MEDLPESLLAEIVKRITRRCDLNSLSLVSKQLYTID
>Bd_F0388 | Bradi1g07030.1
PLPIDLLLEIAARSDVVTVVRCAALSKPIRRSILDHGFRRLLA
>Bd_F0389 | Bradi3g59270.1
TLISSIGRDNSINCLARCSRSDYGSIASLNRNFRSLVRDGGLYKERRR
>Bd_F0390 | Bradi1g63950.1
DHFDSVPDSLVLLIFNKLADARSLGRCSAVSRRFNALVPLVDDACL
>Bd_F0391 | Bradi3g17370.1
GWAALASQILREILSRLPQADVLHGAGLACASWRRVAAHDPLLWRRIN
>Bd_F0392 | Bradi4g13360.1
PTLPVEIVLTIIARADPVTVVRCAAASKLLRRHIADPAFHAE
>Bd_F0393 | Bradi1g76050.1
FALPSAVVATILSRLDVRSLLLASAACRCLRSCASHALSFLPAFH
>Bd_F0394 | Bradi4g24510.1
DDDLLREILVRLPPNPSSFPFTSLVSSRWLRLVSDARFARRFRL
>Bd_F0395 | Bradi5g25380.1
SPWASLHEDLIPLIGWRVLETGDLLDYVRLRAVCRQWRSATPSPRG
>Bd_F0396 | Bradi1g36530.1
PSLDALPDECLFEILRRVQGARARGASACVSRRWLALLGG
>Bd_F0397 | Bradi2g16200.1
DLISSLPDAILGTIIFLLPTKDGVRTQVCSRRWLPLWRSAPLNLMV
>Bd_F0398 | Bradi3g07650.1
RDWPNLPSELIDDITGRLLRHDVAEYIRLRAACKEWRKCTADPRDGS
>Bd_F0399 | Bradi3g29510.1
PDWLKLPYDLLEPIAQRSRDTLTGLTVFRSVCRTWRAAVGQAPRLL
>Bd_F0400 | Bradi1g14250.1
AWPRELVADVLRRLGPRGVMAAAAVSRGWRDCAGRVWRAT
>Bd_F0401 | Bradi1g50360.1
GWADLPKGLLHSIVALLGSFLDLTAFSSTCRSWRAAFSAYPSKSTFCT
>Bd_F0402 | Bradi5g18820.1
TSLGDMPESCVAPVLLYLDPPEICLVARLNRAFRGAASADCVWGTKL
>Bd_F0403 | Bradi4g11900.1
ALPEELLEEVLLRVGGAKRDLDACALVCRRWRRLERGTRR
>Bd_F0404 | Bradi2g46350.1
ARKDVVSCACVCRRWRDAAVAV
>Bd_F0405 | Bradi1g15220.1
PWESLQEDLIRPVSSRLLAGDLLDYVRFRAVCKYWRSATVSPCGH
>Bd_F0406 | Bradi3g45050.1
TTVEDLPADVLACALRRLDGPSLAAASCATSGLRALAADPGTWRALCV
>Bd_F0407 | Bradi2g23730.1
SVVPEEALHLVMGYVDHPRDREAASLVCRRWHRIDALTRK
>Bd_F0408 | Bradi3g37750.1
SSWADLPLDIAGDVLRLLPCYADRICFGAACRSWRSSARQHR
>Bd_F0409 | Bradi3g50720.1
TLAFSDELLLRVLACLPEPHLTGSASLVCKRWMRLSGRLRRRL
>Bd_F0410 | Bradi3g28050.1
MGLVMELLDARSVARCTAVSRAWYGVAADNRLWAPKCA
>Bd_F0411 | Bradi2g43360.1
SGLNLPEDIWCHIHSLIPMEDSARSACVSQAFLHSWRRHPNLIFT
>Bd_F0412 | Bradi2g16180.1
DLISNLPDAMLGTIISLLPTKDGMRIQVLSHRWLPLWRSAPLNLV
>Bd_F0413 | Bradi5g07660.1
ELIPGLPEDMAKICLALVPQKHFPAMGAVSRRWMLFVGSREFSA
>Bd_F0414 | Bradi1g73150.1
GEIGRDLSINCLIRLSRSDYGSMASVNWDFNSLVRNGEIYRQRRQ
>Bd_F0415 | Bradi3g00670.1
DDNLLAEIIVRVGFPTTLVRAALVCKRWFRQASDPALLNRFRK
>Bd_F0416 | Bradi5g21660.1
EIADDCLREVLARLIPAGGIQGLLRCAATCKRWRCVATERAFLRRI
>Bd_F0417 | Bradi1g50330.1
GWADLPDGPLHSILGLSGSFRDLLAFAATCRSWRAAFSSYPTKSTFCA
>Bd_F0418 | Bradi3g15140.1
DRISALPDELIHNVMSCLTAQEAVQTCVLARWWQNVWASARCLNLDS
>Bd_F0419 | Bradi5g09590.1
DRLSALPDDVLIDILVKLEDATAAARTSVLAPRWRRLWALLPEINF
>Bd_F0420 | Bradi1g72670.1
REWSHLPDLVISDVLRRLVPCLRSLSAFAATCRPWRRFFAAT
>Bd_F0421 | Bradi2g35720.1
PPWHSLPDEVWEHAFSFLPAAADRGAAAGACRGWLRAERRSRRRL
>Bd_F0422 | Bradi2g55210.1
CGVPDEALHLVMGYVDGPRDREAASLVCRRWHRIDALTRK
>Bd_F0423 | Bradi3g54450.1
DRFGELPHEILRHVISFLPGVDTLRTCLIDTRW
>Bd_F0424 | Bradi1g11140.1
ADWSGLHEDFLLLLVPRLPSLDLLRFRAVCASWRAAAATFASGRG
>Bd_F0425 | Bradi2g09490.1
MEDLPEALLAEIVKRITSTSDRNSLSLVSKLIYRIEADQR
>Bd_F0426 | Bradi2g20470.1
PTIDCLKDDNIEEILLRLSSPASLACAALASNRWRRVASRRGFLRRFRA
>Bd_F0428 | Bradi1g68610.1
GMDALPDGVVQSILSQLSNARDVAACAGVSRGWRDCVPFLPSLY
>Bd_F0429 | Bradi4g20740.1
SHVSCLSDDCLLSILNKLESESDRSAFGLACKNWFKVRNVARKSLIFH
>Bd_F0430 | Bradi5g10350.1
SFTSILEDIQQEILARLMAKSVFRCRIVWWAWHRLTSGSRFFLEHHL
>Bd_F0431 | Bradi2g36680.1
DRLSALPDDVLIHILTISKLDAHFAGQTSVLSSRWRRLWPFLPELR
>Bd_F0432 | Bradi5g23650.1
DHLLDQILLRLDIPVFLVLASQVNKSWRRRATDRDFLVRFR
>Bd_F0433 | Bradi0026s00200.1
DWSSGLPGDLLNYIGTLLAVPGRICFRAVCRTWRAAIESPAMP
>Bd_F0434 | Bradi2g21750.1
DQFDCLPDSLVLLILNKVEDVRSLGRCSAASKRFYGLVPLVH
>Bd_F0435 | Bradi3g37970.1
GMDALPDGVVLSILSQLSNARDVAACAGVSRCWRDCVPFLPSLY
>Bd_F0436 | Bradi1g03870.1
SVPHLPMDIMCQIPLLISDPATLVRLASSCKFFRDLIKKSTFLDHLR
>Bd_F0437 | Bradi5g13180.1
RRWADLPPDLLCRIGDILDLKCYASARGACTAWRCALAPPSP
>Bd_F0438 | Bradi3g04610.1
TTVLALTDDLLREVFLRLPSLPSLARAAFSCRAFIRAVRSSPAFRRNFL
>Bd_F0439 | Bradi5g04730.1
GSLLALTDDILAEILIRVPSPSDLARASAAYASFRRVVSSPRFLRRFHL
>Bd_F0440 | Bradi3g13220.1
ELILALPDDVLALISAHLRPRDLLALSA
>Bd_F0441 | Bradi2g06690.1
LQPCLLIRIFGTLDIPDLFSSGAVCRSWL
>Bd_F0442 | Bradi2g38010.1
DRLSGLPDDLLRRILHFAPAREGASTAALSSRCKDHWLSSG
>Bd_F0443 | Bradi5g22540.1
PYLPEDIWRHIHALMPLRDAARAACASHTFLRSWRCRPNLTF
>Bd_F0444 | Bradi2g36090.1
TTMSVLGVDLLQEIFIHLPDPGDLLRSAAACKPFLRAVRSARFLRRFRR
>Bd_F0445 | Bradi2g48870.1
DRLSDVPDSILVAILSLLPIDEAARSTALASRWRHLFPSTLLDFRA
>Bd_F0446 | Bradi1g00500.1
DFLDCLGPDTSITIFALLDDPADLARASAVSRSWRRFVIANQFSKIQCL
>Bd_F0447 | Bradi4g20610.1
RLESLEGLILDTVISKAGARTAAALACTSTHLRTAVDEDAVWRRFCA
>Bd_F0448 | Bradi1g51680.1
QDILCHIHSLMPIQDAARAACVSQTFLHSSRCRPNLDF
>Bd_F0449 | Bradi0026s00210.1
DWSSGLPGDLLNYIGTLLAVPGRICFRAVCRTWRAAIEYPAM
>Bd_F0450 | Bradi3g17470.1
RDWAGLPLDAMLLVLHRLGDADLMFGGRARACRSWRAAAREPELWRRVDT
>Bd_F0451 | Bradi1g49860.1
LLQEIMFLFSSFHDILAVTGTCRSWRAAVSSFPSVNTFTI
>Bd_F0452 | Bradi5g01390.1
RDWAELPRDALLLVLEKLSQVDVFR
>Bd_F0453 | Bradi3g46090.1
MECLARVPSRWHRPMRHVCRGWRRAVGSPEFRRRRRI
>Bd_F0454 | Bradi2g52530.1
DAVSLAAASCVSTSWHAAFAADHLWARLCR
>Bd_F0455 | Bradi2g59090.1
DYLDELPDDLVLSILSKLAASASSPSDLLSVHLTCKRLNGLGH
>Bd_F0457 | Bradi2g29130.1
DLIGSLPDDILGEIICLLPIKEDPSDS
>Bd_F0458 | Bradi1g02190.1
DRLSMLTDDVLLSILLKVGLRMAARTSVLSTRWRHLP
>Bd_F0459 | Bradi1g49930.1
LLQEIMFLFSSFHDILAVTGTCRSWRAAVSSFPSINTFTI
>Bd_F0460 | Bradi5g13340.1
ADFSALPPELVHRALSASAATDVAAASRACRAWRNALQPLR
>Bd_F0461 | Bradi3g16380.1
DKFDSIPDENLRLVFLGLTLPADLVRAVSACRRWRRLIAADVLGSQ
>Bd_F0462 | Bradi1g76670.1
PDLTASVFCLLDHPADLVRAAAVSRSWRRCGKRVVA
>Bd_F0464 | Bradi4g37290.1
DWRALPKDLVEFIAGKLPSARDACAFRVVCRAWYFALSFAK
>Bd_F0465 | Bradi3g16370.1
MRLTSPVYLVRAASACRRWRRVIAADVLG
>Bd_F0466 | Bradi1g28200.1
VLPTELVVEIVGIVAASSTQPMADLCSLRSTCKTMYGVSKERHVGRRLA
>Bd_F0467 | Bradi2g39620.1
ANDVADYVRFRAVCRPWRRCSPDPR
>Bd_F0468 | Bradi3g51120.1
TELADIARFRSVCTTWRDASV
>Bd_F0469 | Bradi2g35790.1
RPCPSLSLDVLANIHDRLPFLDRLAFASVF
>Bd_F0470 | Bradi2g16460.1
LSWAAIPLDLAGLVLRLLPSYADRARFAAVCPQWCAAVLQRF
>Bd_F0471 | Bradi1g72070.1
QVLDNVLETVLQFLAAPRDRGAASLVCRSWHRAESAT
>Bd_F0472 | Bradi3g58330.1
PPDQVLEIVLESVLEFLTAARDRNAASLVCRSWYRAEAQTR
>Bd_F0474 | Bradi4g14590.1
PDWSSLPDDMLFLVMQALEIPDLFSAGR
>Bd_F0475 | Bradi5g24860.1
RLLETGDLLDYVRLRAVCPHWRSSTPSPS
>Bd_F0476 | Bradi1g33760.1
DMLSALPDDILLSILGRAGLATAARTSAPSTRWRNLPWLLP
>Bd_F0477 | Bradi2g10900.1
PISDEALLLVFSGLSGSTVDLARCAASCRRWLRLVSADA
>Bd_F0478 | Bradi1g31000.1
TKLDDLPEDLIIDKILILLLAKDIGRCRTVRKSWGSATSTPKFMLDHHR
>Bd_F0479 | Bradi1g56660.1
LQLSDLPMDILCNITSRLRMKEDASFVSLNKA
>Bd_F0480 | Bradi4g18220.1
PYFPEEVVGNIFGFVTSHRDRNAASLVCQAWYRIERLTRHLVFVC
>Bd_F0481 | Bradi1g77420.1
LDHPADLVRAAAVSRSWRRCAVESGVCKSLC
>Bd_F0482 | Bradi1g77410.1
SASVFGLLDNPADLVRAAAVSRSWRHRVVESGMCKSLCL
>Bd_F0483 | Bradi2g47660.1
GDVLESVVERVTAPDLAAAAWVSREWLRAVRSTLRRRPRRL
>Bd_F0484 | Bradi2g04350.1
WRVLASDLRDYVRFRAVCAHWRSSSLSPRGR
>Bd_F0485 | Bradi1g61990.1
KGWADLPRDVLLTVLHMLGQADILTGPGQVCGPWRRAARGEPELWRRVE
>Bd_F0486 | Bradi1g02180.1
DRLSMLTDDILLSILGKVGVRMSARTSVLSTRWRHLP
>Bd_F0487 | Bradi3g06360.1
GHLSEDALFLVFRHMNWNPRQIAILSCVCKWFDEVAKQVLWKEFCH
>Bd_F0488 | Bradi2g36250.1
SRIEGLTTDLLLRVMSNLDARLAVQICVLFPCFRDLWRSLPCINATC
>Bd_F0489 | Bradi2g08530.1
ALSNLPINVIYIIFSALPLFQLVSCIFV
>Bd_F0490 | Bradi2g36100.1
APLTVLGDDLLQEVFIRLPAPADLLRAAAACKPFLGAVRCARFLRRFRR
>Bd_F0491 | Bradi4g42680.1
GLLPELAGLVLCRLPSLADRARFGAVCRRWSLAAQRQAPT
>Bd_F0492 | Bradi2g61770.1
PAWSDLPPELVGWVITRLPASADCARLRAACRSLHSAMRSHGTP
>Bd_F0493 | Bradi5g15650.1
LDWSNIPDELLGLILDKL
>Bd_F0494 | Bradi3g17540.1
DLPVDTVELLIGGAAGVCRSWRRAAREEPVLWRRID
>Bd_F0495 | Bradi1g17690.1
ATCLFDEILEEIFLWLATPEVLTRAATTSVAVQCIITARPFLRRFRE
>Bd_F0496 | Bradi2g53160.1
SALGFRDLCCLAIASRRLRRLSLHASLWSELLS
>Bd_F0497 | Bradi5g25220.1
DRISGLTDDVLGQILSFLRNKKAAGTAALARRWRYIFGSVHDVW

>Cp_F0001 | evm.TU.supercontig_418.6
RSLPDELLFEVFARMTPYDLGTASCVCRKWRYTIRNPVFWRNACL
>Cp_F0002 | evm.TU.supercontig_136.5
GLECLPQEILLDIFSRLPISSVLQLKFVCRGWRNLARDPHFTKMHIS
>Cp_F0003 | evm.TU.supercontig_184.7
DLILPDDLLERILAYLPIASIFRAGSVCRRWHEIVSSRRFLWNFSH
>Cp_F0004 | evm.TU.supercontig_483.2
THILDLTSHIVGNILSRLPIKSIFCCRCVCSTWRSVIADPLFTKRRLD
>Cp_F0005 | evm.TU.supercontig_12.216
LMPMLPDDIVFDILSRLPINALYQCRLVCKSWHSAIDSPLLSKLHVS
>Cp_F0006 | evm.TU.supercontig_83.30
MEKLPNDITADILSRLPVKSLMQFKCVSKPWRSLISSSKFAQLHLK
>Cp_F0007 | evm.TU.supercontig_791.2
EVFPDDLLTEILVRLPVKSLVRFTLVSRSWRALVTSPTFVSIHLS
>Cp_F0008 | evm.TU.supercontig_82.24
SMDELNEDLLEKVLSWLPTSTFFRLSSVCKRWKSVAASKSFKLACSH
>Cp_F0009 | evm.TU.supercontig_10.204
MWSNLPFDLLANIFSFLSPDSLARARSTCRHWHVCAATYPFNSLS
>Cp_F0010 | evm.TU.supercontig_59.118
PTLSLLPEDCISLVLSLTSPQDACRLSLVSPEFRSAAKSDAVWIRFLP
>Cp_F0011 | evm.TU.supercontig_1313.2
DRISNLPDSILLHILSFMSTKEAIRTSTLSTRWRDLWVFLPIID
>Cp_F0012 | evm.TU.supercontig_130.38
DRISDLPDNILLHILSFTSTKEAIRTSLLSKRWKDLWIFLPD
>Cp_F0013 | evm.TU.supercontig_136.4
GMELLPPDILVDILSRLPITSLMQFKFVCRAWNSLAHDPLLLQTQLS
>Cp_F0014 | evm.TU.supercontig_12.75
FDPIPTDILIQILRFLEPKDTIKLSLTCKCWKLLVSDNRLWIFFLQ
>Cp_F0015 | evm.TU.supercontig_126.22
MDLTDDLLHMVFSFLDHVNLCRAAMVCRQWRTASAHEDFWRCLN
>Cp_F0016 | evm.TU.supercontig_34.51
DRISDLPDVVLQQILFLLPIKTIAKTSVLSKRWRSLWSSFPDLDFT
>Cp_F0017 | evm.TU.supercontig_119.67
ELIPGLPEELGLECLTRLPYSAHGVASQVCRRWRLLLKSKEFYFHRKK
>Cp_F0018 | evm.TU.supercontig_26.165
FLPDDILEMCLVRLPLTSLMNARLVCKKWRYLTSTSRFLQMRR
>Cp_F0019 | evm.TU.supercontig_130.16
RPWSELPDELLNIISKRLSMVDYFSFGHVCTKWRSSSMASSKDFFSS
>Cp_F0020 | evm.TU.supercontig_142.32
LCFTDFPEDIQLCILSFLSPTEISSFACTSKHFASLCRDDRKLWGAL
>Cp_F0021 | evm.TU.supercontig_101.20
VDWTSLPDDTVIQLFSCLNYRDRASLSSTCRTWRALGASPCLWNSLDL
>Cp_F0022 | evm.TU.supercontig_36.159
DLKALPDEILCAILEFLSPRDLARLACVSSVMYILCNEEPLWMGISL
>Cp_F0023 | evm.TU.supercontig_1313.1
DRISNLPDNILLHILSFISTKEAIRTSILSTRWKYLWIFLPIIDLY
>Cp_F0024 | evm.TU.supercontig_34.179
MSILDLPDLALECILERLPPAGLCSMAGVCSSLRERCVSDHMWKKHMD
>Cp_F0025 | evm.TU.supercontig_1627.1
RIWSKLPQRLLDRVIAFLPPPAFFRARCVCKRWYTLLFSNTFLELYMQ
>Cp_F0026 | evm.TU.supercontig_21.138
TGFVNLDENLLFEVLKHVDAKTLAMAACVSKLWHRTAQDERLWELICT
>Cp_F0027 | evm.TU.supercontig_103.73
RSITDLPPALISEILNCLDPKELGIVSCVSTILQRLASEHRVWKDFYC
>Cp_F0028 | evm.TU.supercontig_92.88
VSLLDLPELILESILERLSPSGLCSMAGVCTSLKERCGSDHFWEKHMK
>Cp_F0029 | evm.TU.supercontig_125.52
KTIQSLDHDILCLVFSFLNLFDLARCSVVCKSWNAVIVRYKLLQLLCH
>Cp_F0030 | evm.TU.supercontig_42.21
HIDILFDVLSRLPTKNLTRLKRVCKAWRKLISDPSFIKVHS
>Cp_F0031 | evm.TU.supercontig_246.7
PFIPGLPDDVALNCLLRLPVESHATYRAVCKRWHQLLGNKERFFTRRK
>Cp_F0032 | evm.TU.supercontig_142.35
LCFNDFPEDIQLCILSFLSPTEISSFACTSKRFASLCRDDRKLWCALC
>Cp_F0033 | evm.TU.supercontig_370.7
TYLPDEITIRILARLPVKTLMTCKSVCKVWYNLINQPALVDMHLH
>Cp_F0034 | evm.TU.supercontig_21.179
SPFYLLPQDTLHQIFSSLPLRQIMVCRLVCKFFNQLLTSSCFVDIIS
>Cp_F0035 | evm.TU.supercontig_130.20
RPWSELPRDLLYAISKQLSIQDYFSFAQVCTKWRSNFALSKKDILTSI
>Cp_F0036 | evm.TU.supercontig_3466.1
TEFSDLPRETLFNIFSRLPIKLLCRSKCVSKDWLDTIQKPLFQEMHLE
>Cp_F0037 | evm.TU.supercontig_37.4
SFLLALPDDIVAIISRSLSLRDLCNLSLCCRSLCALVNSEKVWLSQCE
>Cp_F0038 | evm.TU.supercontig_3.9
KQLPHDVLVHIFSFLDLRSLVSAGPVCWSWNLAAGDNHLWRLQYD
>Cp_F0039 | evm.TU.supercontig_21.150
DYMRDLPDDCLACIFQSLSSGDRKRCSLVCRRWLRIEGQSRHRLSL
>Cp_F0040 | evm.TU.supercontig_211.15
HVDILVEILRRLDGRSLGVAACVCRLWCTISRNDSLWEDLCF
>Cp_F0041 | evm.TU.supercontig_124.21
DRLSNLPEDLRKHILCMLPIRDAVRTCSLSKKWRYTYESLPILVFNS
>Cp_F0042 | evm.TU.supercontig_10.146
DLIPDLPNDIVRDCLIRLPYKQFPAISSVCKGWRLELQLPEFFRRR
>Cp_F0043 | evm.TU.supercontig_18.242
PLIPGLPDDVAHFCLARVPRRYHAVLKCVSKRWRALLCSEEWYAYRR
>Cp_F0044 | evm.TU.supercontig_30.80
VPCLSKDCIWNILIRLPINSLPHSRFVCKSWYDIINSPTFIDAHLH
>Cp_F0045 | evm.TU.supercontig_53.13
DLVSDLPQSIIENILERLPLRDAIRTSILSTKWRYKWSTLTQLVF
>Cp_F0046 | evm.TU.supercontig_53.156
YLPEECIASILSFTTPRDACRSSLVSTMFKSAADSDAVWERFLP
>Cp_F0047 | evm.TU.supercontig_1.244
SPVPPDIILDILIKLPVKSLVRFRCVSKLCASMITAQSFAKHHFI
>Cp_F0048 | evm.TU.supercontig_130.17
NQWAELPEDILYVLSKRLSMVDYLSFSRVCTSWRSSSKAFRKDFLTS
>Cp_F0049 | evm.TU.supercontig_75.104
SANLPSDIVAEIFSRLPTKSLARFNCVSKPIYALIHCQSFIKNQLK
>Cp_F0050 | evm.TU.supercontig_34.91
DPIEKLPYHLLQSILGRLPTDAAARAATVCKKWYQSWKTSSMLDL
>Cp_F0051 | evm.TU.supercontig_2545.2
ALIEGLPDAVALRCLARVPFYLYTRLELVSRSWRAAVRSPELFKARK
>Cp_F0052 | evm.TU.supercontig_75.45
PLLPGLPDDLAIACLIRVPRVEHRKLRLVCKRWYRLLSGNFFYSLRK
>Cp_F0053 | evm.TU.supercontig_23.18
PLIPGLPDEIAELCLLHLPYPYQALVRSVSSSWNRAVTHPAFLLCKK
>Cp_F0054 | evm.TU.supercontig_48.60
CRDTLRLIFQKLSVPDLARASSVCKVWNSVASDDSIMVSAF
>Cp_F0055 | evm.TU.supercontig_130.19
PPWTELPGDLLYVISKQLSIQDYFSFGQVCTKWRSNF
>Cp_F0056 | evm.TU.supercontig_43.11
PLLPGLPDDVAKYCLALVPRSNFPAMGCVCRKWRSFMQSKELITVR
>Cp_F0057 | evm.TU.supercontig_155.27
VPILKLAPDHLFTILLLLPIDSILSFSMSCKRFRSLACSDSLWESICR
>Cp_F0058 | evm.TU.supercontig_119.74
PLLPGLPDDLAIACLIRVPRAEHRKLRLVCKRWYRLLAGNFFYSLRK
>Cp_F0059 | evm.TU.supercontig_223.14
ASINNLDDGCLMHIFSFLSPLPDRYNAARVCQRWHYLAGHPRLWLRVDR
>Cp_F0060 | evm.TU.supercontig_52.86
GGLPPVCLWEVLRRLPPAGILAAARVCKGWRDTTRKLWRAA
>Cp_F0061 | evm.TU.supercontig_750.1
FIEVLPDECLFEVFRRLPGGQERSACACVSKRWLTLLSGMRRDELDV
>Cp_F0062 | evm.TU.supercontig_14.35
TTITDLNEDSLAHCARYLSLQDVSNMATTCRSLKRIAYSDSIWQRFFR
>Cp_F0063 | evm.TU.supercontig_3.350
VFSALPEGCIANVLSLTTPKDTCRLSLVSKMYQSAAESDTVWERFLP
>Cp_F0064 | evm.TU.supercontig_27.160
DRLSSLPEDLCKHILCMLPIQDAIRTCILSKKWRYTYQSLQNL
>Cp_F0065 | evm.TU.supercontig_55.93
DGIPDECLAYIFQFLGSGDRKRCSIVCKRWLRVDGQSR
>Cp_F0066 | evm.TU.supercontig_36.157
RRWDDLIPDALGLIFRHLSLEEVLTVVPRVCKSWNKAVKGPYCWQEIDI
>Cp_F0067 | evm.TU.supercontig_92.32
IGIDSLPDEVLILIVSCLGLREAAKTCVLSRRWAELWTFT
>Cp_F0068 | evm.TU.supercontig_20.133
ADWTLLPQELVHLISKHLETPTDLMRFRSVCSSWRVSATPKRS
>Cp_F0069 | evm.TU.supercontig_36.115
DGFDRLPDSLILLIFNSVSDIKTLIRCRSVSKRFNSLVPQADSLLLRV
>Cp_F0070 | evm.TU.supercontig_13.83
FALINEDLLQNILSRLPARSFSYAACVSKSWNIVCNRILSRPKLLS
>Cp_F0071 | evm.TU.supercontig_92.34
IGIDRLPDEILILIVSCLGLREAAKTCVLSRRWAELWRFTV
>Cp_F0072 | evm.TU.supercontig_51.32
ESTVAHILLKCPTKSLMRFKCVSKSWSTLIQYPNSISKTIL
>Cp_F0073 | evm.TU.supercontig_1008.3
TSIPNDVALKIASSLQVKDVCALGSCSRFWSELCGSDYIWESLSR
>Cp_F0074 | evm.TU.supercontig_10.145
DIIPDLPNDIARDCLIRLPYKQFPTIASICKAWRLELQLPEFSRRR
>Cp_F0075 | evm.TU.supercontig_162.11
SDDIMCDILIRLPPESVFKLILVSKRWLRLICGPYFRYIYLS
>Cp_F0076 | evm.TU.supercontig_1.339
DMISSLPDEVLFHIISLLPFESAIQTVFLSSRWRLLWNLALI
>Cp_F0077 | evm.TU.supercontig_6.130
SPWANLPPELLLDIIRRVEESETSWPARAVVVFCASVCRSWREIIKEIVKTPEQC
>Cp_F0078 | evm.TU.supercontig_48.114
MEHLPEDCFSYVLSLTSPIDAGRISAVSSVIKSAADSDKVWEKFLP
>Cp_F0079 | evm.TU.supercontig_21.193
SRWAGLPPELLRDVIKRLEASESMWPARRHVVACAAVCRSWREMCKEIV
>Cp_F0080 | evm.TU.supercontig_34.89
DLIEKLPYHLVQSILGRLPADAAAKSATVCKKWYQSWKTSSILDLDVL
>Cp_F0081 | evm.TU.supercontig_70.5
MPTDVLNTILVHLPLRDAARTSVLSSKWRYKWTSISEFVLDD
>Cp_F0082 | evm.TU.supercontig_75.103
EMEKVPMDLVNDVFFHLPVKSLVRFKCLSKPCCSLIEGEDFVKSHLD
>Cp_F0083 | evm.TU.supercontig_46.176
GWDELTHECLVNVLSRLTLEQRWTGAMLVCKSWLQACKDPSLHSILDL
>Cp_F0084 | evm.TU.supercontig_18.216
PRLGDIPENCVALLLMHLDPSEICKLARVNRIFRAASSANFIWESKLP
>Cp_F0085 | evm.TU.supercontig_3.323
PTILSLPTELVMEIVARVGASSLRDLFEVKLSCKSLYAIAEDSYVFEKVSV
>Cp_F0086 | evm.TU.supercontig_43.121
SLLPGLPDDTALDIFAWGSRSDFPNLASLNKKFKSLVESGYLYKLRRR
>Cp_F0087 | evm.TU.supercontig_122.3
DRLSGLPEDLCKHIIYMLPIQEAIRTCILSKKWRYIYQSLPNLVFDS
>Cp_F0088 | evm.TU.supercontig_0.177
DLIEKIPNHLLQSILGCLPLDAVTRAATMCKKWYKSWNTSPRLDLDE
>Cp_F0090 | evm.TU.supercontig_2.210
VSVPHEVMLLLLAYLPLYELLAMSQVCVLLRDAVNEEVLPWLNV
>Cp_F0091 | evm.TU.supercontig_16.111
SLWANLPQELLREVLLKVEASESSWPPRKSVVACAGVCRSWRIITKEIVKV
>Cp_F0092 | evm.TU.supercontig_46.8
PSIEILPDECLFEILRRLTGARERSSSACVSKRWLTLLASISRDEHCE
>Cp_F0093 | evm.TU.supercontig_107.38
RRWEDLDTDILVKIFQSFDIFELTKGIAHVCSSWRLACRDPILWKTLDL
>Cp_F0094 | evm.TU.supercontig_74.81
TGLGDLPESCVALIIGNLDPPDICKLAKLNRAFRGASWADFVWKTKLP
>Cp_F0095 | evm.TU.supercontig_77.11
SSWSSMLPELLGEIIQRVEASEDRWPQRQSVVACACVCKKWREITKEMVR
>Cp_F0096 | evm.TU.supercontig_26.75
TEWKDIPMELLLRIISLVDDRTVIMASGVCSGWRDAISFGL
>Cp_F0097 | evm.TU.supercontig_195.26
PDIIKTHIFTRLDGASLLSAACASSKLYSLSNEDNLWREICT
>Cp_F0098 | evm.TU.supercontig_4.160
NDDIFQNILSRLPALSFASAACVNKSWYNGCGRILSRPKLV
>Cp_F0099 | evm.TU.supercontig_116.79
DHISELPVHLLHRILSKLPLNEAGRTTVLGKPWRRAWDSFLISDFD
>Cp_F0100 | evm.TU.supercontig_222.12
TLQTLTDELVIDILGLLDGTHLGILATVSKSFYVFINHEPLWRNFVL
>Cp_F0101 | evm.TU.supercontig_1448.1
MEHLPVEVIGNILSWLGGARDVVIASATCRKWREACRKHLHTLSFN
>Cp_F0102 | evm.TU.supercontig_55.124
AEIDRLPLDLLAHIFALITSFTDLAQASGVCRKWNRGVKQSLARRESL
>Cp_F0103 | evm.TU.supercontig_20.129
RRLDQLPAALLATIMTKLDMASVCSAAATCKTLRTCASHLLSFLPTFH
>Cp_F0104 | evm.TU.supercontig_52.43
PLPPDLTIKVFSMLDTQSLCYAAATCSMFNKCATDPLCYANIDL
>Cp_F0105 | evm.TU.supercontig_33.8
RDFSTLPFDILMKIAAPFTLPNLQAASLVCTAWRDALRPLR
>Cp_F0106 | evm.TU.supercontig_116.78
DHISELPDHLLHRIVCKLPLEEAARTTVLGKPWRSSWHSFLISDF
>Cp_F0107 | evm.TU.supercontig_130.36
PHDALFLAIGYLGMKDLLVVERVCRSLRDAVRGDPLLWRTFY
>Cp_F0108 | evm.TU.supercontig_1683.1
DLFDRLPDPLLLLVFNKIGDVKALGRCCVVSRRFHSLVPQVENVLV
>Cp_F0109 | evm.TU.supercontig_195.27
SSISDLHPDIIQTHILTRLDGLNLASIASTSSQLHALSAQERLWRDICT
>Cp_F0110 | evm.TU.supercontig_9.305
GDLSLHIVLSKLGAEDAARVACVSRRLRVSSSEDSLWSEFCS
>Cp_F0111 | evm.TU.supercontig_97.41
DSTSKLVDEDILLILSRLPFNEAARTSVLAQRWRHIWRGTRSVEL
>Cp_F0112 | evm.TU.supercontig_34.90
PIEKLPYHLLQSILGRLLPDAATRAAAVCKKWPQIWKTSSSLNLDEL
>Cp_F0113 | evm.TU.supercontig_97.42
DNTSKLVDEDIVLILSRLPFNEAARTSVLAHRWRHIWRRTRSVELL
>Cp_F0114 | evm.TU.supercontig_9.166
VSFPEEVLEHVFSFIRTDKDRNSISLVCKSWYEVERWCRRRIFV
>Cp_F0115 | evm.TU.supercontig_176.1
NSFGKLPDHLLIEIFIRVPVTDWGRISCVKKHWAKMFGGECLWQAAIN
>Cp_F0116 | evm.TU.supercontig_55.87
RQWDELIPDALGLIFKNLSLKEILTVIPRICKSWGKTVRGPYCWQDIDI
>Cp_F0117 | evm.TU.supercontig_34.93
DRISQLPDDLLYKITSLLPPETAAQTEILSKRWLNLRR
>Cp_F0118 | evm.TU.supercontig_9.163
SCWANMPPELLRDVLMRIEESEGSWPPRKNVVACAGVCRNWREIMKELVKA
>Cp_F0119 | evm.TU.supercontig_52.160
TTINELPDVILLHIFSMVTDTRSRNSLALVCRKFMALERA
>Cp_F0120 | evm.TU.supercontig_18.185
NTLEYDMSLKILMCLEDPSDIVRASSVSRSWRHFVIANGLSKHLCL
>Cp_F0121 | evm.TU.supercontig_1893.1
TLIPGLPNDIAALILSFVPYSYQSRVKWTCKSWYLFLSSKTLISLRYK
>Cp_F0122 | evm.TU.supercontig_130.15
MILLGLGAIDFLVFSRVCKAWRNFAAACRRRIMD
>Cp_F0123 | evm.TU.supercontig_34.92
DRISSLPDHLLHKITSLLPPETAAQTEILSKRWLHL
>Cp_F0124 | evm.TU.supercontig_8.214
GFSKLPLELVAMIITFLSYFDAFRLCLVRKDWYR
>Cp_F0125 | evm.TU.supercontig_27.130
SLPFPDEVLERVLSLLKTSKDRSSVSLVCKDWYNAERWSRCHVFI
>Cp_F0126 | evm.TU.supercontig_116.90
DRISELPDNVLRRILCRLPLNEAARTTVL
>Cp_F0127 | evm.TU.supercontig_10.107
MNLPEECWELIFESLHHLCHLESLSLVCTSFLAVSNSVRHTLSI
>Cp_F0128 | evm.TU.supercontig_27.121
SYDVPGEIVETIFTYLPVKQAARSSVLASRFKNISKYNKSLIFDE
>Cp_F0129 | evm.TU.supercontig_5.249
NPFDLLSDEIVFIILDFLNQNPVDKKSFSLVCKSFYSIESKHRKTLKPL
>Cp_F0130 | evm.TU.supercontig_62.75
PKDVMEMILDQRKVTFDDYLSLCGVCKPWKQLIKQTGIHFQLA
>Cp_F0131 | evm.TU.supercontig_161.23
LHCADLILPWLTPVELANVSLTCKILNQLAKSLTLHRSLD
>Cp_F0132 | evm.TU.supercontig_48.116
CNVLPEGCIATILSFTTPRDACRSAMASEVFRSAAESDIVWERFLP
>Cp_F0133 | evm.TU.supercontig_2820.1
SPLEALPQDILIRILCGVDHEDLKQLFHVSKAIREATLFAK
>Cp_F0134 | evm.TU.supercontig_3.351
VDFSALPEGCIAGVLSLTTPKDTCILSLVAKVYKSAAESDAVWERFLP
>Cp_F0135 | evm.TU.supercontig_6.288
SRLESLPMDLLVKILCHLHHDQLRAVFHVSQRIRKAVLLARQFHFNF
>Cp_F0136 | evm.TU.supercontig_544.2
MNIEDVVKENVLPFLPAKSLYRYKTVSRAWNQWISSPFLELKQT
>Cp_F0137 | evm.TU.supercontig_3632.1
PHAALTFAVGCLGVRDLLVVENVCRSLRSTVQGDPLLWRNIH
>Cp_F0138 | evm.TU.supercontig_13.108
DLFDGLPDDLLVCILAKLSSSASSPSDFISILITCKRLNRLALHPLVLSR
>Cp_F0139 | evm.TU.supercontig_99.5
DRLSSLPEDLRKRIMCVLRIQYSVRTCRLSKKLRYTYESLP
>Cp_F0140 | evm.TU.supercontig_16.51
AVECVSKEWRSLVSDPQFVKSHLD
>Cp_F0141 | evm.TU.supercontig_5.210
YLDAKTPAAASCVSKSWYASMSAEHLWESLCT
>Cp_F0142 | evm.TU.supercontig_34.94
DRISSLPDQVAQLILSLLPEKDAARSTVWSKRWDRL
>Cp_F0143 | evm.TU.supercontig_136.34
VATILSFTTPRDCCRLVMVSEVLRSAMESDIVWERFLP
>Cp_F0144 | evm.TU.supercontig_0.182
DLIEKIPNNLLQPILGCLPSDAAVQASVVRKKWYESWKTSSKLDLNEL
>Cp_F0145 | evm.TU.supercontig_27.126
MISFDIPGDIVETIITFFPVKQAARSSLLASRFRNTLKYIKSLIFD
>Cp_F0146 | evm.TU.supercontig_19.212
DDVLDLVMLYVHDPKDRDTASLVCRRWYEVD
>Cp_F0147 | evm.TU.supercontig_43.48
DLFDSLPDDLVISILSNLSSTALCPSDFVNILITCKRLNGLALSSLVLSRA
>Cp_F0148 | evm.TU.supercontig_183.36
DNSISCLIRCSRADYGSIASLNRSFNSLIRSGEIYRLRRQ
>Cp_F0149 | evm.TU.supercontig_827.1
FPDQVLENVLENVLHFLTSRRDRNVASLVCKSWSRVEAMTR
>Cp_F0150 | evm.TU.supercontig_27.122
ISYDVPGEIVETIFTYLPVKQAARSSVLASRYKNISKYNKSLIFD
>Cp_F0151 | evm.TU.supercontig_8.23
ADDCLSYIFQWLDCGSDRDSFGMTCHRWLNIQNINRRSLQFQ

>Cr_F0002 | Au9.Cre06.g254450
RALPNEMLVKIFSQLDPYSLGKAALVCRQFRSLHEHPRLWERACY
>Cr_F0003 | Au9.Cre06.g266350
SGLGSLPHECLMEVLKALPARSLATASAVCRAWRRASREPWLWVRQLC
>Cr_F0004 | Au9.Cre07.g343800
RTLEEIPKDVLHLIAERLPTAQQLCVLACVNRRCKEVAEAEELWRQRCV
>Cr_F0005 | Au9.Cre18.g751450
SGLDALPSSVLELVLKHLDYTSLCAAALTCKALAAVSG
>Cr_F0006 | Au9.Cre17.g718400
TTIDALPAETLLSVFGHLSSPARQHAACVCRRWREALLDPAFCRHV
>Cr_F0007 | Au9.Cre07.g355750
SGIGALPEGCLNMIFDLLRPRDRASVSCVCRCWHKLVGV
>Cr_F0008 | Au9.Cre16.g667100
PRLEHLSLELVLTCLEPRELAKCRVVCREWHEAATSPEVRRSCFM
>Cr_F0009 | Au9.Cre01.g021200
LHLLQLPREMLLRVMSLLPATGLTAAACTCRLLSELASEDAVWRRLYL
>Cr_F0010 | Au9.Cre01.g047650
LPLLQLPSLCLTRIMHLLPFQSCLLLSVVCRELRDLVQREILRG
>Cr_F0011 | Au9.Cre01.g013050
CLLDRLDSNILVSILSFLTPREVVTASLTCKQLAAAAEAPVLWRQLYD
>Cr_F0012 | Au9.Cre07.g315500
TLGKLPDSIVINIIERLKVHQRVPLRNSCRRLRQLVNASVTKIKLD
>Cr_F0013 | Au9.Cre12.g504900
RGWSSLNQDVMAQVAARLGLRDCLAAALTCKHWRTHITRGPSNHV
>Cr_F0014 | Au9.Cre12.g505050
RGWSSLNQDVMAQVAARLGLRDCLAAALTCKHWRAHITRGAPHTSIS
>Cr_F0015 | Au9.Cre16.g694250
APVPELPTTVWLHIFSFLHVPALQAAARVCQEWSRMVATEGLWEAV
>Cr_F0016 | Au9.Cre02.g095900
DLLQMLPPELLLVVVGNLTPRECQPLRLTCKGLRDVVDSAV
>Cr_F0017 | Au9.Cre02.g086150
LFGVLPPSVTANVLGRLDATSRKALRVTCRRTRLCVSSFTQRLI
>Cr_F0018 | Au9.Cre03.g188100
TTWSSLPLFCFAEVLSWMEDDCDRRRLRLVCRDWRAAAAA
>Cr_F0019 | Au9.Cre17.g738800
GLPALPMELQLAVLKKLKARDLVALGATCSYWHGLAYDDALWRPLYE
>Cr_F0020 | Au9.Cre72.g794750
SIFPQLPPELTDRIGAFVPPNDMACAFRCTCRAARDLFSAPRFTTLHLS
>Cr_F0021 | Au9.Cre07.g357950
MRLPDAVVTTVVSFLSAPSDVVHCALVSKSLRQHTQDAELVCDT
>Cr_F0022 | Au9.Cre13.g577650
APLEKLPPELLDRIAQYLAPNEVACTLRLLSRTLATHFRSHTTVQL
>Cr_F0023 | Au9.Cre16.g689000
CRLLQLPIELQLRVLEELQGKELCLIELVHPELRRLVSDSPYLYM
>Cr_F0024 | Au9.Cre02.g101250
CNWDVLPDDLKRHVFTFLGSRDLARVARTCHDFA
>Cr_F0025 | Au9.Cre11.g482150
SPLLELPDSVLMLVAARLPSADKKACRLACRALRTAVSGA
>Cr_F0026 | Au9.Cre02.g108150
TLAQISTVLAHQIGNFLPQNDLLAARLVCKLWKELLPRDRKHVEVSL
>Cr_F0027 | Au9.Cre16.g683000
TLPPEVLQEIIELLSPQERHAVVPLVCKAWLAAVHPQRSNAFLF
>Cr_F0028 | Au9.Cre02.g075750
ACWSSLPDGPLELVAKALARTQLLACRLVCRSWRRSMTHVL
>Cr_F0029 | Au9.Cre13.g601250
YFDSLDDEVLCSVLAGCGAKGVCVASAVCKRFRDIGQTLAAHRQFS
>Cr_F0030 | Au9.Cre02.g120350
TQLSNLPSLAQTCIIEHLTPAEVAALRRTSRAHRTVVDQVVTR
>Cr_F0031 | Au9.Cre06.g304950
PADVVEVLCRYLDMRDIVALARTSKHLHRVASSRRVWADLLQ
>Cr_F0032 | Au9.Cre03.g176850
VTFDDLDDATVKCILSRLGSTDLRNTATLLSKRFYRLCKEPPG
>Cr_F0033 | Au9.Cre17.g715550
PARDLVSLMLVCRTWRDRVGGHPHT
>Cr_F0034 | Au9.Cre13.g578400
STLEALPTDLLDRIAQTLSPNEVACTLRLLSRTLAAHFRSHTA
>Cr_F0035 | Au9.Cre18.g749300
VPVDDLPSELRSRIADFLTPNEVACTLRLVSSAWASQFRGHVNVRLS
>Cr_F0036 | Au9.Cre06.g295000
PAAGLPRELLQAICRQAPPHQRGPLRLVCRHWSDALADDV
>Cr_F0037 | Au9.Cre12.g557650
PPAPELPALVLQVVGSCLPPRAAAQCRLVCRQWRSAFAGSI
>Cr_F0038 | Au9.Cre06.g287150
LDMSRLPQDVLYPVLTRLDARSLVMSALACRHWCGVAAY
>Cr_F0039 | Au9.Cre01.g005900
MELTPQCLAHVFSQLPARDAARAACVQRLWRDLVQPDERLWKHFM
>Cr_F0040 | Au9.Cre12.g500100
PPRELPRDALEAVLRRCDADTLVGAVPAVCRAWREAAAAVEVWKERLA
>Cr_F0041 | Au9.Cre02.g084850
VSFDALPPLVVEHIASFMMLSPYVNDVAANLRVVCKAWRRALQRVEHRTVHL
>Cr_F0042 | Au9.Cre12.g525600
GCMSIADLCRAACVARLWRGVVDEPGFWRRVDL
>Cr_F0043 | Au9.Cre08.g369650
PDWPSLPVELLTEIARHVLPSQTVCFAAVCKAFRTAAVPLCS
>Cr_F0044 | Au9.Cre05.g245100
RHLSPELLEAIAAFLPPNDVAASMRLLSRSCRQLFAGA
>Cr_F0045 | Au9.Cre12.g528350
LWSRLPDELVDNILNLCTTHQLGMLETSCTYFRRSSFIERIAKQ
>Cr_F0046 | Au9.Cre17.g704500
ERVPRDVLFLILECLPQLEICLTARLVCTAARDSFEPVKLRLQR
>Cr_F0047 | Au9.Cre12.g493450
LLPRLPAPALDLIVPALPPATRAALRLCCRQLRALVDAHTQ
>Cr_F0048 | Au9.Cre06.g295050
SGLPMEITMDILGHLQSADCEAASRVCRAWGTAACALVTH
>Cr_F0049 | Au9.Cre03.g164450
VLLAAAAGHLSLRDTAAAAAVCRRWHATLRSFRRYVTML
>Cr_F0050 | Au9.Cre13.g578250
SQLARLPPELQDRIAEALPPNDVACTLRLLSRTLAAHFRSHTTVQL
>Cr_F0051 | Au9.Cre03.g197150
RIWEQLTPDLAHRVVAFLPACEVATTLRLVCRAAAAQFKAAPL
>Cr_F0052 | Au9.Cre06.g256550
ALLPDLPMEVILQACAHLDPNFLACCVRLTCKAAASQLGSVVRLSK
>Cr_F0053 | Au9.Cre10.g449650
MQLEDLPIELLERIAGYLDAHDVTLGLRPSSRLFARVLQRPRVA
>Cr_F0054 | Au9.Cre06.g263000
SEWAELPSELLEAIGSQLTEGSHMLSASLVCKSWAKSIAT
>Cr_F0055 | Au9.Cre13.g589600
ATFGELPGEVLKVICQKLDPASVLAARCVGPALREACS
>Cr_F0056 | Au9.Cre03.g172400
SCWSGLHGDVLERIGRGLALPDLLSARLTCNQWRRH
>Cr_F0057 | Au9.Cre08.g372700
RDWGDLPNELISAIASYLPDNDIATSVKLVNKLYASCLSEFRVVRLS
>Cr_F0058 | Au9.Cre17.g697000
PAWGELPSDALAVIINDCGLAQSDVAAVRLTCRHWRHTSC
>Cr_F0059 | Au9.Cre06.g303000
PLMRCVCRHWRSVVDVHLEC
>Cr_F0060 | Au9.Cre10.g449850
SGWQKLPRELVERVASYLGPNDIAVLRGL
>Cr_F0061 | Au9.Cre10.g464200
EQLSRLPPDLIHAHVAPQLPPGQRLGLRCVCKAWARALEATTPHVNL
>Cr_F0062 | Au9.Cre06.g279300
ICLDELPDEILIQIFGHLSEV
>Cr_F0063 | Au9.Cre13.g578200
SQLARLPPELQDRIAEALPPNEVACTLRLLSRTLAAHFRSHTA
>Cr_F0064 | Au9.Cre05.g234600
PASLPESVVAAIVGRLPDQREALACRLVCRAWAAAAAASVRHLH
>Cr_F0065 | Au9.Cre26.g772950
PCLLLPEIVSRIYRFLDYADLECGLLVCRTWRQALTARVCTLWL
>Cr_F0066 | Au9.Cre10.g461800
ADLSDVPLDVLSSLILPRLPPGHRLDVRAVSRRWAAWVDGG
>Cr_F0067 | Au9.Cre13.g579700
LWRHLPLELVLRVAGCLPPNEVACSARRLCTAAAQYFRTATRVR
>Cr_F0068 | Au9.Cre12.g515000
DWLFGLPPQIADAIIARLEVADLKALRATCRQTYLQVAAR
>Cr_F0069 | Au9.Cre16.g665700
HLPDAAVRSIANYLVQGEPPGHALIHLLAFCGVCRQWRSVGREVNPGVC
>Cr_F0070 | Au9.Cre10.g450000
SGWHKLPLDVLGNICARISQNDVVSLSLADRATRTAVKD
>Cr_F0071 | Au9.Cre17.g733150
GLLDLPDDVLSATLLGTDGVSLLRLSLTSHATAARLL
>Cr_F0072 | Au9.Cre17.g712800
NHWMRLTPELIHCIAERLSPYEPATTLRLLNKETAAALRGEY
>Cr_F0073 | Au9.Cre10.g452150
LLPVPLLLNSVLPLLAAPDVLRLAACCRTLKEVAFADDVWQPRCK
>Cr_F0074 | Au9.Cre08.g373000
SRWGDLPNELIRAIASYLPENEVATSFKLVNQHYARSLSEF

>Cs_F0001 | Cucsa.125450.1
RCLPDELLFEVFARMTPYDLGRASCVCRKWRYTIRNPVFWRNACL
>Cs_F0002 | Cucsa.258990.1
SILPDDLLERILSYLPIASIFRAGSVCKRWHDIVSSRRFLWNVSH
>Cs_F0003 | Cucsa.338790.1
ASLGTLPEEVMIEILSQLPPESLLRFKCVNKSWNALINDSKFGSKHYS
>Cs_F0004 | Cucsa.108000.1
DVFVNCPTEILIEILSYLPVKSLLRFRCVCKEWNKLVQNPLFVNAHLE
>Cs_F0005 | Cucsa.238470.1
SIWAMLPEDLLNEILARVPPFLIFRLRSVCKRWNSILQDCSFLKFHAQ
>Cs_F0006 | Cucsa.163760.1
RSELPPDVLQLIFSKLPFFNLPTCRLVSTTWNNLISSCKFDPSISI
>Cs_F0007 | Cucsa.338770.1
ASLGILPEEVMIEILSQLPPESLLRFKCVNKSWNALINDYKFGAKHYS
>Cs_F0008 | Cucsa.184850.1
YLPHEVLFNIFLNLPPKTLILCSCVSKSWRSVVANPIFISTHRN
>Cs_F0009 | Cucsa.340240.1
TSLLDLPELALESILDRLSPSELCRMANVCTYLRDVCEDDYFWEKHMK
>Cs_F0010 | Cucsa.096560.1
MWSSLPFDLLANIFSFLSPDSLARARSACKQWHECIDTCPLNTEPIL
>Cs_F0011 | Cucsa.271250.1
FSLDDLNQDILERVLSRLPTSAFFRLSSVCKRWKSVAASSSFKSACS
>Cs_F0012 | Cucsa.054590.1
PLIPGLPDDVALNCLLRLPVHSHAACRVVCKRWHQLLGSKERFFTRRK
>Cs_F0013 | Cucsa.018330.1
IFSKIPPELFRHILKFLSSEDLISCSLVCRFLNSAASDESLWRRLYC
>Cs_F0014 | Cucsa.237010.1
DRISLLPDCLLHEILSFLNTKSVVQTCVLSKRWKTLWTEIPTLNFDYN
>Cs_F0015 | Cucsa.217750.1
RLISSLPDEISIQILARVPRIHYLRLKMVSRAWKHAITSNQLFHLRQE
>Cs_F0016 | Cucsa.378930.1
VSDVVIQILSKLPPQSLLRFKCVCKSWFDLINHPKFVTKHFL
>Cs_F0017 | Cucsa.077440.1
FLPDDILEMCLMRLPLTSLMNARLVCKKWRYLTSTRRFLQMRR
>Cs_F0018 | Cucsa.307340.1
VIHILSKLPPESLLRFKSVCKSWYALINDPKFVTKHLL
>Cs_F0019 | Cucsa.201750.1
SCQLPQDVLLHIFRFIDVQSLVSAGLVCRSWNVAAEDEYLWQLQYT
>Cs_F0020 | Cucsa.395640.1
IWSRLPPELLDHVLSFLSLRTYFNLRSTCKHFDSLLYSPSFVSKHSD
>Cs_F0021 | Cucsa.395570.1
FSFTDFPEDVQLCILSFLSPSDIATFSCTSKRFVSLCRNDRKLWFTMC
>Cs_F0022 | Cucsa.184840.1
MLDSLPPEILFYIFLKLPSRTLILCTCVSKPWRSLITDPAFLLSHLN
>Cs_F0023 | Cucsa.258330.1
SLIHSLPDDIALSILSRVPRKYHHNLKCVSNRWKGLVNSQEWYARRE
>Cs_F0024 | Cucsa.352580.1
TGFMNLDDNLLFEVFKHVDARTLAMAACVSKQWHKTAEDERLWELICT
>Cs_F0025 | Cucsa.032350.1
MEKLPTEICFKIFCFLDSQNLATALQVCRKWNSLASDNILWSNLFK
>Cs_F0026 | Cucsa.142600.1
SAISALPDDLLLECLSRVPSTSLPSVSLVCRQWARLLLSTTFVDLRR
>Cs_F0027 | Cucsa.307360.1
VYDIVIHILSKLPSESLLRFKSVCRSWYALINHHKFVTKHLL
>Cs_F0028 | Cucsa.152890.1
RSITDLPPAIISEILNCLDPKELGIVSCVSTVLHSIASEHHVWKEFYS
>Cs_F0029 | Cucsa.128200.1
KPVHSLSHDILCIIFSFLDLFDLVRCLGVCKSWNYAIYKSEILRTFCL
>Cs_F0030 | Cucsa.153200.1
EFIPGLPEELSLDCITRLPYTSHRLASAVCRRWQQLISSPDFYYHRRK
>Cs_F0031 | Cucsa.271040.1
MDLTDDLLHMVFSFLDHINLCRAAIVCRQWQAASAHEDFWRCLN
>Cs_F0032 | Cucsa.352510.1
DFISDLPDECLACIFQSLSSVDRKGCSLVCRRWFKVEGQSRHRLS
>Cs_F0033 | Cucsa.002580.1
DLISFLPDEILRLIISFLPLESSLQTTLLSSTWRNLWNSPLLYFGP
>Cs_F0034 | Cucsa.284200.1
DHLSDLPQSIIECILTRLPIRDAIRTSILSRRWRYKWTTLTQLVF
>Cs_F0035 | Cucsa.045460.1
SEFPPDNIIQVILSKVPLFNLTSCRLVCKSWNNLILTCKFDPSLFL
>Cs_F0036 | Cucsa.086890.1
MSVLDLPELALECILEKLPPDALCSMAGVCSSLRERCISDHLWEKHMK
>Cs_F0037 | Cucsa.271880.1
ADWTELPPDLLHQISDYLTVYSDYLRFRVVCRNWRSSVPKIPHR
>Cs_F0038 | Cucsa.002280.1
PMADVPLDLIADIICRLPAKAILRFRRVSKIWKYLIDCSNFVNLHMK
>Cs_F0039 | Cucsa.134560.1
RIWSKLPQRILDRIVAFLPPPAFFRARCVCKRWYGLLFYASFLELYL
>Cs_F0040 | Cucsa.091400.1
CRDILRLIFENLSIPDLARSSCVCRLWHSVASDQEIVSG
>Cs_F0041 | Cucsa.237000.1
NRISLLPDTLLHHILSTLNTKFVVQTCLLSKRWKTLWTLIPTLNFDY
>Cs_F0042 | Cucsa.259690.1
VDWTSLPDDTVIQLFSCLNYRDRANFSSTCRTWRLLGLSSCLWTSFDL
>Cs_F0043 | Cucsa.120450.1
MDNLPHDVLFQILSRLPISSLIQFHSVSRSCRLLAQYTQLFDPN
>Cs_F0044 | Cucsa.339630.1
NPQLPSHIIETIISKLSVSVLLNLRRVCKAWNNIILTGKLLHLNSK
>Cs_F0045 | Cucsa.129350.1
LINDDLFFQILLRLPIRSLLRFKSVSKRWLSLISNPNFSHRRTI
>Cs_F0046 | Cucsa.120290.1
NLDILIEILKRLDGPSLGVATCVCRLWCTIARSESVWEQVCF
>Cs_F0047 | Cucsa.073180.1
FTFSLPDECLASIFRFLNSGDRKSCSLVCKRWFQVEGQSRHRLSLN
>Cs_F0048 | Cucsa.048080.1
PNWLELPSEVMSMILQKVGAIEIFQNVQYVCSSWRKLCMDPLMWRTIDM
>Cs_F0049 | Cucsa.348600.1
EIWKDFPEDLFEAVIARLPIATFFRFRAVCQKWNSLLNSESFSFYCA
>Cs_F0050 | Cucsa.051230.1
LLPQDCIAHILSFASAREACRLSIVSEMMHSMVDSDVVWEKFLP
>Cs_F0051 | Cucsa.395880.1
STFANLDDNLLFEVFKHVDARTLATVAGVSKQWFKTAHDERLWELLCT
>Cs_F0052 | Cucsa.351010.1
GDILFDVLSRLPTKTLLEMRFVSKAWHRLILDRSFVQAQF
>Cs_F0053 | Cucsa.256340.1
MDINQLPAECLSSILAFTSPKDACRSAVASPAFRSAADSDALWITFLP
>Cs_F0054 | Cucsa.379010.1
ILLKLPPLSLFRLKFVSKSWNALINDPTFISKHLS
>Cs_F0055 | Cucsa.089280.1
CGILQLSDEVISLKILSRLTPRDIASVGSVCRRFYELTKNEDLWRMVCQ
>Cs_F0056 | Cucsa.166390.1
SSLEDIPENCISIVLMYLDPPEICNLASLSHAFRSTSSADFVWESKLP
>Cs_F0057 | Cucsa.162460.1
ASIEVLPDECLFEIFKRLPERETRSLCACVSKRWLMLLSSISGNEFY
>Cs_F0058 | Cucsa.341400.1
DLISELPDPILQHILSFLSIKQIIQTTILSKRWIHLWLTFPSFEFD
>Cs_F0059 | Cucsa.048090.1
RNWLELPVDVTSMILQKLGPVEILTYAQYVCSSWRKICEDPLMWRVID
>Cs_F0060 | Cucsa.092280.1
THFSSLPEGVIANILSLTTPLDVCRSSAVSRAFHAAAQSDIVWDTFLP
>Cs_F0061 | Cucsa.292850.1
PLLPGLPDDLAIACLIRVPRVEHRKLRLVCKRWYRLLAGNFFYSLRK
>Cs_F0062 | Cucsa.056300.1
SLLPGLPDDVAKLCLALVPRSSHPSMAGVSKNWRSFIKGKEFITERK
>Cs_F0063 | Cucsa.263950.1
SLFLSLPDDVFSIVSRSLTPRDLCNLSLCCRSLHASTASEKIWLTQCE
>Cs_F0064 | Cucsa.339620.1
QNPQFPSHIIETILSKLSFFILLNLRPVCKAWNNLILTSKLLNLNSK
>Cs_F0065 | Cucsa.238320.1
SMRLPFNIVKVIFSKLAISNLSVCRLVCKTWNDFVINYA
>Cs_F0066 | Cucsa.189330.1
CVSHILSFTSPQDVCRSASVSSTFRSAADSDALWDRFLP
>Cs_F0067 | Cucsa.256330.1
MDINQLPAECISSILAFTSPKDACRSAVASPAFRSAADSDAIWTTFLP
>Cs_F0068 | Cucsa.170630.1
KGLPPLIAKTIFSKLVISDLPSCRLVSNTWNDLVLDYAS
>Cs_F0069 | Cucsa.198730.1
MDWGRLPTCIGTTIFSKLVISDLPICRLVCKTWNHTVLDYAS
>Cs_F0070 | Cucsa.077200.1
GWKDIPMELLLQILSLVDDRTVIVASGVCRGWRDAICF
>Cs_F0071 | Cucsa.153240.1
PLLPGLPDDLAIACLIRVPRVEHRKLRLVCKRWYRLLMGNFYYSL
>Cs_F0072 | Cucsa.253560.1
MGLDNLSIDTALKIASSLQVSDICSLGCCSRFCRQLCDSDYLWESLA
>Cs_F0073 | Cucsa.088940.1
DKFDVLPDALLSIIVSSLPFKEAVRTSILSKRWMKIWQATKNIELHE
>Cs_F0074 | Cucsa.273020.1
RRWDELFPDALGLIFKNLSLQELLVVIPRVCKSWRETVLGPYCWQEIDI
>Cs_F0075 | Cucsa.273750.1
SSWSSMLPELLREIIQRVEAEEHGWPNRQNVVSCACVCKRWRDITKEVARAT
>Cs_F0076 | Cucsa.280190.1
PHEALFHVMTYLPLFELLSLSAVCVSLRDAVEHDVLPWLHIV
>Cs_F0077 | Cucsa.090960.1
SSIGVLPEDCISEILSLTTPSDAGKLALVSSMFRSAAESDVVWGRFLP
>Cs_F0078 | Cucsa.099140.1
ESLDLLPSAVLATIMTNLDLPSICSLASTCRTFHSCASQILNFLPTFH
>Cs_F0079 | Cucsa.242240.1
NIQILTDELVLDVLGFLDATHLGVLACVSKSFYVFANHEPLWRNLVL
>Cs_F0080 | Cucsa.198720.1
MDWGRLPTCIGTTIFSKLVISNLPICRLVCRTWNHIVLDYASAT
>Cs_F0081 | Cucsa.079560.1
IPYVHEDCVSNILIRLPLDSLHRSMFVCKHWFNIICSPTFVETHFH
>Cs_F0082 | Cucsa.341370.1
DTISKLPESAIHHILSFLRSAKEAARTSILSKKWRDAWKSFSVLTFNE
>Cs_F0083 | Cucsa.119420.1
DYISHLPDALLHHILSSLPIKTAAQSATLSSRWRFLWFTLPDLDFS
>Cs_F0084 | Cucsa.053550.1
TLIPGLPNDVAALLLSFLPYSHHGRLKSTCKSWRLFFSSKILISLRFT
>Cs_F0085 | Cucsa.367210.1
EIDRLPIDLLAHIFAMITYFSDLAQARGVCRRWKDGVKMSIGRRKSLS
>Cs_F0086 | Cucsa.198050.1
DWVSGLPSDIGKTIFSKLLVSNLPACRVVCKAWNELILDHASSASKF
>Cs_F0087 | Cucsa.392760.1
CGILQLSDEVLAHNILSRLTPRDVASVGSVCRRIRQLTKNEHLRKMVCQ
>Cs_F0088 | Cucsa.307320.1
LPPESLLRFKSVCKTWYALINDPKFVTKHLL
>Cs_F0089 | Cucsa.321230.1
EEILKVIFPLLEGVDLASCMAVCKQWRDIAQDDYFWKCLCA
>Cs_F0090 | Cucsa.349470.1
SINSQLPSHIIEEIFSKISTVNFSFFRAVCKDWNLLILNCRISSSST
>Cs_F0091 | Cucsa.258060.1
SGLEAMPENCVALVLMHMDPTEICKLAGVNRLFRDAASADFIWESKLP
>Cs_F0092 | Cucsa.342520.1
SRWANLPPELLLDVIQRVEASETSWPSRRDVVACASVCRSWRMITKEVVRTPEQC
>Cs_F0093 | Cucsa.251780.1
EGVDDLFLHLVFAKLGPKDSAIAACVSRQFRSSASEDSLWKKFCN
>Cs_F0094 | Cucsa.363710.1
SRWASLPPELLCDVVRRLEASENTWPSRRNVVACAAVCRSWRDMCKEMVKCPE
>Cs_F0095 | Cucsa.242420.1
ELIPGLPEEIALECLTRSHFTTHRVAARVSRRWHRLFLSRHFYNLRKL
>Cs_F0096 | Cucsa.047840.1
DHFDRLPDSLLLLIFNRIGDVKALGRCCAVSRRFHSIVSQVDNVVVRV
>Cs_F0097 | Cucsa.160140.1
DLRFLPDEVINAILENLTPRDVSRLACVSSVMYIFCNEEPLWMSLCL
>Cs_F0098 | Cucsa.388740.1
DSSGCLPATCLWEVLRRLPPTGILAAARVCKGWRETTRKIWRA
>Cs_F0099 | Cucsa.310350.1
VSIEILPDECLFEIFRRLSDGKERSACATVSKRWLMLLSNISSHELKSE
>Cs_F0100 | Cucsa.378690.1
PGLGDIPENCVARVFLHLTPPEICNLARLNRAFRGAASSDAVWESKLP
>Cs_F0101 | Cucsa.256040.1
DPFEVLGSDLLLAILSYLDARSVALSLPVSRSWYAVASSDRLWSSKCM
>Cs_F0102 | Cucsa.283350.1
VDWAALPRDVLVMIFEQLSLVDCISVDNVCKLWSNILSELPNWKM
>Cs_F0103 | Cucsa.238310.1
LPPNVVEVILPKLTISDLPACRLVSRTWNHLILNYASSSKFI
>Cs_F0104 | Cucsa.154470.1
DAFESLPDSLILLIFNSVSDVKTLIRCRAVSKRFNSLVPHSDSLSLKV
>Cs_F0105 | Cucsa.084310.1
LIEGLPDAISLRCLAYIPYYLHPKLELVSRSWKAAIRSVELFRARQE
>Cs_F0106 | Cucsa.092270.1
SDFSSLPEGVVAKILSFTTPSDACRSSVVSTTFVAAAQSDIVWDSFLP
>Cs_F0108 | Cucsa.090950.1
SSIGVLPEDCVSAILSLTTPSDAGKLALVSSMFRSAAESDVVWGRFLP
>Cs_F0109 | Cucsa.184550.1
DLIDGLPDAVAHQCLARVPFHLYPKLELVSHSWQAAIRSAELFRVRQ
>Cs_F0110 | Cucsa.311580.1
RHWDELIPDALGLIFSKLSLQEKLTVIPRVCKSWAKAVLGPYCWQEIDI
>Cs_F0111 | Cucsa.092310.1
DLSFLPEGVIANVLSFTTPIDACTAAAVSRVFNAAAQSDFVWDRFLP
>Cs_F0112 | Cucsa.044230.1
VPWSDLPSELWELIGNRLETEIDIIRFRSVCTLWRQEVSLPFFYYDYSS
>Cs_F0113 | Cucsa.132140.1
PSIEALPDECLFEIFRHLHSARERSSCAGVSKRWLMLLSTIRKAEI
>Cs_F0114 | Cucsa.394800.1
PHAALSFALCYLGVQDLLSVGRVCRSLHSVVQDDPLLWRNIH
>Cs_F0115 | Cucsa.394490.1
DFSALPYDVLIKIAASFNLPNLRAASFVCKAWFDAFRPLREAM
>Cs_F0116 | Cucsa.025170.1
ASTFPEDVLEHVFSFIQCHQDRNSISMVCKSWYEIERWCRKRVF
>Cs_F0117 | Cucsa.364850.1
SRWASLPPELLRDVVTRLEESESVWPARKHVVACAAVCRSWREMCKEIVKNPEFS
>Cs_F0118 | Cucsa.083350.1
MEHLPVEVIGNILSQLRGARDAVIASVTCKKWREAWRNHLHTLSFDS
>Cs_F0119 | Cucsa.119360.1
AEWSHLPKDLLYLISQRLQNPFDTMRFRSVCSSWRSVVSPKRHTL
>Cs_F0120 | Cucsa.044050.1
VRWSDLPPELWPIIGKRLDTYIDVLRFRSVCRSWRASL
>Cs_F0121 | Cucsa.106560.1
RWANLPPELLLDIIRRVEESETSWPARAVVVFCASVCRSWRTITKEIIRTPEQC
>Cs_F0122 | Cucsa.298500.1
ASFMLLPADVKLKILEALTGVDIARVECVCTELRYLASSNELWKMKFN
>Cs_F0123 | Cucsa.340020.1
SLLCDELIQEIFHKLPSPSSSAVSLVSKRWLRL
>Cs_F0124 | Cucsa.111860.1
DHFDRLPDSLLLLIFNKIGDVKALGRCCVVSRRFHCLVPQVENVVVR
>Cs_F0125 | Cucsa.127500.1
QWANLPPELLLDIIRRVEESETSWPARTVVLFCASVCKSWRKITLEIVKT
>Cs_F0126 | Cucsa.367220.1
PEIDRLPIDLLAHIFAMITSFTDLAQACGVCRKWKEGVKLSLGRRKSLS
>Cs_F0127 | Cucsa.195760.1
TSINDLPDVLVSNILALVSDTRTRNSLSLVCRKFLSLERATRFS
>Cs_F0128 | Cucsa.097160.1
SLFSTLPDDILLNIFFKLEDDPRNWARLACVSTKFSCTIRNICWKTKCSN
>Cs_F0129 | Cucsa.307300.1
HLRFKSVCKTWYALINDPKFVTKHLL
>Cs_F0130 | Cucsa.055390.1
DLFDLLPDSILHLIFTKLTHAPSLIRCLAVSKRFASLIPQSDSVFLSIP
>Cs_F0131 | Cucsa.386150.1
SLLPGLNDDAAMNCFAYVRRSDYASLSCVNSRFNKQIRSGALAEL
>Cs_F0132 | Cucsa.363490.1
TVLPDELIVEIFRCLDSKLSRDACSLVCRRWLKLERLSRTT
>Cs_F0133 | Cucsa.308000.1
SGLWDISDDILFNILKVLRPLDLVRVASTCRHLRSLAALI
>Cs_F0134 | Cucsa.185780.1
LHSDILQTHILTRLDGAALTSTASTSSRFRSLSSEDQLWRRVCS
>Cs_F0135 | Cucsa.090110.1
SPWAELTHECLTNILSRLTMEQRWRGPMLVCKHWFRAATDPSLFSHFDL
>Cs_F0136 | Cucsa.392080.1
DLFDGLPDDLVVVVLGKLSATASSPLDLVNVMITCKRFNRLALHPIVLSK
>Cs_F0137 | Cucsa.156100.1
NYFPDEVLEHVFDYVTSHRDRNAVSLVCKLWYRVDRFSRQK
>Cs_F0138 | Cucsa.084440.1
VWALPPDLTIKVFSMLDAQSLCFATATCSMFHKCAMDPSCYSNIDL
>Cs_F0139 | Cucsa.184620.1
MDSLPDAIVQCILSHMSNARDVAVCNCVSKRWKDSTP
>Cs_F0140 | Cucsa.041610.1
PGLGDLPESCAADVLKYLTPVEICVLGKMNRAFRAASWADFVWDSKL
>Cs_F0141 | Cucsa.363250.1
MPQELLREVLMRIEASETSWPFRKSVVACAGVCRSWRAITKEIVKTP
>Cs_F0142 | Cucsa.244200.1
CWASLPPELLYDVIRRLEESENTWPSRKNVVACAAVCRSWRIMCMEIVK
>Cs_F0143 | Cucsa.074400.1
MVSLYDYLQFSSVCKSWNFIALRYKHHRSLIT
>Cs_F0144 | Cucsa.258050.1
DFLDLLQPDMSRKILMCLDDISDIVRASAVSRCWQHLVIENGLSKQLCFRSFPHLSRV
>Cs_F0145 | Cucsa.054200.1
SIPLFGDELELSILARFPQSEQWKLSCVSKRYLTLVRSGELYRIRK
>Cs_F0146 | Cucsa.308050.1
IEFADRYNTALVCHRWRYLACHPRLWLRVE
>Cs_F0147 | Cucsa.281140.1
MDDLPPSLVLEILNRLADSADLARCRVASKSINVLSRDVRSVNLFCS
>Cs_F0148 | Cucsa.226870.1
SLFPGLIDDVALNCLAWTCQSDYTALSCLNSRFNKLVRNGDLYEWRKH
>Cs_F0149 | Cucsa.157340.1
DLFDVLPDDLLIHLLSRLAASASSPSDLLNLLLTCKRLNRLVLNPMVLCKA
>Cs_F0150 | Cucsa.045880.1
SLLEALPQEILIRVLCGVEHDDLKQLIRVSKTINEATLI
>Cs_F0151 | Cucsa.253590.1
SCWAYMPQELLREVLVRIESSENAWPPRKTVVACAGVCRSWRRITKEIVKTP
>Cs_F0152 | Cucsa.112570.1
SLIHQLGRDMSINCLLYCSRSEYGSIASLNRDFRSLITSGELYKLRRR
>Cs_F0153 | Cucsa.241410.1
TSISDIHPDILRTHILTRLDGPALASAACTSSELHRLTAEPKLWSAICH
>Cs_F0154 | Cucsa.322770.1
SRLESLPMDLLVKILCHLHHDQLRAVFHVSQRIRKAVLLARQFHFNY
>Cs_F0155 | Cucsa.044060.1
VRWSDLPPQLWPLIGKRLDNYIDIVRFRSVCRSWRASLPQLNAI
>Cs_F0156 | Cucsa.075690.1
DLFDSLPDDLVITILSNLSSAASSPSDFINILLTCKRLNNLGLNPMVLSR
>Cs_F0157 | Cucsa.044240.1
EIDIIRFRSVCSSWRQEVSLPPPIFYNSY
>Cs_F0158 | Cucsa.285220.1
SLISSIGRDNSINCLIRCSRSDYGSIASLNRSFRKLIRNGELYKLRRL
>Cs_F0159 | Cucsa.045860.1
SIFPDEVLERVLSLVKSHRDRSSVSLVCKDWFNAERWSRTHVF
>Cs_F0160 | Cucsa.311790.1
NILHNVLENVLHFLTSRRDRNAASLVCKSWYRVEA
>Cs_F0162 | Cucsa.022190.1
LTYKDLCCVSISSPRLRRLSDHDSLWSHLLF
>Cs_F0163 | Cucsa.374100.1
VPWSELPPEIWPAVGKHLHNYIDVLRFRSVCRSWRSSLP
>Cs_F0164 | Cucsa.322450.1
PLLPGLPDHVAQFCLSHVPPSLLFSVSRSWRRLLYSPSFPPFSSL
>Cs_F0165 | Cucsa.394990.1
DFFDSLPDDLLISILSKLVSSASSPSHFINALITCKRFNHLGRHSLVLSKAS
>Cs_F0166 | Cucsa.105770.1
VTMDSLPEVLIWEILNRVKKTVDRNSLALSCKRLHRLDKENRQFL
>Cs_F0167 | Cucsa.044040.1
TRWSDLPAELWTAIGRHLHSYIDVLRCRAVCRSLRASF
>Cs_F0168 | Cucsa.368720.1
DPRDRNAISQVCHRWYEL

>Gm_F0001 | 16274045
YLSYVPDDLIVEILSRLPVKDLMRFRCVCKTWKSIIFDPSFVKKHLE
>Gm_F0002 | 16291847
LPLPFLPDELVVEILSRLPVKSLLQFRCVCKSWMSLISDPYFMKKHLH
>Gm_F0003 | 16257661
RSLPDELLFEVFARMTPYDLGRASCVCRKWKYTIRNPVFWRNACL
>Gm_F0004 | 16298363
LPLPFLPDELVVEILSRLPVKSLLQFRCVCKSWMSLIYDPYFMKKHLH
>Gm_F0005 | 16262635
RSLPDELLFEVFARMTPYDLGKASCVCRKWKYTIRNPVFWRNACL
>Gm_F0006 | 16298509
SDHLPREVLTEILSRLPVRSLLRFRSTSKSWKSLIDSQHLNWLHLT
>Gm_F0007 | 16298365
THTLPIELIQEILQRLPVKFLLQLRCVCKSWKSLISHPQFAKNHLH
>Gm_F0008 | 16274401
SDHLPREVVTDILSRLPAKSLLRFRSTSKSWKSLIDSQHFNSVHLS
>Gm_F0009 | 16254145
VSLDVLPDDLLERILAYLPIASIFRAGCVSKRWHEIVNSERFVWNLSH
>Gm_F0011 | 16312086
AMAQLPQDLIEEILSWLPVKSLMRFRCVSRTWNSLIFQAHFVKLNLQ
>Gm_F0013 | 16312087
AMAQLPQDLIEEILSWLPVKSLMRFRCVSRTWNSLIFQAHFVKLNLE
>Gm_F0014 | 16272705
NIWAMLPEDLLHEILARVPPFLIFRLRLVCKRWNSLLQDSSFLKFHSS
>Gm_F0016 | 16252592
VSLLDLPDLPLECILEHLSPAELCRVATVCTSLRDRCRSDHLWKKHME
>Gm_F0017 | 16278997
QTWSDLPTELLELILSRLSLDDNVRASVVCKRWHSVATSVCVVNQS
>Gm_F0019 | 16255744
ELELLPSDILMHILRLLGPKEAAKLSVVCKALRSLVSDNRLWIHFLQ
>Gm_F0021 | 16312080
AMAQLPQDLIEEILAWLPVKSLMRFRCVSRTWNSLIFQAHFVKLNLQ
>Gm_F0022 | 16312089
VNLDPLPQDLIEEILSWLPVKSLMRFRCVSRTWNSLIFQAHFVKLNLQ
>Gm_F0023 | 16272690
TQTLPLELIREVLLRLPVRSVLRFRCVCKSWLSLISDPQFRISHYD
>Gm_F0024 | 16301737
QHLPQELVSNILSRLPAKDLVKCKRVCKSWFDLITDYHFVTNHYV
>Gm_F0025 | 16258508
PHASLLPEELIVEILSWVPVKALMQFRCVSKTWNSLILHPTFVKLHLH
>Gm_F0026 | 16255700
TLIPNLPDELSLQIIARLPRICYFNVRLVSKRWKSTIMSSELYKLRKE
>Gm_F0027 | 16274078
PNASLLPEELIAEILSWVPVKALMQFRCVSKTWNSLILHPTFVKLHLH
>Gm_F0028 | 16280911
LFPDEILVEILHRLPSKSILRCSAVCKSWRSLISNESFISLHRR
>Gm_F0029 | 16312090
AMAQLPQDLIEEILSWLPVKSLMRFRCVSSTWNSLIFQAHFVKLNLQ
>Gm_F0030 | 16242815
IIWSKLPPEILEYILSFLPLKTFLNLRSTCKGFWSLIFSPPFISKHCS
>Gm_F0031 | 16262525
RLIPNLPDELSLQIIARLPRICYFNVRLVSKKWKSTIMSSELYKLRKE
>Gm_F0032 | 16304112
KMVDLPQELIHEILLRLPVKSLIRFKTVCKSWLSHISDPHFTASHFK
>Gm_F0033 | 16304009
SNMANLPVEVVTEILSRLPVKSVIRLRSTCKWWRSIIDSRHFILFHLN
>Gm_F0034 | 16315750
TTISSLPDDIVLDCLSRVPTSSLPALSLVCRRWSRLLSSPDFSDLRRH
>Gm_F0035 | 16284094
TTILSLDPDIVTTIFAFLDMFDLVRCSLVCKLWNAIVESRSLREFCER
>Gm_F0036 | 16306941
FSLDDLNEDLLERVLSWLPTSSFFRLTSVCKRWKSAAASVSFKLACSH
>Gm_F0037 | 16269291
MANLPVEVVTEILSRLPVKSVIRLRSTCKWWRSIIDSRHFVLFHLN
>Gm_F0038 | 16295265
FSLDDLNEDLLERVLSWLPTSSFFRLTSVCKRWKSAAASVSFKLACSR
>Gm_F0039 | 16246991
PVLPEDLIVEILSWVEVKNLMRFRCVSKSWNSLIFNPTFIKLHLQ
>Gm_F0040 | 16261392
FLPDDILEMCLVRLPLTSLMNARLVCKKWRSLTTTPRFLKIRRE
>Gm_F0041 | 16254513
FLPDDILEMCLVRLPLTSLMNARLVCKKWRSLTTTPRFLHMRRE
>Gm_F0042 | 16267644
HSLPLELIEEILLRLPVRSILRFKCVCKSWFSLISEPQFAVSHYD
>Gm_F0043 | 16266058
NLPFDILANIFSFLSPDSLARARSVCKNWHTCSKAYRIAT
>Gm_F0044 | 16269062
FLPQELIIQILLRLPVKSLLRFKCVSKSWLSLITDPHFAKSHFE
>Gm_F0045 | 16281178
LPEELISEILFRVPVRSLLQFRCVCKSWKTLISHPQFAMHRLR
>Gm_F0046 | 16302394
FDPLPADILMQIVRLLGPKHAARLCLVSKSWRSLVSDNALWAHFLQ
>Gm_F0047 | 16294771
MELQDLPEGCIAKILSYTTPVDVCRLSLVSKAFRSAAESDTVWDCFLL
>Gm_F0048 | 16245286
YFSQIPPELFHHILKFLSSEDLVSCSLVCRFLNYAASDEALWRRLYC
>Gm_F0049 | 16271858
DRLSDMPDCIIHHILSFMETKDAIQTCVLSKRWRYLWASVPCLNFSSK
>Gm_F0050 | 16250181
MSVLDLPELVLECILEKLPPPSLCQMAGVCRSLRESCVSDHLWERHMK
>Gm_F0051 | 16272836
PVLPQELIVEILSWLPVKPLMRFRCVSKAWYSLIFHPSFIKLHLQ
>Gm_F0052 | 16280306
MDTLPEDCVSKILSYTSPPDACRFSMVSSTLRSSADSDLLWRTFFP
>Gm_F0053 | 16311093
QTLPLDLIELILLKLPVKSVTRFKCVCKSWLSLISDPQFGFSHFD
>Gm_F0054 | 16283266
YFSQIPPELFNHILKFLSSEDLVSCSLVCRFLNYAASDEALWRRLYC
>Gm_F0055 | 16315707
MSVLDLPELALDCILERLPPSSLCRIAAVCRTLRERCVSDHLWEKHMR
>Gm_F0056 | 16261860
MDLTDDLLHMVFSFLDHPNLCRAARVCKQWRTASAHEDFWKSLN
>Gm_F0057 | 16294294
MSVLDLPELVLECILEKLPPASLCQMAGVCRSLRESCVSDHLWERHMK
>Gm_F0058 | 16309780
WSPLLCDELIEEILSRLPVKPLIQFKCVCKGWNSLMSDPYFIKLHLS
>Gm_F0059 | 16311092
HTLPMELMREILLRLPVRSVSRCKCVCKSWNFIISNPQFGNSHYD
>Gm_F0060 | 16266583
DRISELPDDVVYHILSFLTIKEAIATSLLSTRWRFLWTMLPSLHIDCS
>Gm_F0061 | 16242873
PWLSLLCNEIIEEILSRLPVKPLIQFMCVCKEWNSLMSEPYFIKLHLC
>Gm_F0062 | 16258507
PIELIVEILSWLPVKPLIRFRCVSKTWKSLISHPIMVKLHLQ
>Gm_F0063 | 16312085
AMAQLPQDLIEEILSWLPVKSFMRFRCISRTWNSLIFQAHFVKLNLQRSSRNTHILL
>Gm_F0064 | 16318045
TTINLLPEGCISYILSYTTPVDACRLSLVSKAFRSAAQSDTLWDRFIT
>Gm_F0065 | 16309532
WSPLLCDELIKEILSRLPVKPLIQFKCVCKGWNSLMSDPYFIKLHLS
>Gm_F0066 | 16281287
LPLPQDILVLIFSFLDMKSLVSVGLVCRSWNIAANDNHLWEMQY
>Gm_F0067 | 16309762
WSPLLCEELIEEILSRLPVKPLIQFKCVCKGWNSLMSDPYFIKLHLS
>Gm_F0068 | 16274074
WSPLLCDELIEEILSRLPVKPLIKFKCVCKGWNSLMSDPYFIKLHLS
>Gm_F0069 | 16318044
VYFNNLPEGCIANILSFTSPRDVCRLSLLSSTFRSAAQSDAVWNKFLP
>Gm_F0070 | 16309758
WSPLLCDELIEKILSRLPVKPLIQFKCVCKGWNSLMSDPYFIKLHLS
>Gm_F0071 | 16274058
NRISNLPDAVLCHILSFLPTKQSIVTSILSKRWKALWRSVPALHF
>Gm_F0072 | 16265733
DRLSDMPDCLIHHILSFMETKDAIQTCVLSKRWRYLWASVPCLSFSSK
>Gm_F0073 | 16270644
VLPQDLITEILLRLPVKSLVRFKSVCKSWLFLISDPRFAKSHFE
>Gm_F0074 | 16272677
HTLPMDLMREILLRLPVRSVSRFKCVCKSWLSIISDPQFGNSHYD
>Gm_F0075 | 16316119
TLPFDLIVEILLRLSVRSLLRFKCVSKSWCALISDPEFAKSHID
>Gm_F0076 | 16276244
DNISEFPDHVLLHIMSLMDTKSAVRTCVLSKRWKDLCKRLTNLTFSSS
>Gm_F0077 | 16263698
FTIPDDMMEEILLRLPVKCLLRFKYVCKSWLSLISDPHFAKFHYD
>Gm_F0078 | 16294951
DYISDLPNECLASVFQFLSSADRNRCSLVCRRWLQIEGQSRHRLSL
>Gm_F0079 | 16309565
WSPLLCDELIEQILSRLPVKPLIQFKCVCKGWNSLMSDPYFIELHLS
>Gm_F0080 | 16309560
WSPLLCDELFEEILSRLPVKPLIQFKCVCKGWNSLMSDPYFIKLHLS
>Gm_F0081 | 16271115
QALPEELIVEILSWVPVKPLMRFKCVSKTWNSLIFHPTFVKLHLQ
>Gm_F0082 | 16253877
FNIESLPHDCVSEILSHTSPLEACMVSLVSPTLRSCANSDTVWRSFLP
>Gm_F0083 | 16307164
DYISDLPNECLASVFQFLSSADRSRCSLVCRRWLQIEGQSRHRLSL
>Gm_F0084 | 16260117
AILSEDLIVEILTWVPVKSLMRFRCVSKSWNSLIFHPAFVKLHLQ
>Gm_F0085 | 16274023
DKISALPDEVLGHILSFLSTQEAISTSLVSKRWQPLWLSIPILDLDD
>Gm_F0086 | 16261390
LPPPMLPDDLIVNILSRLRVRSLMRSKCVCKSWLSLISDPQFVKSHSG
>Gm_F0087 | 16270530
RIWSKLPQRLLDRVLAFLPPPAFFRARCVCKRWYALLFSNTFLELYLQ
>Gm_F0088 | 16276278
DRLSELPDCVVLHIMEFMDTKYAVQTCVLSKRWKDLWKRLTYL
>Gm_F0090 | 16297803
EFLPYDVIINILKRLPVKSLIRFKCVSKDWFNLFQNTPNFFTQQH
>Gm_F0091 | 16312667
MSMEHLPRELVSNVLSRLPAKVLLLCKCVCNSWFDLITDPHFVSNYYV
>Gm_F0092 | 16258506
LPEELIVEILSWVPVKALMQFRCISKTWNSLILHPTFVKLHLH
>Gm_F0093 | 16274077
PIELIVEILSWLPVKPLIRFRCVSKTWKSLIFHPIMVKLHLQ
>Gm_F0094 | 16250395
DRLSNLPDEVLHRILSSLDAKSAVQTCVLSKRWTHVWTSLPVLNFCDS
>Gm_F0095 | 16268910
MSVLDLPELALDCILERLPPSALCRMAAVCRSLRERCVSDHLWERHMR
>Gm_F0098 | 16309559
SPLLYDELIEEILSRLPVKPLIQFKCVCKGWNSLMSDPYFIELHLS
>Gm_F0100 | 16280088
DRLSELPDFVLLHIMNFIDTKDALRTCILSKRWKDLWKHLTTLSFYQ
>Gm_F0101 | 16289415
RLIPNLPDELSLQIIARLPRICYYHVRLVSRKWKATITSSELYKVRK
>Gm_F0102 | 16262773
KKIAILPWELIIEILLRLPVKSLVRFKCVCKSWLCLLSDPHFATSHFE
>Gm_F0103 | 16253420
QSWADLPAELLESILSRLILVDNIRASSVCKRWHSVASDVRVVNQS
>Gm_F0104 | 16266570
LLICGLPDDLSLMCLARVPRKYHSVLKCVSKRWRDLICSEEWYHYRRK
>Gm_F0105 | 16274684
IFPDEVVIQILARLPVKSLFRFKTVCKLWYRLSLDKYFIQLYN
>Gm_F0106 | 16274116
TDITNLSTDLIELILSLLPIPTLIRASTVCKLWHSIISSSSFSTLSN
>Gm_F0107 | 16316516
DLFSNLPDEVLSCIVSFLPNESALETSLISTRWRDLWNQVLVRHGT
>Gm_F0108 | 16260749
ERLSDLPECILLHIMKFMNTRHAVQTCVLSKRWKDLWKRLTSFSMSYY
>Gm_F0109 | 16291944
PLIPGLPDDVALNCLLRLPVQSHSSCRAVCKRWHMLLGNKERFFTNRK
>Gm_F0111 | 16280094
DRLSELPDFVLLHIMNFIDTKDALRTCILSKRWKDLWKHLTTLSFD
>Gm_F0112 | 16272360
PVLPRELIVEILSWLPVKALMRFRYVSETWNSLIFDPTFVKLHLE
>Gm_F0113 | 16259716
RIWSKLPQRLLDRVIAFLPPPAFFRARCVCKRWYALLFSNTFLELYLQ
>Gm_F0114 | 16309566
EIIKEILSRLPVKPLIQFKCVCKEWNSLISEPYFIKLHLS
>Gm_F0115 | 16263702
LPEELIQVILLRLPLRNLLHLKRVCKSWLSLISDPQFAKSHFD
>Gm_F0116 | 16257040
TNLSMLNEDLLQNILARLPALHFASAACVSKSWNSLCNRILTRPKLS
>Gm_F0117 | 16263481
EVVVEILSWVPVKALMRFRCVSKSWNSLILDPTFVKLHLQ
>Gm_F0118 | 16300085
DYLPEALVLQILYRLPPTTLVKCTSVCKAWNKIIRSHDFISSHLL
>Gm_F0119 | 16244163
LNSGILIEILSHVPAKDLLSLKRVCKEWHHVISSRCFVEAQL
>Gm_F0120 | 16309761
EIIKEILSRLPVKPLIKFKCVCKEWNSLISEPYFIKLHLS
>Gm_F0121 | 16252593
LPEWTLDCILECLPPQDLCRVAQVCTSLRDRIRSDALWEKKIK
>Gm_F0122 | 16277553
VDWKCLPDDTVIQLLSCLSYQDRASLSSTCKTWRSLGSSLCLWSSLDL
>Gm_F0123 | 16301738
MSMEHLPGELVSNVLSRLPSKVLLLCKCVCKSWFDLITDPHFVSNYYV
>Gm_F0124 | 16309555
WSPLLCDKLIEEILSRLPVKPFIQFKCVCKGWNSLMSDPYFIKLHLS
>Gm_F0125 | 16296354
RLIPNIPDELSLQIIARLPRICYYHVRLVSRRWKTTITSLELYKVRK
>Gm_F0126 | 16298795
IFPDEVVIQILARLPVKSLFRFKTVCKLWYRLSLDKKNPMI
>Gm_F0127 | 16317094
DWIGNLPNEIIQHILSLLPTKDAVKTSVLSRRWHSQWMFVRNLD
>Gm_F0128 | 16262412
DRLSDLPECVLLHILTFLNAKHAVRTCVLSTRWKDLWKRLPTLILHSS
>Gm_F0129 | 16303321
DRISELPDNVLLHIMNFVDTKDAVKTCVLSKRWKDLGKGLVKLTF
>Gm_F0130 | 16307016
MDLTDDLLHMVFSFLDHPNLCKAARVCKQWRGASAHEDFWKSLN
>Gm_F0131 | 16281599
PCFMRLPMELKLLILERLPGVDLAKVACTCSELRYLSTSNELWKKKYE
>Gm_F0132 | 16270350
RLIPSLPDEISIQILARVPRIYYLNLKLVCRAWKETFVSSELFCVR
>Gm_F0133 | 16276290
DRLSDLPDFVLLHIMKFMSMKHAVQTCVLSKRWKELWKRLTNLALHSS
>Gm_F0134 | 16276258
DRISELPDSVLLHIIEFMDTKSGVQTCVLSKRWKDLWKSLTNLSFDYS
>Gm_F0135 | 16249008
LLEELISNILHRVPVRSLLQFKCVCKSWNSLISDPLFAKDHLC
>Gm_F0136 | 16263138
MLLFLPDDVFAIVSRFMSPRDVCNLCLCCKSLNALVASEKLWLTQCD
>Gm_F0137 | 16303567
DRLSDLPDLVLLHIMKFMSMKHAVQTCVLSTRWKELWKRLSNLALHSS
>Gm_F0138 | 16250111
LSITDLPPALISEILNCLDPKDLGVVSCVSTIFQRVASEHGAWKQFYC
>Gm_F0139 | 16269118
SILSSLPEDVALKIASLLQVRDLCALGCCSRFWRELCFSDCIWESLVR
>Gm_F0140 | 16259504
RLIPSLPDEISIQILARVPRIYYLNLKLVCRAWKETLVSSELFCVR
>Gm_F0141 | 16264929
VLPEECVATIISLTSPKDACQLSLVSPSFKEIADSDAVWANFLP
>Gm_F0142 | 16280563
MEFQGLPEGCIASILSRTTPADVCRFSVVSKIFRSAAESDAVWKRFLP
>Gm_F0143 | 16259885
QIWKNLPEDLFEPVIARLPIATFFRFRSVCQRWNSLLSSQSFSLHCA
>Gm_F0144 | 16291828
AILPEDLMIEILARVRVSNPLQLRCVCKRWKSLVLDPQFVKKHLH
>Gm_F0145 | 16312670
PHLPQELVSNILSRLPAIDLVKCKSVCKSCITKAKRRNSWSLHKY
>Gm_F0146 | 16307155
YLDDNVLFEVLKHVDARSLAMAGCVSKQWQKAARDERLWELICT
>Gm_F0147 | 16257477
MEMLPLEICMKIFCLLDYQHLAVAQQVCRKWKLVASDNTLWSNLFK
>Gm_F0148 | 16266572
PIICGLPDDISLMCLARIPRKYHSVLKCVSKRWRDLICSEEWICYR
>Gm_F0149 | 16284580
SHINNLDDGCLMHIFNFLPPIPDRFNTALVCHRWNYLACHPRLWLRVDR
>Gm_F0150 | 16271903
QIENLPDIVLHDILSRLPEKDAARTSVLSKKWAEIWSTFPILSFTDT
>Gm_F0151 | 16280356
STDILRLIFDNLPIPDLARASCVCRLWNSVASQRDMVTR
>Gm_F0152 | 16266571
PIICGLPDDISLMCLARIPRKYHSVMKCVSKRWRNLICSEEWFCYRR
>Gm_F0153 | 16290615
LAHFSLAMSLKILSWLPVKALLRFRCVCKSWKSLMLDLSFVKLHLQ
>Gm_F0154 | 16318216
STDILRLIFENLPIIDLARASCVCRLWCSVASQRDMVTR
>Gm_F0155 | 16306498
TLSKLPEPLVSHILSFLPTKDAVRTSVLSKKWQFRWTFITK
>Gm_F0156 | 16314163
QSWADLPAELLESILSRLILADNIRASAVCRRWHSVASDVRVVNQS
>Gm_F0157 | 16255035
FSLDDLNEDLFERILSWLPTSTFFRLNSVCKRWKSVAASASFKLACSH
>Gm_F0158 | 16298248
RNWLDLPRDVVCTIFQKLGAIEILTRAQRVCSVWRGISKEPLLWRTIDM
>Gm_F0159 | 16295455
TSIEALPDECLFEIFRRLPAGEDRSACACVSKRWLMLLSSICKSEISV
>Gm_F0160 | 16255142
TSIESLPDECLFEILRRLPAGQDRSVCASVSKRWLMLLSSICKNETYSN
>Gm_F0161 | 16285642
EIWKDFPEDLFEAVIARLPISTFFRFRSVCRQWNSMLNSQSFSQHCT
>Gm_F0163 | 16291966
RNWLDLPRDVLCTIFQKLGATEILTRAQGVCSVWRAISKEPLLWRTIDM
>Gm_F0164 | 16309776
PWSSLLCNEINKEILSRLPMKPLIQFKCVCKEWNSLISEPYFIKLHLS
>Gm_F0165 | 16280116
DRLGKLPENVLLHIMNFMETRHAVQTCVLSKRWNNLWKSLTTLTFHHF
>Gm_F0166 | 16262025
TSIESLPDECLFEILRRLPAGQDRSVCASVSKRWLMLLSSICKTEIHSY
>Gm_F0167 | 16316155
MSPMILPEELLVEILSWVPVKDLLRFRCVAKWLRALISDPTFVKLHLL
>Gm_F0168 | 16309696
DRISSLPNELLCHILSFLPTKQAVATGILSKRWGPLWRSVSTLDFND
>Gm_F0169 | 16247176
SIDIIITILMSLNVVDLAVASLVCKMWNKACRDPSLWRKIDL
>Gm_F0170 | 16263316
TSLSMLNEDLLQNILARLPSLHFASAACVSKSWNSLCSRILSRPKLSS
>Gm_F0171 | 16294964
YLDDNVLSEVLRHVDARSLAMAGCVSKQWQKMARDERLWELICT
>Gm_F0172 | 16293948
NIDILREILKRLDGPSLGVAACVCRLWCSLTRNDDSLWEHLCFRHVS
>Gm_F0173 | 16307506
EIWKDFPEDLFEAVIARLPIATFFRFRSVCRQWNSMLTSQSFSLHCT
>Gm_F0174 | 16294380
LSITDLPPALISEILNCLDPKDLGVVSCVSPILQRVASEHHAWKQFYC
>Gm_F0175 | 16269447
NFLLCLPDDVFGMVSRFLLPRDVCNLSLCCKSLYALSSSEKVWFPQCY
>Gm_F0176 | 16255001
MDLTDDLLHMVFSFLDHPNLCKAARVCKQWWTASAHEVFWKSLN
>Gm_F0177 | 16307300
SRWANLPPELLLDIIQRLEASETSWPARRALVACASVCKLWREITKDVVKTPEQC
>Gm_F0178 | 16309867
TEITNLSTDLIELILSLLPIPILIRASTVCKLWHSIISSSSFSTLSN
>Gm_F0179 | 16250517
NIDILREILKRLDGPSLGVAACVCRLWCSLTSNDDSLWEHLCFRHVS
>Gm_F0180 | 16260728
PHEALFLVLSYLPVYEVVVMSQVCTSLRDAVNNDILPWLNVI
>Gm_F0181 | 16270724
QIWKKLPEDLFEPVIARLPIATFFCFRSVCQRWNSLLTSQSFSQHCA
>Gm_F0182 | 16311229
DLFSNLPDQILCRIVSFLPNESSLETSLLSTRWRDLWNEALVKHGT
>Gm_F0183 | 16253878
MELLPYDCFAHILSFTSTQDVCRSSLVSSIVQSMADSDAVWEKFLP
>Gm_F0184 | 16254877
RIWSKLPPDVVEHILLLLPLKTLLNLRPTCKAFTSLLFSPSFVSKHSS
>Gm_F0185 | 16294773
SRWANLPPELLLDIIQRLEASETSWPARRALVACASVCRLWREITKDVIKTPEQC
>Gm_F0186 | 16307121
SSFTDFPEDIQVCILSFLGPPEIATLACTSKRMGSLCATDSKLWFSMC
>Gm_F0187 | 16295153
MDLTDDLLHMVFSFLDHPNLCKAARICKQWRGASAHEDFWKSLN
>Gm_F0188 | 16303669
HTLPEDLITEILMMLPVRSILRFKCMCKLWFSLISDPEFARSHFA
>Gm_F0189 | 16309692
DRISNLPDVVLSHILSLVPTNVAVATSVLSKRWKLLWRSVSTLNFNHS
>Gm_F0190 | 16287155
DRISDLPDAVLHQILFLLPIKCVAQMSILSKRWKFLWSTFPDLDFT
>Gm_F0191 | 16250318
DCFCLLPIEVVLTILSLLPFKEVVRTCVLSKDWLDICKSTPNIEFNE
>Gm_F0192 | 16280559
MKSQDLPEGCVAHILSYICTPEDIVRLSLVSKAFYSAADYDTVWDRFIP
>Gm_F0193 | 16306763
TSVEALPDECLFEIFRRLPSGEDRSACACVSKRWLMLLSSICKNEICVN
>Gm_F0194 | 16309574
EIIEEILSRLPVKPLIPFKCVCKGWNSLMSEPYFIKLHLS
>Gm_F0195 | 16270823
PLLPGLPDDLAIACLIRVPRVEHGKLRLVCKRWYHLLSGNFFYSLRRS
>Gm_F0196 | 16304888
DRLSNLPDDIIDRVLYFLDAVSAVQTSVLSKRFIYLWTSLPVLKFHDP
>Gm_F0197 | 16299617
LWSTEILITIFMSVNIVDLAVASLVCKMWNTACRDPSLWGKIDL
>Gm_F0198 | 16260459
SFLLCLPDDVFGLVSRFLLPRDVCNLSLCCKSLYALGSSEKVWFTQCD
>Gm_F0199 | 16282799
DYTLRLSDDCLAAIFHFLSTADRKRCSLVCRRWLRVDGQRRHRLSLN
>Gm_F0200 | 16259971
PLLPGLPDDLAIACLIRVPRVEHSKLRLVCKRWYRLLSGNFFYSLRRS
>Gm_F0201 | 16252445
TIFPGELIGAILLWLPVRSVLRFKCVCKSWLSVISDPHFAKSHFE
>Gm_F0202 | 16304168
SIISSLPEDVALKIASLLQVRDLCALGCCSMFWKELCFSDCIWESLVR
>Gm_F0203 | 16262843
MERLPLEICMKIFYLLDYQHLAVAQQVCRKWKLVASENALWSDLFK
>Gm_F0205 | 16303671
HTLPEDLITEILMMLPVRSILRFKCMCKSWFFLISHPEFARSHFA
>Gm_F0206 | 16311418
PLLPGLPDDLAIACLIRVPRVEHRKLRLVCKRWYRLLVGNFFYFLRKS
>Gm_F0207 | 16314618
FNIESLPHDCVSEILSHTSPLVACIVSLVSPSLCSCANSDTVWRSFLP
>Gm_F0208 | 16315045
DRLSELPDSVLVHIMELMETRNAVQTCVLSQRWKNLWRHHSVSLIDLL
>Gm_F0209 | 16307258
DRISCLPGHVIDQVLSHLSIREAVRTSVLSSKWRYKWATLPILVFDT
>Gm_F0210 | 16309556
EILSRLPVKPLIQFKCVCKEWNSLILEPYFIKFHLS
>Gm_F0211 | 16304687
GIFQLSDEVLSLKILARLTPRDIASVSSVCRRLYELTKNEDLWRMVCQ
>Gm_F0212 | 16263696
MEEILLRLPVRCLVRFKCVCKSWLSLISDPQFAKSHYD
>Gm_F0213 | 16276255
DKISELPDNILLHMMDFMDTREAVQTCVLSKRWNNLWKRLSTLLFNT
>Gm_F0214 | 16275894
ADWSSLPRGILEMVAERLTFIDCLSISKVCTSWNRVLGEELPRWQRH
>Gm_F0215 | 16269982
PHEAMFLVLAYLPVYEVVVMSQVCTSLRDAVNNDILPWLNVF
>Gm_F0216 | 16258726
PLLPGLPDDLAIACLIRVPRVEHRKLRLVCKRWYRLLVGNFFYSLRK
>Gm_F0217 | 16276254
DKISELPDNILLHMMNFMDTREAVQTCVLSKRWNNLWKRLTSLLFNSS
>Gm_F0218 | 16298628
PLLPGLPDDLAVTCLIRVPRIEHRKLHLVCKRWRRLLSEDFFYSLRKS
>Gm_F0219 | 16261710
GLGRFDDNLLFEVLKHVDARTLAMAGCVNKQWHKTAQDERLWELICT
>Gm_F0220 | 16295002
FTDFPEDIQVSILSFLGPSEIATLACTSKKLGSLCSTVSKLWFSMCE
>Gm_F0221 | 16307538
PILPGLPDDVAEYCLALVPRSNFPAMGVVCKGWRSFIQSKEFTTVRK
>Gm_F0222 | 16247486
GIYRLAEDSLRQIFCRLPLREIMICRSVSKFFLQLLSTPSFLQVLS
>Gm_F0223 | 16263021
NLIPSLPDDVALNCLGRIPRSQHPTLSLVSKPIRTLLSSPILFTTRTL
>Gm_F0224 | 16304119
MVNQILLRLPVKSLLQFKTVCKSWLSHISDPHFAISHFD
>Gm_F0225 | 16262453
DLRVLPDEILCSILERLTPRDAARVSCVSSVMYILCNEDPLWMSLCL
>Gm_F0226 | 16274516
PLLSGLPDDLAIACLIRVPRIEHRKLHLVCKRWHRLLSEDFFYSLRKS
>Gm_F0227 | 16297388
DRISQFPDHVIHHILSHLRNVNDAIRTSVLSKRWRELWYSYSVLIFD
>Gm_F0228 | 16309697
DRISHLPDVLLLQILSLLPTKQAVITGILSKRWRPLWPAVSVL
>Gm_F0229 | 16289262
GIFQLSDEVLSLKILAQLTPRDIASVSSVCRRLYELTKNEDLWRMVCQ
>Gm_F0230 | 16248239
ACGLPARLLWEVMRRLPPPGLLSAAKVCKGWRDTAKRMWRAA
>Gm_F0231 | 16254139
EFEHLPEGCIANIVSFTTPPDACVLSLVSSSFRSASVTDFVWERFLP
>Gm_F0232 | 16261739
RIWSKLPPDVVEHILLLLPLKTLLNLRPTCKAFTCLLFSPSFVSKHSS
>Gm_F0233 | 16271921
DYISTLTEHIIHEILSRLTMPDVARISCLSKTWKNF
>Gm_F0234 | 16256187
IGLCLLPQELIQNIFLSLVLPEIIRLKLVNKSFSRIISDHAFVRQCNN
>Gm_F0235 | 16256409
SGIWELSDDILTKILASLGPMDLTRVSATCHHLRSLAASVMPYTKLNL
>Gm_F0236 | 16271904
DMISTLPKTILHDILSRMPEEDAVRTSVLSKSWAETWSTYPILYFSD
>Gm_F0237 | 16252987
TLIPGLPNDVAASILSKVPYSHHGRLKATCKSWKLLLSSKSFLASL
>Gm_F0239 | 16270672
NRIGDLPMNVIVSILQRLPFQDLVKTSVLARAWRYMWSSTPRREFRDD
>Gm_F0240 | 16252930
LIERLPDAVAIRCLARVPFYFHPVLELVSRSWQAAIRSPELFKARQE
>Gm_F0241 | 16262694
TEWKDIPVELLMQILSLVDDQTVIIASGVCRGWRDAIY
>Gm_F0242 | 16296083
TEWKDIPVELLMQILSLVDDQTVIIASEVCRGWREAICF
>Gm_F0243 | 16278402
ESIASLNSDLLYDILRRLDGPTLASAACTCASFSSISKEESLWENVCS
>Gm_F0244 | 16299099
CGILQLSDEVLSLKILARLTPRDIASVASVCRRLYELTENEDLWRMVCQ
>Gm_F0245 | 16316600
MGLDQLPSALVATIMSKLDIASICSLASTSSTFRSCARHILSFLPTF
>Gm_F0246 | 16293669
ELISGLPEDVARDCLIRIPYEQFPAVASVCKGWNTEIHSPDFHRRRRT
>Gm_F0247 | 16249266
SDWSELTRECLINILSRLSVEDRWRGTMLVCKSWFSVFKEPSLHFVFNL
>Gm_F0248 | 16292517
DIISKLHESILGHILSFLPTMEAVHTSVLSKSFHSLGKKMQKEQFVCF
>Gm_F0249 | 16280091
DRLSELPDFVLLHIMNFIYTKDALRTCILSKRWKDLWKHLTTLSFYQ
>Gm_F0250 | 16317286
RRWEDLDIDILVKIFQLLDIFELTSGISRVCSAWRMACCDPLLWKTLDL
>Gm_F0251 | 16309163
MHGDILEAIFSHVPLIHLVSASHVSHEWKRAISTSLRYVN
>Gm_F0252 | 16250822
PRLGDIPESCVALVLMYLDPPDICKLARLNRAFRDASSADFIWESKLP
>Gm_F0253 | 16270704
PILPGLPDDVSKHCLALVPRSNFPAMGGVCKRWRGFIRSKEFITVR
>Gm_F0254 | 16290103
TEWKDIPVELLMQILSLVDDQTVMIASEVCRGWREAICF
>Gm_F0255 | 16252964
DSSGLPGNLLWEVLRRLPPAGLLSAAKVSRGWREMTRSLWRAAE
>Gm_F0256 | 16243922
DLISDLPQSIIESILVQLPIRDAVRTSILSSKWRYKWASITRLVFDD
>Gm_F0257 | 16272059
ELISGLPEDVARDCLIRVSYQQFPTVASVCKLWKSEIHAPEFHRQRRS
>Gm_F0258 | 16265281
DWISDLPDAVLHQILFLIPIKCVAQMSILSKRWKFLCPQPISNLFQ
>Gm_F0259 | 16245740
DYTLRLSDDCLAAIFHFLNTADRKRCSLVCLRWRLVDGQRRHRLSLN
>Gm_F0260 | 16314263
NLHTLSDELVLDILGFLDSTSLGVLASVSKSFYVFTNHEPLWRNLVL
>Gm_F0261 | 16281237
SRWASLPPELLRDVINRLEASESTWPGRKHVVACAAVCKSWREMCKEIVSSPEFC
>Gm_F0263 | 16260679
CGILQLSDEVLAHNILSRLTPRDVASIGSVCRRIRQLTKNEHVRKMVCQ
>Gm_F0264 | 16248037
DLISDLPQSIIESILVQLPIRDAVRTSILSSKWRYKWASITQLVF
>Gm_F0265 | 16270026
CSILQLSDEVLAHNILSRLTPRDVASIGSVCRRVRQLTKNEHVRKMVCQ
>Gm_F0266 | 16305340
VEILSWLPVKVLIRFKCVSKTWNSLIFHPMLVKLHLE
>Gm_F0267 | 16306014
ADIPDECLAGIFQFLSSVDRKTCSAVCRRWLRVDGENRQRLS
>Gm_F0268 | 16305312
PGIEVLPDECLFEIFRRLPSGKERSSCACVSKRWLMLMSTICKDEI
>Gm_F0269 | 16254849
GLAHFDDNLLFEVLKHVDARTLAMSGCVNKQWHKTAQDERLWELICT
>Gm_F0271 | 16266089
ELISGLPEDVARDCLIRVSYQQFPTVASVCKLWKSEIHAPEFRRQRRS
>Gm_F0272 | 16278478
GGLPASLMWEVMRRLPPPGLLSAAKVCKGWRDTTKRLWRAVEEL
>Gm_F0273 | 16280044
TTLPDELIVEILLRLPVRTLLRFKCVRKSWLFLISDPQFTKSHFD
>Gm_F0274 | 16284294
MDQLPVEVIGNILSHLRAARDVVIASATCRKWRQACCKHLHTLSFSS
>Gm_F0275 | 16286513
LESVGDLAINVILKKLGAQDIARVACVSKRFSSSASDDTLWINLCF
>Gm_F0276 | 16309540
ELIKEILSRLPVKPLIQFKCVYKGWNSLMLDPYFIKLHLN
>Gm_F0277 | 16248313
ESITSLSSDLFYDILRRLDGPTLASAACTCASFSSISKEESLWENVCS
>Gm_F0278 | 16257310
LIPYLPNDVALNCLARIPRSHHPTLSLVSKPIRSLLYSPLLFTTRSL
>Gm_F0279 | 16261700
DIPDNCLACIFQLFPPADQKKLSLVCRRWLKVEGH
>Gm_F0280 | 16281182
KLILLRVPVRSLILFKCVCKSWKTLISDPQFAKDHLC
>Gm_F0281 | 16283758
LESVGDLAIHVILSKLGAQDTARVACVSKRFCSSASDDTLWINHCF
>Gm_F0282 | 16292105
NLPRDLVSQIVSGLGLIDFLSFRGVCEDWRVASSTLSSEVKESL
>Gm_F0284 | 16281369
RRWEDLDIDILVKIFQLLDIFELTSGISRVCSAWRLACCDPLLWKTLDL
>Gm_F0285 | 16297266
ELISGLPEDVARDCLIRVPYDQFPAVASVCKGWSAEIHSPDFHRRRRT
>Gm_F0286 | 16309579
ELIEEILSRILVKPLIQFKCVCKGWNSLMSDPYFIKLHLS
>Gm_F0287 | 16285673
PILPGLPDDVAEYCLALVPRSNFPAMGGVCKIWRSFIQSKEFATVR
>Gm_F0288 | 16304132
INSCFPDELIVEIFSRLHSKSTRDACSLVCRRWFRLERRTRTTL
>Gm_F0289 | 16262135
ELIPGLPYEIAELCLLHVPYPYQALSRSVSSTWNRAITHPSFIYSK
>Gm_F0290 | 16249074
PWEALILVATYLDPKTLAMASCVSKSWFSSMSSDIIWKPILA
>Gm_F0291 | 16266640
PRLGDIPESCVALVLMYLDPPDICKLARLNRAFRDASVADFIWESKLP
>Gm_F0292 | 16272244
SAISNMAQDYLFTILLLLPIDAILSLSMTCKRFRALSSSHTLWRSLCK
>Gm_F0293 | 16313728
DSSGLPGNLLWEVLRRLPPAGLLTAAMVSRGWREMTRSLWRAAE
>Gm_F0294 | 16264927
VLPEECVATIISLTSAKDACQLSPVSPSLKAIADSDAVWANFLP
>Gm_F0295 | 16274957
GIFQLSDEVLSLKILARLTPRDIASVGSVCRHLYELTKNEDLWRMVCQ
>Gm_F0296 | 16246921
GDILEAIFSHVPLIHLVPASHVSNSWKRAVSSSLAHVR
>Gm_F0297 | 16254569
EWGELPPELLESISKTLTIYVDYLRFRSVCRSWRSSVPKIPLHLP
>Gm_F0298 | 16263934
GLCLLPQELIQNIFLSLVLPEIIRLKLLNKSFSRIISDNTFVRQYNS
>Gm_F0299 | 16278883
PGLGDIPESCVACVFLHLTPPEICNLARLNRAFRGAASSDSVWEAKLP
>Gm_F0301 | 16291895
SCWANMPQELLREVLLRIEASEDTWPPRKSVVSCAGVCRSWRHITKDIVKTPELS
>Gm_F0302 | 16301582
MNYFPDEVIEHIFDYVVSHSDRNALSLVCKSWYRIERC
>Gm_F0304 | 16311095
QSLTTLPQELIREILLRLPVKSLLRFKCVWFKTCSRDVVYF
>Gm_F0305 | 16243241
EFSSLPYDVLAKIAASFDDPNLRAASLVCRAWCEALRPLR
>Gm_F0306 | 16272547
SEEVLKAVFPFLDSVDLASCMGVCTQWKDIASDDFFWKCLCA
>Gm_F0307 | 16292597
GWSNMLPEILGEIVRRVDAAEEQWPNRQNVVACACVCKRWRDITREVVRVPSH
>Gm_F0308 | 16248291
STLSLKLIKEILLRLLVRSVLRLKCVCKSWLSLISSSQFANDI
>Gm_F0309 | 16260944
MMEELVPEITTHALSYLDYPSLCRLSMTNSLMRKAANDDNAWKALYH
>Gm_F0310 | 16313652
DSIPSLSSDLFYDIFRRLDGATLASAACTCAALCSISKEENLWENVCS
>Gm_F0311 | 16272688
HTLPLPPELIREILLSLPVNSLLQCKRVSNDFYA
>Gm_F0312 | 16254837
VSIDEIPDECLGCIFQLFSPGERKMFSLVCSRWLKI
>Gm_F0313 | 16289035
GWSSMLPEILGEIVRRVDAAEEQWPNRQNVVACACVCKRWRDITREVVRVPSH
>Gm_F0314 | 16314146
MEHLPVEVIGNILSLLGSARDVVVASVTCKKWREAWRNHLHSLSF
>Gm_F0315 | 16292518
DIISQIHDSILGHILSFLPTMEAVQTSVLSTRWIDVWTSITNLKLND
>Gm_F0316 | 16253336
PGLGDIPENCVARVFLHLTPPEICNLARLNRAFRGAASADSVWQTKLP
>Gm_F0317 | 16247468
SRWASLPPELLCDVIKRLEESESTWPARKHVVACAAVCKSWREMCKEIVTSPEF
>Gm_F0319 | 16247152
QWANLPSELLLDIIQRVEESETSWPARAVVVFCASVCKSWRSITREIVKTPEQC
>Gm_F0320 | 16259981
DLIPKLPSELGLECLTRLPHSAHRVALRVCSQWHCLLQSDAFYSHRKK
>Gm_F0321 | 16269153
NTCFPDDLIVEIFSRLHSMSTRDACSLVCRRWFRLQRLTRTTLR
>Gm_F0322 | 16271736
SRWASLPPELLFDIIRRLEESENTWPARKHVVACAAVCQSWRNMCKDIVKSPEFC
>Gm_F0324 | 16289178
IPRELTEKILIKLPVKSLVSFKCVRKEWNNLISDPEFAERHFN
>Gm_F0325 | 16248578
DKLSSLPELLCLFIISLLPFKDAVRTCILSKYWLHIWKNSPKIEFSE
>Gm_F0326 | 16301818
NSLYDELLQEIFQKLPSSSSSSVSLVCKRWLRLHRS
>Gm_F0327 | 16305519
SSLGELPESCVAQIMTYMDPPQICKLATLNRAFRGASSADFVWESKLP
>Gm_F0328 | 16246947
DFSALPYDVLAKIAASFDDPNLRAASLVCRAWCEALRPLR
>Gm_F0329 | 16247439
EELPVKSLVRFKCVCRLWLSLISDPSFAISHFE
>Gm_F0331 | 16312374
VNSLYDELLQEILQKLPSSSSSSVSLVCKRWLRLHRS
>Gm_F0332 | 16281393
PGLGDIPESCISSLFMNLDPPDICKLARVNRAFHRASSADFVWESKLP
>Gm_F0333 | 16291959
DHFDRLPDSLLLLVFNKIGDVKALGRCCVVSRRFHSLVPQVENVVVR
>Gm_F0335 | 16282822
AEIDRLPIDLLAHIFVLFTSFTDLAQASGVCKKWKQGVKESLARRHNL
>Gm_F0336 | 16317266
PGLGDFPESCISSLFMNLDPPDICKLARVNRAFHRASSADFVWESKLP
>Gm_F0337 | 16253531
NLHTLSDDLVLDILGFLDASSLGILATVSKSFYVFTNHEPLLEESRSWK
>Gm_F0338 | 16292018
DRISALPDSLLFHMINFMDTKSAVQTCVLSKRWNDLSKCLTNLTFNS
>Gm_F0340 | 16313690
LIEGLPDAVAIRCLARVPFYLHPVLELVSRSWQAAICSPELFKARQE
>Gm_F0341 | 16253634
NLFSELTDDIVLNIFYKLEDDPRHWARLACVCTKFSSLVRDFCWKTKCSL
>Gm_F0342 | 16252305
EIDRLPIDLLAYIFVLFTSFTDLAQASGVCKKWKQGVKESLARRHNLS
>Gm_F0343 | 16302826
QWANLPSELLLDIIQRIEESETSWPARAVVVFCASVCKSWRSITREIVKTPEQC
>Gm_F0344 | 16309569
EILSRLPVKPLIQFKCVYKGWNSLMSDPYFIKLHLN
>Gm_F0345 | 16298317
SCWANMPQELLREVLFRIEASEDAWPPRKSVVACAGVCRSWRQITIDIVKTP
>Gm_F0346 | 16248366
YSFPEEVLEHVFSFIECDKDRGSISLVCKSWYEIERWCRRRVFV
>Gm_F0347 | 16305492
DLINKLPDGIPVAILSKLPINEAARTSILSRKWRYLWTFFCGTLEFD
>Gm_F0348 | 16248365
SCWANMPPELLRDVLMRIEASEDSWPAQKHVVACAGVCRSWREIMKEIVK
>Gm_F0349 | 16248287
LIEGLPDAVAIRCLAWVPFYLHPKLELVSRAWRAVVRGPELFKARQE
>Gm_F0350 | 16252892
DGIPSLNSDLFYDIFRRLDGATLASAACTCAALCSISKEESLWENVCS
>Gm_F0352 | 16304164
SWWANMPHELLREVLLRIESSESTWPLRRSVVACGGVCRTWRRLIVKEIVKPPQF
>Gm_F0353 | 16303167
SRWASLPPELLRDVIKRLEESETTWPARKHVVACAAVCRSWRGMCKEIVT
>Gm_F0354 | 16256166
PTIDVLPDECLFEVFRWLSSGKERSSCAYVSKRWLMLMSSICKAEI
>Gm_F0355 | 16312597
GFPHDALFFVLGYLGVRDLLSVEGVCKSLCDAVRGDPLLWRTMH
>Gm_F0356 | 16248045
KNLPDEIMLFKILPLLPSKTLIRFRCVCKLWDCFIRDPSFLHLRKL
>Gm_F0357 | 16283005
GHWANLPPELLLDIIRRVEDSETTWPARAVVVYCGSVCKSWRAVTKEIVKTPEQ
>Gm_F0358 | 16254081
CDDILHEILLRIPPPTISKLIIVSKIWLRVICSPSFRQCYVR
>Gm_F0359 | 16270175
SRLEALPLDVLIRVLCGVDHEDLKQLVRVSKTVREAAEVARRMHFEY
>Gm_F0360 | 16268328
SRLEALPLDVLIRVLCGVDHEDLEQLVRVSKTVREAAEIARRMHFEY
>Gm_F0361 | 16288313
SLLPGLIDDVALNCLAWVSGSDYAALSCINKRFNKLINSGYLYGLR
>Gm_F0362 | 16245539
QWANLPPELLLDIIRRVEDSETTWPARAVVVYCGSVCKSWRAVTKEIVKTPEQ
>Gm_F0363 | 16314816
CDDILHEILLRIPPPTISKLIIVSKIWLRVICSPSFRQCYLR
>Gm_F0364 | 16282011
DPFSNLPDEILSCIVSFLPLETSLISTRWRDLWNQALVRHGS
>Gm_F0365 | 16311096
MRLPVRSVLGFKCVCKSWFSLISDPQFGISHFD
>Gm_F0366 | 16293252
SLIPGLIDDVALNCLAWVSGSDYAVLSCINKRFNKLINSGYLYGLR
>Gm_F0367 | 16258530
GVPHDALFFVLGYLGVRDLLSVEGVCRSLCDAVRGDPLLWRTMH
>Gm_F0368 | 16303599
DFIQLLGPDMSIKILTHLDDPCDLIRVSSVSSSWHRFVIEHGLCKQLCL
>Gm_F0369 | 16247765
SLLPRMNRDSSITCLSRCSRSDYGSLASLNRSFRNIIRSGELYQWRRL
>Gm_F0370 | 16297155
MDNIPEHIVWEILSRLKKTSDRNSVSLVCKRLYYL
>Gm_F0371 | 16255573
RSWAELIPDALGVIFTNLSLQERVTVIPRVCKSWANAVTGPYCWQEIDI
>Gm_F0373 | 16247272
NFFPDEVIEHIFDYVTSQRDRNDLSLVCKNWHRLERCSRKSLFI
>Gm_F0374 | 16314186
PDIIQTHILTCLDGPSLASVASTCSQLHALSAREPLWENICH
>Gm_F0375 | 16252919
PLPPDLTIKVFSMLDTQSLCYASATCLLFSKCAKDPMCYANLDL
>Gm_F0376 | 16253446
HPDIIQTHILTCLDGRALASVASTCSQLHALSDHEPLWENICH
>Gm_F0377 | 16269820
TMEDLPASVLAEILSRFTDTTDVARCRVVSKSLNAASYEVRWLNLVCS
>Gm_F0378 | 16284257
TSLPPEKTESTSSLATLHSDIIHAHILTRLDGATLASAASVSSLMHRLCTQDDLWREIST
>Gm_F0379 | 16292768
DLISTLPDSVLVSIISLLPCNEGVRTCVLSNRWKTMWKHVPHLSLDQ
>Gm_F0380 | 16250869
LSHDELLEIFSRLPAKAIYRFTSTSKSFSKLPKETYFASKQ
>Gm_F0381 | 16273422
SLLPRMNRDSSIACLSRCSRSDYGSLASLNRSFRNTIRSGELYRWRRL
>Gm_F0382 | 16307302
MELQDLPEGCIAKILSYTTPVDACRLSVSIAFRSAAESDTVWDCFLL
>Gm_F0383 | 16277829
DVLSCLDSDTSLKIFMCLDDLADLVRVTCVSRSWRHFVIANGLCKQLCL
>Gm_F0384 | 16246694
SVFAALTDDIVLSILAKLDDDPRHWARAACVSTRFSTLIRHFCWKTKCSQ
>Gm_F0385 | 16276358
TSLDDIPENCISSMMMNFDPQEICSLARVNKTFHRASSANFVWESKLP
>Gm_F0386 | 16263617
SLIFQLGRDISINCLLRCSRSDYGSIASLNQSFRSLVRTGELYRLRRQ
>Gm_F0387 | 16284487
SLLPGLFDDVALNCLAWVNRSDYASLACINKRYNLLIRSGYLFELRK
>Gm_F0388 | 16310596
DVLSYLDSDTSIKILMSLDDLADLVRATCVSRSWRDIVIANGLCKQLCL
>Gm_F0389 | 16305928
LPDDQIVEILLRLPVRTLLRFKCVRKSWLFLISDPQFTKSHFD
>Gm_F0390 | 16265500
DRTLLLSDELLLRILSKLPDSSQQRNSNSLVCKRWLNLQGRLVRTLR
>Gm_F0391 | 16253578
FSFPEEVLEHVFSFIWSERDRNAISLVCKSWYEIERWCRRKVFV
>Gm_F0392 | 16276359
DFIQLLGPDMSIKILTHLDDPCDLIRVSAVSSSWHRFVIEQGLCKQLCL
>Gm_F0393 | 16302940
MNCFPDEVIGHIFGCVTSQRDRNAVSLVCKNWHRLERCCRKSLFI
>Gm_F0394 | 16256693
SLIFQLGRDISINCLLRCSRSDYGSVASLNQSFRSLIRTGELYRLRRQ
>Gm_F0395 | 16269068
TTIKSLPKELQVEIFAKVATRSIFDHCMIKLCCKEFLHAAEDDYVYRHASM
>Gm_F0396 | 16270680
PHPALSFSLGYLGLSDLLVVERVCKSLHSTVRGDPLLWRSIH
>Gm_F0397 | 16269121
ANMPRELLREVLLRIESSEATWPSRRSVVACGGVCRTWRLIVKEIVKP
>Gm_F0398 | 16293778
RMDNIPEHIVWEILSRIKKTSDRNAVSLVCKRLYYLDNAE
>Gm_F0399 | 16279020
HPDIIQTHILTRLPGPALASATATCSQLHSLSSHDPLWLNACH
>Gm_F0400 | 16244384
ASLVCKMWNKACHDPSLWRKIDL
>Gm_F0401 | 16314312
FSFPEEVLEHVFSFIWNERDRNAISLVCKSWYEIERWCRRKVFV
>Gm_F0402 | 16267759
MEVLSWLPVKSLVRFTCASKWFQSLISDSSFVKLHLQ
>Gm_F0403 | 16279773
SVLRFKCVCKSWLSLISDPQFAISHYD
>Gm_F0404 | 16247039
SKLESLPMDLLVKILCHLHHDQLRAVFHVSQRIRKAVIMARQFHFN
>Gm_F0405 | 16255844
DRTLLLSDELLLRILSKLPNSQQQRNSNSLVCKRWLNLQGRLVRTLR
>Gm_F0406 | 16257604
MQILSLVDDQTVITASGVCRGWRDAIY
>Gm_F0407 | 16272173
MSVKNFPEECWELVFRFIGHGRHLESLSLVCKQFLSITNRLQFSLTIH
>Gm_F0408 | 16302860
ASLVCKMWNKACRDPSLWCKLDL
>Gm_F0409 | 16279246
ADWSELPKDLLHKISQLLLESPLYLLRFRSVCSSWRSSTPPSPFNP
>Gm_F0410 | 16292311
RIFEELPLEILLHVFSFLPIKV
>Gm_F0411 | 16274021
EAVRKNISLFLPTHEAIATSLLSKRWKPLWHSVPAFDL
>Gm_F0412 | 16249358
PDQVLENVLENVLHFLPSRRDRNAASLVCRSWYRAE
>Gm_F0413 | 16259846
PHPALSFSLGYLGLSDLLVVERVCKSLHSTVCGDPLLWRSIH
>Gm_F0414 | 16263332
DLFECLPDDLVVLILSKLSATASSPSDFINIILTCKRLNRS
>Gm_F0415 | 16299740
SLLPGFFYDVVLNCLAWASRSDYASLSSINKRYNLLIRSRYLFELRK
>Gm_F0416 | 16296535
PDQVLENVLENVLHFLSSRRDRNAASLVCRSWYRAE
>Gm_F0417 | 16302629
SKLESLPMDLLVKILCHLHHDQLRAVFHVSQKIRKAVIIARQFHFN
>Gm_F0418 | 16287326
SRWASLPLELLGDVINRLEASESTWPGRKHVVACVAMCKSWREMCKEIVSSPEFC
>Gm_F0419 | 16304210
IKFLPKELQVEIFAKVATRSVFDHCMIKLCCKEFLRAAEDNYVYRHASM
>Gm_F0420 | 16303598
TTLDDIPENCISSMMMSFDPQEICTLARVNKAFHRASSADFVWESKLP
>Gm_F0421 | 16243488
SLLPRMNRDSSIACLSRCSRSDYGSLASLNRSFWNIIRSGELYQWRRL
>Gm_F0422 | 16257021
DLFECLPDDLLVLILSKLSSTASSPSDFINIILTCKRLNRLGLHRLV
>Gm_F0423 | 16243773
SLLPGLFYDLALNCLAWASRSDYASLACINKRYNLLIRSGYLFELRN
>Gm_F0424 | 16287556
IVGHLPEEILLNVFSAVSDTRTRNALSLVSWSFYHLERKTRT
>Gm_F0425 | 16301315
ALLPDELVERILAYLPPLQAFS
>Gm_F0426 | 16301655
SNVLSLSDELETSILARFPRSQHWKLCFLNKRFLALARSGEIYKIRRE
>Gm_F0427 | 16286732
SLLPGLFDDVALNCLAWASRSDYASLACINKRYNLLIRSGYLSELR
>Gm_F0428 | 16293125
PDIFQSHILNRLDGPTLASAASSTSHLRRLCTEHHLWRNISA
>Gm_F0429 | 16312811
INVLSLSDELETSILARFPRSQHWKLCFLNKRFLALSRSGEIYKIRRE
>Gm_F0430 | 16266425
TSIMHLPDDCLVIIFHGLDSRIDRDSFGLTCRRWLHVQDFNRQS
>Gm_F0431 | 16250394
ALQTSVLSKRWRYIWTSLPILNFHSS
>Gm_F0432 | 16271780
EPLPDAILQYILSHINNARDVAACNCVSKRWKDSMA
>Gm_F0433 | 16293007
GSWSNLDGHVLARVFHFLKSDLKSLVFASMTCKHWRAAVRFYKEV
>Gm_F0434 | 16259880
EFFESLPDDLVISIFCKLSSTATKPSDFVNILITCKRLNRLALHSLVLSKAS
>Gm_F0435 | 16297702
DPLPDAILQYILSRINNARDVAACNCVSKRWKDSMA
>Gm_F0436 | 16288941
FSIEELPSHLVLEILCSGRLSAMDLVCLELTSKTFG
>Gm_F0438 | 16271014
MDSLPDAILQCILSRITNARDVSSCNCVSKRWKDSTP
>Gm_F0439 | 16288629
VLARIFHFLKSDLKSLVFASMTCKRWRAAVRFYKEV
>Gm_F0440 | 16270718
DFFESLPDDLVISIFCKLSSTATKPSDFVNVLITSKRLNRLALHSLVLSKA
>Gm_F0441 | 16305124
DVSTGVLLHLSRYEYGSIASLNRNFLSLIRSGELYRVRRK
>Gm_F0442 | 16308906
SLLPCMNWDNSIACLSHCSRSDYGSLASLNRSFWNTIRSGELYRWRRL
>Gm_F0443 | 16251171
NPFEVLSEELMFVILDFLQTTSLDKKSFSLTCKLFYSVEAKHRRLLR
>Gm_F0444 | 16289789
GHLSEDVIFLVFQHLNWNPKLIAALSCVCKWFDDLSKQVLWKEFCK
>Gm_F0445 | 16260161
MDSMPDAILQCILSRITNARDVSSCNCVSKRWKDST
>Gm_F0446 | 16311111
MKLPVKSLVSFKCVRKEWNNLISDPEFAERHFK
>Gm_F0447 | 16285420
DPKDRDAVSQVCRRWYELDSLTRKHV
>Gm_F0449 | 16250748
PIICGLPDDIFLMCLARIPRKYHSVLKLL
>Gm_F0450 | 16255474
RTLSPLPDQVLENVLESVLHFLTSRRDRNAASLVCKSWYRAE
>Gm_F0451 | 16262378
RSLSPLPEQVLENVLESVLHFLTSRRDRNAASLVCKSWYRAE
>Gm_F0452 | 16309588
PSSSLLCNEIIEEILSRLPEWNSLIL
>Gm_F0453 | 16310996
SEEVLKAVFPFLDGVDLASCMAVDKQWKDIASDDFLWKCLCA
>Gm_F0454 | 16285656
DCFDSLPDDLVLSILCKLSSTATSPSDFISVLITCKRLNSLGLHSLVLSKASH
>Gm_F0455 | 16307521
DFFDSLPDDLVLSILCKLSSTATSPSDFISVLITCKRLNSLGLHSLVLSKASH
>Gm_F0456 | 16277398
DRTLLLSDELLLKIIALVSDSSTQRNSNSLVCKRWLNLQGRLVRSLR
>Gm_F0457 | 16268321
SNSTFPDEVLERILGMLKSRKDKSTVSLVCKEWFNAERWSRRSV
>Gm_F0458 | 16313221
MCWLLLPDELWRRILEI

>Me_F0001 | cassava28921.valid.m1
RCLPDELLLEVFSRMNPYDLGRAACVCRKWRYTLRNPAFWRTACL
>Me_F0004 | cassava1999.valid.m1
PYLSTLPDEIIAEILSWLPVKSLIRFRCVCKSFKALFSDPQFIKTHLR
>Me_F0005 | cassava36794.valid.m1
DLILPDDLLERILAYLPIASIFRAGSVCKRWRDIVSSRRFLWNFSH
>Me_F0006 | cassava33929.m1
AFDRIPIDVVMQIVRLLGPKDAARLSVVCKSWRSLVSDNRLWIYFLQ
>Me_F0007 | cassava25612.m1
IWSRLPDELLDHVLAFLPLKTFLNLRSTCKHFRSLIFSPSFMSKHCS
>Me_F0008 | cassava21970.m1
SDHIPQELLTDIFSRLPAKSLLRFRCVSKTWHCLISDPSFIALHLE
>Me_F0009 | cassava42199.valid.m1
MSNLPLDLIAEILRRLPVKKLLCCRCVSKPWRALIDGQNFIDLHLQ
>Me_F0010 | cassava6952.valid.m1
AMEHLPHEIIHDILSRLPISSLVQFKCVCKAWRALAKDPHLVRFYLS
>Me_F0011 | cassava32912.m1
DYLPTEVLLEILVRLPAKSLVRFSCVSKSWYFLIFSPDFNFMYT
>Me_F0012 | cassava15664.m1
YIPKEVLLEIFLRLPVKSLLRCRCVCKSWYCLVSNHNFISMHTR
>Me_F0013 | cassava43563.valid.m1
DLILPNDLLERIIAYLPIASIFRAGSVCKRWHEIVSSRRFLWNFSH
>Me_F0014 | cassava28738.m1
GNFPGEIMQEILLKLPIKSIVRFTSVCKSWNSLIRNPSFISTHLN
>Me_F0015 | cassava28121.m1
DYISNLPEAIILYILSFLPLKEWIVLSLVSKRWKYIWTKISDLNL
>Me_F0016 | cassava7836.valid.m1
FSMDELNQDLLERVLSWLPTSTFFRLRSVCKRWKSVADSASFKFACSQ
>Me_F0017 | cassava32527.m1
AALPIDIISQILRRVPAESIFSCSCVCKSWYALTHDRHFIQQHLQ
>Me_F0018 | cassava2666.m1
NIWAMLPEDLLNEILARVPPFMIFRLRSVCRRWNSILQDSSFLKFHSQ
>Me_F0019 | cassava7242.valid.m1
ATELPQDVLLHIFSFLDIQSLVSVSLVSWSWNFAAHNNQLWHSLYA
>Me_F0020 | cassava5609.m1
SSHIDQEILTEILKRLPAKFLVQLRCVSKSWYSLITSPSFISIHSK
>Me_F0021 | cassava38694.m1
LPPQLPLEIFIDILSRLPVKPLLRFKSVCKSWRSLISNNPEFAKFHL
>Me_F0022 | cassava6137.valid.m1
NIWAMLPEDLLNEILARVPPFMIFRLRSVCKRWNSILQDGSFLKFHSQ
>Me_F0023 | cassava39224.m1
RNITELPVEILIDILCRLPIETLLSCRCVCTTLRRTITSNPQFAHHYF
>Me_F0024 | cassava24530.valid.m1
IWSRLPEELLDLVLSFLPLKTFLNLRSTCKHFSSLVFSPAFMSKHSS
>Me_F0025 | cassava19418.valid.m1
AIHLLDHDILCIIFSFLGFFDLVRCSAVCKSWNAIIKRSKLLQVLYL
>Me_F0026 | cassava16903.m1
DRISNLPDAILHLILSFLQTIDAVKTSVLSKRWRYLWTSLGYLEFDHC
>Me_F0027 | cassava11876.valid.m1
FLPDDVLEMCLVRLPLTSLMNARLVCKKWRYLTTSPRFLKMRR
>Me_F0028 | cassava30988.valid.m1
TTLCSLPDDLLLECLSRVPSSSLPALSLVCRRWSYLLRSPAFLSLRRL
>Me_F0029 | cassava21907.m1
VMFKLPQDLIVEIFSRLPVKPLIRFKCLSKTWHSMISNPEFAKLQLS
>Me_F0030 | cassava40258.m1
DYISNLPEAILLCILSFLPLKEWIKVSLLSKRWKYLWTKISNLKLD
>Me_F0031 | cassava25892.m1
DRISDLPSNVIDHILARLPLKDAVRTSTLSKNWREKWHTLPHIIV
>Me_F0032 | cassava12701.valid.m1
PCLVRLPSDLKLRILEFLPGVDIARMACVCKEMRYLSSNNDLWKQRYD
>Me_F0033 | cassava5148.m1
DYLPQELLLDIFHRLPNTSIGRCMCVCKYWLSLIKNPSFVSSHIH
>Me_F0034 | cassava29629.valid.m1
QTWSDLPTELLELIFCHLTLEDNIHASVVCKRWHTAAVSVRVVNQS
>Me_F0035 | cassava35748.valid.m1
TGFVNLDENLLFEVFKHVDARTLGRAACVSKQWHRTAQDERLWELICT
>Me_F0036 | cassava13021.valid.m1
FCMDELNQDLLEGVLSWLPTSSFFRLRSVCKRWKSVADSASFKLACSE
>Me_F0037 | cassava25458.m1
IFPDEVILQILARLPVKSLFRAKTVCKLWYRISSDNYFIQLYN
>Me_F0038 | cassava11445.m1
DYISELPKPILHNILSFLSTKDIARTSALSKTWLDAWKTFPILKIDLD
>Me_F0039 | cassava21355.m1
NDDLLTQILLRLPVKSLLRFKCVSKRWLSLISNPLFYFRLN
>Me_F0040 | cassava3175.m1
SPINRLPQDSLHQIFSSLPLRQIMICRSVCKFFNQMLTSPSFLDLISA
>Me_F0041 | cassava47349.m1
DYISNLPDECLACIFQSLSSGDRKRCSLVCRRWLRIEGQSRHRLSL
>Me_F0042 | cassava2979.m1
EPFSSISSDLTELILSHLPIPSLLRASAVCKLWHSLISTPSFPSL
>Me_F0043 | cassava5037.m1
ANLVHDVIIQILLRLPVKSLCRFKSVCKYWHFLISDPHFVRMHLN
>Me_F0044 | cassava7625.valid.m1
PLIPGLPDDVALNCLLRLPVQSHAACRTVCKRWHLLLGNKERFFTRRK
>Me_F0045 | cassava19735.m1
DAISRLPDELLHTILDKLPLNDAVSTGFLSHRWRHLWKYVST
>Me_F0046 | cassava13929.valid.m1
VDWTSLPDDSVIQLFSYLNYRDRASLSSTCSTWRALGSSSCLWTSLDL
>Me_F0047 | cassava40000.m1
MWSSLPFDLLAKVFFFLSPDSLARSRSVCHHWRTCADAYPLSSW
>Me_F0048 | cassava5149.m1
YFPEELIVEILCRLPVKTLLRCIGLSKSWYDLIKTPNFIATHLH
>Me_F0049 | cassava12057.valid.m1
IWKEFPEDLIEAVIARLPIDTFFRFRTVCRKWNSLLDSQSFSQHCN
>Me_F0050 | cassava10264.m1
ILSKIPPELFPHILKFLSSEDLMACSLTCKFLNYAASDESLWRR
>Me_F0051 | cassava44102.valid.m1
DRISDLPSNVIDHILACLPLKDAVRTSALSKKWKEKWHTVPHII
>Me_F0053 | cassava28982.valid.m1
RLIPSLPDELSIQILARIPRSYYFNLRLVSHKWKETIMGHELFKLRK
>Me_F0054 | cassava5641.m1
RSITDLPPALICEVLNYLDPKELGIVSCVSTILNRLASENQVWKEVYC
>Me_F0055 | cassava39239.m1
DRISNLPDHIVHHIASFLNVLELAKLSLTSKMLRELCMSVPFLTFD
>Me_F0056 | cassava7365.valid.m1
FTSFLPDECLAKVFGSLGSHDRNSCSLVCKRWRAVDSESRYRLVLL
>Me_F0057 | cassava5463.m1
HIDILIEILKRLDGRSLGVAACVCRLWCTIARNDSLWEDLCF
>Me_F0058 | cassava14838.m1
DCISELPDDVLVAILSRLKLKEAARTSVLSKRWRYLWAFSQ
>Me_F0059 | cassava43501.valid.m1
QLLCGLPDDIALFCLARVPRKYHSVLKCVCRSWRDLVCSEEWYAYRSK
>Me_F0060 | cassava47047.m1
NDDLLTEILLRLPIKSLLKFKCVSKHWLSLISDPLFYLRLN
>Me_F0061 | cassava5038.m1
QVIPSDVLFDILLFLPAKSLVRFKTVCKVWYSYITSSYFIKKQLD
>Me_F0062 | cassava32160.m1
MLDRFPPEIQTDILSRLSVDDLLRFRCISKSWCAQIDDAVFIKAHLK
>Me_F0063 | cassava25652.m1
DEVLKAVFALLDGIDLASCMAVCKQWRHIARDDYFWKCLCA
>Me_F0064 | cassava6921.valid.m1
PSLLDLPELTLESILERLSPSGLCSMAGVCSALRDRCTSDHLWKRHLK
>Me_F0065 | cassava19190.valid.m1
QTWSDLPTELLELIFCHVTLEDNICASVVCKSWHAAAISVRVVNQS
>Me_F0066 | cassava2431.valid.m1
PLIPGLPDDVALNCLLRVPVQSHAACRTVCKRWHLLLGNKERFFTRRK
>Me_F0067 | cassava10054.m1
SPITNMDTDHLFTILLRLPIDSVISFSMTCKRFRSLTSSDSLWESICR
>Me_F0068 | cassava44727.m1
KFDYDLLVEILCRLPVESLLRFRCLSKTCCSCIDSPDFIKLHLN
>Me_F0069 | cassava17762.valid.m1
VDWTSLPDDTVIQLFSCLNYRDRASLSSTCRTWRALGVSPCLWSSLDL
>Me_F0070 | cassava30996.valid.m1
MSILDLPELALDCILERLSPAGLCSMAGVCTSLRERCISDHLWERHMK
>Me_F0071 | cassava40096.m1
PNLDDFPQHLILHILSFLPTIDTITTSLVSKKWYPLWSLIPSLNFSF
>Me_F0072 | cassava6541.valid.m1
EIWKEFPEDLFEAVIARLPIATFFRFRTVCRKWNSLLDSQSFSQRCA
>Me_F0073 | cassava6998.valid.m1
MDLTDDLLHMVFSFLDHINLSRAAMVCRQWRAASVHEDFWRCLN
>Me_F0074 | cassava16451.m1
RIWGKLPQRLLDRVIAFLPPPAFFRARCVCRRWYALLFSNSFLELYIQ
>Me_F0075 | cassava5859.m1
SLLLALPDDVFAIISRSLSPRDICNLSLCCRSLSALVASEKVWLTQCD
>Me_F0076 | cassava26547.m1
ADDLLIEILARLPVKPLLKFKCVSKRWLSLISNPQLSFSHSQ
>Me_F0077 | cassava28448.m1
DRFPPEIVIEILIRAEVQTLLRCRSVSKKWLAIIDAPDFIKHQIN
>Me_F0078 | cassava35307.valid.m1
SFAHIPVDVLRDILLRLPLSSLLRFKAVNKCWHSLISSHGFAIGRLK
>Me_F0079 | cassava1337.valid.m1
MSKIPHDIINDILLQLPVKALLRFRCLSRPLCSIIDGPKFINHHLA
>Me_F0080 | cassava10010.m1
ELIPGLPEEIALECLTRLHYSTHSVAARVCRRWRHLLLSRGFYNNRKK
>Me_F0081 | cassava18441.valid.m1
ASIEVLPDECLFEIFRRLPGGEERSACACVSKRWLSLMSNMSRDELCSK
>Me_F0082 | cassava24209.valid.m1
PLLPGLPDDLAIACLIRVPRVEHCKLRLVCKRWYRLLAGNFFYSLRK
>Me_F0083 | cassava28563.m1
KFDYDLFMEILSQLPIETLLRFRCLSKKCCSCIDSPDFIYFHLN
>Me_F0084 | cassava10941.m1
YVPKDLVRDILLRLPGKSFIRFRSVCKSWCALFSDSNFIYKTLL
>Me_F0085 | cassava16265.m1
STMESLPREIALDILSRLPITSLIQVKWVCRSWRSLAQDPLLATMHFS
>Me_F0086 | cassava8047.valid.m1
RNWVELPRDITASILLKLGAVEILNTAQLVCSSWRSICKDPSMWRSIDM
>Me_F0087 | cassava39009.m1
DRISELPNNIINEILMRLPQKDAIRTSILSTKWRCKWLAVPQLVF
>Me_F0089 | cassava19482.valid.m1
LIPNLPDEISIQILARLPRICYMKMKLVSRAWKAAIVSTELFNVR
>Me_F0090 | cassava25380.m1
SPINNLDDGCLMHIFSFLSPIPDRYNTALVCHRWHFLACHPRLWLRVE
>Me_F0091 | cassava7543.valid.m1
DYINDLPDECLAFIFQSLSSGDRKRCSLVCHRWLRIEGQSRHRLSL
>Me_F0092 | cassava13183.valid.m1
RLIPSLPDEISIQILARLPRICYLKMKLVSRAWKAAIVSAELFSVR
>Me_F0093 | cassava386.valid.m1
DCISKLPDDILSLILSFLTMRDAVKTRLLSRRWRFLSPFTPQLKF
>Me_F0094 | cassava11858.valid.m1
PILPGLPDDVAKYCLALVPRPYFPVMGAVCKKWRSIIRSKEFLVVRK
>Me_F0095 | cassava1239.valid.m1
PLIPGLPDEISELCLLYLPYPYQALVRSVSSSWNRAITDPSFLVSKKS
>Me_F0096 | cassava33543.m1
RDWSQLQPELLELILSKLSFVQIIHFKAVCSSWRSIAESYVS
>Me_F0097 | cassava37214.valid.m1
SGFGSLSEDILEKILRRLPAPSLASAACVSKLWYQNCNRILSRPK
>Me_F0099 | cassava43703.valid.m1
DLISDLPQSIIESILTRLPIRDAVRTSVLSTKWRYRWASVTHLVFDD
>Me_F0100 | cassava14012.valid.m1
PILPGLPDDVAKYCLALVPRPYFPAMGAVCKKWRSVIKSKEFLVVRK
>Me_F0101 | cassava23148.valid.m1
SPWANLPPELLHDIIRRVEAKETSWPARRDVVACASVCKSWREITKGIVKTPEQC
>Me_F0102 | cassava44726.m1
KFDYDLFMEILSFLPVQTLLRFRCLSKACCSCIDNPEFINLHLK
>Me_F0103 | cassava41670.m1
SPIINLAPDHLFTILLLLPVDSILSFSMTCKRFRSLTSSDSLWESICK
>Me_F0104 | cassava31493.valid.m1
DRISELPECIIHHIYSFLPTKDMAKTALLSKSWRSK
>Me_F0105 | cassava16132.m1
FPDEVMLEILSKLPVKSIVRCMCLSKSQHSHIKTSTFFSTHLN
>Me_F0106 | cassava5386.m1
MEYEVLVYIFMKLSTMDLLSSISLVCHSWRAACCNPLLWFTLDL
>Me_F0107 | cassava33732.m1
DIIGENVLRYLPAKSLHRFSCVCRDWKNYISTPFFAHRQSN
>Me_F0108 | cassava36209.valid.m1
YLNVLPDELVCAILEYLTPRDVARLSCVSSVMYILCNEEPLWMSLCL
>Me_F0110 | cassava35163.m1
RLPDELLHTILEKIPLLDAVTTGFLSRRWRDVWKYISIVEF
>Me_F0111 | cassava35865.valid.m1
ILIPSLPNDIALNILARLPRSLYPLLSLVSKPFRSVFSSSILYTTRSL
>Me_F0112 | cassava24383.valid.m1
DPLDVLGWDLMMKILSNLDARSVALSLLVSRRWHRLASSDRLWSSKCE
>Me_F0113 | cassava40475.m1
DQISRLPNDVLVLILSHLPMKDAAKTNILSRRWRYLWTFFTGTLDF
>Me_F0114 | cassava42507.valid.m1
SPWANMPPELLHDIIKRVEASETSWPARRDVVACASVCKSWREITKDIVKTPEQC
>Me_F0115 | cassava18874.valid.m1
IDWTTLPDDTIVQLFSYLNYRDRASLSSTCQTFRLLGSSPCLWDSLDL
>Me_F0116 | cassava28571.m1
FDYDLFMEILCFLPIETLLRFRCLSKTCCSCIDSSEFINLHLN
>Me_F0117 | cassava33736.m1
DIIRENVLRYLPAKSLRRCSCVCQDWKNYISTPFFAHSQSN
>Me_F0118 | cassava43951.valid.m1
FLPLDIALKIASTLEVLDVCALGSCSRFWRELCGSDCVWEFLTR
>Me_F0120 | cassava22435.valid.m1
YSFADFPEDVQLCILSFLTPTEIANFACTSRRFSPLCQNDSKLWYAIC
>Me_F0121 | cassava41644.m1
IHGDILESVLTHVPLIDLVPASHVSKSWKRAVSTSLRHFNKIK
>Me_F0123 | cassava28569.m1
KFDYDLFMEILCLLPVETLLRFRCLSKTCRFCIDTPEFINLHLN
>Me_F0124 | cassava45765.m1
DTFSRLTSSLLVLIVSYLPFKEAAITSILSKQWRNIWRETTYLEF
>Me_F0125 | cassava45839.m1
DYIPDECLAYIFQFLSSGDRKRCSLVCRRWLVV
>Me_F0126 | cassava10236.m1
AEIDRLPIDLLAHIFVLINSFSDLAQASSVCRKWKEAVKQSLARRHSLS
>Me_F0127 | cassava10869.m1
YVPKDLVRDIFLRLPGKSFIRFKSVCKSWCAIFSEPNFIYKALL
>Me_F0128 | cassava24877.valid.m1
TNWTDLPEELLETISKFLHSRVDVLRFRSVCTSWRSAVPFPSFDQDI
>Me_F0129 | cassava5625.m1
DYISELPEHILHRIMSFLPTKQITRNSVLSKTWLKAWKTSPILEFDFY
>Me_F0130 | cassava10057.m1
ELIPGLPDDVARECLVRLMYRQFSTVLSVSKGWRTQLESPEFYRRRK
>Me_F0131 | cassava2954.m1
LIIPGLPDDLALRCLARLSHGHHGLLETVSKRWRDLIRSSEYAHYKA
>Me_F0132 | cassava24788.valid.m1
FSSDFIFQILVLLPIKSLVRLSLVCKTWFNLINSSAFADAHL
>Me_F0134 | cassava32396.m1
KFDYDIFTEILCLLSVETLLRFRCLSKTCCSLIDSPEFINLHLN
>Me_F0136 | cassava5403.m1
ADISVLPEGCISDVLSFTTPRDACTLSTVSSLFNNAAQSDAVWERFLP
>Me_F0137 | cassava16943.m1
FDLLPKDLLIEVLSSSPVKLLLKCRCVCKAWDSIITDPLFISKHLK
>Me_F0138 | cassava14528.m1
PHEALFFVLAYLPVYELINMSEVCMSFRDAVNKDVLPWLDII
>Me_F0139 | cassava36425.valid.m1
DRISSLPGHVLDQILSQLSIRDAVRTSALSSKWRYKWAKIPQLVFDS
>Me_F0140 | cassava2781.m1
EEMEQHLVLDILSYLPPRDVARSSVLSKSWHHVWNSIPTENFHFF
>Me_F0141 | cassava17438.valid.m1
LIPGLPDEIAMECLIRVPYQFHSNMKSVCHSWQKLISHPFFYQQRLK
>Me_F0143 | cassava17670.valid.m1
DLSVLPEGCVANVLSFTGPLDVGRLSIVSSTFKSAAESDAVWEQFLP
>Me_F0144 | cassava32397.m1
MNFNYDIFTEILFLLPIETLLRFRCLSKTCCSFIDSPEFINLHLN
>Me_F0145 | cassava13364.valid.m1
ADWTFLPKDLLEQISKCLDTSTDLLRFRSVCTAWRSSVSPKPRRLS
>Me_F0146 | cassava46321.m1
DLISDLPQSIVEIILTLLPIRDAVRTSILSTKWRYRWATLTHLVFDD
>Me_F0147 | cassava6146.valid.m1
DRISKLPWDVLDSILVHLPLREAARTSILSTKWRYKWTGLSQFVFDD
>Me_F0148 | cassava5514.m1
PNWSELLPELLHLILLKLSLVQITRCMAACSSWRSIAESYSLPQT
>Me_F0149 | cassava40584.m1
SGFSLVSEDVVENILSRLPALSFASAACVSRCWNKVCGRILSKPKL
>Me_F0150 | cassava15586.m1
DRLTELPESIIHHIISFLPLTDATKTTILSSKFRSLWYSFPFICFNE
>Me_F0151 | cassava44718.m1
KFHYDLLIQILCLLPVESLLRFRCLSKICCSCIDSPYFINLHLN
>Me_F0152 | cassava11881.valid.m1
CRDTLRLIFEKLPVADLSRACCVCRVWNSVASDGDIVKRAF
>Me_F0153 | cassava13353.valid.m1
TLIPGLPNDIAAQILSMVPYSHHSRIKCTCKAWYAFLSSKTLISLRHH
>Me_F0154 | cassava24662.valid.m1
RDWSELPHELIAIVADGLGIIDLLSFRGVCKDWNIASRTAS
>Me_F0155 | cassava30775.valid.m1
PGLGDIPESCVACVFTYLTPPEICNLARLNRAFRGAASSDSVWEKKLP
>Me_F0157 | cassava12880.valid.m1
DLPALPEGCVATVLSFTGPRDAARLSTVSSTFKSAAESDSVWERFLP
>Me_F0158 | cassava38323.valid.m1
MSKLPETESCVAHVLSFTSPPEACRLSLISRTFNEASKSDTVWNRFLP
>Me_F0159 | cassava37775.valid.m1
DLISPLVDDILILIISHLSLKEAITTSVLSHRWRGLWRFTSRLDFDIT
>Me_F0160 | cassava7935.valid.m1
NNCLPDGLIFEIFRHLDSKSTRDACSLVCRRWLELERLSRTT
>Me_F0164 | cassava34701.m1
ISWSDLPDDLLFCIGKRLEDYYDIVRFRAVCHSWRCSIAAPRKFP
>Me_F0165 | cassava6892.valid.m1
MEHLPVEVIGNILSRLKAARDVVIASTTCKKWREAWRTHLHTLSFN
>Me_F0166 | cassava40420.m1
DWISSLPDGILFHIISSLPFESAVQTIFLSKRWKLLWETALV
>Me_F0167 | cassava19029.valid.m1
SRWASLPPELLRDVIKRLEASESAWPARKHVVACAAVCRSWREMCKEIVTGP
>Me_F0169 | cassava10836.m1
KPVPPDLIFGIFTRLPVKSLIRFRCVSKFCSITISHPSFVTVH
>Me_F0170 | cassava3963.m1
RLPREIFFDILSRQPIMSLLDCKLVSKLWYTSIRNPLLANMHLN
>Me_F0171 | cassava12797.valid.m1
SKITDLNEDSLSHCASYLSLQDISNLAMTCKFLKRVSYSDSIWQRCFS
>Me_F0172 | cassava5924.m1
MSLFPEIIEDILLRLPVKSLVRFKSASKTLYSLISESRFVNLQA
>Me_F0173 | cassava29243.valid.m1
GDLALNEILSKLGPKETAKVACVNKRFKASATEDSLWSKFCS
>Me_F0174 | cassava12753.valid.m1
SCWASLPPELLRDVIKRLEASESTWPARKHVVACAAVCRSWREMCKEIV
>Me_F0177 | cassava40289.m1
DLFSTLTSSLLVPIVSYLPFKEAVRTSILSKEWRNIWRETKNIEFHE
>Me_F0178 | cassava10180.m1
MFATLTNDLLVLIVSNLPFKEAARTSILSKQWRNVWPET
>Me_F0179 | cassava18783.valid.m1
QWANLPPELLLDIIRRVEESETSWPARAVVVSCALVCRSWREITKEIVKTP
>Me_F0180 | cassava22511.valid.m1
CGILQLSDEVLSLKILSLLTPRDIASVGSVCRRLNALTKNEDLWRMVCQ
>Me_F0181 | cassava42573.valid.m1
VSISSLHLDVLHHHILSRLDGPSLAALSCTSSELNALSSYDKLWQQICT
>Me_F0182 | cassava19129.valid.m1
SCWANMPEELLREVLLRIEASESSWPPRKSVVACAGVCRTWRQITKELVKVP
>Me_F0183 | cassava35067.m1
PSLDDVPESCVSSILMYLDPPEICKLARLNRTFRGASLADLVWETKLP
>Me_F0184 | cassava2241.valid.m1
PTLEDLPESCVALILGYLDPPQICKLARLNRAFRGASWADFVWESKL
>Me_F0185 | cassava43955.valid.m1
SCWANMPQELLREVLLRIEASESSWPSRKSVVACAGVCRTWRHITKDLVKVPEFS
>Me_F0187 | cassava37788.valid.m1
LTLGDLPESCVASILAYLDPPEICKLARLNRAFRGASWADFVWESKL
>Me_F0188 | cassava24110.valid.m1
TSVVHLPDDCLTIIFQWLDSSSDRESFGLTCHRWHNIQNLSRRSLQFQS
>Me_F0189 | cassava19869.m1
YTLLLSDELLLQIFSRLPLSHYVSNSLVCKRWLYL
>Me_F0190 | cassava24603.valid.m1
ELIEGLPDAIAIRCIARVPFYLHPNLELVSRSWQAAIRSPELFKARQE
>Me_F0191 | cassava5029.m1
MDVFPEHLILHILPFLPTIDTITTSLVSKKWYPLWFLVPSLNFSFT
>Me_F0192 | cassava43662.valid.m1
NYFPDEVLEHVFDYVTSHRDRNALSQVCKSWYRIESSSRQKVFI
>Me_F0193 | cassava44208.valid.m1
TDWSDLTHECLINILSRLTLEHRWRGPMLVCKSWLSACKDPSLHCTFDL
>Me_F0194 | cassava12046.valid.m1
NYFPDEVLEHVFDFVTSHKDRNALSQVCKSWYRIESSSRQKVFI
>Me_F0195 | cassava16514.m1
PLVSNNIVKDITSRLPIKSIKRFQSVSKAWYFLFNSNDFISTHFR
>Me_F0196 | cassava11210.m1
DMFTTLTNDLLVLIVGNLPFKEAARTSILSKQWCNIWRETAILEFN
>Me_F0197 | cassava28642.m1
PRLDDIPESCVALVLMHLDPLEICNLARLNRAFHGASSADFIWETKLP
>Me_F0198 | cassava31045.valid.m1
NHDIIKDIISRLPVKSVKRFESVCKAWYFLFHSGDFISIHFR
>Me_F0199 | cassava23598.valid.m1
TEWKDIPMELLLRIVSLVDDRTIIMASGVCSGWRDAICL
>Me_F0200 | cassava42796.valid.m1
MMEQLVPEITTHALSYLDYLSLCRLSMTNSLMRKAANDDNAWKALYH
>Me_F0201 | cassava46908.m1
SRWSELPPELLLTITQKQTNYVDYISIRAVCKSWRSAIPKRPHDLLRHL
>Me_F0202 | cassava4290.m1
MMEQLVPEITTHTLSYLDYPSLCRLSMTNSLMRKAANDDNAWKALYH
>Me_F0203 | cassava16155.m1
CVSVILSFTSPLDACRSSLVSSTFRSAMESDAVWERFLP
>Me_F0204 | cassava28574.m1
KFDYDLFMEILCLLPIKNFIRFRSLSNTCCSCIDSLEFINLRLN
>Me_F0205 | cassava18939.valid.m1
PTLDDVPESCVSSILMYLDPPEICKLAGLSRTFHGASLADFVWETKLP
>Me_F0206 | cassava21727.m1
PALEGMCSDLAANIMSRLDGLALASLACTSSDLRGIARNNSLWKELCH
>Me_F0207 | cassava221.valid.m1
DLISQFPEHIIHHILSLLRCKKDAARTSILSKRWRDIWASYLTLD
>Me_F0208 | cassava25093.valid.m1
DFFSWLDYDMLMRILMCLEDPSDLVRVSSVSRSWREFVIANGLCKQLCL
>Me_F0209 | cassava42006.valid.m1
RCWDELIPDALGLIFRNLSLQETLTVVPRVCKSWSRAVSGPYCWQEIDI
>Me_F0211 | cassava1966.valid.m1
ESFDQLPAALLATIMTKLDVASICSVASTCKIFKACASHILTFIPNF
>Me_F0212 | cassava18240.valid.m1
FGKLPDHLLIEIFIRVPISEWAQISCVKKQWANLFRGECLWQAALN
>Me_F0213 | cassava29567.valid.m1
SCWANMPPELLRDVLTRIEASETTWPSRKNVVACAGVCRNWREIMKEIVKTLE
>Me_F0215 | cassava1347.valid.m1
SLICEEILGRLDLKTLCTVACVSRSLRFSVDYEVLPFLSSL
>Me_F0216 | cassava36722.valid.m1
MWEVLKRLPPAGLLAAARVCKGWRDTAKRLWRAAE
>Me_F0217 | cassava10659.m1
PPLPWEVVVLVAHKLDPKTLAIASCVSKS
>Me_F0218 | cassava21966.m1
YQLSEEMLTRMFSSFPVKLLLKCRCVCKAWDSLITDPSFIDKHLK
>Me_F0219 | cassava27504.m1
GFCLLPSELIHRILLNLAIPEILFIKSLNKSFSDLISDQIFVRYYNL
>Me_F0220 | cassava42384.valid.m1
TEWKDIPIELLLRIVSLVDDRTVIMASGVCSGWRDALCL
>Me_F0221 | cassava30829.valid.m1
PSIDVLPDECLFEIFRRIPGGKERSACACVSKHWLLLLSSIRKAEI
>Me_F0222 | cassava42116.valid.m1
MDDLPPPLLLDILNRLTDSADLARCRLISKSFNALSREVRSINLVCT
>Me_F0223 | cassava24670.valid.m1
SCWANMPPELLRDVLMRIEASETTWPSLKNVVACAGVCRNWREIMKEIVKTLE
>Me_F0224 | cassava38672.m1
DLKDIIRENTLRYLPAKSLRRCTSVCRDWKLYISTPFFAHNQSN
>Me_F0225 | cassava17285.m1
MEHLPVEVIGNILSRLGGARDVVIASATCQKWREACRKHLHTLSFN
>Me_F0226 | cassava8995.m1
CKWEDLPEDCLANVFRRASVQSLLMDVPFVCKSWFRASLHPFCWKLLDF
>Me_F0227 | cassava21212.m1
GDVVREQALAFLPAKSLCRFKTVSKEWDQWINNPFFVHIQT
>Me_F0228 | cassava13503.valid.m1
PSIDVLPDECLFEIFRRISGGKERSVCASVSKRWLMLLSSIRRSEIC
>Me_F0229 | cassava8842.m1
AMESLPREIMLNILSKLPTPSLLNAKLL
>Me_F0230 | cassava2421.valid.m1
DHFDRLPDSLLLLVFNKIGDVKALGRCCVVSRRFHYLVPQVDNVVVR
>Me_F0231 | cassava18130.valid.m1
ELIEGLPDAIAIRCIARVPFYLHPKLELVSHSWRAAIFSPELFKARQE
>Me_F0232 | cassava40288.m1
YLPFKEAVRTSILSKRWRNIWRETKSIEFHE
>Me_F0233 | cassava1057.valid.m1
NLFDLLSEEIVFAILDFLDTNPLDRKSFSLVCKSFYSLEYNHRKTLKP
>Me_F0234 | cassava24672.valid.m1
RSFPEEVLEHVFSFIHSDKDRNAISMVCKSWYDIERWCRRRIFV
>Me_F0235 | cassava7636.valid.m1
DHFDRIPDSLLLLVFNKIGDVKALGRCCVVSRRFHSLVPQVDNVVVR
>Me_F0236 | cassava23098.valid.m1
RRWEDLDTDILVKIFQSFDIFQLTSGIAHVCSAWRLACCDPLLWKTLDL
>Me_F0237 | cassava33825.m1
SDWSDLPADLLLQIAQKIYSFEDLFAFSLVSRACNEVALEENSKRSSN
>Me_F0239 | cassava36879.valid.m1
DFFNWLDHDTLMRILICLEDPSDLVRVSSVSRSWREFVIVNGLCKQLCL
>Me_F0241 | cassava22006.m1
DQLSEQMLTRMFSSFPVKLLLKCRCVCKAWDSLITNPSFIDEHLK
>Me_F0242 | cassava1408.valid.m1
SGIWDLTDDILTSILTVLGPMDLVRVSATCHHLRSLALSIMPCMK
>Me_F0243 | cassava24628.valid.m1
ASLSSDIFYDILRRLDGPTLASAACACVAFCSISKEEKLWENVCS
>Me_F0244 | cassava31032.valid.m1
DFFDGLPDPLLLLIFIKLKDAKSLIRCLSVSRRFASLVFQTDTVFLSIS
>Me_F0245 | cassava1356.valid.m1
SVFSILSDDVVLNIFFKLEDDPRNWARLACVCTKFLSLISNFCWKAKCN
>Me_F0247 | cassava46927.m1
DRLNDLPDAMLHHILSFIDTNEAIRTSESS
>Me_F0248 | cassava681.valid.m1
YLPADLVSDILSRLPLKSLVRFRET
>Me_F0249 | cassava23668.valid.m1
QPWIDLPKELLEKIGEHVDSRVDILRLRSVCTSWWSSVSLPSFDEEL
>Me_F0250 | cassava11839.valid.m1
PHVAFAFALGYLGVRDLLVVEMVCKSLRSTVQNDPLLWRSIH
>Me_F0251 | cassava20990.m1
PTTKISPDLIFDIFSRLPVKSLVRFRCLDKLCSTFIADQ
>Me_F0252 | cassava6665.valid.m1
DGWANMLPELLGEIIKRVEESEDRWPQRKNVVACACVCKKWREVTKEMVRSPRNI
>Me_F0254 | cassava35826.valid.m1
LIDAIGRDMSINCLIRCSRSDYGSLASLNRSFRSLIRSGEIYKLRRQ
>Me_F0255 | cassava13988.valid.m1
HAAFGFALGYLGVRDLLVVEIVCKSLRSTVRNDPLLWRSIH
>Me_F0256 | cassava835.valid.m1
SLFPGLIDDVALNCLAWACRSDYASLSCINKRFHKLIESGYLYGLR
>Me_F0257 | cassava30825.valid.m1
WASLLPELLGEIIKRVEESEDRWPQRQNVVVCACVCKKWREVTKEIVRSTRN
>Me_F0258 | cassava24878.valid.m1
LQWANLGRDLLSLIAKCLDTRVDVLRFRAVCHSWRSSIPLPPKI
>Me_F0259 | cassava18666.valid.m1
DWTQLLPELLETISKRIKVYADYIHCRAVCRNWRSSISGTPYHL
>Me_F0260 | cassava12463.valid.m1
NMLCDELLQEIFSKLASKSSPLPPSSTALSVSLVSKRWLRLYRTS
>Me_F0261 | cassava13690.valid.m1
SLLPGLHEDTALDILAWSCRSYYPNLACVNKKFKALIGSGYLYRLRRQ
>Me_F0262 | cassava35253.valid.m1
LIDAIGRDMSINCLIRCSRSDYGSIASLNKSFRSLIRSGEIYKLRRQ
>Me_F0263 | cassava29509.valid.m1
WALPPDLTIKVFSLLDMQSLSYAAATCSMFHKCAMDPLCYTNIDL
>Me_F0264 | cassava46507.m1
KDLWTEIAKFLDGKSLMKLAVTSRWFHSVIMHDSIWRFVCL
>Me_F0265 | cassava40627.m1
DCISDLHDECLACIFQFLSSSDSKLCFLICRRELR
>Me_F0266 | cassava21992.m1
MDSLPDAIVQYILSHMRNAKDVAVCNCVSKRWKDSLPY
>Me_F0267 | cassava37913.valid.m1
SALESLPQDILVRILCRVDHDDLKQLFHVSTVIR
>Me_F0268 | cassava22008.m1
SHNIPQDLLIEMLSSFPVKLLLKCRCACKAWDCLITNPFFTAKHLK
>Me_F0269 | cassava41967.valid.m1
SFLPGLHEDTALDILAWSCRSDYPILACVNKKFKKLLGSGYLYRLRRR
>Me_F0270 | cassava43985.valid.m1
DRTLLLSDELLLKILSKLTDSQRYHNCLVCKRWLNLQGRLVRSL
>Me_F0271 | cassava16237.m1
MENFPVEVIGNILSQLAVARDVVIASATCRKWREAYRKHLHTLS
>Me_F0272 | cassava31740.valid.m1
ADMSIQVFLHLDDPSDLARVCSVSSSWRHFVIANGLFKQLCL
>Me_F0273 | cassava31797.valid.m1
SLINQLGRELSISCLLHCSRSDYGTIASLNKSFQSIVQSGLLYKLRRK
>Me_F0274 | cassava41309.m1
SSPFPDEVLERVLGLLKSNKDRSSVSLVCKDWYNAESWSRTHVF
>Me_F0275 | cassava34795.m1
SSPTLPEDMIFQVLTRVTYETLKQCRLASKWWNHLTYGSMFIELHCQ
>Me_F0276 | cassava4323.m1
ELIPGLPDDVARDCLIRVMHPQFSTVVSVCKAWKTELELPEFHRRRKL
>Me_F0277 | cassava14050.valid.m1
SKFSYKDLCCISISCRRLHRLSSEDSLWSQFLF
>Me_F0278 | cassava34293.m1
VLENVLENVLCFLTSRRDRNAASLVCRSWYRAE
>Me_F0279 | cassava35020.m1
SEVPQLNDEVENQILARVPRSEYWKFPLVNKRIFSLTKSGELFKIRRE
>Me_F0280 | cassava33882.m1
VSNASLVCKSWFECIVGPYCWSRIDI
>Me_F0281 | cassava41276.m1
MSTLKYSICACVSKHWLILLSSTKR
>Me_F0282 | cassava44406.m1
LEHIFSFIHSDKDHIAISLICKSWYEIERWCRRRIFA
>Me_F0283 | cassava34186.m1
IGFVSKTLRSAANSDALWEKFLP
>Me_F0284 | cassava15494.m1
PFKYVPKELLTEILARVASSSITDLVNAKACCKGFLEAASEDYVFEHVTI
>Me_F0285 | cassava26233.m1
RSIDLPQECWELVFNFLHHHRHFEFLSLVSTRFLSITDHLRGTLTISS
>Me_F0287 | cassava37207.valid.m1
DLFEELPDDIIVCILCKLSSSASCPSDFINILITCKRMNRLGLHPLVL
>Me_F0288 | cassava36739.valid.m1
DLISGLPDHIAQLCLSFVQPSLLFSVCSSWRRLIYSPDFPPFLSL
>Me_F0289 | cassava1584.valid.m1
SFPDQVLENVLESVLCFLTSRRDRNAASLVCRSWYRVE
>Me_F0290 | cassava40275.m1
SRIFGRLAAAQALANVFQVCSTWRAVSRSDLLWRRLSS
>Me_F0291 | cassava18822.valid.m1
VHFHDIPDAIVSNIFSLITDTRTRNSMSLVCLKWHLIERSTRT
>Me_F0292 | cassava20204.m1
MLVSKGWHQLITDLSFIKVQS
>Me_F0293 | cassava22579.valid.m1
QCAELILPWLTPEELACISLTCKTLSQFSKNITLQRSS
>Me_F0294 | cassava25655.m1
GHLSEDVIFLVFQQLNWNPKLIATLSCVCKWFDDLAKRVLWKEFCR
>Me_F0295 | cassava40555.m1
QLQRAIRTSVLSQRWRNLCKSTSRLDFDDS
>Me_F0296 | cassava18823.valid.m1
SSVHDVPDAILSNIFSLITDIRSRNSMSLVCVKWHLMERSTR

>Mg_F0001 | mgf008591m
ALINRMPDELLSEIFSKMTSYNLGRAACVCRKWRYTIRNPVFWRYACL
>Mg_F0002 | mgf006704m
DRISDLPDDVIHHIFSYLPIKSVAQTSLLSKRWSSIWRSFPDLDF
>Mg_F0003 | mgf002882m
LILPNDLLEKILANLPIASIFRASSVCKRWNEIVTSKRFAFYSSN
>Mg_F0004 | mgf007560m
MQQLPEDVIEEILSRLHVKDLMRFKSVSKKWNSIISSQHLINLHLK
>Mg_F0005 | mgf008889m
LDLILPDDLLERILSHLPIASIFRAGCVCKRWHEIVTTKRFLTNTSK
>Mg_F0006 | mgf017065m
KKMSDVPSVLFHEILRRLPAESLLRFRAVCKGWRRLIDHPSFIRTHAS
>Mg_F0007 | mgf018791m
MSDIPSELVHNILRRVPADSLLRFRTVCKEWRRLMDDPSFIRSHTN
>Mg_F0008 | mgf026040m
MHQLPVEILEELLSWLSVKDLLRFKSVCKKWNSIISSQHFINLHLK
>Mg_F0009 | mgf017518m
NIWANLPEDLLTEILARIPPFTIFKLRSICKRWNSILQDNSFLKFHSQ
>Mg_F0010 | mgf022577m
MIPKLPDELIIEILARLPVRSLLRFKCVSKSWLSLISSQQFVETHLF
>Mg_F0011 | mgf024615m
DGIGHLPRDLVIEILTRLPSKDLCRLRCVSQSWRSLLTRDADFMSR
>Mg_F0012 | mgf023697m
EVHEFPEEIIEEILKRLPVKPLVRFRCVSKSWLSIISSPVFIKLHLD
>Mg_F0013 | mgf020672m
KELPYDIMENILSRLPVKTLFRFKSVCKSWYATISDDQIFAG
>Mg_F0014 | mgf000812m
MNNLPEEIIEKILYKLPVKSLLRFKCVSKGWCSLISSKYFAQEHLK
>Mg_F0015 | mgf020962m
MPNLPSELVEDILRRLPVKSLKRFRTVAKKWRSLIDSDRFVKLHLR
>Mg_F0016 | mgf019301m
VDLPADMIEFILSKLPVKSLLRFKSVCKSWNTIISDPVFIRNHRH
>Mg_F0017 | mgf019302m
ETLPEEIIEQILLNLPVRSLLKFTSVSKSWRSLISSNNFIEAHLE
>Mg_F0018 | mgf025889m
MSSNNVPTDLLIEILQNLPVKSLIRFAAVSKSWRSIITSAAFMASHLS
>Mg_F0019 | mgf022925m
MISSTLPLDIIIVILSMLPAATLVRFRCVCRSWKELIRDPVFIKEHMR
>Mg_F0020 | mg020328m
FPDEVIIQILARLPIKSLFRTKCVSKSWYNLISDKYFTNRYNE
>Mg_F0021 | mgf022394m
MHQLSADILEEILSRLHVKDLLRFKSVSKTWNSIISSQYFINLHLK
>Mg_F0022 | mgf018627m
DIIRDLPDDVIDHICSYMSIKSVAQTSLLSKRWNNIWRSFPDLDFTTFAALTSTST
>Mg_F0023 | mgf013050m
MSDIPSELYHNILRRVPADALLRFRAVCKEWRRLIDDPSFIRFHA
>Mg_F0024 | mgf019286m
MVNLPFDMVEIILSKLSIESLVRFKSVCKSWNNLISDPTFVRNDQT
>Mg_F0025 | mgf021519m
DRLSLLPDDILHQVLSSLDFLDVVRTSVLSKRWRYIWTTMPYLNFDM
>Mg_F0026 | mgf020641m
FPLNELNQDLLERVLSWLPTSSFLRLSSVCKRWKSTADSATFRRACSQ
>Mg_F0027 | mgf021721m
ETLPEEIIEQILLNLPVRSLLKFTSVSKSWRSLISSNRFIEAHLE
>Mg_F0028 | mgf017767m
PVLPQEIIQIILSNLPPNSLLRFKTVSKSWYTIISDPLFIQTHLC
>Mg_F0029 | mgf019007m
VPTDLLIEILQKLPVKSLIRFAAVSKSWRSIITSAAFIASHLS
>Mg_F0030 | mgf010814m
MSEIPLELCREILSLLPAEPLLRFRCVCKSWRETIDDPIFIRLHLD
>Mg_F0031 | mgf024058m
RIWSGLPDHLLERVLSFLPLKTFLSLRSTCKHFKSILSSPLFISKHSS
>Mg_F0032 | mg023167m
PTLPDDLIVDILLRLPVKSLGKFKCVSKQWRRLITDPRFNSLHRE
>Mg_F0033 | mgf025064m
PVLPQEIIQIILSKLPANSLLRFKTVSRSWYTIISDPLFIQTHLC
>Mg_F0034 | mgf025524m
QKFDEDLLEQILSHLQVKDLLRFKSVSKKWNSIISTPRFVNLHLN
>Mg_F0035 | mgf023398m
VPTDLLIEILQKLPVKSLIRFAAVSKSWRSIITSAAFIAFHLS
>Mg_F0036 | mgf012086m
LQKFDEDVLEQILSHLQVKDLLRFKSVSKKWNSIISTPRFVNLHLN
>Mg_F0037 | mgf024743m
KKSNFPPEIVEIILSNLSVKSLYRFKSVSKSWNTIITDPVFIQNHIQ
>Mg_F0038 | mgf016470m
DNTSYLSPEIIENILSRLPAKSLLRFKSVSKSWNTMIADPVFVQNHIR
>Mg_F0039 | mgf026481m
KEKLPYDVVEIILSRLPSKSLLRFKSVCKSWNSTISGERFA
>Mg_F0040 | mgf010861m
EFDRIPIDILMQIFRILGPRESARLRAVCKSWKFLVSDNRLWIYFLQ
>Mg_F0041 | mgf023149m
EKLPYDVLEIILSRLPSKSLLRFKSVCKSWNATISGERFVGIHL
>Mg_F0042 | mgf015635m
QNFRNLPSEVIINIISRLPARSTALCKCVCKSWRDLIRNRELLKK
>Mg_F0043 | mgf026335m
KINEINDDLLREILVHLPPKTLFKFMTVSKRWKYLINDPTFLKFHNN
>Mg_F0044 | mgf001307m
PLIPNLPDDISLQILARVPRFRHPFLSLVSKSWRSTVNSPELFRTRSL
>Mg_F0045 | mgf024234m
MALPIEIIEIVLSKLSVKTLLRFKTVCKSWNILISDPMFIRKHHD
>Mg_F0046 | mgf008377m
ETLPAEIIEEILLRLPVRSLLKFTSVSKSWRALISSNDFIKAHLE
>Mg_F0047 | mgf011014m
VSVLDLPDLVLECILEKLPPNGLCKMASVCTSMRDMCMSDHLWEKHMR
>Mg_F0048 | mgf026582m
TNIESLPDELMFEILLHLPADDIYGGAAFVCKKWRDLTRDRNFINEHIH
>Mg_F0049 | mgf017924m
ELPTSVILQIFFKLSIQDIIRCKCVCKSWHNLISEPYFNNTYQL
>Mg_F0050 | mgf020909m
FLIINLPPHIIIEILARLPPKKIIQCKSVCKKWLELINEPYFASFHFT
>Mg_F0051 | mgf022809m
EKLPYDVVEIILSRLPSKSLLRFKSVCKSWNATISGERFA
>Mg_F0052 | mgf012986m
MDLTDDLLHMVFTFLEHMDLCRAARVCRQWRDASSHEDFWRYLN
>Mg_F0053 | mgf021103m
IKINDDLLREILVHLPPKTLFKFMTVSKKWKYIINDPTFLKFHSN
>Mg_F0054 | mgf021271m
KMSDIPSELFRKILLRVPADSLLRFSTVCKAWRAIIGDASFIRSHAT
>Mg_F0055 | mgf020089m
MALPIEIIEIVLLKLSVKSLLRFKSVCKSWNILISDPVFVRKHHL
>Mg_F0056 | mgf015569m
HHLLVPQEIITEILSKLPVNSLLRFKSVSKSWRFLISSKHLIKTHLE
>Mg_F0057 | mgf020854m
MAIPELPHDIWIDIFSRLPLKSVGKCRCLSKPWRTFLSSREFIKSHLT
>Mg_F0059 | mgf021221m
VHIPIHVIETILFKLPAKSVLRFRAVSRSWRNLISDPAFHRTYIR
>Mg_F0060 | mgf010086m
MDLTDDLLHMVLSFLDHIDLSSAARVCRQWRDASSHEDFWRYLN
>Mg_F0061 | mgf017830m
MAIPELPDDILIDIFSRLPSKSVGKCRCLSKPWRTFLSSTQFIKSHLT
>Mg_F0062 | mgf019976m
FPLLDLPLHLVSDILSRLPLTNIIRCTCVCKIFLKLIKDPYFAKLHLA
>Mg_F0063 | mgf017150m
VFDKLPDDILIAILSHMSLKDAVRASVLSHRWRNLWKFTSRAL
>Mg_F0064 | mgf023172m
RSFTDLPPALVSEILNFLDPKELGIVSCVSTSLYRLASEHHVWKEFYF
>Mg_F0065 | mgf026154m
KTMRNLPSELIEDILRRLPVKSLKRFRSVAKAWCSLIDSDRFIKMHLR
>Mg_F0066 | mgf024878m
EDVIEEILSRLPVLSLIRFKSVCKSWKMIIKNPTFVSKHHQ
>Mg_F0067 | mgf020166m
IKINDDLLREILVHLPPKTLFKFMTVSKKWKFIINDPTFLEFHSN
>Mg_F0068 | mgf023038m
TMIYFPDELVEEILSHLPVQILIRFKTVSKSWNNIISSPSFAKSHLN
>Mg_F0069 | mgf024303m
MDLPIEVIEIVLLKLSVKSLLRFKSVCKSWNILISDPVFVCKHHL
>Mg_F0070 | mgf007326m
RLIPSLPDEISIQILARLPRMYHFNAKLVSRTWKSTLTSVEYYKLRK
>Mg_F0071 | mgf025901m
LDWTRLPDDTMIQLFSLLNYRDRASLSSTCRTWRTIGKSPCLWQELDL
>Mg_F0072 | mgf023194m
TGIEELPDDVIVDILSRMSIKDAVRTSVLSSRWRYLWMSMSVTLEFHD
>Mg_F0073 | mgf013329m
IMDSLPDELLFHILLQLPAEDIPNAAVVCRKWYRTTRARDFVHAHR
>Mg_F0074 | mgf024499m
DSISLLPDCILDHILSYLPTKEAVATSVLSKRWKYLWTFVPILDFDD
>Mg_F0075 | mgf023523m
KQMSDIPSDLHHEILRRLPADSLLRFRAVCKWWRRLIDEPSFVRTHA
>Mg_F0077 | mgf024046m
DRLSKLPDDILVDIMSRMSLKEAARTSVLSSRWKHLWKYIPFLKFDA
>Mg_F0078 | mgf016477m
LDWTRLPDDTVIQLFSCLNYRDRASLSSTCRTWRTLGKSPCLWQALDL
>Mg_F0079 | mgf012755m
RIWSRLPHRLIDRIIACLPPPAFFRARSVCKRWYSLIFSNTFLELYLQ
>Mg_F0080 | mgf021182m
DTTDLPFHIIMVILSMLPVEALAKFQCVCKAWKNIIRDPKFVKDHFQ
>Mg_F0081 | mgf018083m
PNDLLIEILVKLPVKSLIRFAAVSKSWRSIITSAAFIASHLS
>Mg_F0082 | mgf025865m
MDATDLPFHIIMVILSMLPVEALAKFQCVCKAWKNIIRDPKFVKDHFQ
>Mg_F0083 | mgf001471m
RDMEKLPTDLYLKIFCWLDHQNLAAAQLVCRKWRDLGSDEMLWCNLFK
>Mg_F0084 | mgf026349m
VLIKIMTKLPPKSLVRFRCVSKSWNSIITSPFFISIHT
>Mg_F0085 | mgf020300m
MNIESLPDELLFDILLHLPPRDIYDSAVFVCKKWRSVIRTRKFTCEHLR
>Mg_F0086 | mgf025360m
DDLLIDIFLRLPIKSLVRFKLVSKRWHSLVTDPQFCLMRSN
>Mg_F0087 | mgf025002m
TLLCDELVQEIFNRLPPPSTPAVSLVCKRWRRLLRSSTTS
>Mg_F0088 | mgf002990m
VRIDDLGEDLIQNILNRLPAKSFASAACVSRSWNSICNRVLSSPKLS
>Mg_F0089 | mgf009835m
AIPEELMIDIFSRLPAKSVGRFRCLSKLWREILSTPEFIKSHLN
>Mg_F0090 | mgf023262m
DDLLIDIFLRLPIKSLVRFKLVSKRWHSLVTDPRFCLMRN
>Mg_F0091 | mgf000948m
PPWIELPTELTLNILNRLGVVELLESAQKVCTTWRSVCKDSSLWRVID
>Mg_F0093 | mgf014976m
MFSQIPPELLFHILKFLSSEDLVSCSLVCRFLSFAAADESLWRRLYC
>Mg_F0094 | mgf024871m
YIPLHVIETILFKLPAKSVLRFRAVSRSWRDMISDPAFHRTYIR
>Mg_F0095 | mgf011801m
LDWTRLPDDTMIQLFSLLNYRDRASLSSTCRTWRTVGKSPCLWQELDL
>Mg_F0097 | mgf007602m
EFLPFDIIESILLKLPSKSLLRFKAVSKSWRRTISDPDFAKIH
>Mg_F0098 | mgf020916m
MALPIEITEIILSKLSVKPLLRFKTVCKSWNILISDPVFVRKHHI
>Mg_F0099 | mgf018446m
DLISRLPDDILVDILSFLSLKEAARTSLLSSRWMNLWKQTQSLNFD
>Mg_F0100 | mgf026454m
NDDLLTELLLLLPPKSVFRFMSVSKRWNNIIKNPYFLKNYTI
>Mg_F0101 | mgf008765m
PQDVLVHIFSFLDVQSLASASEVCRSWNSAACENHLWKSLYV
>Mg_F0102 | mgf016084m
FIPDEILLDIFSRLPAKSVVRYRSLSKKWRTVLSTKHFVELHLA
>Mg_F0103 | mgf016681m
MWSNLPFDLLANIFSYFPPESLARAKATCRNWHAVAEA
>Mg_F0104 | mgf003328m
PPWLDLPREITAAILQKLRTVEILTTAQKVCTTWRSVCNDPSMWRRVDI
>Mg_F0105 | mgf021449m
TRIESLPEECLSHIISLTCPKDACRSSLVSCTFRDAADSDLVWNKFLP
>Mg_F0107 | mgf024068m
TYLPLHVIEIILLNLPAKSLLRFKAVSKSWNTTISDPVFVQNHLH
>Mg_F0108 | mgf025236m
PCFTSLPADLKLNILECLSGVDLARVSCVSSELRSLASTDELWKSKYV
>Mg_F0109 | mgf017659m
MDWNDIPQELLGLILSNVSAIDRYNFSLVCRSWNETIFASPYRHS
>Mg_F0110 | mgf025939m
DRISELPKDILHRILYFLSQKDAVRTSVLSKSWRNIWCTRPNLDFSD
>Mg_F0111 | mgf019111m
DDLLIDIFLRLPIKSLVRIKLVSKRWHSLVTDPRFCLMRN
>Mg_F0112 | mgf020544m
GICRLPDDVLLDILSFLSLKEAARTSVLSSRWMNLWKHTPSLDFD
>Mg_F0113 | mgf025367m
KEIVEEILSRLPVHSLFRFKAVSKSWNTLISSPSFAESYLN
>Mg_F0114 | mgf003343m
SPLNRLPQETLHQIFCHLPLRQIAASKCVCKSLKSALSSPSFLHLLRT
>Mg_F0115 | mgf024481m
DNKSHLPPEIIEIILSKLSSVKSLLRFKSVSKSWNTIITDPVFVQNHIQ
>Mg_F0116 | mgf016774m
VLLSNLPVDLIYRILSFLDASAVVGTSLLSRKWRHLWTSVPGLNFDL
>Mg_F0117 | mgf020827m
PHLPSEVLEEIFNRLSLKDNIRASVVCKSWQS
>Mg_F0118 | mgf021492m
TNIDSLPDDLLFEILLQLPAEDIHKGARLVCSKWYNMVRTRSFRYEHIH
>Mg_F0119 | mgf024730m
GLGDLPESCIALILSRLNPSDICRAARVNRTFRRASLSDHAWETKLP
>Mg_F0120 | mgf010590m
DRISKLPDDILVDVISRLSLKEAGRTSVLSPRWKNVWKHTPFLNFD
>Mg_F0121 | mgf019494m
DRISQLPDDILIDILSLLPLMEAGRTSVLSSRWMNLWKHTRRLNFD
>Mg_F0122 | mgf017774m
DVISNLPEDILLEFLRRLPLRDAVRTSALSREWRDKWRSIQELVLNY
>Mg_F0123 | mgf008173m
TVEALGNDVLSMIFTFLDLVHLIRCSAVCKSWSTVIRKLKLLQIQYH
>Mg_F0124 | mgf001163m
DRISDLPNDILQRILYFVSQKDALRTSVLSKSWRYRWRTRPNLDFS
>Mg_F0125 | mgf001167m
TSIESLPDEIVFQILLQLEAEEIYESAMLVCRRWYKIIHTHDFIQEHLK
>Mg_F0126 | mgf004009m
DRVSQLPDDILADILSRLSLKEAGRTSVLSSRWMNLWKHTNSLNFDT
>Mg_F0127 | mgf015698m
MATLPFELVEDILRRLPVKSLKRFRAVAKLWCSLIDSENFVKMHLL
>Mg_F0128 | mgf019669m
DYISLLPDDILVSILSRLTLKEAAVTSNLSRRWRYLWTNVTGLD
>Mg_F0129 | mgf022941m
MEQLNLDLLSEILSRLRVKHLIKLKSVCKSWQHLISDEDFIKLHLK
>Mg_F0130 | mgf026457m
SSLQSAILQKLPVKSLIRFTTVCKSWRSIITSPNFIQSHLS
>Mg_F0131 | mgf026199m
DIISQLPDDILISIISRIPIKDAIRTCVLSHRWRNLYRFVSTIRLNCE
>Mg_F0132 | mg001782m
EFFKNLPSEIIIEILSRLPIRSIAICKCVCKSSQYLLQTREFVDSHLS
>Mg_F0133 | mg019340m
DLISQLPDDILISIISCLSTTDAVRTSLLSRRWRNLYRFLPLEIKLDC
>Mg_F0134 | mg024178m
DDLLIQILLHLPVKSLMRFKLVSKHWKFLITSRRFSLLRYP
>Mg_F0135 | mgf003810m
LLPDDIIETILPKLPVKSLLRFKAVSKSWKSMISDPAFVRKKHL
>Mg_F0136 | mgf006619m
FDTESLPDDLVFEILQRLPAQDIYDSAMLVSKKWYELTNSRSFIYEHLR
>Mg_F0137 | mgf017239m
TAIEELPDDIIVAILSRMNIKDAVRTSVLSTRWKYLWKFMSVTLEFH
>Mg_F0138 | mgf020347m
DRISQLPDDILVDILSRLSLKEAGRTSVLSSRWTNLWKHTPSLNFDV
>Mg_F0139 | mgf015369m
SVLDYLPDLVLETILEKLPPKGLCRMGCVSKSLRGMCVSDHLWERHVR
>Mg_F0140 | mgf022640m
PFLPLHVIETILINLPAKSLLRFKAVSKSWNTTISDPVFVQNHLH
>Mg_F0141 | mgf026515m
LKLGNLQPEIIIDIVSRLPIRSIGACKCVCKSWRNLLHTREFTDFHLS
>Mg_F0142 | mgf021046m
DIISQLPDDILISIIAHMPVKCAVSTSVLSKRWRNL
>Mg_F0144 | mgf020505m
NMDVLIEILKRLDDRSLGVAACVCRLWCSLTRNDALWEHLCFRHLSP
>Mg_F0145 | mgf017050m
YFPADLLSEILVKLPVKTLIRFTAVSKSWRSIITSAAFIASHLS
>Mg_F0146 | mg021078m
FIPTDILIEILLKLPVKSLIRFTTVAKSWRSIITSRTFIDSHIS
>Mg_F0147 | mgf025111m
MIDQLPDDILIAILSRMGVEEAVRTSVLSSRWRYLWKHTSIYNSET
>Mg_F0148 | mgf019456m
IVEEILSRLPVHSLFRFKAVSKSWNTLISSPSFAESHLN
>Mg_F0150 | mg024412m
DRLSCLPYDILGRILSFLDTKSAIRTSLLSTQYRHAWASSTTLHFNL
>Mg_F0152 | mgf024635m
DRISRLPDEILVEILSFLSLKESARTSILSSRWTNLWKHTTRLYLD
>Mg_F0153 | mgf017134m
DRISRLPDDILVDILSLLSLKEAVCTSVLSSRWHNLWKHIYRLNFD
>Mg_F0154 | mgf020708m
MEEILLRLPVKSLLKFRCVSKSWCSLISSNRFIKAHLK
>Mg_F0155 | mgf026088m
DRISNLPNEILCHILSLMPVKYAVGTSILSTKWKNLFPLIPNLRLRL
>Mg_F0157 | mgf018883m
TRIESLPEECLSHIISLTCPQDACRSSLVSCIFRDAADSDSVWDKFLP
>Mg_F0158 | mgf007574m
TQTDLPTELMELILSQLTLKDNIRASVVCKRWLSVALSVRKSNK
>Mg_F0159 | mgf000238m
DRLSELPDSVLCYILSFLPTQKSVATSILSRRWRYLWTDVPNLDFVD
>Mg_F0160 | mgf018406m
SLPEDLVFEILLSLPAEDIYKTAILVCKKWHNAIHSRNFVHKHLQ
>Mg_F0161 | mgf022797m
PEFHADVLETILSHVPLVDLVSASHVSNSWRAAVSSSLIHHNKP
>Mg_F0162 | mgf014209m
LFRNLPLEITIDILSRLPIRRIAICKCVCNSWRELLRSREFLDFHLS
>Mg_F0163 | mgf016761m
DRISQLPDEILTDVLSLLSLKEAGRTSVLSSRWMNLWKHTHSLDF
>Mg_F0164 | mgf020291m
DRISELPDDILVDIISYLSLKEAACTSVLSSRWLNLWKHTHSLNFE
>Mg_F0165 | mgf017338m
DRISELPRDILQQILNFLSQKEAVQTSVLSKSWRYNWCI
>Mg_F0166 | mgf026385m
DRISRLSDDILVYILSLLSLKESARTSLLSTRWRNLWKHTPSLNFD
>Mg_F0167 | mgf018916m
FFRIIPPEIVIDILSRLPIRTIAECKCVCNSWRDLLQTAEFAHTHLS
>Mg_F0168 | mgf020758m
LHKIFFKLPTHSIIRCKCVCKSWHNLISEPYFNNTYQL
>Mg_F0169 | mgf024362m
SLPDELLFNILVHLPAEDIYDHAMLVCRKWYRMIRTRYFVHEHLQ
>Mg_F0170 | mgf003463m
PLLPGLPDDLAIACLIRVPRIEHFKLRLVCKRWYRLLAGNFFYSLRK
>Mg_F0171 | mgf022549m
MSVLPDDLLVHILSFLTLKEAAATSILSSRWRYLWTFTPKLEFD
>Mg_F0172 | mgf026392m
DRISDLPRDILQRILYFVSQEDAVRTSVLSKSWRYTWRIRPNLDFS
>Mg_F0173 | mgf026379m
DRLSRLPQEIQSDILCLLPITDAAKVGLLSKTWRSTWLSLPKLAFDYR
>Mg_F0174 | mgf004607m
DRISQLPDDILIDILSFLSINEAARTSVLSSRWINLWKHTPSLNFDA
>Mg_F0175 | mgf017422m
DRISHLPDDILVDIISLLSLKEAVCTSVLSSRWHNLWKHIYRLNFD
>Mg_F0176 | mgf003760m
DRINRLPDDILVAILSFLSPIEAARTSVLSSRWINLWKHTSSLKFDA
>Mg_F0177 | mgf006596m
QIWQEFPQDLFEAVIARLPIAAFFRFRSVCRTWNSLLNSQSFSNQCSR
>Mg_F0178 | mgf018978m
FSTDLVLEILVKLPVKSLVRFLTVSKSWRSIITTPAFIASQLS
>Mg_F0179 | mgf023593m
EFLKNLPSEIVIEILSRLPLRTIGICRRVRKSWRDLIQTLDFANFYL
>Mg_F0180 | mgf021422m
DRISQLPDDILVDILSLLSLKEAARTSVLSSRWINLWKHVPYLDFDV
>Mg_F0181 | mgf019144m
DKISQLPDDILISIISRLTVTEAVSTSILSKRWRHL
>Mg_F0182 | mgf020126m
DFISKLPDEILVSILSRTSTKDSIRSCVLSKRWRDLYKFVPSVTLRC
>Mg_F0183 | mgf025248m
MDCFPTDLLQEIFIRLPCKNVGISKCVCTSWYDLLSDQSFTANYA
>Mg_F0184 | mgf018941m
ELIPGLPEEIALDCLTRLHYSAHRVSSRVCKRWRHLLQSKDFYYHRK
>Mg_F0185 | mgf019134m
MAIPELYQEILIDIFLRLPAKSIGKCRCLSKPWRAFLSSPEFIKSHLA
>Mg_F0186 | mgf022593m
DYTLNLPDECLACIFHSLSAADRKRSSLVCRRWLTIDGQSRHRLSLN
>Mg_F0187 | mgf004452m
MDSFPTDLLQEIFIRLPFKNVGISKCVCTSWCDLLSDQSFTANYA
>Mg_F0188 | mgf026043m
EAVIRNILSRLPAKSFASAACVSRSWNTICNSILSSPK
>Mg_F0189 | mgf017563m
DWISELPDEILVHILSLLSLKEAARTSVLSSRWINLWKHTPSLCFD
>Mg_F0190 | mgf003567m
PLIPGFPDDVALQCLLRVPVDQHTSCKSVCKRWYSLFGSKERFFTLRK
>Mg_F0191 | mgf024930m
SDLLSEILVKLPVKTLIRFTAVSKSWRSIITSAAFIASHLS
>Mg_F0192 | mgf013160m
PNEAIFFVLAYLPLFELLTITRVCKSLRDAVNDDVLLWLKIV
>Mg_F0193 | mgf019399m
TKIEFLPDELVFNILVRLPAEDIYNDAMLVCWKWYRTIHSRNFIDSHLR
>Mg_F0194 | mgf001786m
ISWSDLPNELLEKITNCLDTETDVRRLRAVCNSWRSSTTPFKRF
>Mg_F0195 | mgf015589m
DRISQLPDDVLVDILSFLSLKEAARTSVLSSRWINLWKHITCLD
>Mg_F0196 | mgf017428m
DRISRLPDDILVDILSLLSLKEAARTSVLSSRWINLWKHTPSLNFD
>Mg_F0197 | mgf019882m
ESFTSLPDEMVFEILLHLSAEHIYSEARFVCQKWYDTTNTRNFIHEHLR
>Mg_F0199 | mgf006422m
NEDLLIEILLYLPAKTLIRFKLVSKKWFFIISGRHFSRRHSQ
>Mg_F0200 | mg002144m
TTINDLGDDILENIMERLPFKSFMSAADVSRRWKKG
>Mg_F0201 | mg008197m
DKLSCLPDSILSYILSFLDTKSAIRTSLLSKRYKLLWTLTPSLDFV
>Mg_F0202 | mgf002207m
NSIPDDIALKIASSLHVFDVCSLGSCSRFWRDLCGSDCVWEETHS
>Mg_F0203 | mgf024982m
DKISQLPDDILISIISRLTVTEAVSTSILSKRWRYL
>Mg_F0204 | mgf005070m
PPLEGFPLPDTIILSEIFKRLELESLCTVACVCRSLRSIVSQSLSTLAS
>Mg_F0205 | mgf022875m
DRISRLPDEVLVEILSSLSLKESACTSVLSSRWTNLWKHTTRLYLD
>Mg_F0206 | mgf019394m
DRISHLPDDILVDLLSLLSLKEAVCTSVLSSRWHNLWKHTYSLNFD
>Mg_F0207 | mgf023098m
DRISQLPDDILVDIISLLSLKKAVCTSVLSSRWRNLWKQTYRLNLD
>Mg_F0208 | mgf021883m
NDDLLTELLLQLPPKSVFKFISVSKRWKTIINDPFFIENYSK
>Mg_F0209 | mgf004001m
DRISQLPDDILVVILSLLSLKEAARASILSSRWTNLWKHTLSLDF
>Mg_F0210 | mgf019310m
ISQLPDDILVTIVSFLSLKEAARTSVLSSRWINLWKHVPRLDFD
>Mg_F0211 | mgf007015m
SILPGLPDDVSKQCLSLVPRSNFPAMGAVSKRWRSYIKSKEFVTVR
>Mg_F0212 | mgf004109m
DIISNLPGHIIDKILSHLSLRDAVRSSILSNKWRYKWVTLPHLVFD
>Mg_F0213 | mgf016688m
MIEKLPDDILISILSCMRIDEAMRTSVLSSRWRYLWRYMDIFTSDTL
>Mg_F0214 | mgf012280m
DRISELPDDVLVVILSLLSLKEAARTSILCSRWINLWKHTNSLDFD
>Mg_F0216 | mgf026071m
EAVIRNILSRLPAKPFASAACVSRSWNTICNSILSFPKLSS
>Mg_F0217 | mgf007810m
DFISNLPNNIIDNILGCLPLRDAVSTSILSREWHYKWMSCPDIVFDFW
>Mg_F0218 | mgf025319m
DRINRLPDDILVAILSFLSPIEAERTSVLSSRWINLWKHTSSLKFDA
>Mg_F0219 | mgf009279m
EIYALPEDCIANALSLTSPKDACRLSAVASTFRSACESDTVWDRFLP
>Mg_F0220 | mgf004462m
DRISELPDDILVVILSLLSLKEAARTSILCSRWINLWKHTNSLDFD
>Mg_F0221 | mgf023256m
DVISNLPDHILHEFLVRMPLRNAVRTSVLSREWRDKWKYIQELV
>Mg_F0222 | mgf005390m
DLISQLPNDILVDILSLLSLKEAARTSVLSSRWVNLWKHTPTLDF
>Mg_F0223 | mgf010139m
DYTSNLPDECLASIFDSLSSGDRKRSSLVCRRWLRVEGQSRDRLSL
>Mg_F0224 | mgf017418m
DLISQLPDDILVSIISHMPTKDAARTSLLARISSHKWRNLSRFLYNIE
>Mg_F0225 | mgf023841m
TTIPHDIMLDIFSRLPAKSICRFKCLSKVWSRMFSTTYFVNSQLH
>Mg_F0226 | mgf004106m
YFPADLLSGILVKLPVKTLIRFTAVSKSWRSIITSAAFTASHLS
>Mg_F0228 | mgf014957m
DRISELPDDVLVVILSLLSVKEAASTSILCSRWINLWKHTNSLDFD
>Mg_F0229 | mgf016937m
ELAYIPDCIIEEILTRVPAKTVFRCMAVSHPWLSMLDNRRFFQKHHS
>Mg_F0230 | mgf017678m
DKISQLPDDILVSIISWLPVAEAVCTSVLSTRWRGL
>Mg_F0232 | mgf004911m
DRISELPDDILVVILSLLSVKEAASTSILCSRWINLWKHTNSLDFD
>Mg_F0233 | mgf020665m
SRHLPDEIIEEILHSLPSKSLLRFKCVSKRCFRRS
>Mg_F0234 | mgf025583m
DRISRLPDDILLDILSLLSLKESARTSVLSSHWINLWKHTPSLDFD
>Mg_F0235 | mgf016219m
LCFADLPPALISEILNFLDSKGLGIVSCVSTSLYKLVSEHYAWKDLYQ
>Mg_F0236 | mgf019278m
DKISQLPDDILVLIISRLTVTEAVCTSVLSTRWRGL
>Mg_F0237 | mgf006728m
DRISELPDDIVVHILSFLTVEEAARTSVLSSRWINLWEYTTRLKL
>Mg_F0238 | mgf011500m
PSCWLPDDILVNILSYLSMKEAARTTVLSSRWMNLWKHTTSSLDF
>Mg_F0239 | mgf020302m
SRHLPEEIIEEILHSLPSKSLLRFKCVSKRCFRRS
>Mg_F0240 | mgf002980m
ADWAELTNECLVNIFSRLSFEERWRGAMRVCKAWNQVCQDPCLNSVIDL
>Mg_F0241 | mgf022138m
DMISELPKHILQRILYFLSQKEAVRTSVLSKSWGNIWCTRPNLDFLFN
>Mg_F0242 | mgf023353m
EFLKNLPSEIVIVILSRLPLRTIGICRRVRKSWRDLIQTPVFANSYL
>Mg_F0243 | mgf006678m
GKLPASCLWEVLKRLPPVGLLSAAKVCRGWRETTRKLWRASEE
>Mg_F0244 | mgf015072m
SSIEALPDECLFEILRRLPRGRETNACACVSKRWLMLLSSMKKDEMCT
>Mg_F0245 | mgf018520m
ELIEGLPDAVALRCLARVPFHLHPNLELVSRSWREAIRSTELFKARQE
>Mg_F0246 | mgf007663m
SMWANLPPELLLDIIGRLEANETTWPARKAVVACASVCKSWREITKEIVKTPEE
>Mg_F0247 | mgf001409m
SLLLSLPDEIFSVITSSVPPRDVCSLGLSCRGLNSVVSSDKAWLAQCD
>Mg_F0248 | mgf019571m
KSLPDEMVFEIIARLPAEDIYNYAVLVCRKWYRAIHTRNFVYSHLR
>Mg_F0249 | mgf002186m
SLIPGIPDDIALCCLARVPRKYHPILNCVSKRWRDWIGSQEWLSYRV
>Mg_F0250 | mgf009234m
GIWVLSDDILINILTTLSPIDLVKVSLTCHHLRNLAASIMPCMK
>Mg_F0251 | mgf023671m
DDLLTELILLHLPATSLLRFKSVSKHWQTLISAPSFVRQHTT
>Mg_F0252 | mgf019764m
NLLTGLILLRLPEKSLLRFKSVSKHWQSLISSPHFAANHHY
>Mg_F0253 | mgf000961m
PKLEDIPECCIALVLSYLDPPEIAKMARVNRAFRAAASADFIWIPKFP
>Mg_F0255 | mgf019306m
SQINRLDDGCLMLIFSFLSPIPDRYNTALVCRRWRFLACHPQHWLRVDR
>Mg_F0256 | mgf020698m
EILSRIPADLLRDEILSRIPATDLFRIFRLVSRQWRRLISSPEFIQIHLK
>Mg_F0257 | mgf019999m
KLPLSRNEILRRVTGEPLLRFRTVCKEWRRIIDDPSFVRIHAH
>Mg_F0259 | mgf024468m
DRFSFLPDALILIIITCLPFKEAVKTSVLSKRWLRLWQSTGNIDL
>Mg_F0260 | mgf012567m
VDWSDLPPELLQTVATNLQTLSDYIRFRAVCKNWRGAASVTRRHLPR
>Mg_F0261 | mgf010088m
EFLKNLPSEIVIEILSRLPIRTIGICKRVRRSWRDLLRTREFADSHLS
>Mg_F0262 | mgf013291m
SLLLALPDDMFSVITSSLSPRDVCSLSLSCPGLNAVVSSDKVWLSQCN
>Mg_F0263 | mgf016744m
DKISRLPDDILVSIISRLTVTEAVCTSVLSTRWRGL
>Mg_F0264 | mgf021016m
DRISELPDDILVTILHLLPLKEAARTSVLSSRWIYLWKNISSLDFD
>Mg_F0265 | mgf006520m
SYMLIHILSRMSLKDAVRTSVLSRRWRYLWMYTSGKLEF
>Mg_F0266 | mg016809m
DKISQLPDSILVSIISRLTVVEAVCTSILSTRWRHLSTYITRLD
>Mg_F0267 | mgf014753m
DFFDLLPDPILLLILNRVSDIKTLLRCRSVSRRFNSAVPQADSLLLRV
>Mg_F0268 | mg007283m
TTINDLGYDIFENIMERLPLKSFMSAADVSRRWKKDCTRILSYPRFSS
>Mg_F0269 | mgf000656m
TLIPGLPNDLGALILAFVPYSHHSRLKSTCKSWKRFFSSKALISLRQN
>Mg_F0270 | mgf026000m
PPWQELPREITAAILYKLGPFEILTTAVKVCTAWRSVCQDPSMWRRVDM
>Mg_F0271 | mgf006929m
CGILELSDEVLALKILSRLTPRDIASVGSVSRRLYELTRNEDLWRMVCQ
>Mg_F0272 | mgf026056m
RLPDDILVTILSFLPVKQAARTSVLSSRWINLWKHISRLDFD
>Mg_F0273 | mgf012850m
ALLCKDTLRTILGKLPLTDLATSACVCRLWRSVASDGEM
>Mg_F0275 | mgf023568m
VNLVFEILLRLPAEDIYKTAILVCKKWHNAIHSCNFVHKHLQ
>Mg_F0276 | mgb000156m
PLLPGLPDDLAIACLIRVPRVDHNKLRLVSKRWFKLLAGNFFYSLRK
>Mg_F0277 | mgf019916m
DSIDRLPDELLISIVSRLPVIEAERTNLLSRRWRYFSMFSSILDF
>Mg_F0278 | mgf009824m
DIGRLPIDLLAHIFSLFASFKDLAQASSVCRKWRQGVKESLARRESL
>Mg_F0279 | mgf025097m
DKISRLPDDILVSIISRLTVAEAVCTSVLSTRWRGL
>Mg_F0280 | mgf019701m
PCFMKLPNDIKLKILELLPSVDLAKVSCASSELRDLGLMDYLWKLKFF
>Mg_F0282 | mgf018731m
RIIDKLHDDILIAIVSCMSLKDAVRTSVLSSRWRYLWMFSGKLEFD
>Mg_F0283 | mgf019121m
DYSSEIPDECLALIFQSLSSGDRKRSSLVCRRWFSVEGQSRHRL
>Mg_F0284 | mgf003750m
PGLGDIPESCVACVFLYLSPPEICNLARLNRAFRGAASSDAVWETKLP
>Mg_F0285 | mgf020247m
DKISQLPDDILVSIISRLTVAEAVCTSVLSTRWRGL
>Mg_F0286 | mgf026341m
DDLLTELILLRLPARSLIKFKSVSKRWQSLISAPLFGAAH
>Mg_F0287 | mgf003666m
DLISELPQGIIETILTKLPIGDAVRTSVLSTRWRNKWALLTHLVFN
>Mg_F0288 | mgf017249m
PPWEKLPPEIAAAILHKLGAVEILTTAQKVCPTWRRVSLEPSMWRCIK
>Mg_F0289 | mgf017800m
QLLLALPDDIFSVITSSLSPRDVCSLGLSCPGLNAVVSSDKVWLSQCN
>Mg_F0290 | mgf020938m
YHLLTRILLLLPIKSLTRFKSVSKEWLSLISDPEFCHLRN
>Mg_F0291 | mgf022261m
LPGHVLIEILIRVPVVEWGQLSCVNKYWANLFREECLWHAAL
>Mg_F0292 | mgf003711m
DRISRLPDDILVHILSFLSVEEGARTSVLSSRWINLWKYSTCLNLD
>Mg_F0294 | mgf017715m
PEAILSEIFIRLPFKNVGISKCVCTSWYDLLSDQSFSANY
>Mg_F0295 | mgf001842m
RLLLSLPDDIFSVITSSLSPSDVCSLGLACRDLNAVVSSDKVWLAQCS
>Mg_F0296 | mgf003662m
PSIEILPDECLFEVFRRLEGGQERSACASVSKRWLMLLSSICKDEICT
>Mg_F0297 | mgf006109m
LPFGDFPDDVQLCVLSFLLPADLAAFSCTCKRFVSL
>Mg_F0298 | mgf020093m
EDWNDIPEELLFLVLANVLGKDRYSFSLVCESWNRVAKASPYHPSPC
>Mg_F0299 | mgf020100m
TLSRLRVKDLLRFKCVCKEWHHLISRREFIKLHLE
>Mg_F0300 | mgf026492m
RSLLSLPDDIFSVITNLLSPKDICRLGLSCPPLNSVLSSDKVWIVQCD
>Mg_F0301 | mgf022190m
MIEIILLQLPVKSLLRFKSVSKSWEATISDRKFAANHLR
>Mg_F0302 | mgf000059m
SVTLIPEDHLFSILLLLPVESILCFAMTCKKLKSLAYSDSLWESICK
>Mg_F0304 | mg014725m
TNIESLPDELVFDILVHLPAEHIYNGPMFVCRKWYDMVRTSGFISAHLH
>Mg_F0305 | mgf012219m
NYLESLPEELESEILLHLGAEDIFKAAMVVCRKWYRMIHTHNFIYSHLQ
>Mg_F0306 | mgf002185m
RPWEALPNLALANIFCRTSIKDRSHNIPFVCRSWAHAARHPPCWASMV
>Mg_F0307 | mgf009149m
DLIPGLPEDVGLECLVRIHYNHFSSISSVSKSWRRQLHLPEFWRRRRA
>Mg_F0308 | mgf018960m
SLLLALPDDIFPVITSSLSPRDVCSLGISCPGLNDVVSSDKVWFAQCN
>Mg_F0309 | mgf007559m
SQWANLPPELLFDVIKRLEESENTWPARKHVVACAAVCRSWRSMCKEIVKNPEIC
>Mg_F0310 | mgf016541m
PSIDTLPDECLFEIFTHLSNGRERSTSACVSKRWLSVLSSVRCSEFHR
>Mg_F0311 | mgf016840m
DRISHLPVEVRIHILSLLSLKEAARTSVLSFSWLNLWKHTPSLHFE
>Mg_F0312 | mgf016979m
ELLKNLPPEIVIEILSRLPIRTIKICKRVRNSWRDLIRTREFADSHLS
>Mg_F0313 | mgf019028m
AVLPDELILEIFRHVDSKPSRDACSLVCKRWLSLECLS
>Mg_F0314 | mgf002359m
MMEQLVPEITTHALSYLDFPSLCRLSMTNSLMRKAANDDNAWKALYH
>Mg_F0315 | mgf022365m
DRISYLPGDVLRVILYFLPQKEAARTSVLSTAWRNLWIRRKNLEFFE
>Mg_F0316 | mgf023591m
SLFFALPDDIFTVITSSLSPRDVCSLGLSCQGLNSVLSSDEVWLSQCN
>Mg_F0317 | mgf001361m
PADALFFALGYLEVKDLLSVEMVCKSLRDTVRNDPLLWRNIE
>Mg_F0318 | mgf005158m
YSLIPEEVLEHVFSFLSSDRDRNSVSSVCKSWYEIERWCRRRIFI
>Mg_F0319 | mgf010513m
DLRVLPDEILCTILTRLTPRDVARLSCASSVMYILCNEEPLWMSLCL
>Mg_F0320 | mgf021511m
INILSRLPAKTLHRIKYVSKEWLNLISDRSFVKLQIK
>Mg_F0322 | mgf001654m
TNIDSLSDELVFDILLNLPAEDICENAVLVCRRWSHMIRTHDFVNEHIL
>Mg_F0323 | mgf001653m
EEILKAVFPLLEGRDLAACMSVCKQWQEIAKDDYFWKCLCA
>Mg_F0325 | mgf021553m
EDLVTELILVYLPPRSLARFKSVCKQWLTLISTPLFAAAHTN
>Mg_F0326 | mgf012468m
MESLPVEVVGNILSRLGAARDVVIASATCRKWQNAWRKHLHTLTFN
>Mg_F0327 | mgf009293m
EWTTLPSELLHLISQHLPTSIDLLRFRSVCATWRAAAPPPPS
>Mg_F0328 | mgf017085m
SRFNLLPEGCIANIISFTSPKDACTAAAVSVGLKSAAESDTVWERFLP
>Mg_F0329 | mgf025341m
SRFSLLPEGCIANIVSFTSPKDACRAAAVSLLVKSAAESDTVWERFLP
>Mg_F0330 | mgf006223m
YSFPEEVLEHVFSFLKTDKDRNAVSLVCRSWYEIERWCRRRVFI
>Mg_F0331 | mgf021776m
DMISELPDDILILIISYMPVKCGIRTSILSNRWKNLYRYLSNVKLNC
>Mg_F0332 | mgf020427m
DRISELPDDILVTILHLLPMKAAARTSILSSRWINLWKNISSLDFD
>Mg_F0333 | mgf009725m
ISWAGMPPELLGEIIQRVEASEDKWPQRQNVVAFGCVCKRWRDATREAVEK
>Mg_F0334 | mgf020592m
RLFLALPDDILTIITSSFSPGDLCNLGLTCPGLDSFMSSHKVWLFQCD
>Mg_F0336 | mgf025128m
VSIPELDDDVLDSIFSHLPIKEVRDLSILSHRFRYSWKFCRNLSFDR
>Mg_F0338 | mgf002399m
RKWEDMDIDILVKVFQNLDIFELTSGVGHVCRTWRMAAFDPWLWKKLDM
>Mg_F0339 | mgf009671m
CWAGLPPELLRDVIKRLEDSESTWPDRKHVVACAAVCRSWREMCKDIVRCPEFS
>Mg_F0340 | mgf001752m
SDLSALPYDVISRIAASFSMPNLMAASLVCRAWADALKPLRE
>Mg_F0341 | mgf009252m
NLQTLTDELVLDILGLLSGTHLGVLSTVSKSFYVFCNHDPLWKNLVL
>Mg_F0343 | mgf018544m
DCFARLPEGCISEILSLTSALDATRASILSKQFKSAAEGDYVWGRFLP
>Mg_F0344 | mgf010183m
SEWKDIPAELLLRILSLADDQTVVVASGVCHGWRDAISWGLTHLSFY
>Mg_F0345 | mgf015711m
LLDENLLYEVLRHVDDGRTLAKAACVSRQWKRTAHDERLWELICT
>Mg_F0346 | mgf023008m
RSLLSLPDDIFSVITNFLSPKDVCRLGLGCPLLNSVLSSDKVWIVQCN
>Mg_F0348 | mgf022458m
DRISRLPDDILVDILSLLRPDKAARTSVLSSRWINLWKHTPSLHFN
>Mg_F0349 | mgf026368m
DRISRLPGGILVDIIYLLSLKEAGRTSILSPRWKNLWKHTPSLDFNSQ
>Mg_F0350 | mgf019963m
DRISHLADDILVMILSLLSFKEAVCTSVLSSRWIHVWKQIPSLTFD
>Mg_F0351 | mgf018397m
MVFEILLRLPAEDIHNEARFVCKKWYDITRTRKFVYAHLH
>Mg_F0352 | mgf000114m
DHFDRLPDSLILLIFNQIGDVKALGRCCVVSKRFHSLVPQVDNVIVR
>Mg_F0353 | mgf001912m
SCWESLPTELLREILMKVEESESNWPARKHVVACAGVCKSWREVMKEVVER
>Mg_F0354 | mgf000285m
QWANLPPELLLDIIKRVEESETAWPARTVVVFCASVCRSWRDITKEIVKTPEE
>Mg_F0356 | mgf014715m
MMSYFPEEVLEHVFDFLTSHRDRNAVSLVCKSWYSLERFSREKVF
>Mg_F0357 | mgf018243m
MLIAILSRMSVKEAARTSVLSSRWRNLWMSTSRDLVFD
>Mg_F0358 | mgf011921m
DHFDHLPDSVILLIFNKIGDVKALGRCCVVSRRFHSLVPQVDDVI
>Mg_F0359 | mgf009586m
LAMHVILSKLSPKEVASVACLSKQFRVWASEDSIWALFCS
>Mg_F0360 | mgf011735m
SRWANLPPELLYDVIRRLEESENTWPTRKHVVACAAVCRSWRSMCMEIVKNP
>Mg_F0361 | mgf020906m
PHEAMFFALRYLGVKDLLSVERVCRSLCSAVRGDPLLWMSIH
>Mg_F0362 | mgf015792m
PGIHHLPSALIATIMIKLDVASILSLASTCTAFRSCALHILSFLPNFH
>Mg_F0363 | mgf000891m
PHEALAFALSYLGVKDLLSVERVCRSLLSTVRGDPLFWMTIH
>Mg_F0364 | mgf004854m
SHLKFPDEALEKVLSFIDSHKDRNTVSLVCKEWYNAERWTRSNLFI
>Mg_F0365 | mgf016071m
VWALPLDLTIKVFSMLDTQSVCHAAATCSFFHKCAADPLCYSNIDL
>Mg_F0366 | mgf016518m
GSGIMLVILSRLDARSVALARLVSRGWLAVASVDEIWAPKV
>Mg_F0367 | mgf016562m
GIMQLSDEVIAMKILSLLTPRDIASVGSVCLRFYELTNSEDLWRMVCQ
>Mg_F0368 | mgf023155m
DRISELPDDILMAIIHLLPMKEASRTTVLSSRWIYLWKNISSLDFD
>Mg_F0369 | mg021339m
MVSRILLELDAEDIYESAMLVCRRWYNITCTHNFKQEHLE
>Mg_F0370 | mgf001528m
PPWEKLPREITAAILLKLGAVEILTTAVEVCTTWRSVSMQPSMWRYVR
>Mg_F0372 | mgf021961m
HPDVIQTHILNRLDGPTLASTSCASAELLSLCNDDHLWKDICN
>Mg_F0373 | mgf023880m
PPWESLPPEITAAILQKLGAVEILMTAVKVCPTWWRVSKEYPSIWRCIN
>Mg_F0374 | mgf017355m
DIISKLPDDILVSIISHLPVKCGIRTSILSNRWWNLYR
>Mg_F0375 | mgf012927m
SHIPSLSHELETLIFARLPRSEHWKLCFVNKSCLSLVKTGELYKIRR
>Mg_F0376 | mgf021183m
DSIDRLPDELLISIVSRLPVIEAERTNLLFRRWRYFWMFSSILDF
>Mg_F0377 | mgf016968m
DCFARLPEGCISEIVSLTSALDATRASILSKQFKSAAECDYVWGRFLP
>Mg_F0378 | mgf004829m
RRWDELIPDALALIFKNLSLLEVLTVVPRVCKSWGRAIMGPYCWQEIDI
>Mg_F0380 | mgf006904m
MESLPDALVQSILSLLSNAKDVASCKCVSKRWKDSLPYLRSLFFSR
>Mg_F0381 | mgf023706m
SKTLDHKSLCCLSITCRRLHRLAGDDTLWSPLLLSDFPLDV
>Mg_F0382 | mgf025984m
TDIHTDVIRTHILNRLDGPTLAAASCASQQLLSLCNEDHLWKDICN
>Mg_F0383 | mgf026094m
DRISRLPDDVLVGILSLLLLKEAGRTSVLSYRWINLWKHIPSLDF
>Mg_F0384 | mgf022466m
DSFDRLPDEVVLSIFEKLQDARSLCLSMAACKRFRSIAPQVGEI
>Mg_F0385 | mgf006657m
NYIPEEVLEHVFDFITSHRDRNAVSLVCKSWYSVERFSRDKVFI
>Mg_F0386 | mgf016656m
SSSEKLPTDIVFDIISRTTSLQTLDTCKSVCKEWKQLIYESSFMPLYCQ
>Mg_F0387 | mgf022905m
SEISRFNLICIANIISFTSPKDACTAAAVSVGLNSAAESDTVWERFLP
>Mg_F0388 | mgf025031m
DRISQLPDDILVAIISLLSMKEAARTSCL
>Mg_F0389 | mgf010200m
IGFSELSDDVVLNILYKLEEDPRSWARIACVSTKFASLIRTVCCKSKCSE
>Mg_F0390 | mgf024152m
PPWEKLPPEITAAILQKLGAVEILMTAVKVCPTWWRVSKEYPSIWRCID
>Mg_F0391 | mg026250m
DRISQLPDDILVTIVSSFLSLKEAARTSVLSSRWINLWKHIPCLNFD
>Mg_F0392 | mgf025023m
RFLLALPHEIFSVITSSLSPRDVCSLGMSCPGLNAVASSDEAWLAQCD
>Mg_F0393 | mgf010761m
MDDLPPPILLEILRRLADSADVARCRVSSKTLNSLAAELRSVNLHW
>Mg_F0394 | mgf018727m
FAKDRHNFSLVCRSWNTVVAASPFRHSPCL
>Mg_F0395 | mgf015423m
SCWANMPPELLRDVLMRIEESECAWPPRKNVVSCAGVCRSWRDTMKEIVRTLEV
>Mg_F0396 | mgf020044m
NQDLLNIILSKIGDKHRHRCKIICKTWYEYISGRRYVYNF
>Mg_F0397 | mg019922m
EQIMICFPVQILIRFKTVSKSWNNIISSPSFAKSHLN
>Mg_F0398 | mg021909m
YCQKLPVDLKVEILKWLSAVDLAKATCFCYELSSIASRDDYLWKIK
>Mg_F0399 | mgf020776m
SALHPDIIKSHVLTRLDGPALGSAACCSATLRHISDDGKLWSDICH
>Mg_F0400 | mgf007370m
TTITDLDMDTLTRCASYLSIQDISNMAVSCKILNRVAYSDSVWQSFFR
>Mg_F0401 | mgf020096m
ISFDELPSEILTDVLSRLPITSLIQSTFVWTSLKPLSNDPNL
>Mg_F0402 | mgf005586m
TGLGDLPESCVASVLVYLDPPQICRMAMMNRAFRGASSADFVWESKLP
>Mg_F0403 | mgf019696m
TTIPHDIMLNIFSRLPAKSICRI
>Mg_F0404 | mgf012225m
GLTEKIVSELPVDCLLEFKLVSKFWYKLITEPTFDQLQF
>Mg_F0405 | mgf026431m
TQIESLSNNILEEILSRIHTKTVVGSKILSKPWFSMVDHPVFALTHFS
>Mg_F0406 | mgf021355m
SLLLALPDDIFSVITSSLSLRDVCNLGLSCPGLDAVLSSDKVWLSQCN
>Mg_F0407 | mgf021758m
REKLTDEILVDILSLLTLKESARTSVLSSRWINLWKHTPSLVFD
>Mg_F0408 | mgf014260m
SFLPGLHDDVALTCLARASRSDYASLSCLNMRFYTLIKSGYLYGLR
>Mg_F0409 | mgf011925m
ISPLPQKKENKDIKDTVKHIVLPFLPAKTLVRFKSVSKEWENWISSPFLVHEQSY
>Mg_F0410 | mgf025220m
SLLLALPDDIFSVITSSLSLRDVCNLGLSCPGLDAVLSSDKVWLSQCD
>Mg_F0412 | mgf019997m
SLILALPDEIFSVITSSLSPRDVCSLGISCPGLNAAVHPTKNL
>Mg_F0413 | mgf016609m
DRLSVLPDDLLVYILSFLSLKEATMTMKLFKK
>Mg_F0414 | mgf015678m
ASLEDLPQEILIRILCGVEHDDLKTLFFVSKAIREATL
>Mg_F0415 | mgf026472m
SSSEKLPTDVVFDIISRTTSLKTLDTCKSVCKEWKQLIYESSFMPLYCQ
>Mg_F0416 | mgf008642m
DFIEWLGQDMSLKIFMCLEDPSDLVRTSAVSSSWRQFVIANALCKKLCL
>Mg_F0417 | mgf018975m
IQLPEAIIQRIQSLLSRKQAAQTTLLSKSWYRAWSTRPNLALD
>Mg_F0418 | mg003237m
DRISQLPDDILVNNILPLLSLKEAGRTSVLSSRWTNLWAHIPRLNFD
>Mg_F0419 | mgf015812m
SLLFALPDDIFSVITSSLSLRDVCNLGLSCPGLDAVLSSDKVWLSQCD
>Mg_F0420 | mgf007139m
SRLESLPTDLLVKILCHLHHDQLRAVFHVSQKIRKAVVIARQFHFNY
>Mg_F0421 | mgf017519m
QNFRNLPSEVIIDIISRLPARSTAICKCALNSNN
>Mg_F0422 | mgf012361m
PLLPGLPDDVAQLCLSLVPPSTLYSVCRSWRRLIYAPSFPPFLSL
>Mg_F0423 | mgf006393m
VFSKLSDDVILNILYKLEEDPRNWARVSCISTKFSSLIRTVCFRSKCSE
>Mg_F0424 | mgf015195m
NLSEFLPEILVSIAKLCTSIHDYISFRGVCRSFRSAATLENFDREWT
>Mg_F0425 | mgf007581m
DFLQLIDEELSIYIMSFLDDQADLVRAGAVSRYWRQFVTANGLAKRLR
>Mg_F0426 | mgf024899m
VSGDILLEVPAQDIQKGARLVCKKWHRIICNPTG
>Mg_F0427 | mgf023516m
MGWSDMLEELLDLIPPNLITKDKQSFGLVCRSWNAIVASSYRQA
>Mg_F0428 | mgf001739m
DPRDRAAASQVCKRWYAI
>Mg_F0429 | mgf017294m
PVHTKGRIFISLPGEVIVKLQFVCKRWFDLINTSIFVACH
>Mg_F0430 | mgf010925m
MSIKDAVRTSVLSRRWRYLWMYISQKLEFD
>Mg_F0431 | mgf011686m
DFFDALPDDLVLCILRKLSFTASSPADFISVLITCKRLNGL
>Mg_F0432 | mgf026632m
EDMWIEIAKFLDGRSLVILAMTCKWFNRIMMEDSVWKYACL
>Mg_F0433 | mgf025430m
DFLKCFGIDVSVYIMSFLDDPADLVRASAVSHFWRQFVIANGLAKQMC
>Mg_F0434 | mgf002303m
WDLLDGNILARVFHFLRGDVKSLFYAALTCKHWRSVASSYKDICRQ
>Mg_F0435 | mgf019562m
FRFLTVSKSWRSIITTPAFIASHLS
>Mg_F0436 | mgf006569m
DNSISCLIRCSRADYGAIASLNRNFRSLVRSGALYKLRRQ
>Mg_F0437 | mgf020076m
DNSISCLIKCSRADYGSLASLNSSFRSLIRSGELYKLRRQ
>Mg_F0438 | mgf022813m
LSRLSLKEAARTSVLSSRWINLWKHTPSLDFDD
>Mg_F0439 | mgf025550m
NTWPNLPHQLIAQIAIHLNLMENITSFGCVIKTWRSTSRQCI
>Mg_F0440 | mgf009292m
SRFDLLCEEIVFAILDFLEENPLDKKSFSLVCRSFHAVESRHRKLLKP
>Mg_F0441 | mgf008054m
TTLNDLPDVILSNIIAAVVDVRGRNSAALVCSKWYALERATRS
>Mg_F0442 | mgf008109m
ARKHVVACAGVCKSWREVMKEVVER
>Mg_F0443 | mgf009416m
EYFDALPDDLVLSILCKLSSTALCPADFFNVLITCKRLNRLGLNDQVLSKACR
>Mg_F0444 | mgf014298m
DRTSLLSDEILLRILSKLPKSQRPANFLVSKRWLNLQGRLVRSVKL

>Mt_F0001 | IMGA|Medtr2g129450.1
stiptlpfeivaeilsrlpvkylmqlqsvckswkslisdpkfikkhlh
>Mt_F0003 | IMGA|Medtr7g106730.1
vslldlpdelvdcilkflspqdlfrvaqvcthlrnisrrdhlwekhve
>Mt_F0004 | IMGA|Medtr2g033620.1
madlppeilseifsrlpvksllrfrstskslkslidshkfinlhlq
>Mt_F0005 | IMGA|Medtr2g030030.1
asdlppdilaeifsclpvksllrfrstskslrslidshkfinlhlk
>Mt_F0006 | IMGA|Medtr2g029990.1
dglppeilaeifshlpvksllrfrstskslkslidshnfinlhlk
>Mt_F0007 | IMGA|Medtr2g033680.1
aelppdilaevfsrlpvksllrfrstsksfkslidshkfinlhlq
>Mt_F0008 | IMGA|Medtr8g015570.1
drisnlpddvlnhilsclptktvvatgrlsrrwrhlwkhqsics
>Mt_F0010 | IMGA|Medtr5g078290.1
flpdeliaevlsflpvqslmrlrcvckswktlisdksfvklhlq
>Mt_F0011 | IMGA|Medtr7g106700.1
vslldlpdelvdcilkclspqdlfrvaqvcthlrnisrrdhlwekhve
>Mt_F0012 | IMGA|Medtr1g019840.1
aflpdelifevlsflpvrslvrfrcvskswktlisdstfvklhlh
>Mt_F0013 | IMGA|Medtr2g033660.1
aelppeilteilsrlpvisllrfrstsksfkslidsnkfinlhlr
>Mt_F0014 | IMGA|Medtr3g016050.1
pplptlpfdliqeilrrlpvkllfqlrcvckpwnslisdhkfimkifp
>Mt_F0015 | IMGA|Medtr3g100510.1
rclpdellfevfarmtpydmgkascvcrkwrytirnpafwrnacl
>Mt_F0016 | IMGA|Medtr8g029600.1
pplptlpfdlvleilyrlpvkslmqfkcvckswksfishpkfakkhfc
>Mt_F0017 | IMGA|Medtr2g033650.1
aelppdilaeifsrlpvksllrfrstskslkslidslkfinlhlk
>Mt_F0018 | IMGA|Medtr4g069810.1
flpdelvtevlsffdvkflmqmrcvckswksiisnpnfvilimd
>Mt_F0019 | IMGA|Medtr7g047610.1
iflpdelivevlsflpvktlmrlrscckswnslvsdplfvkshlq
>Mt_F0020 | IMGA|Medtr4g025660.1
drisslpedvlnhilsylptktivstgrlsrrwqhlwkhlhvldfye
>Mt_F0021 | IMGA|Medtr2g026130.1
adlppeilseifsrlpvrsllrfrstskslkslidshkfinlhlk
>Mt_F0022 | IMGA|Medtr2g029460.1
dvlppeilaeifsrlpvqsllrfrstskslkslidshnftnlylk
>Mt_F0023 | IMGA|Medtr7g047640.1
iflpdelivevlsflpvktlmrlrscckswnslvsnplfvkshlq
>Mt_F0024 | IMGA|Medtr8g053450.1
pslptlpfdlipeilsrlpvkfllqfrcvckslnslisdhkfankhir
>Mt_F0025 | IMGA|Medtr3g106280.1
dglppeilaeilsrlpvesllrfrstskslkslidshnfinlhlk
>Mt_F0026 | IMGA|Medtr7g046070.1
sspiilpdelitevlsylpvkslmqlkccckswntlvskpffirlhlq
>Mt_F0027 | IMGA|Medtr5g022020.1
pyfdnlpshiiahillhlpiksllickcvckiwktlisephfaklnfe
>Mt_F0028 | IMGA|Medtr2g026210.1
lplpflpeelileiliklpiksllrfrcvckswlhiisnpyfikkqlh
>Mt_F0030 | IMGA|Medtr3g006090.1
pplptlpsdvileiicrlpvkfilrfqcvckswnslisdpkfvkkqlc
>Mt_F0031 | IMGA|Medtr5g010830.1
pyfdnlpfhltteillklpiksllicrcvckiwntlisepkfaklqfe
>Mt_F0032 | IMGA|Medtr2g029930.1
sdrlppdtlaeifsrlpvksllrfrstskslksiidshnfinlhrk
>Mt_F0033 | IMGA|Medtr2g026760.1
ppitilpkevmieilsrldasnllqlrcvcklwnslvvdrqvlknhin
>Mt_F0034 | IMGA|Medtr8g113200.1
admpeeiiveillrlpvrsllqfrcvcklwktlisdpqfakkhvs
>Mt_F0037 | IMGA|Medtr3g006070.1
lpfptlpsdvipeiicrlpvkfilrfrcvckswnslisdpkfvkkqlc
>Mt_F0038 | IMGA|Medtr1g019850.1
avlsedlivevlsflpvksllqfrcvskswktlisdptfvklhle
>Mt_F0039 | IMGA|Medtr3g005260.1
ttlpsdvipeilcrlpvkfilqfrcvckswnslisdpkfvkkqln
>Mt_F0040 | IMGA|Medtr7g107810.1
pnngdlpelvireilvylpikslfrfksvskqwnnlisdpffarcysc
>Mt_F0041 | IMGA|Medtr2g030050.1
avdrlppeilakilfrlpvksllrfgstskslkslidshnfinlhlk
>Mt_F0042 | IMGA|Medtr2g055830.1
ylpeevikeillrlpvktllrcrcvcklwlsiishphfstshfq
>Mt_F0043 | IMGA|Medtr2g026270.1
dflptlpfeivaeilsrlpvkflmqlqsvckswkslisdskfaknhlr
>Mt_F0044 | IMGA|Medtr2g030010.1
adrlppeivaeifsrvpvksllrfrsiskslkslidshsftnlhlk
>Mt_F0045 | IMGA|Medtr5g078400.1
sciylpdelvaeilsflpvkslmrlrcmckswktliydsafvklhfq
>Mt_F0046 | IMGA|Medtr7g015440.1
niwamlpedllheilarvppflifrlrsvckrwnsllqdssflkfhss
>Mt_F0047 | IMGA|Medtr3g005290.1
slptlpydvipeilcrlpvkfilrfrcvckswnflisdpkfvkkqls
>Mt_F0048 | IMGA|Medtr3g008570.1
lplptlpfelieeilsrlpvklllqlrcsckswnslisdpkfakkhls
>Mt_F0049 | IMGA|Medtr5g022700.1
pyfanlpshltnhillhlpiksllicrcvckiwktiis
>Mt_F0050 | IMGA|AC235665_35.1
lplptlpfdliqeilcwlpvklllqlrcvckswnslitdtsftkkhls
>Mt_F0051 | IMGA|AC233577_3.1
iilpddllerilsylpivsifrascvckrwhtvferflsnpshll
>Mt_F0053 | IMGA|Medtr8g088060.1
pplpflpfdlitdilcrlpvkfliqfqcvckswnslisdpkfaekhcr
>Mt_F0054 | IMGA|Medtr7g068230.1
pslvflpdelivevlsflpvqslirlkcvskswkylisepsfvklhlk
>Mt_F0055 | IMGA|Medtr2g026380.1
lplptlpfeiqveilsrlpvkylmqfqcvcklwksqiskpdfvkkhlr
>Mt_F0056 | IMGA|Medtr3g029280.1
pelptlpfdliaeilcrlpvkflfqlrcvckffhslisdpkfaknhlq
>Mt_F0057 | IMGA|Medtr8g077730.1
sqpifpdeilteilshlpvksliqirsvskffnslisdpifikmqlh
>Mt_F0058 | IMGA|Medtr4g096100.1
aelppeilteifsrlpvisllrfrstskslkflidsykfinlhlr
>Mt_F0059 | IMGA|Medtr3g008530.1
pplptlpfdlipeilcrlsvkllmqfrcvckswnslitdskfanihlr
>Mt_F0060 | IMGA|Medtr3g016010.1
qplptlpfdlipdilsrlqvkfllqlrcvckswkslisdpkfakkhls
>Mt_F0061 | IMGA|Medtr8g084000.1
lfdslppdillkitrllgpkhaaklclvckswrslvsdnelwahflq
>Mt_F0062 | IMGA|Medtr2g029980.1
ppelleeilsrlpvksllqfrstskslksiidshhfinlhlk
>Mt_F0063 | IMGA|Medtr3g015970.1
qplptlpfdlipdilsrlqvkfllqlrcvckswkslisdpkfakkhlr
>Mt_F0064 | IMGA|AC233577_25.1
isldvmpdellertlaylpvpsvfrassvckrwyeivtserflwnps
>Mt_F0065 | IMGA|Medtr5g050100.1
spisvlpdellmeilsrvdssnhldlrcvcnlwkslirdpqfmknhil
>Mt_F0066 | IMGA|Medtr4g122280.1
drlsdlpdgiilhilsflntkhvvrtcvlskrwrhlwkriptlmly
>Mt_F0067 | IMGA|Medtr2g010990.1
spvslsydliveilsfsnvkslmrmrcvckswrsiisdpkfiklhlk
>Mt_F0068 | IMGA|Medtr5g010770.1
pyfdnlpshltthillqlpiksllmcrcvcktwntlisephfaklqfe
>Mt_F0069 | IMGA|Medtr1g071130.1
psilsndlilevlsflpvrslirfrsvskcwktlisdptfvklhlh
>Mt_F0070 | IMGA|AC145328_14.1
sllptlpfdviseilcrlpvklllqlsclckswkslisdpkftkkhlr
>Mt_F0071 | IMGA|Medtr8g093030.1
drisklpddvlnnilsclptktavatgrlsrhwrhlwkhlsvlnfcdn
>Mt_F0072 | IMGA|Medtr5g104340.1
spsvilpdeliteilswlpvkslmqmkcvsiswntlisnpkfvkihly
>Mt_F0073 | IMGA|Medtr7g088650.1
tklvvlpddlifkilsllpvislvrftcvskswktlifdptfvklhln
>Mt_F0074 | IMGA|Medtr1g031760.1
tamslpnevmieilsrvdlsnhlelrcvcklwkslvldplfmtnhfr
>Mt_F0075 | IMGA|Medtr6g013730.1
sppllpfdlvaeilcclpvkhllqlrcvckswnslishdskfaknhl
>Mt_F0076 | IMGA|Medtr3g105580.1
pplptlpfelvaeilcrlpvklllqlrclcksfnslisdpkfakkhlh
>Mt_F0077 | IMGA|Medtr4g032800.1
mtripldlvaeilcqlpvkflvqlrcvckswntlisddssfvkkhl
>Mt_F0078 | IMGA|Medtr1g143190.1
tpalpfdlvaeilcllpvkhllqlrcvckswnylishdsnfakkql
>Mt_F0079 | IMGA|Medtr7g068100.1
spiilpdeiitellsflpvkslmrmkcvckswkiiisnssfvelhlh
>Mt_F0080 | IMGA|Medtr2g126310.1
drisdlpdeiiyhilsylppkqialtsllskrwkplwrampn
>Mt_F0081 | IMGA|Medtr2g029950.1
llpellteilsrlpvksllrfrstskslksiidshnftnlhlk
>Mt_F0082 | IMGA|Medtr7g021430.1
drlsdlpdcvilhilsfldtidavqtcilskrwnnlwkylptlilsss
>Mt_F0083 | IMGA|Medtr1g068390.1
apilpeevlfdillrlpvrsllqlklvckswktlisnsqftkthll
>Mt_F0085 | IMGA|Medtr4g073120.1
dslpilpfdlieeilcrlpvklllqlrcvcnswnslishpkfskkhlr
>Mt_F0086 | IMGA|Medtr4g069800.1
flpdelvtevlsfsdvkflmqmrcvckswksifsnpnflklhlk
>Mt_F0087 | IMGA|Medtr2g011010.1
vslsydliveilsfsdvkslmqmrcvckswksiisdhefiklhlk
>Mt_F0088 | IMGA|Medtr3g016550.1
aplptlpfdlvaeilcrlpvkllvqlrclcksfnslisdpkfakkhlq
>Mt_F0089 | IMGA|Medtr7g068250.1
nllppsqlqaflpdelitevlsflsvkslmrlkclskswkylmsepyfaklhln
>Mt_F0090 | IMGA|Medtr3g016580.1
pplptlpfdlvaeilcrlpvklllqlrcfckswnslitdhkfakkhls
>Mt_F0091 | IMGA|Medtr4g092400.1
pslpslpmelmeeilcrlpvklliqlrclsksfndlisdpkfarkhsm
>Mt_F0092 | IMGA|Medtr4g025790.1
mtlaffpdeliveiisrlpvktlirfrclnksfntlisdpnfvkihlk
>Mt_F0094 | IMGA|Medtr7g068200.1
flpgelivevlsflpvkslmrlkcvskswkylisepsfaklhln
>Mt_F0096 | IMGA|Medtr2g026290.1
snptlpfdlvedilyrlpvkslaqfksvskswkslisdsnftkknlr
>Mt_F0097 | IMGA|Medtr2g006160.1
illpelilevlsflpveylmrmkcvckswntlisdptfikmhfn
>Mt_F0099 | IMGA|Medtr6g022580.1
lftlltldllleilhrlpvkslltlrcvckslnsiisdpkfakdhlr
>Mt_F0100 | IMGA|AC233662_38.1
mvdlppeiltgilsllpaqsllrfrstskslqslidshnfiklhlq
>Mt_F0101 | IMGA|AC233662_42.1
madlppeiltgilsllpvqsllrfrstskslqslidshnfiklhlq
>Mt_F0102 | IMGA|Medtr1g031780.1
tamslpdevmieilsrvdssnhlelrcvcklwkslfldpifmknyfl
>Mt_F0103 | IMGA|Medtr2g049680.1
afeelpeecfvailsrmtpddvgrlsvvskafrsvadsdtvwnhfld
>Mt_F0104 | IMGA|Medtr5g046050.1
seeliieilshlsvkslmqlkcvsktwktiisdplfikkhlk
>Mt_F0105 | IMGA|Medtr3g008660.1
lplptlpfelieeilarlpvklllqlrcackswnflisntkfhkkhls
>Mt_F0106 | IMGA|Medtr7g047630.1
iflpddlivevlsflpvktlmrlrscckssnslvsdplfvkshlq
>Mt_F0107 | IMGA|Medtr8g015830.1
drisnlpdgllnqilsllpikdavatgrlsrrwrhlwkhlsvlnfsls
>Mt_F0108 | IMGA|Medtr3g040870.1
dlylpheliiqimlrlpvkslirfkcvckswlalisdhnfakshfe
>Mt_F0109 | IMGA|Medtr3g160130.1
flpddilemclvrlpltslmnarlvckkwrsltttprflqlrre
>Mt_F0110 | IMGA|Medtr4g067240.1
drlsdlpdcvllhilsmldskhrvrtgilskrwkhlwkhiptkifsq
>Mt_F0112 | IMGA|Medtr3g040820.1
lylpheliiqillrlpvkslirfkcvckswltlisdphfakshfd
>Mt_F0113 | IMGA|Medtr7g106550.1
aslldlhdlpldcileklsptelcnvaqvckslrercrsyylwekhmk
>Mt_F0114 | IMGA|Medtr4g024600.1
tlylpreliiqilmwlpvkslirfkcvcklwfslisdphfanshfq
>Mt_F0115 | IMGA|Medtr5g011320.1
tpatcipfdlaaeiisrlpvkcvlrfrcvcnswnslistdpkfakkhl
>Mt_F0116 | IMGA|Medtr1g083340.1
ssspvfpddiiaeilswltvktlmkmkcvskswntlisdsnfvkmhln
>Mt_F0117 | IMGA|Medtr4g160910.1
nplpelpeeliineillrlpvrsllqfkcvckswktlisdpqfskthrk
>Mt_F0118 | IMGA|Medtr3g073600.1
icipfdlvkeilcrlpvkfllqfrcvckswnflisndpkfakkhl
>Mt_F0119 | IMGA|Medtr5g082790.1
psfadlpfpiatdillrlpiksviickcvcrtwntvisdphfakvhfe
>Mt_F0121 | IMGA|AC146793_4.1
eppsvlpdelitevlsrgdvkslmrmkcvskywnsmisdprfvklhmk
>Mt_F0122 | IMGA|AC233662_36.1
mtdlppeiltgilsllpvqsllrfrstskslqslidshsfiklhlh
>Mt_F0123 | IMGA|Medtr5g021800.1
pyfdnlpshviahillqlpfksllicksvckiwktliseshfakshfe
>Mt_F0124 | IMGA|Medtr7g008630.1
pplvilhdelivevltfldvkslmlmkcvckswktlishpyfakmhlk
>Mt_F0125 | IMGA|Medtr2g007640.1
dkisrlpddvlhyilslvstkeavatsilskrwnnlwlslpnidfn
>Mt_F0126 | IMGA|Medtr2g026680.1
vlpeeliieiisrvdsrntlqlrpvckrwnslitdpefvkkhfq
>Mt_F0127 | IMGA|Medtr3g026350.1
drlsvlpecillhilsfldpkeavqtcilskswknlwkylpilkltfr
>Mt_F0128 | IMGA|Medtr1g046490.1
drlsdlpdcvllhimsflktkyavqtcilskrwknlwkhlpiltlyss
>Mt_F0129 | IMGA|Medtr1g107990.1
psplffsddllteilsllpvksllrfkcvsnpwktlisdpnfvkfhfk
>Mt_F0130 | IMGA|Medtr4g024270.1
ktvlylpheliiqilmrlpvkslicfkcvckswfslisdphfenshfq
>Mt_F0131 | IMGA|Medtr7g021980.1
drmsglpdellcqilsflpseeipstsllskrwrrvwlgmpn
>Mt_F0133 | IMGA|Medtr1g092720.1
afdelpeeciaailsrttpvdavrlslvsktlrsaadsdavwnhfip
>Mt_F0134 | IMGA|Medtr3g008520.1
pslpilpfdlvseilcrlqvklllqlrcvckswnslisdsnfakkhnr
>Mt_F0135 | IMGA|Medtr3g016040.1
pelpalpfdllpeilcrlpvkllvqlrcvckffnslisdpnfakkhlr
>Mt_F0136 | IMGA|Medtr7g087630.1
fglpslsddliaevfsflpvkslvrfkcvnkywktrisdntfvklhln
>Mt_F0137 | IMGA|Medtr5g023410.1
nplrflpeelivkillslpvrsllrfkrvcktwktlisdtqfannrfl
>Mt_F0138 | IMGA|Medtr7g021400.1
vflpdelivevlswltvkqlmrlkyvskswksliseptfvkfyln
>Mt_F0139 | IMGA|Medtr4g025630.1
drisslpddvlnhilsylpikttvatgrlsrqwqhlwkhlhvldfn
>Mt_F0141 | IMGA|Medtr4g024340.1
tsvhlphdliilillrlpvkylirfkcvckswfslvsdprfansqf
>Mt_F0142 | IMGA|Medtr3g029220.1
iqlptlpfdvlpeilcrlpmkllgqlrclcksfnslisdpkfakkhlq
>Mt_F0143 | IMGA|Medtr4g079940.1
lplptlpfdlieeilsrlpvklllqlqcackswnslisdrkfakkhls
>Mt_F0144 | IMGA|Medtr7g022070.1
drmsglpdellceilsflpseefpstsllskrwrrvwlgmpn
>Mt_F0145 | IMGA|Medtr8g074560.1
dristlsnsllchilsflptktsvhmsfvsrkwrnlwknlevfdfrdk
>Mt_F0146 | IMGA|Medtr3g105560.1
pplptlpfdlvaeilcrlpvklllqlrclckslnslildpkfakkhlr
>Mt_F0147 | IMGA|Medtr5g010680.1
pyfdnlpsqltthillklpiksllicrcvckiwntlisephfaklqfe
>Mt_F0148 | IMGA|Medtr3g008590.1
lplpflpfelieeilsrlpvklllqlrcackswsslisnpkfakkhls
>Mt_F0150 | IMGA|Medtr1g019570.1
mdltddllhmvfsfldqnnlcraarvckqwraasthedfwksln
>Mt_F0151 | IMGA|Medtr5g009070.1
llptlpfdlipeilcwlpvifllrfrsvckswnslissdlkfakkqh
>Mt_F0153 | IMGA|Medtr1g125970.1
gslqlpedilvqifslldmrslvsagivsrswnmaandnclwesqya
>Mt_F0154 | IMGA|Medtr6g017550.1
dklsdlpdcvllhilsflntkyavqtcvlskrwknlwkclpslkig
>Mt_F0155 | IMGA|AC233662_46.1
madlppeiitgiisllpvqsllrfrstskslqslidshnfiklhlr
>Mt_F0156 | IMGA|Medtr2g026550.1
spitilpdemmleifsrveisdtmqlrgvcklwkslavdpqfvcnhfs
>Mt_F0157 | IMGA|AC151525_4.1
mymlpleliiqillrlpvkslirfkcvckswlslisndthfalsh
>Mt_F0158 | IMGA|Medtr3g044120.1
ppqpilpldliieilcrlpvklllqlrcvsklwnsfitdrkfankhlr
>Mt_F0159 | IMGA|Medtr5g065930.1
drisnlpdellsnilsflptkqdfstsllsktwaplchslsvlefdd
>Mt_F0161 | IMGA|Medtr4g024320.1
ktvlylpheliiqilmrlpvkslicfkcvckswfsfisdphfenshfq
>Mt_F0162 | IMGA|Medtr5g022340.1
kplpflpeeliviillrlpvrsllrfkcvckswktlfsdthfannhfl
>Mt_F0163 | IMGA|Medtr7g106640.1
aslldlhdlpldcileklspselcnvaqvckslrekcrsdylwekhmk
>Mt_F0164 | IMGA|Medtr3g016540.1
pplptlpfdliveilgrlpvklllqlrclckswnylishskfakkhls
>Mt_F0165 | IMGA|Medtr5g078510.1
lylpieliiqillklpvkslirfkcvckswfslisqphfanshfq
>Mt_F0166 | IMGA|Medtr5g048810.1
pplpidlvaeilcrlpiklllqlrclsksfnslitdpkfakkhlr
>Mt_F0167 | IMGA|Medtr8g122430.1
pylpleliiqillwlpvksllrfkcvckswfslisdthfanshfq
>Mt_F0168 | IMGA|Medtr5g048780.1
pplpidmvaeilcrlpiklllqlrclsksfnslitnpkfakkhlr
>Mt_F0169 | IMGA|Medtr4g024280.1
ktlpylpheliiqilmrlpvkslihfkcvcklwfslisdphfanshfq
>Mt_F0170 | IMGA|Medtr5g090400.1
drisslpddvlchilsfvstqeavatsvlskrwthlwrsidnidfkyi
>Mt_F0172 | IMGA|Medtr8g147870.1
madlptevtteilsrvpakpllrlrstckwwrnlidstdfiflhls
>Mt_F0173 | IMGA|Medtr2g025570.1
spttilpeevmieilyrvelnstlqlrcvcklwkslvhdsqfvknhlf
>Mt_F0174 | IMGA|Medtr5g047010.1
pliyipldllaeilcrlpvkvlqqircvckswnalisddfvfakkhl
>Mt_F0175 | IMGA|Medtr7g075920.1
vltnlpvdvlemimkrlplkdylrlraicrscrktvskmienkhccp
>Mt_F0176 | IMGA|Medtr2g026730.1
vlpeeliieiisrvdssntlqlrcvcklwnslvldsqfvkkhfq
>Mt_F0177 | IMGA|Medtr8g074100.1
pllpielveeifcrlpvklllqlqcmckrwnslisdpdfvkkhlr
>Mt_F0178 | IMGA|Medtr4g024350.1
tsvhlphdliilillrlpvkylirfkcvckswfslisephfaksqfq
>Mt_F0179 | IMGA|Medtr4g025780.1
pdeliveiishlpvktlirfrclnksfntlisdpnfvkihlk
>Mt_F0181 | IMGA|Medtr4g092970.1
ttlpylphelifqillrlpvksltrfksvsklwfslisdpnfanshfq
>Mt_F0182 | IMGA|Medtr7g068160.1
spiilpldlitellsflpvksllqfrcvcmswkilisdsffvklhlq
>Mt_F0183 | IMGA|Medtr7g075960.1
niltnlpvdvlerimkrlplkdylrlraicrscretvsniienkhcsp
>Mt_F0184 | IMGA|AC233571_26.1
psfadlpfpiatdvllrlpiksvlvckcvcrtwntvisdphfakvhfe
>Mt_F0185 | IMGA|Medtr2g026590.1
spitilpkevmieilsrvdssntlqlrcvcnlwnslvldpqfaknhik
>Mt_F0186 | IMGA|Medtr6g092780.1
driselpdhvllhiiefmnirqsvrtcvlskrwknvwksltnlklhht
>Mt_F0188 | IMGA|Medtr3g143400.1
arlptlpfelveeilcrlpvkilmqlqcickswkslisndrkfakkhl
>Mt_F0189 | IMGA|Medtr5g008990.1
meslpddvlchilsflptrdavatsllskrwkplwlsfrsfdlddn
>Mt_F0190 | IMGA|Medtr7g087590.1
vvlpddliteilpflpvksilqfrcvseswksltsnpsfvklhln
>Mt_F0192 | IMGA|Medtr3g026270.1
drlsdlpdsvvlhilsffntkeaaqtcilskrwknlwkfvttlklst
>Mt_F0193 | IMGA|Medtr3g156190.1
drvsslpdsiichilsflptkdtvatsilskrwkplwlsvltrtisst
>Mt_F0194 | IMGA|Medtr4g160890.1
lllpelpkelideilarlpvrsllqfkcvckswngk
>Mt_F0195 | IMGA|Medtr5g050030.1
menlphelvsnilsrlpsrellknklvcktwynlitdshftnnyys
>Mt_F0196 | IMGA|Medtr8g074830.1
drlsslpdsllchimsflptrtsvatmtlvsrrwrylwkylqvfnfsde
>Mt_F0197 | IMGA|Medtr1g023840.1
dyisdlpdeclaivfqslnpsdrnqcslvcrrwlhveg
>Mt_F0198 | IMGA|Medtr3g016460.1
pelptlpfdvlpeilcrlpvkllvqlrclckffnslisdpkfakkhlq
>Mt_F0199 | IMGA|Medtr5g021810.1
pyfdnlpshltahillklhiksllickcvckiwktiiseqhfaklhfe
>Mt_F0200 | IMGA|Medtr6g092740.1
driselpdhvllhiiefmnikqsvqtcvlskrwkslwkslanltlhhs
>Mt_F0201 | IMGA|Medtr4g067320.1
drlsdlpdgvilqilslldtkqvvrtcvlskrwehlwkristlilhss
>Mt_F0202 | IMGA|Medtr4g025740.1
nriselpdclllhilsfleardavrtcilskrwkdlckrlttlty
>Mt_F0204 | IMGA|Medtr5g078550.1
tylpfeliiqillrlpvkslirfkcvcklwlslisqphfanshfq
>Mt_F0205 | IMGA|AC202596_17.1
isiqdlffdilirislklnvvellvasmvckswneicrnhflwtkldl
>Mt_F0206 | IMGA|Medtr3g020690.1
drltdlpdsilhhilslldtkeafqtcilskrwknlpnhiptlrlsst
>Mt_F0207 | IMGA|Medtr3g110040.1
pnwldlpsdltenilqrlgieivtsaccvctqwlkickdplmwrtirm
>Mt_F0209 | IMGA|Medtr6g092660.1
vipsdliaiiltflpvktitqlklvskswntlitspsfikihln
>Mt_F0210 | IMGA|Medtr8g018890.1
drlgdmpdclihhilsfmetrdairtcvlskrwryiwksipclyfnsk
>Mt_F0211 | IMGA|AC231357_6.1
aplptlpfdlvaeilcripvklliqlrclcksfnslisdpkfaekhlr
>Mt_F0212 | IMGA|Medtr1g100060.1
snidtlpedcvskiltytspldacnfsmvsstlhsaansdtlwrsflp
>Mt_F0214 | IMGA|Medtr5g096190.1
lsvldlpelvlecileklppsslcqmagvchslrercvsdhlwerhmk
>Mt_F0215 | IMGA|Medtr7g065030.1
teitnlsldliesilshlpipsliqastvcklwytilssssfssnhn
>Mt_F0217 | IMGA|Medtr6g009660.1
drlsdlpnhlllhifefmnikcsiqtcvlskrwkdlwksltnltfhhs
>Mt_F0218 | IMGA|Medtr4g122430.1
dnlsdlpdcvilhilsflnakeavrtcilsnrwknvwkcvptlvlhss
>Mt_F0219 | IMGA|AC146793_16.1
eslailpekllmemlsylplktlirfkcvshswkelipllqfwlfia
>Mt_F0221 | IMGA|Medtr1g092880.1
efhdlpegcienvlsfttprdvarlslvsstfrsaaesdsvwdkflp
>Mt_F0222 | IMGA|Medtr3g020740.1
drlsdlpdsilhhilslldtkqafqtsilstrwknlpnhiptlrlssp
>Mt_F0223 | IMGA|Medtr5g041000.1
drlsdlpnsvilhilsflntkevvrtcvlstrwnihc
>Mt_F0224 | IMGA|AC229702_9.1
drisdlpddiihqillllpikcvaqmsvlskrwkflwtsfpdldft
>Mt_F0225 | IMGA|Medtr5g047790.1
vsinnfpdeilthilsflpfkqafktsvlskrwrplcyslpdlhitvi
>Mt_F0226 | IMGA|Medtr7g087680.1
tvvvlpddliaevlsylpvkillqfrcvnkywkalifdtvfiklhln
>Mt_F0227 | IMGA|Medtr4g031740.1
sttmlpnelileviswlpvkhlmqfrcvnkffntllsdpyfvqmhlk
>Mt_F0229 | IMGA|Medtr8g110010.1
nwiselpdcillhimsfleardvvrtcilskrwkdlckrvttlkyil
>Mt_F0230 | IMGA|Medtr3g044180.1
qplptlpfdllpeilcrlpvkllvqlrclckffnslisdpefakkhlh
>Mt_F0231 | IMGA|Medtr7g018570.1
flpeeliavllsflqvkylirmkcvskswnslisdprfikmhlh
>Mt_F0232 | IMGA|Medtr5g010700.1
pyfdnfpsqltthillklpiksllicrcvckiwntlisephfaklqfe
>Mt_F0233 | IMGA|Medtr3g044140.1
vslsnfpdcillyilsflstkevvqtlilskrwknvwknlptltlia
>Mt_F0234 | IMGA|Medtr8g034240.1
lyipyeliiqillrlpvksllcfkcvckswfslisdphfanshv
>Mt_F0235 | IMGA|Medtr2g030060.1
manippeifidilsllpphpllrfrstskslksiidshtftnlhlk
>Mt_F0236 | IMGA|Medtr3g040840.1
lylpheliiqimlrlpvkslirfkcvcksllalisdhnfakshfe
>Mt_F0237 | IMGA|Medtr5g021950.1
pyfdnlpshittqillqlsiksllickcvckiwktmisephfaklqfe
>Mt_F0238 | IMGA|AC225479_9.1
vtlseeliieilsllkvkplirfkcvskswyslisnpffikkhlf
>Mt_F0239 | IMGA|Medtr3g110020.1
pnwldlpsdltenilqrlgtfeivtsacrvcpqwlnickdplmwciihm
>Mt_F0240 | IMGA|Medtr5g072340.1
dkisdlpnhiigsilsflpakeavstcvlskrwknvvlsnlnsstids
>Mt_F0241 | IMGA|Medtr3g040900.1
stilsldgdilsiifaflnmfdlvrcslvckfwneilesrslrvfyer
>Mt_F0242 | IMGA|Medtr3g031300.1
dkmsrlpdnvlhyilslvstkeavatsilskrwnnlwlslpnidfn
>Mt_F0243 | IMGA|Medtr4g110770.1
dfisnlpdeilhhilsllpakdavgtsilarrwkslwidlsafnf
>Mt_F0244 | IMGA|Medtr5g022890.1
pffdnlpshltanillrlpvkpllickcvckiwkrlisephfaklqfe
>Mt_F0246 | IMGA|Medtr4g022760.1
madlpsdllteiisrlppqpilrfrlsskwlksiidshnftnlhlk
>Mt_F0247 | IMGA|Medtr3g016080.1
lelptlpvdllpeilcrlpvklliqlryvcklfnslisdpkfvkkhlr
>Mt_F0248 | IMGA|Medtr3g020670.1
drlsdlpdsilhhilslldtkqafqtsilstrwknlpkhlstlrlsstvfys
>Mt_F0249 | IMGA|Medtr2g026640.1
tilpeelmieilsrvessvtlqlrcvsklwkslilnpqflkkhil
>Mt_F0250 | IMGA|Medtr5g028040.1
pnwlelptdiitnilrrldtidivknacivcplwwsickdplmwrtirm
>Mt_F0251 | IMGA|Medtr7g088750.1
slvfllddliaevlsflpvkpllrfksvskswkilisdptfvklhlk
>Mt_F0252 | IMGA|Medtr3g020720.1
drlsdlpdsilhhilslldtkqafqtsilstrwknlpnhlptlrlsst
>Mt_F0253 | IMGA|Medtr8g015530.1
dmisslpdcvlshilsflpiknsiatsllsrrwryiwkkhlsvldfs
>Mt_F0255 | IMGA|Medtr3g016470.1
tqlptlpfdvlpeilfrlpvkllvqlrclckffnslisdpkfakkhlq
>Mt_F0256 | IMGA|Medtr3g016840.1
eldqlpsdiliqilrllgpkevaklsvickslkfsvsdnrlwlhflq
>Mt_F0257 | IMGA|Medtr8g148520.1
idlpdsvllhilsflktkhvirtcvlstrwrylwkhvpalilhss
>Mt_F0258 | IMGA|Medtr4g133600.1
drisdlpdcillhilsllhskqvvqtcvlskrwkhlwkriptlilhvk
>Mt_F0259 | IMGA|Medtr8g043620.1
pnwlelprdvtanilqrlgaieilasacqvcplwwnifkdphmwhtvhi
>Mt_F0260 | IMGA|Medtr2g024470.1
llipglpddvalncllrlpvqshsscravckrwhmllgnkerfftnrk
>Mt_F0261 | IMGA|Medtr2g007560.1
dkisslpdeilfrilsfvstkeavatsvlskrwtnlwhylpnidft
>Mt_F0262 | IMGA|Medtr4g165880.1
tcdlpdsilchilsflptnlafitsflskrwksvwlsvlalfqdfn
>Mt_F0263 | IMGA|Medtr3g143390.1
stlptlrselveeilcrlpvkillqlrcickswktlitndp
>Mt_F0264 | IMGA|Medtr4g024880.1
nriselpdcillhilrfleaqdavqtcilskrwkdlckrvttlty
>Mt_F0265 | IMGA|Medtr5g039470.1
drisdlpsnvidgilqhlnirdlartsilsrkwrdiwisfpwlef
>Mt_F0266 | IMGA|Medtr5g104270.1
kvwinlphdlvlfilsklplkslkrficvckswsllfenpnfikmycn
>Mt_F0267 | IMGA|Medtr3g062160.1
dmisdlpeavllhilsllptkdvvrtsilakkwkhlwtylsafhfe
>Mt_F0268 | IMGA|Medtr1g023250.1
tiwsklppeileyilsflplktfmslrstckgfwplifspsfiskhsp
>Mt_F0269 | IMGA|Medtr3g039750.1
sglfllpddilelcldrlpfeglknvrlvcknwssfltterilqiiiv
>Mt_F0271 | IMGA|Medtr5g066610.1
splptipfdlipeilhrlpvkplmqfrcvckwwnslisdpkfakkhfl
>Mt_F0272 | IMGA|Medtr5g100300.1
drinqlpnsllhhilsflptktcvqttplvsrkwrnlwknlealdfcd
>Mt_F0273 | IMGA|Medtr4g092420.1
epppslpmdlveeilcrlpvkllfqlrcqsksfntlisslefarkhls
>Mt_F0274 | IMGA|Medtr5g021470.1
drisylpdgvlnhilsflptktsvstarlssrwrhlwqhlsvlhfsd
>Mt_F0275 | IMGA|AC235671_4.1
drpsdlpdgillyilsslntkhairtcvlskrwkhlskripslilhss
>Mt_F0276 | IMGA|AC235671_9.1
riwsklpqrlldriiaflpppaffrarsvckrfysllfsnsflelylq
>Mt_F0277 | IMGA|Medtr3g142910.1
mllylpddvfaiisksfsprdicnlslcckslnslvasekiwltqcq
>Mt_F0278 | IMGA|Medtr7g075890.1
pylpadvlelimkrlplkdylrlraicrscrkivsniienkhccp
>Mt_F0279 | IMGA|Medtr4g160560.1
mlpneliveifsllsvkplmrfrcvnkffntlvydpyfiqmhlk
>Mt_F0280 | IMGA|Medtr3g031130.1
drlsnlpdsiihhilsflktkevfqtcvlstrwihltkhlpflklcse
>Mt_F0281 | IMGA|Medtr6g013620.1
drisdlpdeilhhilsflpssqialtsllskrwnplwltipn
>Mt_F0282 | IMGA|Medtr5g066660.1
splptipfdlipeilhrlpvkplmqfrcvckwwnslisdpkfakkhfr
>Mt_F0283 | IMGA|Medtr8g034220.1
lylpseliiqillrlpvksllcfkcickswlslisdphfanshv
>Mt_F0284 | IMGA|Medtr2g005770.1
drigslpdeilihilsfvptkqafvtsilskrwthlwcfvpnldfsd
>Mt_F0285 | IMGA|Medtr1g065190.1
pnwlelpkdlainilqrldtieivtsvcqvcplwwnickdplmwrtism
>Mt_F0286 | IMGA|Medtr3g016150.1
pplpilpfdvltdilcmlpvkllvqlrclckffnslisdpkfvkkhlq
>Mt_F0287 | IMGA|Medtr8g140060.1
ppylphdliilillrlpvmsllrfkcvcklwfslisqthfanshfe
>Mt_F0288 | IMGA|Medtr1g012880.1
drisclpgdvidrillrlpirdvvrtsvlcnkwrykwttipnlvfd
>Mt_F0289 | IMGA|Medtr1g092820.1
smievlpegciakilshtapvdscrlslvckgfcsaaksdtvwdrflp
>Mt_F0291 | IMGA|Medtr4g144760.1
drisdlpsnvidgilehlnardlvrtsvlsrkwrymwitvprlefcq
>Mt_F0293 | IMGA|Medtr5g007690.1
qslptlpfdiisqilhrlpvklllqlrclckacnslitdlkfakkqls
>Mt_F0295 | IMGA|Medtr8g015780.1
drisnlpddvlnhilsclltktavttgclshrwrhlwqhlrvldfyd
>Mt_F0296 | IMGA|Medtr1g023010.1
psftdfpedvqlcilsflcpieiasfactskqfgtlcsddaklwlslc
>Mt_F0297 | IMGA|Medtr3g156250.1
kvsslpdsiiyhilsflptkdtvatsilskrwkplwlsvftlnftdhiif
>Mt_F0298 | IMGA|Medtr8g074530.1
dilsslpntllchiisflptrtsvwtmsllsrrwrhlwkdlqvfqfycy
>Mt_F0299 | IMGA|Medtr7g089130.1
rsvhllpkviteillrlpvkyvlryrcvckswlslishlssqfcnft
>Mt_F0300 | IMGA|Medtr5g008960.1
stiecfpddvrchilsflptrdaaatsllskrwkplwlslrsfdfhdr
>Mt_F0301 | IMGA|Medtr1g092960.1
teiqdlpegciativsrttpvdagrlsvvsktfrsasdsdavwnqflp
>Mt_F0302 | IMGA|Medtr3g016500.1
drisdltdellshifsflpikqaftatvlskrwtslcyslapfql
>Mt_F0303 | IMGA|Medtr4g024780.1
mellpedcvahilsftspidvcrvslissivksmadsdnvwekflp
>Mt_F0304 | IMGA|Medtr5g027510.1
gsfadlssliitnillqlpikdvsickcvcktwnalisepyfatlysq
>Mt_F0306 | IMGA|Medtr2g082980.1
dlissfpdellgsiicllpymevvrtsvlskrweslwkntpdlsfdq
>Mt_F0307 | IMGA|Medtr6g092850.1
ncqlpwdlldiilknldfddliqfgsvcknwref
>Mt_F0308 | IMGA|Medtr3g026410.1
drisdlpdglilhilsslkvkqtvqtsilskrwknlwkhlptltltss
>Mt_F0309 | IMGA|Medtr3g026560.1
diisdlpdsilchilsflptklaattsvlskrwksvwisvl
>Mt_F0310 | IMGA|Medtr1g116870.1
diistlpdailchilsfletnyadatsvlskrwnhlwrsvhtlrfit
>Mt_F0311 | IMGA|Medtr2g008570.1
rlipslpdeisaqilarvprihylnlksvsrawkaalasselfclrk
>Mt_F0312 | IMGA|Medtr2g011000.1
sseilsydviaevlsfsdvkslmpmrcvckswksiifdsefiklhlk
>Mt_F0313 | IMGA|Medtr5g104570.1
sssylpedivfsilsklpvkslrrfecvskswsllfddnyfmnmyr
>Mt_F0314 | IMGA|Medtr1g016320.1
dkisclpdhlieqilshltikesvrtsvlssewrkkwstlpdlvfdsl
>Mt_F0316 | IMGA|Medtr7g047450.1
pnwldlprditqnilqrlnaveivtsaslvcalwwnickeplmwrtihm
>Mt_F0317 | IMGA|Medtr7g127580.1
qtwadlpaevlelflsrldigdnirasavckrwcsvatsvrvldqs
>Mt_F0318 | IMGA|AC235665_33.1
yipddivfsilsklsvksikrfscackswsslfenpnfinkfrn
>Mt_F0319 | IMGA|Medtr3g156730.1
drvsslpdsiichilsflptkdtvatsilskrwkplcisvltldft
>Mt_F0320 | IMGA|Medtr4g031980.1
hqsvlpselmtkilsllpvkplmrfrcvnkfyntlisdphfiqmhlk
>Mt_F0322 | IMGA|Medtr3g029600.1
adwsrlpnellqliseklnfseiyiirfrsvcsswrssipnyphnhs
>Mt_F0323 | IMGA|Medtr4g062170.1
drlsdlcdsvllnimkfmdtkqvvqtcvlstrwktlwrrvttla
>Mt_F0324 | IMGA|AC233576_20.1
vtisdlpdellchilsflptkiafttrvlskrwtplfhsltvlrfd
>Mt_F0325 | IMGA|AC235009_3.1
dilsslpntllchiisflptrtsvwtmsllsrrwrhlwkdlqslsilllp
>Mt_F0326 | IMGA|Medtr4g122250.1
dklsdlpecvilhilsfldskhavqtcvlstrwkhlwariptlilhss
>Mt_F0327 | IMGA|Medtr5g040880.1
dmisnmpdailhyilsllstkeavrtsilspkwrylwtqlsdsancll
>Mt_F0328 | IMGA|Medtr6g017480.1
dklsdfpdcvllhilsflntkyavqtcvlakrwknlwkrltsliigy
>Mt_F0329 | IMGA|Medtr6g046500.1
yfdilpshltahillqlpiksllickcvckiwkrmiseshfaklhfe
>Mt_F0331 | IMGA|Medtr7g076530.1
ficediaieiflrlplksllrfqclsksfeslisnptfvkyhvq
>Mt_F0332 | IMGA|Medtr3g039800.1
seifllpddilelclnclpfeslknvrlacknwssfltterilqikdt
>Mt_F0333 | IMGA|Medtr4g122340.1
drlsdlpnsvilcilsflntkdgvrtcvlsrrwkdiwkhiptlvldss
>Mt_F0334 | IMGA|Medtr5g094770.1
rsitdlppvliseilncldpkelgivscvslilrslasehhawkefyc
>Mt_F0336 | IMGA|Medtr3g029210.1
pelptlpfdllpeilcrlpvkllvqlrclceffnslisnpkfakkhlq
>Mt_F0337 | IMGA|Medtr3g109990.1
pnwfdlpidltanilqrlgtfeilrsacrvspqwwnvckdpvmwrtirm
>Mt_F0338 | IMGA|Medtr7g027160.1
drisdlpdeilchiltflptkfafatsvlskrwislyhsltfikf
>Mt_F0339 | IMGA|Medtr5g047480.1
dmlsnfpdgillhilsfldakyavqtcvlstrwrnlwkliptlilhss
>Mt_F0341 | IMGA|Medtr7g127560.1
qtwadlpaevlelflsrldvgdnirasavckrwcsvatsvrvvdqs
>Mt_F0342 | IMGA|AC235665_27.1
idlpielqsnifdrlcakdqskamcvshswrdfilysilpkdes
>Mt_F0344 | IMGA|Medtr3g020190.1
srinnlddgclmhifsflspipdrfntalvchrwnylachprlwlrvdr
>Mt_F0345 | IMGA|Medtr7g092840.1
drdsslpdsiichilsflptkdtvatsilskrwkplwlsvftld
>Mt_F0346 | IMGA|Medtr3g101670.1
drisdlpdallhqilsflptkdaaattilskrwkplflsqlilrfddh
>Mt_F0347 | IMGA|Medtr5g088000.1
drisrlpneviayilsflptkdaittsvlshrwislwtfad
>Mt_F0348 | IMGA|Medtr7g083380.1
drisklddkiihhilsyvptkdavttsvlskrwtnlwcfvpfldfsdi
>Mt_F0349 | IMGA|Medtr7g134330.1
drlsdlpdcvllhimsflktkcavqtcilskrwknhp
>Mt_F0351 | IMGA|Medtr2g096900.1
dlisnlpdhiigcvlsflptkdavstsvlskrwiylwtfitkldfddi
>Mt_F0352 | IMGA|Medtr5g066640.1
splptipfdlipeilyrlpvkplmqfrcvckwwnslisdpkfakkhfr
>Mt_F0353 | IMGA|Medtr5g048150.1
esindfpddilthilsflpirdafrttvlsktwvslcyslpilhfdn
>Mt_F0354 | IMGA|Medtr7g106670.1
vslldlpewaldcileylspldlckvaqvcsclrnrskndylwekqvn
>Mt_F0355 | IMGA|Medtr3g006080.1
drisdlpncvlllilsilntkeavqtcvlstrwknlwkyipvlsissc
>Mt_F0357 | IMGA|Medtr5g040400.1
dtlndfpdeilthilsllpckdafrftvlskrwislchslssleidd
>Mt_F0358 | IMGA|Medtr1g092830.2
stiealpegciakilshttpvdscrlslvsnsfcsaaesdivwdrflp
>Mt_F0360 | IMGA|Medtr5g091370.1
msdvpsdwfteilsrllvqsllrfrstskslkslidshnftnlhlk
>Mt_F0361 | IMGA|Medtr8g077930.1
drisdlpdcilfhilssletkhavqttilstrwnnlwkrlptlrlnss
>Mt_F0362 | IMGA|Medtr5g044200.1
drisclpdhlqhhilsyltikeagrtsvlsskwkkkwstqpdlvfd
>Mt_F0363 | IMGA|Medtr3g137050.1
dvisslpdadlshilsflptkqvvatsvlskrwkhqwrsvfdin
>Mt_F0364 | IMGA|Medtr4g021720.1
cditylsddllakifslvpfrstvgckcvskrwldlisspyfikqfts
>Mt_F0365 | IMGA|Medtr7g080900.1
sndglfyeilvrifttlsvvdlavasmvckswnlasrapqlwskldi
>Mt_F0366 | IMGA|Medtr3g150000.1
drigtlpdeilihilsfvptkqafttsilskrwihlwryvpildft
>Mt_F0367 | IMGA|Medtr4g025590.1
misklpdcillhimsflkardavrtcilskrwkdlckrlptltyips
>Mt_F0368 | IMGA|Medtr3g087760.1
rnwleipkdvtsnilkllgavdlvmnarlvcpmwreicrdplmwksie
>Mt_F0369 | IMGA|Medtr7g133760.1
manipselltdilsmlpvesllrfrstskslrs
>Mt_F0370 | IMGA|Medtr7g080880.1
snddlfneilvriftmlsvvdlavasmvckswnvasrgptlwkkldi
>Mt_F0371 | IMGA|Medtr7g117040.1
drisdlpdsilshilyflptklaattsvlskrwkrlwlsvlsldfdss
>Mt_F0373 | IMGA|Medtr7g012670.1
ldlfleilyrlpvksllvlkcvskslnslisdpkfvkhhlh
>Mt_F0374 | IMGA|Medtr7g083580.1
sndsmfyeilvriftmlnvadlvvasmvckswnlacrapelwrkldl
>Mt_F0375 | IMGA|Medtr1g017220.1
dkisclpdhligqilshltikeavttsvlssewrnkwstqpdlvfdsr
>Mt_F0376 | IMGA|Medtr4g029200.1
nricelpdcillhilsfleaqdavrtcilskrwkdlckclt
>Mt_F0377 | IMGA|Medtr7g088560.1
ffpndlitevlsvlpvksiirfrcvsnswnilisdstfvkfhlk
>Mt_F0378 | IMGA|Medtr8g074760.1
drlsglpdsilchilsflptrtsvatmnlvsrrwrnlwkhaqvfdfdf
>Mt_F0379 | IMGA|Medtr2g007170.1
dtisnlpddilchilsfvptkkpvatsvlskrwthlwhyvpnlhklrl
>Mt_F0380 | IMGA|Medtr5g104810.1
nidilreilkrldgpslgvascvcrlwcnlttkddsiwehlcfrhvst
>Mt_F0381 | IMGA|Medtr7g088530.1
ffpndliteifsvlpvksvlrfrcvsnscntlisdptfvklhlk
>Mt_F0382 | IMGA|Medtr1g031800.1
tinsklpeslinrvlsflptkdvvrtcvlskrwmnrwtssitkldld
>Mt_F0383 | IMGA|Medtr2g127030.1
nhipndlifyilvklslkslkrfgcvcktwallfenphfrrnfis
>Mt_F0384 | IMGA|Medtr3g106410.1
drvsslpdsiichilsflptkdtvatsilskrwnplwlsvftl
>Mt_F0385 | IMGA|Medtr4g024920.1
drisdlpdcillhtlgfleardavrtcilskrwkdlckrvttlt
>Mt_F0386 | IMGA|Medtr5g094990.1
drlsdlpdcvilhilsflnakqavttsilslrwrdlwkllpalilds
>Mt_F0387 | IMGA|AC229695_29.1
fipddislsilsklplkslkrfecvckswsllidnsyfmnkfrn
>Mt_F0388 | IMGA|Medtr7g117020.1
drisdlpdsilfeilyflptklvvttsvlskrwkhvwlsvlal
>Mt_F0389 | IMGA|Medtr8g102850.1
qvsnlpdeilihilsflttkesvatsilskrwihlwhhvpnlif
>Mt_F0390 | IMGA|Medtr6g017490.1
dklsdladcvllhilsflntkyavqtcilskrwkniwkclpsliirys
>Mt_F0391 | IMGA|Medtr1g110860.1
ncelpwdvlniisktldfddlfqfavvcknwraf
>Mt_F0393 | IMGA|Medtr2g096920.1
dlisnlpdhiigyilfflptkeavrtsvlskkwiylwkfitkldfddt
>Mt_F0394 | IMGA|Medtr3g104000.1
eiwkdfpedlfeaviarlpiaaffrfrsvcrqwnsllasqsfskqca
>Mt_F0395 | IMGA|Medtr3g150750.1
tginvlsddlllniftrlpaisfasatcvnkswnsvcnriisrpkla
>Mt_F0396 | IMGA|Medtr4g140750.1
pnwlelpkdltsnilkrlgaveiltnarnvcpywwnickdpfmwreiqm
>Mt_F0397 | IMGA|Medtr7g005740.1
vdwsqlpsellqlisqklsnielylirfrsvcstwrsssippnyhqnhlr
>Mt_F0398 | IMGA|Medtr2g096930.1
dlisnlpdhiigcilsflstksavstcvlskrwinlwkfatrlnf
>Mt_F0399 | IMGA|Medtr3g123420.1
metlpleicmkifcfldhthlavsqqvcrkwklmasdnalwsnlfk
>Mt_F0400 | IMGA|Medtr3g137240.1
dvisdlpdrvichiisflpteqavatsvlskrwthlwlsvptlrldv
>Mt_F0401 | IMGA|Medtr5g023940.1
ttinnlpdnivthilsflplkyafrtivlskrw
>Mt_F0402 | IMGA|Medtr5g074270.1
tnlnmlpddilkhilsllptkdafrtkfvsnswvplceslnvlsld
>Mt_F0403 | IMGA|AC225518_34.1
drisdlpdtllheilsflptkdaaattilskrwnplflsqlmlrfdd
>Mt_F0404 | IMGA|Medtr2g026230.1
dslptlpfdlvveilsrlpvkslmqlqcvck
>Mt_F0405 | IMGA|Medtr3g150460.1
dlrvlpdeilcsilerltpqdaarvacvssvmyilsneeplwmtlcl
>Mt_F0406 | IMGA|Medtr5g025590.1
ffskvppelfhhilkflssedliscslvcsflscaasdealwrrlyc
>Mt_F0407 | IMGA|Medtr5g075890.1
dilsslpesllsaiisflpfkeavrtsilskdwvkvcksttkiefne
>Mt_F0408 | IMGA|Medtr2g007670.1
dkisglpedvlchilslfttkeavatsilskrlshlwrylnnidftd
>Mt_F0409 | IMGA|Medtr5g007300.1
iklpksiithilsflptkdavrtsilskswehrwtsltklslhdh
>Mt_F0410 | IMGA|Medtr3g044150.1
dnlselpdcvllhilsfldtklavqtcilsarwknlwkhvpalrln
>Mt_F0411 | IMGA|Medtr5g072800.1
mnvlpddilkhilsllstrdafrtkfvcksw
>Mt_F0412 | IMGA|Medtr4g122230.1
dglsdlpdapllyilsflytkhavrtcvlskrwkhlwkrnptltlhss
>Mt_F0413 | IMGA|Medtr4g160510.1
cyidylsddllgqiftrvpsrstvackcvskrwlslisntdfikqfts
>Mt_F0414 | IMGA|Medtr8g015740.1
drisglpdctlshilsflpiktsvqtsvlasrwrniwknl
>Mt_F0415 | IMGA|Medtr3g087740.1
rnwlevpkdvtsnilkllgavdlvmnarlvcpmwreicrdplmwksie
>Mt_F0416 | IMGA|Medtr4g143470.1
splihlpddvfatvsryliprevfnlslcckslyalassekvwltqcd
>Mt_F0417 | IMGA|Medtr5g040450.1
dtlndfpdeilthilsllpckdafrttvlskrwvslchslstlnind
>Mt_F0418 | IMGA|Medtr7g106750.1
isllnfpesildgilerlspielikmsevciclrnkcrsdhfweihmk
>Mt_F0419 | IMGA|Medtr1g012910.1
drisclpgdvidrillrlpirdavrtsvlsnkwrykwatmpnlvfn
>Mt_F0420 | IMGA|Medtr3g009130.1
drmselsdnllhhilsflnakeavqtcilskrwinlwktlstltlsv
>Mt_F0421 | IMGA|Medtr3g009430.1
drmselsdhllnhilsflnakeavqtcilskrwinlwktlstltlsv
>Mt_F0422 | IMGA|Medtr3g044090.1
drisnlpdsilchilsfistkqaaitsvlskrwrplwlsvlalnfncn
>Mt_F0423 | IMGA|Medtr5g008050.1
pffdnlsshvtarillqlpiksllicksvckiwktliseshfakshfe
>Mt_F0424 | IMGA|Medtr8g144530.1
dmisdlpedvlldilslvptkdavktsilvkkwkhlwtrsltl
>Mt_F0425 | IMGA|Medtr4g011630.1
drlsdlpesiilhilsflntnhavqtcvlstrykdlwkrlptltlhss
>Mt_F0426 | IMGA|Medtr5g021970.1
pyfdnlpshiiahmllhlpiksllicecvckiwktlisephfaklnfe
>Mt_F0427 | IMGA|Medtr7g116940.1
drisdlpdsilchilyflptklaattsvlskrwkrlwlsvlsldf
>Mt_F0428 | IMGA|Medtr8g021310.1
drlsnlpkvilhsilsrlpekdaartsvlskswletwhtfpilsfsd
>Mt_F0429 | IMGA|Medtr1g137960.1
drishlpddilciilsflptkfaftttvlskrwkplcklrrivtls
>Mt_F0431 | IMGA|Medtr2g077470.1
slhvpedvvfsifsklplksvnrftcvskswttlfensyfmnmfsk
>Mt_F0432 | IMGA|Medtr4g024310.1
mdlpqelilqtllrlpvkslilfkcvcklwisiisdpqfanshfq
>Mt_F0434 | IMGA|Medtr4g067260.1
drltdlpdcvilhilsflkskfvvqtsilstrwkhlwkriptlmlhss
>Mt_F0436 | IMGA|Medtr2g037240.1
skklkseselpdcvlsyifsklswkdlvktstlskrwlh
>Mt_F0437 | IMGA|Medtr5g048460.1
rrindfpddilthivsflpfkdafkttvlskkwvslcyklsnleind
>Mt_F0438 | IMGA|Medtr2g121150.1
dmfddipdcvvrhilsfmetkdavrtcvlskrwtclwtsvpslnfnsksfsrladfrkfv
>Mt_F0439 | IMGA|Medtr5g091500.1
drisslhnevlanilsflptkeaiatsvlsrrwvslwtltnslhf
>Mt_F0440 | IMGA|Medtr1g092690.1
trfdelpegciatilsrttpidvgrfsvlskifrfaadsddvwnhflp
>Mt_F0441 | IMGA|Medtr5g013290.1
skllipedlvfdilsflpvkcllnsaryvckswattirsslfaeaclh
>Mt_F0442 | IMGA|Medtr1g031740.1
ntlinlpvdvlelimkrfplkdclrlraicrscrktqflmslkt
>Mt_F0443 | IMGA|Medtr5g040840.1
dmmselpeavllhilsllptkdavrtsilatkwkylwthlsifdfqvs
>Mt_F0444 | IMGA|Medtr4g121270.1
dqfsnlsdelvchvlsflptkaayrssvlskrwasicttildlnfei
>Mt_F0445 | IMGA|Medtr2g025280.1
drvsslpysiichilsflptkdstvatsilskrwkplwlsvltldfidy
>Mt_F0446 | IMGA|Medtr7g076180.1
dcqlppemldiisknldfddlfqfagvckswref
>Mt_F0447 | IMGA|Medtr2g007620.1
drisnlpdgilihilsflttkesvatsilskrwihlwhhvpnlif
>Mt_F0448 | IMGA|Medtr5g066290.1
dmisnlpdellchilsflptklaftttllskrwaplcyslt
>Mt_F0449 | IMGA|Medtr4g133740.1
drirvlpdsvichilsflptkqsattsilskrwnplwlsvltldfdd
>Mt_F0451 | IMGA|Medtr7g097100.1
drlsdlsdcvllhilsslntkhavqtcilstrwknlwkrlpslalrss
>Mt_F0452 | IMGA|Medtr3g044050.1
driitlhdsilchivsflptkhaaatsilskrwkslwllvltl
>Mt_F0453 | IMGA|Medtr4g103730.1
dlvselpddilhrlisylsidealrtsilskrwihlwknamhldfdf
>Mt_F0454 | IMGA|Medtr5g075510.1
drlselpdhlilqilsflfakqavqtcilskrfdnlwkrlpt
>Mt_F0455 | IMGA|Medtr6g069580.1
pqylpqeliilillrlpvmsllrfkcvckllfslisqthfaishfe
>Mt_F0456 | IMGA|Medtr3g005490.1
mslsillpeliddillrlpqkplarfkcvskhynslisdpeftklhlq
>Mt_F0457 | IMGA|Medtr4g032120.1
sqqilpdeliieimtwlpvkplmqfkcvnkffktrisnpdfvqmhln
>Mt_F0458 | IMGA|Medtr7g096760.1
dkinslpdeilsqilslipveeaaatsilskrwthlwkftdcidft
>Mt_F0459 | IMGA|Medtr1g099560.1
stdtlqiifqnlpipdlarascvcrvwnsvasqrdlvtrafl
>Mt_F0460 | IMGA|Medtr4g073730.1
drlsnlsddlichilsflstkecyrtcvlstrwesictkipnlhfql
>Mt_F0461 | IMGA|Medtr1g028050.1
sqwanlppellldiiqrveasettwpslralvacasvcrlwrditkgvvktleqc
>Mt_F0462 | IMGA|Medtr2g096880.1
lisnlpdhiigcilsflhikeaictsvlskrwislwkiitrlnfdd
>Mt_F0463 | IMGA|Medtr2g126940.1
nnipndlvfsilsklslkslkrfgcvckpwtflfenscfrtnfis
>Mt_F0464 | IMGA|Medtr4g024260.1
mdlpqeliiqfllrlpvksllvfkcicklwfsiisdphfanshfq
>Mt_F0465 | IMGA|Medtr5g094640.1
lflpneliaeilsllpvkplmrykcvnkffktlisnphykayfal
>Mt_F0466 | IMGA|Medtr1g025860.1
drisslpghiidqilsilpikeavrtsilstkwrykwatlpnlvfdsq
>Mt_F0467 | IMGA|Medtr6g043450.1
drisglpdellchilsflptkfaftttllskrwtplfyslpvlrf
>Mt_F0468 | IMGA|Medtr1g019600.1
alhivfsyldqtnlcraarvskqwrtvsthedfwmnln
>Mt_F0469 | IMGA|Medtr1g120600.1
drlsdlpdclilhilsflnskhtvqtcilskrwklmwkriptlildss
>Mt_F0471 | IMGA|Medtr1g013790.1
tsieslpdeclfeifrrlpvgeersasacvskrwlmllsnickseics
>Mt_F0472 | IMGA|Medtr5g084010.1
drisglpnellrhilsflptklafttmllskrwt
>Mt_F0473 | IMGA|Medtr7g090050.1
drlsdlpncvllrilslldadeavktctissrwrhlwkhlptlilcss
>Mt_F0474 | IMGA|Medtr3g029650.1
adwsqlpseilqlishklnnteiylirlrsvcstwhrsysianhprny
>Mt_F0477 | IMGA|Medtr7g137870.1
tsivslpedcvsailshtspqdacrfllvsntfvkvadsdlvwktflp
>Mt_F0479 | IMGA|Medtr7g005960.1
pdeliaevlsflqvkplmllkcmskswntliseptfvklhln
>Mt_F0480 | IMGA|Medtr4g033500.1
drlsnlpdsvlchifsflptkttiqttplishryrnlwktlqtfdfdd
>Mt_F0481 | IMGA|Medtr5g097990.1
sklllpedllfdifslvplnslinstryvckswaatirssdfakvyq
>Mt_F0482 | IMGA|Medtr8g139650.1
sffislpedinfkiasllqvrdlcalgccskfwrklcfsdsiwhslvt
>Mt_F0483 | IMGA|Medtr2g026900.1
snhipddvaisilsnlplkslkrfestckswsmlfqnpyfmkiyrn
>Mt_F0484 | IMGA|Medtr3g016450.1
lelptllfdllpeilcrlpvkllvqlrclckffnslisdpkfakkhlr
>Mt_F0485 | IMGA|Medtr3g144070.1
pllsflpfdlveeilcrllvkillqlkcickswksvisndrkfskkhl
>Mt_F0486 | IMGA|Medtr7g076280.1
vdfsqlpdnvldtisrkldfddqfqfagvckewrrvqkiywrrfla
>Mt_F0487 | IMGA|Medtr4g073660.1
hnnlsddlichilsflstkesyrtcvlskrwesictkipnlhfql
>Mt_F0488 | IMGA|Medtr5g037810.1
pnwldlprdltsnilqrlgafeiltsacgvcplwwnickdpicmcdyss
>Mt_F0489 | IMGA|Medtr2g026630.1
spstilpdeliieilfrvessnpfqlmcvcklwnslildpqfmkkhvg
>Mt_F0490 | IMGA|Medtr7g116920.1
drisdlpdsilchilyflptklaattsvlskrwkllwlsvlafdf
>Mt_F0491 | IMGA|Medtr7g107990.3
pyfdnlpshltahillqlpiksllicrcvci
>Mt_F0492 | IMGA|Medtr5g026980.1
sttlpsdlileilcrlpvkfilrfqcvcks
>Mt_F0493 | IMGA|Medtr2g008440.1
drlgslpddiltrilssvptkqavatsilskrwihlwryvpvldft
>Mt_F0494 | IMGA|Medtr3g029580.1
adwsqlprellqlisqkldnselyllrfrsvcstwcssvpnyrcnnhsfl
>Mt_F0495 | IMGA|Medtr4g011770.1
snhiphdlsfdivsklplkslkrftcvckfwanlfenpqfmsvy
>Mt_F0496 | IMGA|Medtr5g078610.1
qylsieliiqillmlpvkslirfkcvcklwfslisqsdfanshfq
>Mt_F0497 | IMGA|Medtr1g121730.1
drisylpdsilchilsfvptklaaitsvlskrweqvwlsvla
>Mt_F0499 | IMGA|Medtr3g109970.1
pywpdltsdltanilqrlgtleivtsacrvcpqwwnickdplmwrtirm
>Mt_F0500 | IMGA|Medtr7g067620.1
drisllpnetichilsflptedvyatsvlskrw
>Mt_F0501 | IMGA|Medtr5g005870.1
isnmlpepvithilsfvptkdairtsilskkwerrwtsitklslhdy
>Mt_F0502 | IMGA|Medtr5g093980.1
nhihddiafsilsklplkslkrfeyvckswsqllenpqfmsmfsn
>Mt_F0503 | IMGA|Medtr2g097800.1
dwintlpdsllchilsflptkitvttiplvsrrwrhlwenlqvfdfylk
>Mt_F0504 | IMGA|Medtr4g122350.1
drlsslpdgvllhilsfldatyadqtcvlstrwkylwkliptlnlhse
>Mt_F0505 | IMGA|Medtr5g048330.1
vtindfldeilihilsflpikyvfrtsiiskrwvplcyslsdi
>Mt_F0506 | IMGA|Medtr3g028730.1
adwshlpsellqlisqkldtvlcllrfrsvcstwrsssipnhkhknss
>Mt_F0507 | IMGA|Medtr4g110360.1
dmisdlpegilyyilsrlsteeavrtsilatkwrylwtqlpvfdfrds
>Mt_F0508 | IMGA|Medtr1g129330.1
tglgdipescissilmhldphdicklarvnrafhrassadfvwesklp
>Mt_F0509 | IMGA|Medtr3g148550.1
snhiprdisflilsklpvkslkrftcvckfwanffekpqfmsmyls
>Mt_F0510 | IMGA|Medtr5g091310.1
drisnlpddilchilsfnptknavttsilskrwthlwrcvpildft
>Mt_F0512 | IMGA|Medtr3g029140.1
adwsqlpkdllqlisskldsefyqlrfrsvcsswrssvpknhhhhltl
>Mt_F0513 | IMGA|Medtr3g029250.1
tlptlpfdlvaeifcrlpvklllqlqclgkslkslisdpkftkkhlq
>Mt_F0514 | IMGA|Medtr7g088520.1
vhlpgeliteilmrlpvksvlrckrvcnnym
>Mt_F0515 | IMGA|Medtr7g143210.1
driselsddilsyiltmlsmkdlfktsilsrrwcnlwalrkdlffdif
>Mt_F0516 | IMGA|Medtr2g026560.1
spssvlpedlmieilsrvesnnplelrcvcklwnslildsqfmmnhld
>Mt_F0517 | IMGA|Medtr6g006290.1
dhlsclpkiilhcilsklpekertrtsvlskawldtwytfpilyfhsn
>Mt_F0518 | IMGA|Medtr8g119860.1
pllpglpddlaiaclirvprvehrklrlvckrwyrllignffyslr
>Mt_F0519 | IMGA|AC235757_37.1
dqlstlpkiilhnilsrlpekdaartsvlskswldtwytfpilsfsd
>Mt_F0520 | IMGA|Medtr3g016480.1
tqlptlpfdllpeilcrlpvklpvqlrclckffnslisnprfakkhlq
>Mt_F0521 | IMGA|Medtr4g110390.1
tpindlpdtylhqilsfvsikdvaiitmlskrwysvflsqpilnldds
>Mt_F0522 | IMGA|Medtr7g026200.1
drlsnlpkiilhhilsrlpekdaartsvlskawtytwltfpilyfsd
>Mt_F0523 | IMGA|Medtr2g096910.1
dlisnlpdhiigyilyflstkeavrtsvlskkwiylwkfitkldfd
>Mt_F0524 | IMGA|Medtr4g121700.1
ekmndlpdavilhilsflntkhavgtcvfskrwghlwkriptlmlhss
>Mt_F0525 | IMGA|Medtr5g007520.1
ltvndlpdeilthiisfltfkdafrttilskrwfplfhtlpiph
>Mt_F0526 | IMGA|Medtr5g081600.1
drisslpddilchilsllptnlaftttvlskrwtqlwyslaslrfd
>Mt_F0527 | IMGA|AC233685_22.1
nhihndiafsilsklplkslkrfscvhkswsrlfenpnfmnmyr
>Mt_F0528 | IMGA|Medtr1g125200.1
spwaslppellrdvikrleatestwpgrkhvvacaavckswremckeivnsleyc
>Mt_F0529 | IMGA|Medtr3g136010.1
drisalpdsllyhvlsflttkdsaatsilskkwkplwlsqlilrfdd
>Mt_F0530 | IMGA|Medtr5g105510.1
rnqshipndlfffilskmsikslkrfgcvhkswsllfdnlyfmtmyr
>Mt_F0531 | IMGA|Medtr3g144040.1
drfselpdeilchilsfiptifaltttvlskrwtplfyslavlrfrf
>Mt_F0532 | IMGA|Medtr7g032170.1
drvsvlpdsvichilsflptkesaatsilskrwnplwlsvltldf
>Mt_F0533 | IMGA|Medtr1g093430.1
afeelpegciaailscttpadagrfsvvsktfrcaadsdavwnhflr
>Mt_F0534 | IMGA|Medtr2g008430.1
drigslpddiltrilssvptkqavatsilskqwihlwryvpvldft
>Mt_F0535 | IMGA|Medtr2g113830.1
pnwvelpkditsnilqrlntveiltktryvcpywwnickdpfmcsghl
>Mt_F0536 | IMGA|Medtr2g041350.1
ntindfhddilthiisflpikdafrttllskrwvllcrslpvlhind
>Mt_F0537 | IMGA|Medtr3g133280.1
elipglpneiaeicllhvpypyqplvrsvssswnraitnppsfllskk
>Mt_F0538 | IMGA|Medtr5g046450.1
syiphdihfsilsklpvksikrfscvckswsy
>Mt_F0539 | IMGA|Medtr7g029690.1
ilpkeliteilsrlnvkylmrmkcvsks
>Mt_F0540 | IMGA|Medtr2g026660.1
spntilpeelmieilsrvessnpqelrcvcklwkslvfdtqflenhli
>Mt_F0541 | IMGA|Medtr2g122970.1
diisnlidcilihivsflnakevvqtcilskrwinlwkslptltlcsy
>Mt_F0542 | IMGA|Medtr1g046460.1
drlsnlsddliycilsflstkesyrtcvlstrwrsiytkip
>Mt_F0543 | IMGA|Medtr1g025900.1
drvsslpghvidhilsilpikeaartsilstnwrykwttlpnlvfdn
>Mt_F0544 | IMGA|Medtr2g132370.1
dfisdltdsvllhilsflnaiqavqtcvlskrwiilwkslstitlrss
>Mt_F0545 | IMGA|Medtr4g125320.1
dmlseladgvllhilslldtkqvvqtcvlskrwehlwkristlmly
>Mt_F0546 | IMGA|Medtr3g044250.1
pnwlqlptdvtadilfrldtyeimknvrnvcplwwkicknpimwqtiym
>Mt_F0548 | IMGA|Medtr5g034530.1
tdfsslpydiltkisasfdhpnlesaslvcrswcealrplr
>Mt_F0549 | IMGA|Medtr6g099480.1
yisdeisfyilsklplksfkrfecvckswsllsenqhfvkvfcn
>Mt_F0550 | IMGA|Medtr3g137080.1
drisnlpetlichilsflptkqavatsvlakrwihlwcsvla
>Mt_F0551 | IMGA|Medtr3g058860.1
slfnhlptelqtkifgglsmkdqskamcvshswrnriltttlpkey
>Mt_F0554 | IMGA|Medtr6g020360.1
vdwsklptdllnlisqridddeldlirfrsvcstwrsssvpnhhyil
>Mt_F0555 | IMGA|Medtr8g144650.1
dmisdlpedvlldilslvptkdavktsilvkkwkhlllhksnhierlc
>Mt_F0556 | IMGA|Medtr3g137320.1
tsietlpdeclfeilrrlpegqdrslcasvskrwltllssiskneicsn
>Mt_F0557 | IMGA|Medtr7g026630.1
drlsilpkiilhhilsrlpekdaartsvlskawadtwftfpilsisd
>Mt_F0558 | IMGA|Medtr1g062580.1
tpcstlswevlilvahhldpktlaiascvskswlhsmssdllwkpivt
>Mt_F0559 | IMGA|Medtr6g036120.1
dfiqclgrdmsidvfnhlnlndpcdlirasavskswyqfvvknglckkrcf
>Mt_F0560 | IMGA|Medtr2g007510.1
drissfpddilirilsslpieqacvtsilskrwthlwcfvpdl
>Mt_F0561 | IMGA|Medtr5g066360.1
dmicnlpdellchilsflptklafcttllskrwaplcyslt
>Mt_F0562 | IMGA|Medtr7g138360.1
mellpedcfahilsftspldvcrvsllssvvqsmadsdflwekflp
>Mt_F0563 | IMGA|Medtr8g148150.1
yelswdvldiisksldfddlfqfacvcknwrafhkmywrn
>Mt_F0564 | IMGA|Medtr3g139280.1
drisdmpdsilshilsflptklavtttilskrwkpvwrsvftldf
>Mt_F0565 | IMGA|Medtr1g092920.1
afeelpegciaavlslttpadagrlavvsktfrsaadsdavwnhflr
>Mt_F0566 | IMGA|Medtr4g024560.1
pylpheliiqiliwllvkslirfkcicklwfslisdpnfanshfq
>Mt_F0567 | IMGA|Medtr8g074520.1
drlsslpdsvlchimsflptitsvatidrlssrwrhlwkdlqvfrfssd
>Mt_F0568 | IMGA|Medtr8g122410.1
malpclpdelivqilsrlpvkslirfkcv
>Mt_F0569 | IMGA|Medtr4g134000.1
elipglpselglecltrlsnsshrvalrvcnqwrrlflsdefyshrkn
>Mt_F0571 | IMGA|Medtr5g105340.1
ihddiafsilsklpikstkrfecvckswsllfdnpnfisay
>Mt_F0572 | IMGA|Medtr1g137990.1
drishlpddilcrilsflptklaftttvlskrw
>Mt_F0573 | IMGA|Medtr2g041400.1
gifqlsdevlslkilarltprdiasvssvctrlyevtrnedlwrmvcq
>Mt_F0574 | IMGA|Medtr3g013460.1
dlisdlsgcvlhlilsflnakeavqtcilskrwinlwktlptltlsss
>Mt_F0575 | IMGA|AC235678_19.1
rdfpwdvldiisktldfddlfqfagvcknwrgfs
>Mt_F0576 | IMGA|Medtr3g029330.1
lplptlpfdliveimcrlpvkllvqlrclgksfnylisdpkfakkhlr
>Mt_F0577 | IMGA|Medtr4g049910.1
drisdlsdellrhilcflptniafttsvlskrwtklcyllpvlrfed
>Mt_F0579 | IMGA|Medtr5g007240.1
htkipepvithilsflptkdavrtsvlsktwehrwtfltklslhd
>Mt_F0580 | IMGA|Medtr3g013450.1
dfisdlsdcillhtlsflnakeavqtcilskrwinlwntlptltlsss
>Mt_F0581 | IMGA|Medtr5g101800.1
ihdditfsilsklpikslkrfrcickswsllfenpffmnmv
>Mt_F0582 | IMGA|Medtr1g093050.1
feelaegciatilsrttpvdagklslvsktfhsaansddvwdrflp
>Mt_F0583 | IMGA|Medtr2g123270.1
elisclpediareclvrvsyqefpavatvskgwqteiqtpefrrvrrs
>Mt_F0584 | IMGA|Medtr5g105550.1
snhipddivfyilsklpieslkpfecvhkswsllfdnhdfmtmyr
>Mt_F0585 | IMGA|Medtr5g066700.1
ssslpvkplmqfrcvcklwnslisdpkfakkqlr
>Mt_F0586 | IMGA|Medtr3g029380.1
vdwsdlpkellnmisqridieidlirfrsvcsnwrrsssvsdhhlslt
>Mt_F0587 | IMGA|Medtr3g149880.1
drlsdlhdyiilhilsflnakdavgtcilsprykdlwkqlpnltlcsy
>Mt_F0588 | IMGA|Medtr1g092930.1
tafeelpegciaavlssttpvdacrlsfisknflsasdsdavwnrflp
>Mt_F0589 | IMGA|Medtr3g064220.1
smfdwlpeslhvniislipfkevartsiiskrwlrlwknttniefd
>Mt_F0590 | IMGA|Medtr3g016530.1
tamwseilcrlpvrlllqlrclckffntlisdskftkkhlh
>Mt_F0591 | IMGA|Medtr5g081510.1
diisslpdeilshilsllptklafsttilskrwhpl
>Mt_F0592 | IMGA|Medtr1g008440.1
khipndliffvlsklplkslkrfgcvsksyallfenpnfmnmycn
>Mt_F0593 | IMGA|Medtr5g016800.1
aeidrlpidllahifvlftsftdlaqaskvckkwkqgvkeslarrqnl
>Mt_F0594 | IMGA|Medtr7g127270.1
medlpvevvgiilshlgsardvliasltckkwreawqthlqtlsf
>Mt_F0595 | IMGA|Medtr1g089620.1
tysylpdecwesifklmndysrhhlnslslvskqflsitnslrfsltl
>Mt_F0596 | IMGA|Medtr1g092800.1
teiqdlpegciaaivsrttpldagrlsvfsktfrsasdsdavwnqflp
>Mt_F0598 | IMGA|Medtr2g077090.1
nhisqdlallvlsklplkslkrfgcvnktwsllfenpnfitmf
>Mt_F0599 | IMGA|Medtr3g144080.1
drisdlpdeilchilsflptilaftttvlsmrw
>Mt_F0600 | IMGA|AC235674_19.1
tgfedlaegcissilsrttpvdagrlsvvsktflsaadsdavwnhflp
>Mt_F0601 | IMGA|Medtr3g020770.1
nyisddisfsilsklplkslnrftcaskswsllfqnpnfmqlfrt
>Mt_F0602 | IMGA|Medtr3g026390.1
drlsdlpdcvllrilsslhtkqavqtcvlstrynnlwkhvpvlsl
>Mt_F0603 | IMGA|Medtr7g015070.1
nyipddlvvpilsklslkslnrfrcvrkswltlfknpyfismfqs
>Mt_F0604 | IMGA|Medtr3g026570.1
drlsdlpdcillyilsflntkqviqtcilsircknlpt
>Mt_F0605 | IMGA|Medtr3g028780.1
adwselpkdllnlisqrldneldlirfrsvcsnwhsssipnhhni
>Mt_F0606 | IMGA|Medtr4g125290.1
drlsdllegvllhilslfdtkqavqscilstrwrhlwkripssn
>Mt_F0607 | IMGA|Medtr7g096960.1
ncqlpmdvldiisetldfddhfqfagvcknwraf
>Mt_F0608 | IMGA|Medtr1g135170.1
gelpwdvldiisktldfddlfefsgvsknwrafykicrrnfl
>Mt_F0609 | IMGA|Medtr2g121860.1
driselpnhvihhilsflrnvkdairtrslskrwrtmwfsfa
>Mt_F0610 | IMGA|Medtr3g087770.1
pnwlelprditinilqgvdtveivtnaclvcplswnickdplmwrtihm
>Mt_F0611 | IMGA|AC146793_17.1
peklinmevvsylpvktlmrfncvshswkefistpsfvklhlk
>Mt_F0613 | IMGA|Medtr1g020700.1
sdwsslpkellhlisqrldveldlirfrstcstwrssslpipnlt
>Mt_F0615 | IMGA|Medtr3g029500.1
adwsdlpkellnmiseridieidmirfrsvcsnwrrsssvpnhhlnlt
>Mt_F0616 | IMGA|Medtr4g005130.1
sslpeeiwesifkflddnnqtfkslsmvskqflsitnrlrfslkik
>Mt_F0617 | IMGA|Medtr4g070040.1
mdqlpvevignilshlksardvviasatckkwrtacckhlhtlsfssndw
>Mt_F0618 | IMGA|Medtr5g081610.1
nyqlpvdvldiisktldfddhfqfggvcknwrafhknywrnfla
>Mt_F0619 | IMGA|Medtr2g122960.1
diisnltdcilihvlsflnakeaaqtcilskrwitlwkglptitlsss
>Mt_F0620 | IMGA|Medtr1g092900.1
tefeelpegcisailsrttpadagrlsvvsktilsaadsdavwnqflp
>Mt_F0621 | IMGA|Medtr2g046680.1
madlpselfteilsrlpvqsllrlrstf
>Mt_F0622 | IMGA|Medtr3g101570.1
paelmieillrvesdnplqlrcvcklwksllvdpqfmenhil
>Mt_F0623 | IMGA|Medtr8g109440.1
diinqlpdgipinilanlpikeaartsilsrkwknlwtyfsgtlef
>Mt_F0624 | IMGA|Medtr7g088600.1
fhndligeifsalpsksvlrfrcvskscdtlisdstfvklhlk
>Mt_F0625 | IMGA|Medtr2g026610.1
spisvvpeellieifyridntlqlrcvcklwkslvvdhefagkl
>Mt_F0626 | IMGA|Medtr1g031790.1
vsfqelphellihiisridsdnpvelmciskmwkslvvdhvfvrnhvf
>Mt_F0627 | IMGA|Medtr3g149860.1
drlsdlpdcvilhilsfsnakdavqtcvlsprytdlwkrlpslilhsd
>Mt_F0628 | IMGA|Medtr4g069840.1
flpdelvtkvlsfsdvkflmqmrcvwiswksiisnpnfvklylk
>Mt_F0629 | IMGA|AC233682_39.1
sklpesvitrilsllptkeavrtcvlskswidrwksitnlqlddt
>Mt_F0630 | IMGA|Medtr2g121880.1
drisqlpdhviyhilsflrntrdairtkclskrwrtlwfsya
>Mt_F0631 | IMGA|Medtr3g028820.1
vdwselpkdiiflisqrldveldlirfrsvcstwrss
>Mt_F0632 | IMGA|Medtr5g005860.1
tklcdlpdgivqkilsdlptkeavatsvlskswvhkwtginki
>Mt_F0633 | IMGA|Medtr6g013700.1
ksklpdcivsyifsklsmkdlvktstlskqwlh
>Mt_F0635 | IMGA|Medtr1g103260.1
drisdlpdellcyilsflpmklaftttvlskrwtllccsllvlrlnd
>Mt_F0636 | IMGA|Medtr3g028740.1
adwshlpsellqlisqkldnelcllhfrsvcstwrsssipnlkhkn
>Mt_F0637 | IMGA|AC235757_23.1
drlsnlpkvilhsimsrlpeedaaktsvlskdwletwytfpilsfsds
>Mt_F0638 | IMGA|Medtr3g144840.1
nlipslpddvainclarvprshhttltlvskpihsllssslfftarsl
>Mt_F0639 | IMGA|Medtr8g073530.1
ssslyipedvsfiifsklslkslkrftcackswsllfenpsfmnmfr
>Mt_F0640 | IMGA|Medtr5g077960.1
rsqshipndlsfsilsklpikplkrfgcvhkswsllldnpyfmtmyr
>Mt_F0641 | IMGA|Medtr7g084570.1
dspcnlpediikhiftflpikdaiviastvspmyksslrhnrqfl
>Mt_F0642 | IMGA|Medtr5g081550.1
diistmpdhilshimsflptkfaisttilskrwas
>Mt_F0643 | IMGA|Medtr3g020260.1
dlfyklteslithiisflptkdavrtcvlskqwkhrwtfltklsll
>Mt_F0644 | IMGA|Medtr7g084250.1
dspdnlpenivqniftflpiknaiviastvspryksswrynrrflfds
>Mt_F0645 | IMGA|Medtr2g026710.1
spttilpvelmieilarvdsnnplqlrsvckwwkslvvddqfvqkhlh
>Mt_F0646 | IMGA|Medtr7g133790.1
ppmpnipsellteilsmlsmlpvesllrfrstsnsllslidsynfttlhlk
>Mt_F0647 | IMGA|Medtr7g096650.1
nyfpdeviehvfdyvvshsdrnslslvckswyrierftr
>Mt_F0648 | IMGA|Medtr8g073880.1
drisvladcllihilsflntreavqtcilskrwinlwktlptltldcy
>Mt_F0649 | IMGA|Medtr1g022880.1
kvisnlsedlmfhiftlvpinslfnstryvckswaatigsslffevc
>Mt_F0650 | IMGA|Medtr3g103600.1
pilpglpddvakyclalvprsnfpamggvskkwrlfirskefvmvr
>Mt_F0651 | IMGA|Medtr8g138130.1
ylphelitqilvrlpvkaliqlkwvskswfslisdphcanlhfq
>Mt_F0652 | IMGA|Medtr7g104530.1
nelpdhiiscifsklalkdlvktsalskqwi
>Mt_F0654 | IMGA|Medtr4g024620.1
ttlpylphelifqillrlpvksltrfksvrkswfslisaphfanshfq
>Mt_F0655 | IMGA|Medtr4g005300.1
ecsnlpdelweyiikfldedhytfkslsivskqllsitnnlrfsikitq
>Mt_F0656 | IMGA|Medtr3g028760.1
anwsqlpkdlltlisqridteidlirfrsicsnwrsssipnhhnil
>Mt_F0657 | IMGA|Medtr8g102650.1
adwkelprellhlisqridteidlirfrsvcshwrsssiqnhhldi
>Mt_F0660 | IMGA|Medtr3g044070.1
drlsdlcdyllihilsflrskiavqtcilstrwrnlwkqlpflslyss
>Mt_F0661 | IMGA|Medtr7g106510.1
dkisalpdsllyyilsfisikdaattsilskrsrplwlsqlflnldde
>Mt_F0662 | IMGA|Medtr3g013590.1
nllvpwdlldmisrkldfddlfefagvcknwref
>Mt_F0663 | IMGA|Medtr3g151010.1
sppvelcndilfeiflrlppevlprlsilnkqsnemikspvsnnll
>Mt_F0664 | IMGA|Medtr7g140570.1
drisdmpdsilchilsfhptkfaattsvlskrwklvwi
>Mt_F0665 | IMGA|Medtr2g007480.1
drigslpddtlihvlsfvptkkavatsilskrwihlwcyapvlnf
>Mt_F0666 | IMGA|Medtr8g102450.1
vdwtelprdilflisqrldveldlirfrsvcstwhss
>Mt_F0667 | IMGA|Medtr2g076660.1
kelpdcvmsyifsklsmkdlvktsilsktwihewrstkdlnfdi
>Mt_F0668 | IMGA|Medtr7g106560.1
selpdsiisyifsklalkdlvktsalskrw
>Mt_F0669 | IMGA|Medtr2g008070.1
scwanlppellfdvirrleesentwpsrkhvvacasvcqswrnmckdivrspefc
>Mt_F0670 | IMGA|Medtr7g012380.1
seevlkavfpllegvdlascmavckqwndiakddffwkcmca
>Mt_F0671 | IMGA|Medtr3g013670.1
llvpwdlldiisrkldfddlfefagvcknwref
>Mt_F0672 | IMGA|Medtr4g157480.1
pheamflviaylrvyevltmsrvctslryavnndvllwlkii
>Mt_F0674 | IMGA|Medtr5g098000.1
vllpedllfdifslvplnciinstryvcktwgtsirssdfakvyq
>Mt_F0675 | IMGA|Medtr7g075940.1
mimkrlplkdylrlraicrscretvsniienkhccp
>Mt_F0676 | IMGA|Medtr5g104900.1
nplflphdliiqirlmlpvnslirfkcvckswfslishntefans
>Mt_F0677 | IMGA|Medtr5g035190.1
gdvletifsfvplidlvpschvskswnktvfsslthvrqik
>Mt_F0678 | IMGA|AC225479_16.1
vnwselpkdllnliskhidseldlirfrsvcsnwrsssipnhh
>Mt_F0680 | IMGA|Medtr7g015160.1
yipddltqsilsnlslkslnrfrcvrkswstlfenpsfisllr
>Mt_F0681 | IMGA|Medtr7g135350.1
lylpnecweciirfldtdhrsleslslvskhflsitnnirfslticd
>Mt_F0683 | IMGA|Medtr8g073550.1
nhiprdlhfsvlsnlpfksvnrfssvhrswyhlhenpaflnmf
>Mt_F0684 | IMGA|Medtr2g026870.1
qihgdlalsitsklpikslkrfgcvckswailfqdphfmniyrn
>Mt_F0685 | IMGA|Medtr8g136680.1
mtmlpvkylirfkcvckswfslisdhnfanshfe
>Mt_F0686 | IMGA|Medtr3g028930.1
tdwcdlptdllnlisqriddeldlihfrsvcstwrrcsisnhhpns
>Mt_F0687 | IMGA|Medtr4g005330.1
csnlpdelweyiikfldgdhctvkslsivskqllsitysfrftlkitq
>Mt_F0688 | IMGA|Medtr2g122950.1
lsvcnfidcilihilsflnakkavqtcilskrwinlwkslptnyikff
>Mt_F0689 | IMGA|Medtr4g106830.1
drlsdlsdclllrilsflnakhvvqtcilskryehlwkhiptlilq
>Mt_F0690 | IMGA|Medtr6g067130.1
niiitlpdeilshilsflqtklafsttilskrwe
>Mt_F0692 | IMGA|Medtr3g123450.1
anwselpkkllnlileridddhdvisflsvcstwrsspisnhhhhp
>Mt_F0693 | IMGA|Medtr2g037610.1
mqilarlpvkslfrsktvcklwyrltldkyfiqlyn
>Mt_F0694 | IMGA|Medtr6g020370.1
vdwsklptellnlisqriddeidfirfrstcstwrsstgnklfd
>Mt_F0695 | IMGA|Medtr1g043660.1
etcldlpeelwehilncdnntfkslsmvskqflsitnrlrfslkiid
>Mt_F0697 | IMGA|Medtr7g139880.1
driselsddilsyiltvlsvkdllktsilsrrwcklwavrrdlffdif
>Mt_F0698 | IMGA|Medtr8g088010.1
nhihndisfsiisklplkflkrfacvckpwsllfenpifmnmfrn
>Mt_F0699 | IMGA|Medtr8g122440.1
pylalelivqillrlsvksllrfkcvckscslsdtlsfdfe
>Mt_F0700 | IMGA|Medtr4g022220.1
mdviteilsalsvksllpfscvnksfdalisdpyfvqkhlk
>Mt_F0701 | IMGA|Medtr4g142400.1
lereilsrlpakslmcckcvqrswnnliktsyfvskrsk
>Mt_F0702 | IMGA|Medtr4g025710.1
nhkilsfleardavrtcilskrwkdlckrlttlt
>Mt_F0703 | IMGA|Medtr5g010960.1
stlgelpescvasiigymdppqicqlatlnrafraassadfvwesklp
>Mt_F0704 | IMGA|Medtr7g103830.1
nelpnhiisyifsnlalkdlvktsalskqwi
>Mt_F0705 | IMGA|Medtr3g028960.1
tdwcelptellnlisqriddeldlihfrsvcskwrrssisnhnpns
>Mt_F0706 | IMGA|Medtr4g110070.1
klgeeleieillrlptkslsrfkcvqkswnniikspyfatrrnr
>Mt_F0708 | IMGA|Medtr4g069830.1
mflpdelvtevlsfsgvkflmqmrcvcns
>Mt_F0709 | IMGA|Medtr8g050150.1
ssdshihediafsilsklplkslkrftcankswsllfqnpnfmnmfrt
>Mt_F0710 | IMGA|AC233661_11.1
drlsdltdcvilhilsflntkdavqtcilspkv
>Mt_F0711 | IMGA|Medtr2g026110.1
ntclpdeliveifrrldskptrdaaslvcnrwlrlerltr
>Mt_F0712 | IMGA|Medtr3g156220.1
sipieecdrvslpsrlnstichilsflptkdtvatsilskrwkplwlyv
>Mt_F0713 | IMGA|Medtr5g024040.1
lkselpdsiisyiffklalkdlvktsalskrw
>Mt_F0714 | IMGA|Medtr6g010000.1
snhisedlalsillklplkslkrfgcvckswvllfenlyflnmyr
>Mt_F0715 | IMGA|Medtr1g043480.1
drisvlpdsllyrilsflptkdaaattilskrsrlrlsip
>Mt_F0717 | IMGA|Medtr2g038820.1
yipddivfsilsklpikhlkrfacvrkswshlfenpifmnmfrn
>Mt_F0718 | IMGA|Medtr5g018760.1
dslsdlpnclvlhilsfldtkvaiqtca
>Mt_F0719 | IMGA|Medtr7g111320.1
celpdcvisyifsklalkdlvktsalskrw
>Mt_F0720 | IMGA|Medtr4g031910.1
mteilsllpvkplmqfrcvnkfyntlvfdphfiqmhlk
>Mt_F0721 | IMGA|Medtr5g087550.1
drfsllhdsllsiivsslpfkdavktstlskdwenvckltrniefne
>Mt_F0722 | IMGA|Medtr4g143840.1
csylpediwesifkfldgdnhtfkslsivsrqflaitnrlrfsvtvt
>Mt_F0723 | IMGA|Medtr1g086490.1
mtslnsdlfydilrrldgpalaslactcaafcsiskeeslwenvca
>Mt_F0724 | IMGA|Medtr5g103440.1
sylpdecwecvfkflkddnhylkslslvskqflsitntlrfslticd
>Mt_F0725 | IMGA|Medtr4g005320.1
acsslpddlweyiikflngdhctfkslsivskqllsitnslrfsvkitl
>Mt_F0726 | IMGA|Medtr3g104480.1
dniafeifswlptksicklkstcnsssqfseeilfktkqa
>Mt_F0727 | IMGA|Medtr4g022580.1
ylpdecwecifnflndddddnhhrylkslslvskrflsitnclrfsltiv
>Mt_F0728 | IMGA|Medtr1g092890.1
tefeelsegcisaiisrttpadagrlsvvsktflsaadsdavwnqflp
>Mt_F0729 | IMGA|Medtr2g077410.1
snhvpddivfsifsklplksvnrftclgkswstlfenpyfinmfyk
>Mt_F0730 | IMGA|Medtr8g093340.1
ewetlprellldiirkveesetswparavvvvcasvckswrsvtkeipgpry
>Mt_F0731 | IMGA|Medtr7g134300.1
drlsnlsddliyrilsflstkesyrtcvlsi
>Mt_F0732 | IMGA|Medtr3g061860.1
pdwsqlakellqliserldselyrlrfrsvcsswrsssspnyhqnhlp
>Mt_F0733 | IMGA|Medtr3g029060.1
adwsqlpkellnlisqrldneldlirfrsvcsiwctsipnhhnilpf
>Mt_F0734 | IMGA|Medtr7g021960.1
drisslsddllvrilsnlhtresvstcvlskrwvhvfkaltclrld
>Mt_F0737 | IMGA|Medtr4g005360.1
avcsylpyelweyiikflagdnpslkslsivsktflsitnrfrfsvtnhr
>Mt_F0738 | IMGA|Medtr1g012890.1
fsalnrilsclpirdvvrtsilsnkwrykwitipnlvfd
>Mt_F0739 | IMGA|Medtr3g029450.1
adwsdlpkellnmiseridieinmirfrsvcsnwlrsssvpnhhlnlt
>Mt_F0740 | IMGA|Medtr2g025370.1
scwanmpqellrevllrieasedtwpprknvvacagvcrswrvitkeivkkpeis
>Mt_F0741 | IMGA|Medtr3g016140.1
pplptlpfdvlidilcrlpvkllvqlgciikffhslisgpkfakkpss
>Mt_F0742 | IMGA|Medtr5g020460.1
qwanipsellldiirrveetetswparavvvscasvckswravtqei
>Mt_F0743 | IMGA|Medtr8g093360.1
qwaslppellldiirrveksetfwparavvifcasvckswrsatleivk
>Mt_F0744 | IMGA|Medtr1g028300.1
fylpdecwqlvfkflnngddnrylktlslvskqflsitnpllfsliid
>Mt_F0745 | IMGA|Medtr2g107460.1
pyilqshilsrldgtsltsvsstathlhnlctehhlwqkiit
>Mt_F0746 | IMGA|Medtr4g025380.1
sehlgrdisihcllrlsrsdygsiaainksfrslirsgelyklrrk
>Mt_F0747 | IMGA|Medtr5g098380.1
isdditscilsklplksskrfkcvckpwsllfqnsyfiimyrn
>Mt_F0748 | IMGA|Medtr3g137220.1
dvisslpdavlchilsflptiv
>Mt_F0750 | IMGA|Medtr6g009750.1
aewsqlpheflqlisqklnrelylirsrsvcswwrssiqttikktiy
>Mt_F0751 | IMGA|Medtr5g046610.1
hieidvleaifslmplielvpachvskvwnhavfsslahlkqik
>Mt_F0752 | IMGA|Medtr7g021370.1
drlsdlpdcvilhilsfldamrcsnlhsiq
>Mt_F0753 | IMGA|Medtr4g023380.1
sdhlgrdisihcllqlsrsdygsiaalnksfrslirsgelyklrrk
>Mt_F0754 | IMGA|Medtr3g031320.1
dkisglpddvlchilslfttkevvs
>Mt_F0757 | IMGA|Medtr3g029050.1
dcelptellnlisqriddeldlirfrsvcstwrrssnsnhhpnsalk
>Mt_F0758 | IMGA|Medtr7g106620.1
kselpdsiisyifsklalkdlvktsalserw
>Mt_F0762 | IMGA|Medtr8g133720.1
menlsddllieiwsrvsyktavscksiskrflalisqlqfiersil
>Mt_F0763 | IMGA|Medtr2g077430.1
snhvpddivfsifsklplksanrftclgkswstlfenpyfinmfyk
>Mt_F0764 | IMGA|Medtr3g013620.1
cqiswdildvisrdldfddlfqfagvcknwrefqktywkkflas
>Mt_F0765 | IMGA|Medtr3g109960.1
ssdltanifkrlsvltilsdvslvctqwlkicknpltwrtiym
>Mt_F0766 | IMGA|Medtr1g143330.1
vrldqlphallatimtkldvasicslattastfrscakhilsflpnfhl
>Mt_F0767 | IMGA|Medtr7g083800.1
dflslididtslkifkclddpadlvrvccvsrswrhfvvtnglskqlcl
>Mt_F0768 | IMGA|Medtr6g006320.1
dhlsclpkiilhcilsklsekdgartsvlskawlvtwytfpilyfhsn
>Mt_F0769 | IMGA|Medtr8g112450.1
llisqldrdasihcllrvsrsdygsiaalnrsfrslittgelyqlrrk
>Mt_F0770 | IMGA|Medtr4g124940.1
dsnsdfpdevlervlgmmksrkdrssvslvckewynaerwsrrnvfi
>Mt_F0771 | IMGA|Medtr5g073570.1
rawdelipdtlgliftklslcerftviprvckswasavngpycwqeidi
>Mt_F0772 | IMGA|Medtr5g038710.1
rsqshisndlffsllsklpikslkrfgcvhkswsllfdnphfmtmyr
>Mt_F0773 | IMGA|Medtr4g035950.1
tyipddiafsilsklplksfkrfecfckpwsllsenrsfmntfcn
>Mt_F0774 | IMGA|Medtr1g010120.1
kslgsdleieillhlpvkslmrfkcvekswnilikspsfvnrwrr
>Mt_F0775 | IMGA|Medtr6g083600.1
fipddlilevlsfltvkplmraiqvclqvlecs
>Mt_F0776 | IMGA|Medtr8g145080.1
ewgeltreclinilsrlsfedqwrgsllvckswfnafkeepslhsvfn
>Mt_F0777 | IMGA|AC233685_52.1
ihddlafsilsklplkslkrfscvrkswsrlfenpnfmnmyr
>Mt_F0778 | IMGA|Medtr1g008310.1
vdwselpndllnlisqlfdnkidlnsfrsicsnwrsasipnqhrni
>Mt_F0779 | IMGA|Medtr1g028440.1
mslgidleieilvwlplkslmsfrlvqrswndliqtptflkshnl
>Mt_F0780 | IMGA|Medtr3g159800.1
drisdlpdslihcilcflpskeaattts
>Mt_F0781 | IMGA|Medtr5g040440.1
ntlnnfpddilthilsflpckhafrtmf
>Mt_F0782 | IMGA|Medtr5g103400.1
ylpdecwecvfkflkdnhscmtslsvvskqflsitnrirfslticc
>Mt_F0783 | IMGA|Medtr8g120510.1
psieslpdeclfeifrrlpsgkerssgacvskrwlmlmssirkdeids
>Mt_F0784 | IMGA|Medtr1g008280.1
adwsklpkdllnliskqidneidlirfrsictnwrsssipnhhrdml
>Mt_F0786 | IMGA|Medtr6g059130.1
tylpdecwesifefliikedrcclnslslvskqflsitncllfsltii
>Mt_F0787 | IMGA|Medtr4g023420.1
llfqhlgrdisihcllqlsrsdyglisalnknfrslirsgelhqlrrk
>Mt_F0789 | IMGA|Medtr3g136020.1
drisalpdsllihilsflptknaavtiilffsq
>Mt_F0790 | IMGA|Medtr4g041450.1
pylpdeiweiifkflndgdtncyleplsivskqflsitnrlqfsiais
>Mt_F0791 | IMGA|Medtr5g040080.1
sylpdecwncilksffkddrrrylnslslvskqllsitdsfrfsltvy
>Mt_F0792 | IMGA|Medtr8g012490.1
hiyddvafvilsklplkslfrfrcvrkswsllfenpyfmdmfr
>Mt_F0793 | IMGA|Medtr3g069020.1
dmisllpdsllfiiislipfkeavrtsilskh
>Mt_F0794 | IMGA|Medtr5g087530.1
drfnllhdsflsifvsslpfkdaartsilskdwkkvckltrniefnelffikfd
>Mt_F0795 | IMGA|Medtr5g098400.1
snhvpddivfsilsklpfkslkrfec
>Mt_F0796 | IMGA|Medtr4g134100.1
vqwinlpkelwlviaknlnttldvvrfrsicrlcrslvpspsshtprip
>Mt_F0797 | IMGA|Medtr5g105060.1
nhihddiaiiilsklplksltrfgcvrkswsflldnpyfktmfrr
>Mt_F0798 | IMGA|Medtr7g110750.1
seipdcvlsyfsrlplkdlvktsvlskrwlhewr
>Mt_F0799 | IMGA|Medtr5g103650.1
pslptlsfelieeilcrlpvklflqlryisks
>Mt_F0800 | IMGA|Medtr6g073730.1
adwsqlpkdllnlisqqldsevdlihfrsvysnwhssstpnhcnslsn
>Mt_F0801 | IMGA|Medtr6g081060.1
nelsdhiisyifsklalkdlvktsalskqwi
>Mt_F0802 | IMGA|Medtr7g083710.1
ehidhvrfsvvcktwrsvaklnhqnhqfmi
>Mt_F0803 | IMGA|Medtr7g022510.1
mqikcvckswntiisdpkfikmhln
>Mt_F0804 | IMGA|Medtr3g013480.1
fswdmldvisrdldfddlfqfsgvcknwrefhktywkkf
>Mt_F0805 | IMGA|Medtr4g110080.1
ieillrlpakslmrskcvqrswnnliktpyfvtrrsk
>Mt_F0806 | IMGA|Medtr5g083700.1
sylpdecwecvfkflkdnnrclkslsivskqllsivskqllsitnrlrfsl
>Mt_F0807 | IMGA|Medtr7g087290.1
vdwanlnelplslvleklevqtdyvrfgvvcknwlsaaklnhknhqfrn
>Mt_F0808 | IMGA|AC233685_41.1
snhihddlafsilsklplkslkrfscvrkswsclfensnflnmyrn
>Mt_F0809 | IMGA|Medtr3g110050.1
pnwldlpidltanilhrlgafeivtsacecicckaverscdhle
>Mt_F0810 | IMGA|Medtr8g073520.1
tndiafsvlsklplksikrfssackswsq
>Mt_F0811 | IMGA|Medtr3g068610.1
mpdsiiiqifdfriakdvvqtcilskiwkdlwkylstlngs
>Mt_F0812 | IMGA|Medtr5g087560.1
drfsllddslmlsiivsslpfkdavktsilskdwenvckltrniefne
>Mt_F0813 | IMGA|AC235674_11.1
tpvdagrfsvvsktfhsaassdavwnhflp
>Mt_F0814 | IMGA|Medtr5g040360.1
sllprmnrdssivclsrcsrsdygslaslnrsfreiirngevyrwrrl
>Mt_F0815 | IMGA|Medtr1g008500.1
nsipndlvysimsklplksltrfkcvrkswvllfdnpnfmnmyh
>Mt_F0816 | IMGA|Medtr8g043140.1
snhvpedivfsifsklplkslnrftclgkswtllfenpyfmnmfyk
>Mt_F0817 | IMGA|Medtr3g061690.1
nyipneivffilsnlpvksikrfscarklwsllfenpnfinmfce
>Mt_F0818 | IMGA|Medtr4g041460.1
lylpdecwecvirfldnddnhsnsslksfsavskqflsitnrlrysitir
>Mt_F0819 | IMGA|Medtr3g017040.1
tefpvlpdcvisyifsklglkdlvktitlsklwlh
>Mt_F0820 | IMGA|Medtr4g006640.1
mllkdfpqecwesifkflgqgkdlesvsmvckkflsitnqvkfsltih
>Mt_F0821 | IMGA|Medtr5g033320.1
dnindfpgeilthllsflptreafritvlskscmf
>Mt_F0822 | IMGA|Medtr3g029360.1
ldwsalprellnliskgidnkidlirfrsvcsnwrrsssvsnhhlnlt
>Mt_F0823 | IMGA|Medtr4g015910.1
tdlqlpnecwesifkflitatyddnkhsyleslslvskqflsitnslrfsltich
>Mt_F0824 | IMGA|Medtr1g012870.1
milshlpireavrtsvlsnkwrykwatipnlvfd
>Mt_F0825 | IMGA|Medtr5g081620.1
deisdlpdeilchmftflptksisllvf
>Mt_F0826 | IMGA|Medtr7g088590.1
fhddliseiysvlpvktimrfrcvskscnvcgsndey
>Mt_F0827 | IMGA|Medtr1g016350.1
milsylpikeavrtsilsskwsnkwytlpnlvfd
>Mt_F0829 | IMGA|Medtr2g077650.1
vpedivfsilsklplksvkrftcvnklytllfenpyfvnmfy
>Mt_F0830 | IMGA|Medtr8g147380.1
tdsylpdecwqyilkllssdrnddnnysylkavsmvskqlfsiindlrfsltvyn
>Mt_F0831 | IMGA|Medtr8g088900.1
vdwshlpkelwskigkyldnhidilrfrsvcesfrssippshp
>Mt_F0832 | IMGA|Medtr3g104430.1
eniafeifswlpakgicklkstcnsssqfseetlfktkqa
>Mt_F0833 | IMGA|AC235673_35.1
dkisglpddvlchilslfttkevesya
>Mt_F0834 | IMGA|AC235758_34.1
vllpedlmfyiltlvpldclinsaryvckpwaaiiassfyvqm
>Mt_F0835 | IMGA|Medtr3g029620.1
ihdelafsilsklplkslkrfrcvrkswtllfenhhfmstfck
>Mt_F0836 | IMGA|AC233685_30.1
snhihddlaffilsklplksskrfscvrkswshlfenpnfinmyr
>Mt_F0837 | IMGA|Medtr3g028890.1
adwsqlprellqlisqklnrelylirsrsvcswwrssipnyyqkhy
>Mt_F0839 | IMGA|Medtr3g124270.1
sviglmsdeimenilcnlpikeafeasvlpkr
>Mt_F0840 | IMGA|Medtr6g092650.1
vdwlnlprelwlviisknlnpfdvlrfrsvcallrsilpp
>Mt_F0841 | IMGA|Medtr2g132810.1
rsqshipndlsfsilsklpiksfkrfgcvrkswsllldnpyfmtmyr
>Mt_F0842 | IMGA|Medtr3g028910.1
pdwselltellnlisqritteidlirfrsvcsnwrsssirnhfhispf
>Mt_F0844 | IMGA|Medtr1g020490.1
msylpirdavrtsvlsrnwrkkwytlpnlvfdt
>Mt_F0845 | IMGA|Medtr5g039340.1
rdwanldslalnmilekltepidhiwfgsvcknwhsianlshqhdhqf
>Mt_F0846 | IMGA|Medtr6g018080.1
vdwtklpkdllnlisqrindevdlirfqsvcstwrsssvpnhh
>Mt_F0847 | IMGA|Medtr8g088880.1
vdwsqlpielwpkigkyldnhidvlrfrsvcesfrssipps
>Mt_F0848 | IMGA|Medtr4g022680.1
lvplnlieeiffylpvrsvlnvvsrlnryfnyiirtehfvqkhle
>Mt_F0849 | IMGA|Medtr5g104560.1
nyipddialsimsklpvkslkrfesvrkswyllfdnryfmtiyr
>Mt_F0850 | IMGA|Medtr2g007270.1
teieslpdvilqyilshvsngrdvaycncvskrwknsma
>Mt_F0851 | IMGA|Medtr8g076990.1
nrfselsqdvmlailclvplncllnsaryvskhwstaipsclqlk
>Mt_F0852 | IMGA|Medtr6g020330.1
vdwsklptellnlisqriyeevdlihfrsvcstwrsssvpkhhhkfrf
>Mt_F0853 | IMGA|Medtr3g013720.1
ckiswdmldvisrdldfddlfqfagvcknwrefhktywkk
>Mt_F0854 | IMGA|Medtr8g044370.1
nhipddlvfsilsklslkplkrfgcvrktwalllenpcfqtnfis
>Mt_F0855 | IMGA|AC235758_10.1
stfswfdddiwteiakfldgkslvmlaatnrwfrrvimddviwkfvcl
>Mt_F0856 | IMGA|Medtr1g020450.1
msylpirdavrtsvlsrnwrkkwytlpnlvldr
>Mt_F0857 | IMGA|Medtr2g026600.1
spitmipnelmieilcmvessnplqmrcvcklrkslvvdpkmmkkhfh
>Mt_F0858 | IMGA|Medtr3g013660.1
ckiswdmldvisrdldfddlfqfagvcknwrefhkiywk
>Mt_F0860 | IMGA|Medtr4g025210.1
lylpdecwervfkfltdddhyllkddydnrgilncislvskeflsiinriqfsltln
>Mt_F0862 | IMGA|AC233669_11.1
dsilsflptkdsvatsvlskqwnplwllvld
>Mt_F0863 | IMGA|Medtr2g013590.1
spletlpqdillhvlcgvdhddlkqlfhvskiireatliveeshfkf
>Mt_F0864 | IMGA|Medtr5g039290.1
rdwanldslalnmivekliepidhiwfgsvcknwhsianlnhrhdhqfr
>Mt_F0865 | IMGA|Medtr5g080340.1
mccnhipedlalfilsklplkslkrfgcvkktwsllfensyfitmfr
>Mt_F0866 | IMGA|Medtr8g093330.1
qwaylppellldiirrveesatswparaivvccasvckswrsitleivkt
>Mt_F0867 | IMGA|Medtr1g137870.1
rnwanlealalnlildkleehidyvsfgavcktwrsiakfshqnhqfk
>Mt_F0868 | IMGA|Medtr2g007530.1
drfrslsddilvhilssvptkqavatsit
>Mt_F0869 | IMGA|Medtr3g029160.1
sdwsalpmdlvnlisqgidteidlirfrsvccnwrsssirkhhlnil
>Mt_F0870 | IMGA|Medtr5g075830.1
mfsslldsllstifssfsfkevvrtsifsknwvnisklapnief
>Mt_F0871 | IMGA|Medtr7g047500.1
ssdslsddmiqniftflpikhailtattvspkykrswchnrrflfdr
>Mt_F0872 | IMGA|Medtr7g083740.1
nleelplslvldkleehidhvrfgvvcknwrsvaklnhqnhqfsi
>Mt_F0873 | IMGA|AC233674_3.1
snmllpedlmlylftlvplscllnsarfvciswatvihssrfveay
>Mt_F0874 | IMGA|Medtr1g016770.1
milsylpireavktsvlssewrnkwhtlpnivfdln
>Mt_F0875 | IMGA|Medtr8g040320.1
ssdldlpddiwervfrllknnddddhrylkslsvaskhflsvtnrhkfcltily
>Mt_F0876 | IMGA|Medtr3g005300.1
splptlpfdvileilcrlpvklqcvckswnl
>Mt_F0877 | IMGA|Medtr6g020350.1
vdwsklptellnlisqridnevdlirfqsicstwrassvpnhhhil
>Mt_F0878 | IMGA|Medtr7g087310.1
wanlgglplslvleklevqtdyvrfgvvcknwlsiaklnhknhqfri
>Mt_F0879 | IMGA|Medtr1g020550.1
mevprdiafeifswlpaksvcklnstcnsv
>Mt_F0880 | IMGA|Medtr3g103210.1
cqlpwdlldisrmidfddlfqfgsvcknwraf
>Mt_F0881 | IMGA|Medtr8g068260.1
dprdwarlscvstklnslihdfcwknkssi
>Mt_F0882 | IMGA|Medtr5g105040.1
edvalvilsklplkslfrfgcvrkswsllfknsyfmnmfr
>Mt_F0883 | IMGA|Medtr7g083360.1
drfsalpdqvlthitsflpmedifkisnlsfrlsnf
>Mt_F0884 | IMGA|Medtr3g104440.1
evsqdiaveifswlpgksicklkstcnscfefseeavfktkq
>Mt_F0885 | IMGA|Medtr5g087260.1
ewvnlplelwlviaknmnttidvirfrsicnllrsiippp
>Mt_F0886 | IMGA|Medtr4g005380.1
csyltdelweiifkflndsdnnryleplsivskqflsitnrlrfsiam
>Mt_F0887 | IMGA|Medtr6g017560.1
skcsylpdecweiifrfihkdgfkqrclnslsfvskeflsiidrrrfsli
>Mt_F0888 | IMGA|Medtr8g025220.1
nnfsrldpdiiqtyilprldgaalmalscvcsdlrhlicnneelwrnic
>Mt_F0889 | IMGA|Medtr2g126180.1
dlylpdecwehifkffncygysdnyynsylkslsivskqflsitnrlklslmi
>Mt_F0890 | IMGA|AC235094_13.1
dhiyddvalvilsklplkslirfrcahgvchswg
>Mt_F0891 | IMGA|AC235753_8.1
slvealpdellanivgkvatfsmadlfkttlsckdfckaledphvyqhaa
>Mt_F0893 | IMGA|Medtr3g166240.1
trsnlpedlwenifkflndeenntfkll
>Mt_F0894 | IMGA|Medtr3g028800.1
adwsalpmelvslisqfidneidlirfrsicsnwrsssipnhhrqt
>Mt_F0895 | IMGA|Medtr8g026200.1
nnfsrlcpdiilthilprlggetlimlssvssefrhmicndnedlwwnt
>Mt_F0896 | IMGA|Medtr4g156580.1
vdwselpndlvnlisqlfakdldlisfrsvcsmwrrssisnhrhqilpf
>Mt_F0897 | IMGA|Medtr5g012200.1
sqllllsedlvidilsrvslkslltsarvpr
>Mt_F0898 | IMGA|Medtr4g156560.1
vdwselptdlvnlisqlfdkdldlisfrsvcsmwrrssisnhhhqil
>Mt_F0899 | IMGA|Medtr7g135540.1
fylpdecwesvfkflnvvdddgnnqrnleplsliskqflsitnrlifsltv
>Mt_F0900 | IMGA|Medtr3g105500.1
lirvpqiehrklhlvcnrwnnllsenff
>Mt_F0901 | IMGA|Medtr7g104020.1
sslsykdlccisischllhrlssddslwnglis
>Mt_F0902 | IMGA|Medtr1g028410.1
mnlgidleteilvwlplnslmgfrcvqrswndltqnptflkrrhi
>Mt_F0903 | IMGA|AC233572_18.1
eifferlsrrclnslslvskqflsvtnsllfsltvy
>Mt_F0904 | IMGA|Medtr8g073330.1
snhipddvaffilsklslkalkrftcvrkswvhlfenpnfismfcn
>Mt_F0905 | IMGA|Medtr5g013830.1
fhllprldgetlirlscvspefrhliinnedlmrkic
>Mt_F0906 | IMGA|Medtr8g089370.1
srleslpidllvkilcclhhdqlravfhvsqrirkavivarqf
>Mt_F0907 | IMGA|Medtr7g083840.1
drisilpndllchilsflqirqtplcyslsalriayvrfcrfvdtlktfrlkcv
>Mt_F0908 | IMGA|Medtr8g018780.1
sseldlpddiwervfrllknnddddhrkrylkslsvaskhflsvtnrhkfcltily
>Mt_F0909 | IMGA|Medtr2g077670.1
eyivfsilsklplksvkrftcinkhwtllfenpyfvnmfyn
>Mt_F0910 | IMGA|Medtr8g147390.1
sylpdecwqyilkllssdrnddnncsylkavsmvskqlfsiindlrfsltnln
>Mt_F0911 | IMGA|Medtr5g024570.1
fflsllptkdavrtsilaknwrylwaylsafdfetfcrlne
>Mt_F0912 | IMGA|Medtr6g018150.1
vdwtklpkdllnlisqriydevdlirfqsvcstwrsssvpnhh
>Mt_F0915 | IMGA|Medtr5g074580.1
fpdqvlenvlenvlhfltsrkdrnsaslvcrswyrae
>Mt_F0916 | IMGA|Medtr4g005060.1
strsclpeklwehilkflndednnifns
>Mt_F0917 | IMGA|Medtr8g090100.1
fylpddclesifkfiittnsyrslnslylnslslvskqflsitnslrfsltir
>Mt_F0918 | IMGA|Medtr1g137880.1
ehidhvwfgavckswrsiaklnhqdqhi
>Mt_F0919 | IMGA|Medtr7g034820.1
sdhicddvalvilsklplksifrfccirkswsplfenpyfmnif
>Mt_F0920 | IMGA|Medtr2g007570.1
drigslpdeilihilsfchvpnlh
>Mt_F0921 | IMGA|Medtr2g123260.1
elisglpediareclariqtlefrrvrrsarhaqkilvtvqskfdse
>Mt_F0922 | IMGA|Medtr3g092310.1
mkllvdilgkvstnsmvdlckiklsckdflniladlyvyqhasl
>Mt_F0923 | IMGA|Medtr8g070770.1
fylpddlwerictflndedgkdnncylkyvslvskkfpaitnsirfsltir
>Mt_F0924 | IMGA|Medtr1g092670.1
trfeelpeecivtilsrttpidnrflpsdi
>Mt_F0925 | IMGA|Medtr6g093870.1
yiphdtafsilhklplkslkrfgcvrkswlqqf
>Mt_F0926 | IMGA|Medtr6g093890.1
yiphdiafsilhklplkslkrfgcvrkswslllqdtrfmnmfr
>Mt_F0927 | IMGA|Medtr7g075670.1
nlvpedlallvlsklpikslkrsgcvkkswsllfenpsfmtmfr
>Mt_F0928 | IMGA|Medtr8g073500.1
erihfsilsklpiksinrfstvrkswsglfenpdflkmfck
>Mt_F0929 | IMGA|Medtr7g041030.1
fylpdecwecvfrfiindnnksclnslslvskqflsitnsllfslrv
>Mt_F0930 | IMGA|Medtr7g087740.1
vvlpddlitellsflpvkspvrfkcv
>Mt_F0931 | IMGA|Medtr3g029350.1
vdwselpkellnlisqcidneldlihfrsicstwrsssipnhhsnis
>Mt_F0932 | IMGA|Medtr3g105970.1
glpddcweyvisklvcdnhwyldtlslvskqflsitnrsvyslalicnpwplyc
>Mt_F0933 | IMGA|Medtr5g090210.1
pdwenlealalglildkleeridhvwfgavcknwrsiakfnhqnqqfr
>Mt_F0934 | IMGA|Medtr6g025050.1
ilaeignelweeiskgldvvgfrafgsvcktwneitvrtkedfles
>Mt_F0935 | IMGA|Medtr4g031470.1
gdfkalgrccvvsrhfhslvpqvanvv
>Mt_F0936 | IMGA|Medtr1g008480.1
teklplkslhrfkcvhkswvmlfenpyfmnmyck
>Mt_F0937 | IMGA|Medtr2g110510.1
sllpgliddvalnclawvgrsnhaslscinkrysrlissgylyglr
>Mt_F0938 | IMGA|Medtr4g036080.1
sttcisddiafsilsklpfksikrfecvrkswslilsenphfmnmf
>Mt_F0939 | IMGA|Medtr5g100150.1
ihddvafsilsklpikslkrfecvrkswsrltedssfmtmysk
>Mt_F0940 | IMGA|Medtr8g144800.1
yipddisfsilsklplksfkrfecvrrswsllfqtqqfirtflf
>Mt_F0941 | IMGA|Medtr5g089200.1
dpkdrdavsqvcrrwyeidsqtrkhvti
>Mt_F0942 | IMGA|Medtr4g036010.1
tyipdeiafsilsklpfksikrfecirkawsllsenphfmnmfy
>Mt_F0943 | IMGA|Medtr4g031720.1
vfpdelvaevlsllavkplmrfsf
>Mt_F0945 | IMGA|Medtr7g087280.1
ehidhvrfgvvcknwfsvatlnhknhqfri
>Mt_F0946 | IMGA|Medtr8g050190.1
ssdshihddiafsilsklpyksltrftcakkswsllfqnpnfmntl
>Mt_F0947 | IMGA|Medtr5g105370.1
ihdditfsilsklpikslkrfgcvrkswsllfenpffmn
>Mt_F0948 | IMGA|Medtr7g083700.1
nleelpvglvldkleehidhvrfavvcktwlsvaklnhqshqf
>Mt_F0949 | IMGA|Medtr3g026440.1
drlsdlpdcvllqilsl
>Mt_F0950 | IMGA|Medtr4g157450.1
khrdltslsivskqflsitdrlrftltick
>Mt_F0951 | IMGA|Medtr4g109790.1
ttvshlpeeilskvftgitdtrtrnslslvchsffklerktrlsl
>Mt_F0952 | IMGA|Medtr3g148840.1
pdhvleivletvlhfltsrrdrnaaslvckswyrt
>Mt_F0953 | IMGA|Medtr5g104920.1
sdnihddiafailsklplkslrrfeclrkswsllfdnphfitvy
>Mt_F0954 | IMGA|Medtr3g093160.1
itdpkdrdavsqvcrrwheldsmtrkhv
>Mt_F0955 | IMGA|Medtr4g041440.1
pylpdelweiifkflndgvtncylkplsivskqflsitnrllfsia
>Mt_F0956 | IMGA|Medtr1g020260.1
nwanlealplslildkleehiyhvwfgavckswrsiakfnhqnhqf
>Mt_F0957 | IMGA|Medtr8g050060.1
tsvshihddiafsilsklpikslkrftcakkswsllfqnpnfmnmfr
>Mt_F0958 | IMGA|Medtr3g029010.1
tdwcdlptellnlilqr
>Mt_F0959 | IMGA|Medtr8g021090.1
isndlafsilsklplkslkrftcvkksfsllfespdfmsmfr
>Mt_F0960 | IMGA|Medtr4g022750.1
dnylilnslslvskqflsitdslrfslaict
>Mt_F0961 | IMGA|AC233655_24.1
mslvshrwcnlwnhlqvfdynsn
>Mt_F0962 | IMGA|Medtr4g081740.1
snsylpddcwkcifkfiideddnnrrylyplsavskqflsiidplrlsltvl
>Mt_F0963 | IMGA|Medtr7g084860.1
itwsvskswktlisnpafvklhlk
>Mt_F0964 | IMGA|Medtr8g138790.1
vktlpndllvnivgkvasrsmadlckiklsckeflnasedgyvyqha
>Mt_F0965 | IMGA|Medtr4g005000.1
tcsyfpeelwerifkflndddinill
>Mt_F0966 | IMGA|Medtr2g052590.1
dffedfpddivvfiltklsstasspshffntlltckrlnrlgfhp
>Mt_F0968 | IMGA|Medtr6g006300.1
iilnrilsrlqekdrarksvlskawldtwytfpilsfsds
>Mt_F0969 | IMGA|Medtr3g020680.1
sdlsddvpvhmlsflnvkkaiqtcilskrwtnlwktlptlalnfr
>Mt_F0970 | IMGA|Medtr8g148060.1
gsdlqnfrrtssswnlilssrklhdasst
>Mt_F0971 | IMGA|Medtr7g121500.1
mkslkrftclckfwanlfekpqfmsmfrr
>Mt_F0972 | IMGA|Medtr2g126960.1
nhipndlafsilsklplksfkpfecvrkswallfenscfrtnfis
>Mt_F0973 | IMGA|Medtr5g077150.1
vhddivfcilsklllksikrfscirkswsllfeqkkcinqsin
>Mt_F0974 | IMGA|Medtr8g128040.1
ethsdlpdecwesifklv
>Mt_F0975 | IMGA|Medtr5g026710.1
llipglpdhiaqlclssinpsllfkvchswrrliyspsfppffsl
>Mt_F0976 | IMGA|Medtr3g166440.1
sylpdelwerifkflnde
>Mt_F0977 | IMGA|Medtr7g103990.1
cglsykdlccisiscrllhrlsvedslwnrlls

>Os_F0001 | LOC_Os04g35190.1|13104.m03420|protein
IHQCLPDELLFEIFARMSPYSLGRAACVCRKWKYTVRNPTLWRNACL
>Os_F0002 | LOC_Os10g41829.1|13110.m03915|protein
ATFPELPEEIVMEILARLPVKSLLRFKSVCRGWRAIISEPSFIP
>Os_F0003 | LOC_Os06g07430.1|13106.m00772|protein
AGIPEDIVEEILLRLPVKSILRFRSVCKSWRAMVADPRFVRLQLH
>Os_F0004 | LOC_Os05g04770.1|13105.m00490|protein
GIDDLPDDLIVDILSRLPAKSVCRFKCVSWRWRRLISHRDHRKKL
>Os_F0005 | LOC_Os02g54240.1|13102.m06211|protein
CPLPDDIVDEILSHLPVKSLLRFRCVSRRFHATITSSHLFQEAH
>Os_F0006 | LOC_Os03g44980.1|13103.m04852|protein
VLPEDVLAEILRRLPPRSLAALRCVCTDWRSTIDSRGLLRADLL
>Os_F0007 | LOC_Os06g07390.1|13106.m00768|protein
AGIPEDIVEEILLRLPVKSILRFRSVCKSWRAVVADPRFVRLQLD
>Os_F0008 | LOC_Os03g44920.1|13103.m04844|protein
VLPEDVLAEILRRLPPRSLAALRCVCTDWRSTIDSRRLLRADLL
>Os_F0009 | LOC_Os03g46510.1|13103.m05008|protein
VAALPDDVLAEVLRRLAPRSLAACRCVCKPWRDLVDDRRLLRADLL
>Os_F0010 | LOC_Os08g27190.1|13108.m02804|protein
VELPEDVLAEILRRLPPRSLAASRCVCTDWRSAIDSRRLLRP
>Os_F0011 | LOC_Os05g08010.1|13105.m00881|protein
PAAELTDDLIVEILSRLPAKSVRRCRRVCRRWRRLISDPHHRKKL
>Os_F0012 | LOC_Os03g46500.1|13103.m05007|protein
AALPDDMLAEVLRHLGPRSLAACCRVCKPWRDLVDDRRLLRADLL
>Os_F0013 | LOC_Os06g07460.1|13106.m00775|protein
AGIPEDIVEEILLRLPVKSVLRFRSVCKSWRAMVADPCFARLQLR
>Os_F0014 | LOC_Os10g41650.1|13110.m03889|protein
FPDLLPEEIVVEILARLPVKSLLRFKSVCRGWRAIISEPSFIRTQLQ
>Os_F0015 | LOC_Os06g07380.1|13106.m00767|protein
AGIPEDVIEQILLRLPVKSILRFRSVCKSWRSMVAEPHFVRLQLH
>Os_F0016 | LOC_Os08g43220.1|13108.m04679|protein
MEDLPDDLLLEVLRRLPPISLAASRVVCSAWRAAVDANRLLRADLL
>Os_F0017 | LOC_Os03g46120.1|13103.m04961|protein
QLLLPDDVLANILGRLPPRSLAAARCVCADWRAVIDDRRLLRTDLL
>Os_F0018 | LOC_Os12g30920.1|13112.m03150|protein
DRWEDLPTDLLTEILLCLPPISGRRRVRLVCSRWRDAVDELEPETTHSR
>Os_F0019 | LOC_Os08g38520.1|13108.m04088|protein
WDMPSDTLGEILRHLPPLDRRRSRLVCRQWRDAVDSRAPAR
>Os_F0020 | LOC_Os09g34200.1|13109.m03434|protein
CIISRLPRDLIEQVFLSLPVKTLLNCIGVCKQWRSIIQDPKFVTSHLQ
>Os_F0021 | LOC_Os12g03440.1|13112.m00300|protein
LTIASLPEEIMSEILLLLPPKSILQCRAVCKAWRDVTSDRAFLLTHHR
>Os_F0022 | LOC_Os04g40960.1|13104.m04009|protein
TLLSDLPDDVLLLILDKLDTRDAVRCSLLSRRWSRVPGMLA
>Os_F0023 | LOC_Os03g25190.1|13103.m02967|protein
TAEALPDDLLDEILLRLPARSILRCRAVCKAWRSRTSHPYFLRAHA
>Os_F0024 | LOC_Os10g05200.1|13110.m00435|protein
SPVSILPDDVLAEILHILPPDPSSLPCLSLVCKRWRRLVSDPAFHRRFHS
>Os_F0025 | LOC_Os08g38490.1|13108.m04085|protein
GIGHIPSDAVVEILVRLPPSSRRRCRLVCRHWRDLVDDRTPEMRS
>Os_F0026 | LOC_Os03g25250.1|13103.m02972|protein
GALPDDLLDEILLRMPARSILRCRAVCKAWRSRTSHPYFLRAHA
>Os_F0027 | LOC_Os11g03680.1|13111.m00308|protein
LTIANLPEEILSEILLLLPPKSILQCRAVCKVWRDVTSDRAFLLPHHC
>Os_F0029 | LOC_Os05g23810.1|13105.m02427|protein
SGLFSLPIDLVEEILMWLPSRSLARLRCTCRSWNELISSGGFVDRYLQ
>Os_F0030 | LOC_Os05g07950.1|13105.m00875|protein
PAAELTEDLIVDILSRLPVKSVCRCKCVSRRWRGLISDPDHRKKL
>Os_F0031 | LOC_Os11g09395.1|13111.m09130|protein
DWLSTLPDEILHNVLSFLPAHEAVWTCLLSRRWRNLWRSAPVLRIRHR
>Os_F0032 | LOC_Os07g37080.1|13107.m03811|protein
MDLEALPGDVLEEVLRRLPPRSLAACRCVCSALRALVDDRRVLRADLL
>Os_F0033 | LOC_Os07g13890.1|13107.m01443|protein
SGILPLEVLFDVLVRLPAKELCRLRIVCRPWRSLTSDPLFMKTHVA
>Os_F0034 | LOC_Os06g13990.1|13106.m01545|protein
NSLTDLNDDLLSEIFFHIPPGDPGVLVRLSVVCKSWRRLITDRDFLRGYR
>Os_F0035 | LOC_Os07g09814.1|13107.m00991|protein
CAGLPLDALFEIMLRLPARDVCRLRAVCRSWRAVASDRAFVDAH
>Os_F0036 | LOC_Os04g40760.1|13104.m03981|protein
MSLSDLPDEALLVILNKLDTREAVRCSVLSRRWRRVPGMLPNIEL
>Os_F0037 | LOC_Os05g04750.1|13105.m00488|protein
PAADLTDDLIVEILSRLPAKSVCRFKCVSWRWRRLISHRDHRKKL
>Os_F0039 | LOC_Os02g41930.1|13102.m04634|protein
TFPDEIIANILTRLPPKELVRARVVCKQWHALTSEHLFMHTNLL
>Os_F0040 | LOC_Os03g46530.1|13103.m05009|protein
AALPDDVLAEVLRRLAPRCLAACRCVCKPWRDLVDDRRLLLLLR
>Os_F0041 | LOC_Os06g13850.1|13106.m01530|protein
NSLTDLNDDVLSEIFFRIPPGDPGVLVRLSVVCKSWRRLLTDRDFLRGYR
>Os_F0042 | LOC_Os07g48940.1|13107.m05255|protein
PCWCGLPTDMVEEIVSKISLIDYFRLRQVCKGWSSIVKPIHYAQR
>Os_F0043 | LOC_Os11g33320.1|13111.m03261|protein
FRLHRLPPDVLRVILSQLSFKEAARTSVVSRKWKRLWRCYPKL
>Os_F0044 | LOC_Os04g31580.1|13104.m03017|protein
EIPNDLLICEVLTRLPVKSLLRFRSVCRSWRDAVADPAFVRRHLE
>Os_F0045 | LOC_Os11g33310.1|13111.m03260|protein
FRLHRLPPDIICDIFSRLHFKEAARTSMVSRSWRRLWRCYPNLVF
>Os_F0046 | LOC_Os10g03850.1|13110.m00301|protein
DWLGDLPEEVLHHIMSFLDARQAVRTCVLSRRWRNLWRTVPCINAD
>Os_F0047 | LOC_Os04g40770.1|13104.m03982|protein
MSLSDLPDEALLVILNKLDTREALRCSVLSRRWRRVPGMLPNIEL
>Os_F0048 | LOC_Os08g41760.1|13108.m04487|protein
MEFCDDLLVEILSRLPFKSLARFKCVSRSWRALISGGDLRRRL
>Os_F0049 | LOC_Os09g32240.1|13109.m03203|protein
GPFGRLPEHLLVEIFIRLPTCEWVQISCVSKHWASIFQGECMWQTAIA
>Os_F0050 | LOC_Os09g37570.1|13109.m03728|protein
DWFDCLPDDLVHHVLSFLPALDAVRTSVLSRRWRDFWVSMPRLNV
>Os_F0051 | LOC_Os01g52980.1|13101.m05550|protein
DRISDLPDAVLLSILSFLPFRDAGRTAVLSRRWRKLFDESLLDFNACQ
>Os_F0052 | LOC_Os05g08460.1|13105.m00933|protein
PPAEKLTDDLLVEILSRVPYKSLCRSKCVSRRWRRVISHPDHRHLL
>Os_F0053 | LOC_Os09g27570.1|13109.m02683|protein
YIPDDVMFNILSWLPSKSLIRFKSVCKAWHAMISSPCFTDAHLE
>Os_F0054 | LOC_Os10g03870.1|13110.m00306|protein
DRLSDLPDEILHRIMSFLNARQAVQTCVLSRRWRNLWHTVPCINAD
>Os_F0055 | LOC_Os04g40780.1|13104.m03983|protein
MDLSNLPDNVLLDILDKLDTREAVRCSVLSRRWRRVPGMLPNIKLD
>Os_F0056 | LOC_Os10g04750.1|13110.m00392|protein
NDDLLSEILLRLPPQPSSLPRASLVCKRWRRLVSDHGFLRRFRA
>Os_F0057 | LOC_Os06g29710.1|13106.m03071|protein
DRISALPVDILRDILSRLPARDAARTSALSTRWRRLWRSAPLVLA
>Os_F0058 | LOC_Os10g05210.1|13110.m00436|protein
NMLPDDALIEILLHLPKHPTCLLRASLVCKHWRYLIRDNKFIKRFRA
>Os_F0059 | LOC_Os10g04780.1|13110.m00395|protein
TLPDDDDLLSEILLHLPPRPSSLPRASLVCKRWRRLVTDPAFHRRFRA
>Os_F0060 | LOC_Os09g37590.1|13109.m03730|protein
SGFDCLPDDLVHHVLSFLPAPDAACTSLLSRRWRNLWVSMPCLDIDV
>Os_F0061 | LOC_Os12g03390.1|13112.m00295|protein
LNFQSLPEDIVLRVISKLTLKEVARLSVVSTNWRQAWTFHPNLYFG
>Os_F0062 | LOC_Os07g35050.1|13107.m03580|protein
PAASLTDDLVVEILRRLPVRSVCRFKRVCRSWRNLIADREHRKKL
>Os_F0064 | LOC_Os11g42240.1|13111.m04196|protein
DRLSDLPDDLLRRILHFVPFREAASTSLLSRRWGSLWRSSG
>Os_F0065 | LOC_Os03g24200.1|13103.m02859|protein
VDLLPDDVLADILRRLAPRPLAACRCVCKPWRAVVDGHRLLRADLL
>Os_F0066 | LOC_Os05g08440.1|13105.m00931|protein
AEELTDDLLVEILSRVPYKSLCRLKCVSMRWRRVISHPDHRRQL
>Os_F0067 | LOC_Os05g25580.1|13105.m02622|protein
TLPDDDDLLSEILLRLPPRPSSLPRASLVCKRWRRLVTDPAFHRRFRA
>Os_F0068 | LOC_Os11g10300.1|13111.m01091|protein
CGIDDLPDELLQQILSLLSADEAVKTCVLSRRWRHLWKSTDILRVAY
>Os_F0069 | LOC_Os04g52870.1|13104.m05432|protein
WCFTDLPSALVCEVLEHLDPKELGIVSCVSTLLHTLATDHQGWKKFYC
>Os_F0070 | LOC_Os01g39670.1|13101.m04049|protein
DRISGLPDDLLFVILSKLPVRDAVATSALSPRWKSLWSSVPLRLDD
>Os_F0071 | LOC_Os10g03600.1|13110.m00272|protein
LPIPEEIQEEILLRLPANSVLHCRAVCRSWRHIASTHAFLLRHHR
>Os_F0072 | LOC_Os07g09710.1|13107.m00981|protein
AALPADVLFEVLLRLGPKDVCRLRGVCRSWRALTTDATFVA
>Os_F0073 | LOC_Os10g25660.1|13110.m02167|protein
YLPDDLVADILTRLPARSVCRFRAVCRSWRALATERQFVLAH
>Os_F0074 | LOC_Os08g38470.1|13108.m04083|protein
VDFPTDVLVDILSQLPTSSRRLCRLVCRRWRDTIDKRTPERDV
>Os_F0075 | LOC_Os08g05460.1|13108.m00534|protein
DFISSLPDELLQHILSFMTAREAVQTCVLSSRWRHIWKSLQCLNIK
>Os_F0076 | LOC_Os03g46140.1|13103.m04964|protein
YLLPDDVLADVLGRLPPRSLAAARCVCAAWRATIDDRRLLRTDLL
>Os_F0077 | LOC_Os03g58764.1|13103.m06454|protein
ELPHLPEDLLVQILSRLEIPDLLRASSVCSSWHSA
>Os_F0078 | LOC_Os07g08570.1|13107.m00850|protein
VLPPEMLHEVLLRLPAKPICRLRAVCHSWRSFTSDPLFAA
>Os_F0079 | LOC_Os11g09418.1|13111.m09132|protein
DWLSTLPDEILHNVLSFLPAHEAVWTCVLSRRWRNLWRSAPVLRIRN
>Os_F0080 | LOC_Os05g45040.1|13105.m04778|protein
GVPHIPYDVLVHIFSFLDMRSLVAAGLVCWPWNSAANDNHLWEMNYS
>Os_F0081 | LOC_Os06g19670.1|13106.m02101|protein
GASSLPNELVYEILLRLPVKTLSRSKSVCRAWRATISNPSFITTHLK
>Os_F0082 | LOC_Os07g36890.1|13107.m03788|protein
DRISELPDDLLITILGHLDTRSSAATSVLSRRWQHLWKSVPKLRFSQH
>Os_F0083 | LOC_Os01g17390.1|13101.m01943|protein
PSVLDLPELAIECILARLPPSELRNMAGVCRSMRERCRGDHLWERHMS
>Os_F0084 | LOC_Os08g29400.1|13108.m03037|protein
VELPDEIVREVLIWLPVKSLARFKSVCKAWLSIISESCFIREHLQ
>Os_F0085 | LOC_Os05g08350.1|13105.m00918|protein
EKLTDDLLVEVLSRVPYKSLCRSKRVCRRWRRVISDPDHRRLL
>Os_F0086 | LOC_Os10g03780.1|13110.m00293|protein
DRISGLPDKILHHIMSFLNTRQAVQTCVLSRRWRNLWRTMPCINAD
>Os_F0087 | LOC_Os01g41280.1|13101.m04232|protein
DRISALPDDLLRHIVSRLPTKDAARTTALSSRWRGIWRSTPLVLI
>Os_F0088 | LOC_Os11g09970.1|13111.m01054|protein
DRIGDLPDEVLHHVLSFLPAQEAVRTCLLARRWRHLWKSATG
>Os_F0089 | LOC_Os11g41560.1|13111.m04125|protein
ALLLPDDAVADVLRRLPPRGLAAARCVCKPWRDLVDVRALLRPRLL
>Os_F0090 | LOC_Os02g03910.1|13102.m00386|protein
AMNDDVVAEILLRLPAKSVLRCRAVCRSWRRITTADYFVAAHS
>Os_F0091 | LOC_Os09g27660.1|13109.m02702|protein
PPYIPDDVIFDILLRLPSKSLIRFKSVCKAWHAIISNPCFISAHLE
>Os_F0092 | LOC_Os12g30990.1|13112.m03157|protein
SILDGLPTDAFVEILLRLPPSARRRSRLVCRRWRDVVDARTP
>Os_F0093 | LOC_Os04g40800.1|13104.m03985|protein
DRLSALPDDILIHILDRLKTRDAVRTSVLSRRWRHLPGVLSKII
>Os_F0094 | LOC_Os03g56440.1|13103.m06157|protein
PSLLDLPLDVLLKIVARCDAATVLSLAATCKALRRIILGDDFRRRLAL
>Os_F0095 | LOC_Os08g34820.1|13108.m03644|protein
ASWQDLPIEMLELIVSNLSLVDRLRFPSVCKQWSSVSNPV
>Os_F0096 | LOC_Os11g09600.1|13111.m01009|protein
DRISDLPDEVIHRVLWFLPTHEAVKTSLLSRRWRELWKSTRRLSI
>Os_F0097 | LOC_Os11g10180.1|13111.m01078|protein
DRISDLPDDVIHHVLSLLPSRDAVRTCALARRWRDLWRSVPAV
>Os_F0098 | LOC_Os07g13900.1|13107.m01444|protein
AQISLLPDDALREIVTRLPSNDAARTQLLSSRWRHLWRSAPLNLDLR
>Os_F0100 | LOC_Os05g49400.1|13105.m05286|protein
METIPVELWQEILLRASTKDVARSCCVSTQWRDIVRDPSFRKLHHD
>Os_F0101 | LOC_Os09g38300.1|13109.m03805|protein
ASLSVLPDDLMEMVLGRLPLASLLAARCACRRWRDLTVAPQFMRMR
>Os_F0102 | LOC_Os10g03740.1|13110.m00288|protein
DWISGLPDEILHHIMSFLNARQAVQTCVLSRRWSDLWRTVPCINADF
>Os_F0103 | LOC_Os02g55050.1|13102.m06305|protein
DRLSKLPDDILLNILDRLHVRDAARTSVLSRRWRHLPSMLSQLVID
>Os_F0104 | LOC_Os06g36220.1|13106.m03740|protein
DRISALPDEVLQRALSFLPSRDVVRTCVLSRRWRHQWKSVPALRIY
>Os_F0105 | LOC_Os06g47400.1|13106.m05030|protein
DLISKLPDDILLHILSMCPYHDAVRTAAVSRRWQHLHTRLPNVRFRM
>Os_F0106 | LOC_Os02g15950.1|13102.m01783|protein
VLPDDLLEKVLSFLPVASVIRSGSVCKRWHEIVHARRQTWSKM
>Os_F0107 | LOC_Os07g18560.1|13107.m01945|protein
DHISCLPEAILGEIISLLPTKDAARTQAVSRRWRPLWRSTPLNLDVDS
>Os_F0108 | LOC_Os07g42590.1|13107.m04451|protein
GLGEMHDDVLERVLARLPPASYFRLRGVCRRWSDAASSPTFLAAC
>Os_F0109 | LOC_Os04g13170.1|13104.m01208|protein
DRLSLLPDALLRRIVSRLPVKDAARTAALSSRWRDAWRSTPLVL
>Os_F0110 | LOC_Os04g36020.1|13104.m03523|protein
RLGELPDELLLSILSCLTTRQAVQTSVLSRRWRHLWRSTPRFDVD
>Os_F0111 | LOC_Os05g27550.1|13105.m02829|protein
PELNSLMDDVVEEILLRLPPDDPSCAVRASLVCKRWRRLLTDDPCFQRRYR
>Os_F0112 | LOC_Os10g03730.1|13110.m00287|protein
DWLSGLPEGVLHRIMSFLDSRQAVRTCVLSRRWRDLWRSVPRVHADIC
>Os_F0113 | LOC_Os11g03610.1|13111.m00301|protein
LNFQSLPKDIVLRVMSKLTLKEVAQLSVVSTNWRQAWTFHPNLYFG
>Os_F0114 | LOC_Os01g47050.1|13101.m04843|protein
VVPDDILERIFTFLPIVSMIRSTAVCKRWHDIIYSSRFLWTHML
>Os_F0115 | LOC_Os06g29740.1|13106.m03074|protein
TNINDLPNEVLQYILSFLSTREVVQTCVLSQRWCNIWKFVPTVH
>Os_F0116 | LOC_Os12g31340.1|13112.m03190|protein
DLIGDLPDDILRDIIARLPTREACTTQVLAKRWRHLWRSTPLRLDYRS
>Os_F0117 | LOC_Os01g41250.1|13101.m04229|protein
DRISRLPDALLRRVVSRLPTKDAARTAAISSRWRRVWASIPLHLDD
>Os_F0118 | LOC_Os07g13870.1|13107.m01441|protein
VLPPELLLEVLLRLPAKPICRLRAVCRSWLSFTTDRLFLAAY
>Os_F0119 | LOC_Os10g21930.1|13110.m01824|protein
LIPGLPDEISLQILARMPRMGYLNAKMVSRSWKAAITGVELYRVRK
>Os_F0120 | LOC_Os03g63850.1|13103.m07085|protein
GWADLPPELLEGIMKLMSPLERVTVRLVCSSWRTCARASFP
>Os_F0121 | LOC_Os04g39080.1|13104.m03772|protein
DRLSDLPDCLLEDILAHLGSRQAVQTSVLSRRWRNLWRGVRVVVIDV
>Os_F0122 | LOC_Os03g25080.1|13103.m02956|protein
GEMPDEMVLELLARLPVKSLLRLRAVSRPWRAAICAPSFVAAHLR
>Os_F0123 | LOC_Os03g28130.1|13103.m03287|protein
RGLGDLHDDVLERVLARLPPATFFRLRAVCRRWSAAAASPTFLRACA
>Os_F0124 | LOC_Os07g05880.1|13107.m00552|protein
PLIPGLPDDAALNCLLRLPVETHEACRLVCRRWHHLLADKARFFMQR
>Os_F0125 | LOC_Os02g02350.1|13102.m00168|protein
SLIHGLPDEIAILCLARVPRRYHNALRCVSKRWRALLSSEEWHSCR
>Os_F0126 | LOC_Os06g49530.1|13106.m05306|protein
MFCNIPPELFLQIFKFLSSEDLISCALVCRFMNVVASDETLWRRLYC
>Os_F0127 | LOC_Os10g03620.1|13110.m00275|protein
DRLSALPDNVLRRIMSFLNARQSVQTCVLSRRWRHLWRSLPRINADY
>Os_F0128 | LOC_Os11g10340.1|13111.m01095|protein
GINALPDELLQHVLSLLSADEAVKTCVLSRRWRHLWRSTDVLRLD
>Os_F0129 | LOC_Os03g25220.1|13103.m02970|protein
EALPDDLVEEILLRLPAPSIGRCRAVCKAWLSRTSQPDFLRAHA
>Os_F0130 | LOC_Os03g40370.1|13103.m04368|protein
PSLSDLPIDLLLIILERLELPHALAFAAVCTTWSSAATAAGVPR
>Os_F0131 | LOC_Os10g03750.1|13110.m00290|protein
DWLSGLPEGVLHRIMSFLDSRQAVRTCVLSRRWRDLWRSIPRVHADIY
>Os_F0132 | LOC_Os03g49250.1|13103.m05332|protein
SNDFPGDLLRAVLQRLPPPDLARAACVCRLWRGVASDRAVLE
>Os_F0133 | LOC_Os04g13150.1|13104.m01206|protein
DRISALPDAILRNIVSRLPVKDAARTAALSRRWRPLWRSTPLVL
>Os_F0134 | LOC_Os12g06740.1|13112.m00693|protein
FLLPYIPDEVMFDVLLRLPSKSLMRFKSVCKAWHAMISSPIFINAHLE
>Os_F0135 | LOC_Os11g09360.1|13111.m00986|protein
EWINALPEEVLQHVMSFLPAKQAVRTCVLARRWRHLWKSMPALRSIH
>Os_F0136 | LOC_Os11g09580.1|13111.m01007|protein
KIGDLPDDLLRRVVSLLSARQAVQTSALSRRWRHLWRSAPLLQIL
>Os_F0137 | LOC_Os11g10240.1|13111.m01085|protein
DGIDVLPDALLQHILSFLPAEDAVKTCVLSRRWRHLWKLTPILCIT
>Os_F0138 | LOC_Os02g46140.2|13102.m05177|protein
MDGLPAELCIKIFHLLDHQSLASAPQVCRKWNTLTSDDELWRRLFK
>Os_F0139 | LOC_Os04g31540.1|13104.m03013|protein
VPDDLLVSEILARLPVKTLTRCKSVCRSWRAALEDPSFVRRHLE
>Os_F0140 | LOC_Os10g03760.1|13110.m00291|protein
DRLSDLPEGVLHRVMSFLDSRQAVRTCVLSRRWRDVWRTVPRVHADFC
>Os_F0141 | LOC_Os07g06730.1|13107.m00646|protein
LQLNDLPIDVLGLIISRLPIGDAIRTGLISRQWKDLWRDHTMLTFS
>Os_F0142 | LOC_Os04g11890.1|13104.m01084|protein
PVLPDELVWEILARLPARGLLRCHAVCRDWRRLATSADFLLAHHR
>Os_F0143 | LOC_Os06g10290.1|13106.m01114|protein
VQFDDLPEDVICLIFSKLQLKDLVSTSVLSSKWKHMWTICPTLRFDSS
>Os_F0144 | LOC_Os04g19810.1|13104.m01821|protein
DRLSDLPDELLGHILSFLPNVEAGRTAVLSRRWRDVFG
>Os_F0145 | LOC_Os09g32910.1|13109.m03294|protein
LNLPEDIWSHIHSLMPLRDAARAACVSRAFRSFWRYHPNLIFRIE
>Os_F0146 | LOC_Os08g20492.1|13108.m02135|protein
ASLPPDLISEILLRLPPDEPEHLFRAALVCKSWLRAICEHGFLRRL
>Os_F0147 | LOC_Os09g17080.1|13109.m01637|protein
RDWSSLPSDVLAVILERLRWSSHPSFALTCRHWRSAVSPFYP
>Os_F0148 | LOC_Os07g36520.1|13107.m03750|protein
DRISHLPEELIQNILVRLPSVDAAARTSVLSRRWRRVWTRLPSLSFQCD
>Os_F0149 | LOC_Os09g21700.1|13109.m02079|protein
RGWSSLPTDVLVRILGSLRWSSHPNAALVCRQWRSAVSLSSFYPAWIT
>Os_F0150 | LOC_Os05g46390.1|13105.m04947|protein
DRISDLPDDLLRLVLRRLDTRTALATGALSRRWASLCRGLDAL
>Os_F0151 | LOC_Os02g09580.1|13102.m01050|protein
DFLSALPEGILHHIMSFLNVRQVIQTCVLSWRWRDLWRSVPRINANYC
>Os_F0152 | LOC_Os10g34300.1|13110.m03050|protein
WLPDDVFFSILSYLPAKPVARFRSVSHSWRDMLSSAPFVQLHLR
>Os_F0153 | LOC_Os03g51270.1|13103.m05577|protein
LQLHHLPDDVLHRILSRLTFRESSRMGLLSRKWQKLWRSCCPKLIFTR
>Os_F0154 | LOC_Os10g34340.1|13110.m03055|protein
MESLPEDVLLEIFSRLPARSAARLRAMSRSWRAELSSPSFVDLHLR
>Os_F0155 | LOC_Os11g33220.1|13111.m03249|protein
DRISDLPDDLLQRVLHFVPAKEAASTSLLSSRWRST
>Os_F0156 | LOC_Os01g28150.1|13101.m02923|protein
CTLTDDLVVDILSRLPLKSVCCFKCVCKSWASLFSDQYFCTKL
>Os_F0157 | LOC_Os08g18000.1|13108.m01919|protein
DRLSDLPDTILHHIMSLLSAQEVARTCILSKRWKELSASAPCLDICV
>Os_F0158 | LOC_Os01g41530.1|13101.m04258|protein
DHISRLADDLLSEIISRLSTKEAARTMALSTRWRRVWTKTSLLVDDA
>Os_F0159 | LOC_Os07g02910.1|13107.m00221|protein
PELVDDMTYEILLHIPPDDPASLVRASLVCKRWRQLLTDPAFLRRYRA
>Os_F0160 | LOC_Os10g24010.1|13110.m02002|protein
DLLPDDVLEEILRRLAPSPRSLAACRVVCKAWRAAVDTRCPPPR
>Os_F0161 | LOC_Os04g02280.1|13104.m00144|protein
NLLPEDVLSNIIHRLAPRYLAISRCVCKTWCTIIEAHNLLHVDLL
>Os_F0164 | LOC_Os12g41300.1|13112.m04309|protein
DRLSSLPDDVIGRILSFLPARQAARTTQLSRRWRRVWPAH
>Os_F0165 | LOC_Os10g05540.1|13110.m00475|protein
PDDVIAEILLRLPPHPSFLSRASLVCNRWRRLARDPGFLRRLR
>Os_F0166 | LOC_Os06g02054.1|13106.m00119|protein
DLISQLPDDILLHILSMVRYKEAVRTAAVSRRWKHLH
>Os_F0167 | LOC_Os09g20650.1|13109.m01963|protein
RLLCSDVLTEVFHRLPARTLASCRLVCKSWMSELTDPHFVHEHLK
>Os_F0168 | LOC_Os08g09760.1|13108.m01028|protein
DRLSALPDGVLHHVMSFLKAWEVVRTCVLSRRWRNLWASAPCVDLRIR
>Os_F0169 | LOC_Os02g35530.1|13102.m03861|protein
ELIPGLPDDVAMECLARVPSRSHRAVRRVCRGWRRAAASEAFRRRRRA
>Os_F0170 | LOC_Os04g53510.1|13104.m05510|protein
LPLDKLPEDILHHVYSLMPLKDAARAACVSHGFLRCWRRYPILVLNSK
>Os_F0171 | LOC_Os07g16800.1|13107.m01756|protein
VLPEEMMIEVLQWLPVESVLRFRAVCRSWATALSSDQFRGFH
>Os_F0172 | LOC_Os12g30970.1|13112.m03155|protein
TDVLWEILRRLPQISGRRRLRLVCRRWRDVVDEVEPEVQRRR
>Os_F0173 | LOC_Os08g36010.1|13108.m03780|protein
DFLAGLPPEIVDDIISRLDIRDVVRTSALSRAWRRRWESVRGLDLSFR
>Os_F0174 | LOC_Os02g36520.1|13102.m03985|protein
RIIPTLPDELSFQILARLPRLYYLKLKLVSQAWKAAITSSELSQLRR
>Os_F0175 | LOC_Os09g30180.1|13109.m03013|protein
ICMTLLPQDIVELILLRLPVSTLLRCRGVCKQWDGIIRDPQFAMVHI
>Os_F0176 | LOC_Os10g04700.1|13110.m00386|protein
VLPPDNDDLIQEILLRLPSHPSSLPRASLVCKQWRRLVSDPAFLRRFRA
>Os_F0177 | LOC_Os02g41910.1|13102.m04632|protein
LFSDDIIANILAWLPPKNAARMRLVCKQWHAVTSEHHFMHTNFS
>Os_F0178 | LOC_Os03g07160.1|13103.m00796|protein
PLLPGLPDDLAITCLMRVPRLEHTNLRLVCKRWNRLLSGNYYYSLRK
>Os_F0179 | LOC_Os03g25640.1|13103.m03023|protein
QVQQLPDELLLEILLRLPPRAIARCLAVCSAWSSAVSAAAFRRAH
>Os_F0180 | LOC_Os02g38499.1|13102.m04239|protein
RDWSSLPLDMLVLVLDRLGWSTHPSFALTCRHWRSAVSPFYP
>Os_F0182 | LOC_Os04g13040.1|13104.m01195|protein
DYLGTLPDYLLHKVMSFLPARQAVQTCVLSRRWRDLWRSMPCIDI
>Os_F0183 | LOC_Os07g06900.1|13107.m00667|protein
LQLSNLPEDILCTIVSKLPLREAARTSILSSQWNRTWCSHTNLNLSYR
>Os_F0184 | LOC_Os08g09910.1|13108.m01046|protein
DRLSALPDTLLHHVMSFLKAWEVVRTCVLSRRWRDLWASAPCVDIRLR
>Os_F0185 | LOC_Os08g35880.1|13108.m03763|protein
DALGSLPLDVLDNILSRLHIHDVVRTSALSRAWRRRWESLPTV
>Os_F0186 | LOC_Os09g35680.1|13109.m03493|protein
ALGDLPESCVAEVLRRLDPPEICRMARLSRTFRGAASGDGVWEAKLP
>Os_F0187 | LOC_Os03g12940.1|13103.m01495|protein
PCLMALPGDVKAKVLEFVPGVDLARVQCTCKELRDLAADDNLWKKKCE
>Os_F0188 | LOC_Os03g43770.1|13103.m04706|protein
PQWAELPTDCLVHVFRRLDLDELASAAPLVCRGWRRAAADPSLWRALDL
>Os_F0189 | LOC_Os08g35900.1|13108.m03764|protein
PSLNSLPSEILENIVGRLPVRQAVRTSALSRDWRRRWESSPGIRF
>Os_F0190 | LOC_Os11g38130.1|13111.m03741|protein
ADWTSLPDDILFLVMRKLGIPDLLNAGAVCSSWRSTYTSLRLPIT
>Os_F0191 | LOC_Os07g23900.1|13107.m02356|protein
DAIAALPPELVSEILLRLRPDEPEHLFRASLVCKAWLRAICDPVFLRRYRA
>Os_F0192 | LOC_Os08g09390.1|13108.m00991|protein
RDWSELPVDALSAIFTKLGTVEILMGASFVCHSWLAASKSPELWRFVDM
>Os_F0193 | LOC_Os08g35930.1|13108.m03768|protein
DALGSLPLDVLDSILSRLHIHDVVRTSALSRSWRRRWESLPTVDL
>Os_F0194 | LOC_Os11g12480.1|13111.m01321|protein
KIGDLPEDLLQRVVSLLSARQTVQTSALSRRWRHLWRSAPLLRIV
>Os_F0195 | LOC_Os12g42340.1|13112.m04447|protein
ARHIPDELVEDIFARMPARSVLRCRCLSRAWAAALSTDAFVDHHLL
>Os_F0196 | LOC_Os01g28300.1|13101.m02936|protein
NKLPDDLTLDVLSRLPYKSFCRAKCTCTGWLSFSSNPHYCDKL
>Os_F0197 | LOC_Os04g11790.1|13104.m01073|protein
RGLPEELVVWEILVRLPPKPLLRCRLVCRAWRRLTSTRGFLLAHHR
>Os_F0198 | LOC_Os10g04980.1|13110.m00414|protein
AGLTDDILAEIFLRLPPHPACLRRVSLVSRRFRRVVTSRRFLRRFSD
>Os_F0199 | LOC_Os08g09715.1|13108.m01023|protein
DRLSALPDAALFRIVSHLTARQAVRTSVLSKRWRHVWASVPRVDIRH
>Os_F0200 | LOC_Os08g38480.1|13108.m04084|protein
TSIGDLHTDAFVEILRRVAPSARRRLRLVCRRWRNVINSRAPVWR
>Os_F0201 | LOC_Os10g05530.1|13110.m00474|protein
VESLPDDVVAEILLCLPPHPSFVSGASLVCKRWLHLIRSPSFLRRVCA
>Os_F0202 | LOC_Os01g60920.1|13101.m06485|protein
KLLPDDVLTIILRCLAPHDLAMSRCVCKLWCTIIDTHRMLRVDLL
>Os_F0203 | LOC_Os04g11660.1|13104.m01060|protein
RGLPEEIVVWEILVRLPPKPLLRCRQVCRAWRRLTSTGDFLLTHHR
>Os_F0204 | LOC_Os04g13160.1|13104.m01207|protein
DRISALPDALLRRVVSRLPVKDAARTAALSRRWRPLWRSTPLVL
>Os_F0205 | LOC_Os07g18600.1|13107.m01949|protein
DLISVLPDEILGSIISLLPTKDAARTTVLSPRWRHLWCSAPLNLDA
>Os_F0206 | LOC_Os08g09710.1|13108.m01022|protein
DRLSALPDAVLFRIVSHLGARQAVRTSVLSKRWRHVWASAPRVD
>Os_F0207 | LOC_Os08g36000.1|13108.m03779|protein
DYLAALPPEIVDNIISRLGVRDVVRTSVLSHAWRRRWRSVRGLDLDFR
>Os_F0208 | LOC_Os10g05520.1|13110.m00471|protein
ETLPDDVLAEILLRLPPHPSFLSSASLVSKRWLRHTRNPSFLRRFRE
>Os_F0209 | LOC_Os01g07160.1|13101.m00717|protein
TLPDHVVTEVLVRLPARSLARLRCTCRSWNAEVSLPGFQDRH
>Os_F0210 | LOC_Os10g03690.1|13110.m00283|protein
DMISGLPEGVLHRIMSFLTLREAVQTCVLSRRWRNLWLSMPLINADY
>Os_F0211 | LOC_Os01g41270.1|13101.m04231|protein
DRISRLPGALLSNIVSRLPARDAARTAVLSTRWRRVWASTPLVLDDV
>Os_F0212 | LOC_Os07g09950.1|13107.m01007|protein
ALMPEDMVREVLLRLPAKAAARFRAVCRPWRATLSDPRFVAAH
>Os_F0213 | LOC_Os12g05609.1|13112.m00565|protein
ADWSELPADVLGLVLLELEFPDLFRSAAVCKLWRATARDIRRLGLYS
>Os_F0215 | LOC_Os07g06500.1|13107.m00619|protein
IRFNDLPTDILIGIISRLPIKEAARTSILSSHWKKIWCSHVNLEFSFY
>Os_F0216 | LOC_Os10g25680.1|13110.m02170|protein
MDLSDDLLHLIFSFLGQRDLCKAGASCKQWRSASMHEDFWKCL
>Os_F0217 | LOC_Os07g36280.1|13107.m03729|protein
DRISRLPDELLHHVLSFVTTPEAVRTSALSRRWVGVWKRVPRLHLL
>Os_F0218 | LOC_Os10g03910.1|13110.m00310|protein
DWFSDVPDDVILNIMSFLTTRQAVQTCVLSRRWLNLWRSVPCINA
>Os_F0219 | LOC_Os11g06580.1|13111.m00665|protein
DDDLLGEILLRLPPIPSSLARAACVCSRWRRLVSDPALRRRLR
>Os_F0220 | LOC_Os06g47680.1|13106.m05063|protein
DLISQLPDDILVHILSMVRYKEAVRTTVVSRRWKHL
>Os_F0221 | LOC_Os08g09920.1|13108.m01048|protein
DRLSALPDALLHHVMSFLKAWEVVRTCVLSRRWRHTWASAPCVDI
>Os_F0222 | LOC_Os03g30160.1|13103.m03455|protein
PPISALPDDLLLECLARVPRASLPPLPAVSRRFATLLASDAFLHLRR
>Os_F0223 | LOC_Os04g11450.1|13104.m01040|protein
LPLPEELVVWEILVRLPPKPLLRCRLVCRAWRRLTSTRDFLLAHHR
>Os_F0224 | LOC_Os10g04850.1|13110.m00400|protein
DDILREILVRLPTSPSSLPRASLVCKQWRRVVSDPAFLRRYRA
>Os_F0225 | LOC_Os08g34860.1|13108.m03648|protein
RPWDHLPVELLELIVSNLSLVDRIRFPTVCKAWSEVLNPI
>Os_F0226 | LOC_Os11g38500.1|13111.m03782|protein
MELPQDILMSIFSTLEILDLIRAGSVCNSWRSAYTSIC
>Os_F0227 | LOC_Os02g08160.1|13102.m00941|protein
DRISLLPDDILRAVVSRLPAKDGARTAVLSSRWRRLWRSTPLVLV
>Os_F0228 | LOC_Os03g10540.1|13103.m01182|protein
PNLPEDIWCHIHSLMPFKDAARAACVSHAFRRSWQHRPNLIFCIG
>Os_F0231 | LOC_Os11g09670.1|13111.m01017|protein
DRIGALPDEVLHRVLSFLPAQDAVRTCVLAPRWRHLWKSATGL
>Os_F0232 | LOC_Os11g33190.1|13111.m03245|protein
NRISDLPDDLIQRILHFAPAREAASTGLLSSRWRSLWRSTG
>Os_F0233 | LOC_Os09g21580.1|13109.m02067|protein
RGWSSLPTDVLVLILGSLRWSSHPSVALVCRHWRSAASLCPFYPAWIT
>Os_F0234 | LOC_Os02g54550.1|13102.m06248|protein
DRLSELPDDVLLSILKRVDLRDAVRTAILAKRWRHLPAALPDIVLDVLS
>Os_F0235 | LOC_Os07g16420.1|13107.m01718|protein
VLPEEMMIEVLQWLPVESVLCFRAVCRSWATALSSDQFRGFH
>Os_F0236 | LOC_Os02g48300.1|13102.m05455|protein
DRISQLPDDILLAILDGLNVRDAARTSLLSKRWRPLPT
>Os_F0237 | LOC_Os03g25240.1|13103.m02971|protein
EALPDDLVEEILLRLPAPSIGRCHAVCKAWLSRTSQPDFLRAHA
>Os_F0238 | LOC_Os04g35970.1|13104.m03518|protein
DRLSALPDALLHTILSSLKGRQMVQTSVLSKRWRHLWRSVPCLDIDQ
>Os_F0239 | LOC_Os08g16860.1|13108.m01804|protein
DRISNLPNELLYAIMSTLPALELVYTGMLSTRWRHLWTSSAYLNIDV
>Os_F0240 | LOC_Os02g57965.1|13102.m06707|protein
DRFTKLPDDVLLNILDRLNTPDAVRTCLLSKRTIHLRHLLSNLNISLHF
>Os_F0241 | LOC_Os04g57290.1|13104.m05988|protein
VWAPLPDDLLLEVLARVPPFLLFRLRPVSRRWDSILHDPAFLAAH
>Os_F0242 | LOC_Os01g41310.1|13101.m04235|protein
DRVSALPDDLLRNIVARLPVKDAARTAALASRWRRVWSSTPLVLRD
>Os_F0244 | LOC_Os03g47420.1|13103.m05101|protein
QLLPDDLLAEILGRLAPRWLAASRCVCKAWQAIIDSRRLLRADLL
>Os_F0245 | LOC_Os04g13010.1|13104.m01192|protein
DRLSALPDCLLHAIMSLLPARHAVQTCALSRRWRDLWRSMPCLDI
>Os_F0246 | LOC_Os08g09730.1|13108.m01025|protein
DRLSALPDAVLGRIVSHLKAWQAVRTSVLSKRWRDVWASAPRVDIRH
>Os_F0247 | LOC_Os11g36790.1|13111.m03601|protein
REFSDLPHDILMDIIAMLEIPDALRAASVCSSWRSV
>Os_F0248 | LOC_Os04g56250.1|13104.m05849|protein
DRWSSLPFDMLVLVVDRLGWSNHPSFALTCRHWRSAVSPFYP
>Os_F0249 | LOC_Os08g09720.1|13108.m01024|protein
DRLSALPDAVLFRIVSHLKAREAVRTSGLSRRWRHVWASAPRVDVR
>Os_F0250 | LOC_Os10g26990.1|13110.m02307|protein
PLLPGLPDDLAIACLIRVPRVEHPNLRIVCKRWNRLLSGNYYYSLRK
>Os_F0251 | LOC_Os03g30920.1|13103.m03533|protein
NGLSDEVLKAVFPLLDGQDLVFCMLVCRQWREIAKDDYFWKCICA
>Os_F0252 | LOC_Os07g09870.1|13107.m00998|protein
VLPPELLLDVLLRLPAGPICRLRAVCRSWLAFTTDPHFVAAH
>Os_F0253 | LOC_Os11g09478.1|13111.m09136|protein
DRISFLPTALLQHVLSFLQAKEVVRTCVLARRWRHLWKSMPILRV
>Os_F0254 | LOC_Os06g49930.1|13106.m05359|protein
FRVEDLPEEIQSLLLSLLSLKEAASTSIVSRNWRKLWTRYPNLCFD
>Os_F0255 | LOC_Os10g24900.1|13110.m02094|protein
TLIDGLPNEVALQCLARVPFLSHPVLQMVCHSWRASVRNGELSKVR
>Os_F0256 | LOC_Os10g35920.1|13110.m03239|protein
KRWEDMDTDVLVKIFKELNLVELSPVSQVCRLWHLACSDPLIWSTLDF
>Os_F0257 | LOC_Os11g10384.1|13111.m01099|protein
DRIGCLPDGVLHHILGFLPAPDAVRTCLLARRWRHLWKSATGLRI
>Os_F0258 | LOC_Os10g03660.1|13110.m00279|protein
DRLSNLSNDLICRIISNLDSRQAVQTSLLSRRWRNLWCSLTSIKVDF
>Os_F0260 | LOC_Os05g49450.1|13105.m05293|protein
DMIPVKLWWEILLRAPTKDVARSSCVSTQWRGIVSDPSFRKLHHD
>Os_F0261 | LOC_Os07g36290.1|13107.m03730|protein
DRISSLPDELLHHVLSFVTTPEAVRTSALSRRWVGVWKRVPRLHLL
>Os_F0262 | LOC_Os02g57940.1|13102.m06704|protein
DGFTKLPEDVLLNILDRLNTPDAVRTCLLSKRTLHLRHMLSNLHIR
>Os_F0263 | LOC_Os10g25210.1|13110.m02121|protein
GLDDEMVLCEILVRLPARSVLRCRAVCTAWRRLTSDPAFLRAHHH
>Os_F0264 | LOC_Os04g57210.1|13104.m05973|protein
ALDVLPIDVLAQILRLLGPADAARSTAVCRAWRLLASDNGLWAFFLR
>Os_F0265 | LOC_Os08g09380.1|13108.m00990|protein
RDWSKLPVDALSAVFMKLGTVEILMGASFVCHSWLAASKSPELWRFVDM
>Os_F0266 | LOC_Os03g25650.1|13103.m03024|protein
SKVIQDILARLPPRTIVRCLAVCKAWRSAVSAPTFHRAL
>Os_F0267 | LOC_Os07g02890.1|13107.m00219|protein
ASLPDLIDDLTTEILLRIPPDEPASLVRASLVCKPWCRIITDPAFLRRYRA
>Os_F0268 | LOC_Os11g36610.1|13111.m03586|protein
NSPELPQDVLMEIFALLEVPDLVRAGSVCSSWRAS
>Os_F0269 | LOC_Os12g41630.1|13112.m04345|protein
ARWGDMDADCLVEIFRRLPLDDVAAAAPLVCRSWRAAARDASLWRALDL
>Os_F0270 | LOC_Os02g33310.1|13102.m03609|protein
DRLSSLPPELKVAILSKLNVVDAIRASILSSAWRNVATYSVRYVSHLR
>Os_F0271 | LOC_Os01g46500.1|13101.m04776|protein
DRISSLPEEILLMILGKLDTRTTVTTTILSKRWRDLPRC
>Os_F0273 | LOC_Os07g02770.1|13107.m00205|protein
DRLSALPDDLLVQILLRVGTSAAARTSVLSRRWRSLWYLLPELD
>Os_F0275 | LOC_Os07g12600.1|13107.m01305|protein
SGFGALPDEVLRHILLRLPSAAAAARTSLISRRWRNLWSTLLPKLRF
>Os_F0276 | LOC_Os12g34270.1|13112.m03494|protein
DLISELSDDVLLHILSFLPAASDVARTTVLSRRWRHLWSAAPCLRFA
>Os_F0277 | LOC_Os08g23960.1|13108.m02458|protein
DRLWELPDDLLIRILSFVPVKEAASTTLLSRRWRN
>Os_F0278 | LOC_Os11g10370.1|13111.m01098|protein
DRIGHLPDEVLHDIIGLLPAPDAVRTCVLARRWRHLWKSATGLR
>Os_F0279 | LOC_Os11g04330.1|13111.m00384|protein
PPISTLPDDLLLECLARVPRASLPPLPAVSRRFATLLASDAFLHLRR
>Os_F0280 | LOC_Os08g09410.1|13108.m00993|protein
RDWSDLPTDALSTIFMKLGSIEVLMGAGLVCHSWLAAAKSPELWRSVD
>Os_F0281 | LOC_Os07g47160.1|13107.m05008|protein
VSNLDIDGDLTYEILLRLPAKTVLRCGAVCKAWRRITTNPTFLSDHAR
>Os_F0282 | LOC_Os02g03810.1|13102.m00375|protein
MGDDVGAEILLRLPAKAVLRCRAVCRSWRRITTTAYFVAAHS
>Os_F0283 | LOC_Os07g17570.1|13107.m01843|protein
DIISNLPDAILGEIIARLPTKEAGSTQVLASRWHHLWCSTPLNLNYR
>Os_F0285 | LOC_Os02g03980.1|13102.m00397|protein
MNDDVVSEILLRLPAKAVLRSRAVCRTWRRITTAHYFITAYS
>Os_F0286 | LOC_Os04g42670.1|13104.m04215|protein
DHTQDLPDEILSLVFASLTPTDRNACSLTCARWKEVDASTRHRLSL
>Os_F0287 | LOC_Os09g32860.1|13109.m03289|protein
SVPSLPEEIWCHIHSLMSFKDAARAACVSRAFRHSWRCHPNLICCI
>Os_F0288 | LOC_Os02g57890.1|13102.m06698|protein
DRFTKLPDDVLLNILERLNTPDAVRTCLLSKRTIHL
>Os_F0289 | LOC_Os02g57910.1|13102.m06700|protein
DRFTTLPDDVLLNILDRLNTPDAVRTCLLSKRTLHLPRMLSHFRIALL
>Os_F0290 | LOC_Os05g18660.1|13105.m01969|protein
HTDILIEVLLRLPPWSLCQLRCVCKLWLERTTSSTFLSAY
>Os_F0291 | LOC_Os02g56760.1|13102.m06523|protein
CEIARLPEELLVAALSLTSPRDACSAAAVCRDFRAAADSDAVWSRFLP
>Os_F0293 | LOC_Os07g03100.1|13107.m00245|protein
PPELTDDVVEEILLRLPPDDPSCSARASAVCKPWRRLLSDPVFLRRHRA
>Os_F0294 | LOC_Os11g09690.1|13111.m01022|protein
DRIGALPDEVLHHVLSFLPAQEAVQTCLLARRWLHLWKSATGLR
>Os_F0297 | LOC_Os05g49540.1|13105.m05302|protein
DELWREILLRAPTKDVARSCCVSTQWRGIVRDPSFRKLHHD
>Os_F0298 | LOC_Os07g10710.1|13107.m01096|protein
VLPVDLLNAVLLRLPARPACRLRAVCRPWRAVLSDPRFAAA
>Os_F0299 | LOC_Os06g05610.1|13106.m00549|protein
RPWPDLPSELLGLVLLRLPSHADRVRLRAVCRPWRSSARVEL
>Os_F0302 | LOC_Os07g03110.1|13107.m00248|protein
VDDLTDDLIAEILLRLRPSEPACLVRASAVCKPWRRLLTDQAFLRRYR
>Os_F0303 | LOC_Os03g51760.1|13103.m05642|protein
ASAVPDDMLLEVFKRLSPLADIVRAAAVCRRWRLLVSGA
>Os_F0304 | LOC_Os04g59010.1|13104.m06216|protein
APIHLLPPDALHNVLLRLPLRDAVVCRPVSRLFHETLSHNFLAL
>Os_F0305 | LOC_Os06g13960.1|13106.m01542|protein
RPPPELRDDVLAEIFSRIPPDDPAILVRVSAVCKPWRRLLSGRIFLSRYHA
>Os_F0306 | LOC_Os02g10600.1|13102.m01183|protein
VSLPQDIQRIIIGFLPGRTVLKFCSVCKFWRDCIVEPAFVDHHLN
>Os_F0307 | LOC_Os01g59180.1|13101.m06288|protein
LPLLDLPELALERVLEELEPPSLAAMACVCVALRDRCSADTLWGRHVN
>Os_F0308 | LOC_Os04g49950.1|13104.m05107|protein
PLPDEMMTEIVLRLPAYSIVRFRAVSRSWAAMLSSPGFQD
>Os_F0309 | LOC_Os01g69940.1|13101.m07588|protein
EIWSEFPGDLFETVVARLPVAAIFRFRTVCRNWYSMLGSESFSQQYSE
>Os_F0310 | LOC_Os11g42310.1|13111.m04203|protein
DRLSKLEDEVLGHILSFLPAREAARASSLSSRWRHVFAAVH
>Os_F0311 | LOC_Os02g04000.1|13102.m00399|protein
MNDDVVSEILLRLPAKAVLRSRAVCRTWRRITTAYSRRRPL
>Os_F0312 | LOC_Os06g29700.1|13106.m03070|protein
GALPVGILCDILSRLPARDAALTSALSTRWRRLWRSVPLVLA
>Os_F0313 | LOC_Os07g36900.1|13107.m03789|protein
DRISELPDDLLTTILGHLDTRTSAATSVLSRRWQHLRKSVPKLRFSQ
>Os_F0314 | LOC_Os11g37390.1|13111.m03660|protein
ADLPELSQDMLMEIFALLEIPDLVRAGSVCQSWRSAYTSLR
>Os_F0315 | LOC_Os12g06630.1|13112.m00680|protein
SCWANLPPELLRDVIERLEASEAAWPSRKNVVACAAVCRTWRDMCREIVKNPEFCG
>Os_F0316 | LOC_Os10g06700.1|13110.m00593|protein
DDDLLQEILLRLPPDASTLPTASAVCKRWRRLAFEPGFRRRFVA
>Os_F0317 | LOC_Os08g20480.1|13108.m02133|protein
ASLAPELLSEILLRLPPDEPGHLFRAALVCKEWLRAICDPGFLRRYRA
>Os_F0318 | LOC_Os11g42230.1|13111.m04195|protein
DRLSVLSDDLLRRILHFVPSREAASTSLLSRRWGSLWRSTGTVN
>Os_F0319 | LOC_Os12g04130.1|13112.m00387|protein
PPISALPDDLLLECLARVPRASIPPLPAVSRRFATLLASDAFLHLRR
>Os_F0320 | LOC_Os08g24370.1|13108.m02499|protein
DRISELSDDLLLHILSSLHTKDAAATTVLSRRWRPLWRRTCVLNLYSE
>Os_F0321 | LOC_Os08g09450.1|13108.m00997|protein
GGLPLDAILAIFHKLDHIEILMGAGQVCRSWRRAARDEPQLWRRID
>Os_F0322 | LOC_Os04g12990.1|13104.m01190|protein
DRLSALPDCLLHTVMSFLSARQAVRTCVLSRRWRGLWLSMPCLNI
>Os_F0323 | LOC_Os02g11790.1|13102.m01274|protein
ELIPGLPEEVARECLLRVGFDQLPSARSTSRRWKAEVESPFYHRLRR
>Os_F0324 | LOC_Os04g19920.1|13104.m01831|protein
DRISELPDDLLGHILSFLPNNLAARTAVLSRRWRYIFGYVH
>Os_F0325 | LOC_Os01g41290.1|13101.m04233|protein
DRIGALPDDLLGGVVSRLPIKDAVRTAALSSRWRRIWLSAPLVL
>Os_F0326 | LOC_Os01g45900.1|13101.m04712|protein
GPLLLLPSELLHDILIRLALPELLRVRSVARPLSHVISSPDFRRLYHL
>Os_F0327 | LOC_Os06g49340.1|13106.m05272|protein
PGWADLPRDLLESVLGRLPVPDRLRFPGVCTAWQSA
>Os_F0328 | LOC_Os04g39070.1|13104.m03771|protein
DRLSELPDCLLHDILALVGSRQAVRTSVLSRRWRGLWRSAPRVDID
>Os_F0329 | LOC_Os01g22430.1|13101.m02380|protein
LDWSQLPADLLIRIFGTLEITDIFSSGVVCRSWHAS
>Os_F0330 | LOC_Os01g65510.1|13101.m07079|protein
IGEDMLTEILVRLPYKSLARFQCVATSWRRLISGDYLRRRL
>Os_F0331 | LOC_Os04g35940.1|13104.m03515|protein
DRLSALPDCLLHVIMSFMKARQVVQTCMLSKRWEHLWRTVPCLDV
>Os_F0332 | LOC_Os01g54850.1|13101.m05765|protein
DYLSGLPDDVILAILSRLTTRQAVTLSALSRRFRVLPSQFGR
>Os_F0333 | LOC_Os06g05600.1|13106.m00548|protein
GSWPDLPSELLGLVLLRLPSHGDRVRLRAVCRPWRSSARLERKLL
>Os_F0334 | LOC_Os11g09590.1|13111.m01008|protein
DLIGALPDAMLHRILSLLPAHEAVRTCVLARRWRHLWRSAPGLRI
>Os_F0335 | LOC_Os11g05660.1|13111.m00551|protein
TVIEDLPTDVLALVLRRLDGASLAAVGCACSSFRELAVDQETWRGLCL
>Os_F0336 | LOC_Os02g33400.1|13102.m03620|protein
DKFSSLPQEIKVTILSKLNSLDAIRASILSSAWRNVWTTLPEIYLCD
>Os_F0337 | LOC_Os02g29150.1|13102.m03175|protein
DRISRLPDELLRDVVSRLPARDGARTAALSTRWRGVWHSVPLAL
>Os_F0338 | LOC_Os08g01430.1|13108.m00063|protein
ELILSLPEDVLGLISAHLRPRDLLALSAASRSLRNAVSTADKAWL
>Os_F0339 | LOC_Os08g35960.1|13108.m03774|protein
ASLESLPGELLENIVSRLSLRDAVRTSAISRSWIHRWESAPDLRHYW
>Os_F0340 | LOC_Os03g22750.1|13103.m02744|protein
VSLSDDMVAEILLLVPANSVGRLAAVCKQWRRVAADPTFLAAR
>Os_F0341 | LOC_Os03g12200.1|13103.m01388|protein
DRISALPDDLLHIILSNLNNATTVTRTAVLSRRWRRVWTNAQ
>Os_F0342 | LOC_Os04g08460.1|13104.m00766|protein
PSLRDLSDELVGEILVRLPPDDPACLLRASLACKVWRRILADRALRRRLHR
>Os_F0343 | LOC_Os06g04690.1|13106.m00434|protein
IEIPSLPEDIWRLIHSLMPMRDAARAACVSRSFLSLWRCHPNLNFSS
>Os_F0344 | LOC_Os06g50280.1|13106.m05401|protein
LDIQQLIVSFMPLRDAARASLVSRNWRMLWTCHPNLCF
>Os_F0345 | LOC_Os08g35870.2|13108.m09385|protein
ALGALPVEVLDNILGRLHIYDVVRTSALSRAWRRRWESLPTVDL
>Os_F0346 | LOC_Os02g06520.1|13102.m00718|protein
DRISDLPDALRLQILSLLPLKSAIRTGALSSRWRGLWEQRWPDPSSL
>Os_F0347 | LOC_Os03g27250.1|13103.m03182|protein
CLAALPDEVLCAVVDLLPPTDVGRLACVSSVMYILCNEEPLWMSKCL
>Os_F0348 | LOC_Os08g09750.1|13108.m01027|protein
DRLSALSDGVLHHIMSFLKAWEVVRTCVLSRRWRHTWASAPCIDLRVR
>Os_F0349 | LOC_Os07g12610.1|13107.m01306|protein
DLLTALPDDVLRLLLARLPSTAEAARTSVLSRRWRSLWTNLPQLRFA
>Os_F0350 | LOC_Os10g05240.1|13110.m00444|protein
PLSDDVLREILLRVPPLPTQLIRAGAVCRRWRRIAAEPGFLRRYR
>Os_F0351 | LOC_Os01g22400.1|13101.m02377|protein
VDWSQLPADLLVHIFGMLDIPDIFSSGVVCRAWCASFLEA
>Os_F0352 | LOC_Os02g57860.1|13102.m06694|protein
DRSTKLPDDLLLNILDRLNTPDAVRTCLLSKRTIH
>Os_F0353 | LOC_Os07g18510.1|13107.m01940|protein
DLISGLPDAILGEIISLLPTKYGARTQLVSRRWRPLWRSAPLNLDVY
>Os_F0354 | LOC_Os09g17152.1|13109.m01645|protein
TTLHDVPDKLLELILQNLDSSLSLVRAAATCQRWRRVITQQSFVLDYDI
>Os_F0355 | LOC_Os09g22460.1|13109.m02158|protein
RDWSSLPLDVLAAVLEQLRWSSHPSFALSCRHWRSAVPPF
>Os_F0356 | LOC_Os08g09420.1|13108.m00994|protein
AGLPREAILAVLRKLDHMEILMGAGQVCRAWRRAARDDPQLWRRID
>Os_F0357 | LOC_Os07g26000.1|13107.m02573|protein
AKFESLPEDIVSRIISQLTLKEAVVMSSTSTKLRRAWIYHPNLYL
>Os_F0358 | LOC_Os11g38140.1|13111.m03742|protein
SDWSSLPKDIVIVVMGKLEIPDLLSAGAVCASWRAACTAVRRVRFPI
>Os_F0359 | LOC_Os02g10850.1|13102.m01215|protein
PLIPGLPDDLAVACLIRVPRGDHWKLRLVCRRWSRLLAGNYFYGLRR
>Os_F0360 | LOC_Os02g19540.1|13102.m02189|protein
DHISNLPDAILGDIVARLPTKEAGSTQILACRWRHIWRSSSLNLDCTT
>Os_F0361 | LOC_Os07g02930.1|13107.m00223|protein
SAPELIDDIAAEILLRIPPDEPAHLVHASLVCKPWRRILTDPAFLRRYRA
>Os_F0362 | LOC_Os09g17540.1|13109.m01682|protein
TTLGDLPDKLLEHILVRVASPVWLTRAAATCKRWRRIVANDNFPFHMDR
>Os_F0363 | LOC_Os11g09640.1|13111.m01013|protein
DHIGALPDTVLHHVLSFLPSQDAVRTCVLAKRWLDLWKSVTALR
>Os_F0364 | LOC_Os01g64030.1|13101.m06883|protein
MEHLPVEVIGNILAHLSAARDVMVASGVCRKWRTACRKHLHSLSF
>Os_F0365 | LOC_Os11g10200.1|13111.m01080|protein
DRVSALPDEALHAVLSLLPAHDAVRTCVLARRWRHLWEHAP
>Os_F0366 | LOC_Os01g41260.1|13101.m04230|protein
DRISRLPDAVLSSIVSRLPVKDGARTAVLSPRWRRVWASTPLVLDD
>Os_F0367 | LOC_Os08g16630.1|13108.m01779|protein
DILLSLLPEILDDILTRLPLKEVVRTCCLSRGWARRWESASGLD
>Os_F0368 | LOC_Os05g49980.1|13105.m05357|protein
TPYPCLPEDIWHHIHSLMPMRDAARAACLSRTFLQSWRSHPNLILN
>Os_F0369 | LOC_Os06g40220.1|13106.m04180|protein
NDDLVGEILLRIPPDDPTRLVRASAVCKRWRRVLADPSFAARHR
>Os_F0370 | LOC_Os11g34460.1|13111.m03346|protein
CCILQLSDEVLAHNILSRLSPRDVASIGSVCTRMHELTKNDHLRKMVCQ
>Os_F0371 | LOC_Os07g27030.1|13107.m02684|protein
TEDVLVNILHRLAPRCLAISRCVCKPWRTIIDARCLLRVDLL
>Os_F0372 | LOC_Os11g42300.1|13111.m04202|protein
DRLSALPDDLLIRVLHFAPAKEAASTSLLSRRFGALWRSSG
>Os_F0373 | LOC_Os09g21620.1|13109.m02071|protein
RGWSSLPADVLVLILGSLRWSSHPIVALVCRHWRYAASLCPFYPAWIT
>Os_F0374 | LOC_Os06g47890.1|13106.m05086|protein
SSLFQLTDEVLCQSILSRLSPRDIASVSSVCRRLYLLTRNEDLWRMVCQ
>Os_F0375 | LOC_Os02g18640.1|13102.m02089|protein
NDDLLREILLRLGLPTTLVRAALVSTRWLRLASDPAFLRRFRA
>Os_F0376 | LOC_Os10g36310.1|13110.m03285|protein
PVLPDDLVVGHILARVPAAAVVRLRAVCRAWRAALTSDHFVRVRR
>Os_F0377 | LOC_Os02g28600.1|13102.m03116|protein
DHLSGLPDDLLRHIISLLSAKEGAATAVLSRRWRPLWRQAG
>Os_F0378 | LOC_Os03g50050.1|13103.m05442|protein
SGWSGIHDDMLLLVVGRLPALDLLRFRAVCASWRAAAAIFVD
>Os_F0379 | LOC_Os05g49530.1|13105.m05301|protein
VLPVDLLHDILLRLPARPLCRLRAVCRPWE
>Os_F0380 | LOC_Os11g07970.1|13111.m00838|protein
TAQALNDDTLRSVFSRLDDHFDLARCSTVCNSWNRVIDTAHLMRDLYY
>Os_F0381 | LOC_Os11g37300.1|13111.m03651|protein
ANLPELSQDILMEIFALLEIPDLVRAGSVCNSWLSA
>Os_F0382 | LOC_Os12g03594.1|13112.m00319|protein
EYISGLSEDCLALAISLTTPMDACRCCAVSRAFQKAANSDSVWRHFLP
>Os_F0383 | LOC_Os12g38090.1|13112.m03922|protein
TCLRRLPDDLVADEILTRLPARSLARFASVCGAWRAAISGDPSSFLRRR
>Os_F0385 | LOC_Os04g57920.1|13104.m06077|protein
SFFSEIPEAADILAKILSQLPINDAIRTSVLSRKWKYFWCSHTNLTLN
>Os_F0386 | LOC_Os08g09740.1|13108.m01026|protein
DRLSEMPDMVLHHVMSFLKAWEAARTCVLSRRWRHLWASAPCVDIL
>Os_F0388 | LOC_Os09g17530.1|13109.m01681|protein
TSVDDVPDHLLEDILLRLGPSSACLVRAAYACKRWRRVVTAAGFLDAF
>Os_F0389 | LOC_Os12g37130.1|13112.m03810|protein
DLISRLPDDIFTSIITILPGKDAARTQMLSRQWRPLWQSAPLNLEAM
>Os_F0390 | LOC_Os11g09474.1|13111.m09135|protein
DHIGALPDALLWHVLSFLQSKEVVRTCVLARRWRHLWKSVPVLRV
>Os_F0391 | LOC_Os11g42270.1|13111.m04199|protein
DRLSDLPDELVLRILHFANAKEAASTSLLSRPFGALWRSSG
>Os_F0392 | LOC_Os01g37260.1|13101.m03781|protein
VDFQSLPEDILSRIMSKLTLKQAVQMSMVSSVFRRAWIFHPD
>Os_F0393 | LOC_Os06g45460.1|13106.m04791|protein
RVWRRLPQPLVDRILACLPTPSFLRLRAACRRFYHLLFSSPFLHSHLL
>Os_F0394 | LOC_Os11g10230.1|13111.m01083|protein
DRISALPDEVLHLVLSLLPVHDAVATCVLARRWLHLWKEAPG
>Os_F0395 | LOC_Os12g03740.1|13112.m00335|protein
SSISRLPEACLAHAISFTTPTDACRCSAVSADFQAAASSNAVWERFLP
>Os_F0397 | LOC_Os09g06620.1|13109.m00501|protein
PIDAVGVDLLRKILLRLPNMASLVNAALSCKRWRRAASDPAILQRFLP
>Os_F0398 | LOC_Os09g08550.1|13109.m00718|protein
TVAALTDDTLRNILHRLAPADLLRAALACHRWRRAAARCAKG
>Os_F0400 | LOC_Os05g30920.1|13105.m03169|protein
RWADLPGDIAISVASRLQEADVCALGGCSRSWRRACDADCVWEALFR
>Os_F0401 | LOC_Os04g59130.1|13104.m06230|protein
SKWAGLPPELLRDVMKRLEEDDSNWPSRKDVVACASVCTTWRDMCKDIVRNPEFCG
>Os_F0402 | LOC_Os02g35560.1|13102.m03864|protein
AMLPDELLTEVCLRLPVKSILRFRAACRSWDAMLSSEEFGQLYA
>Os_F0403 | LOC_Os02g58040.1|13102.m06719|protein
DRLTTLPNDVLLNILERLDTADDIRACTLCKRMTKLPAEL
>Os_F0404 | LOC_Os03g06100.1|13103.m00666|protein
DRLSSLPDEILILILDKLDARTTITTTILSKRWLNLPRRSHTCY
>Os_F0405 | LOC_Os06g10300.1|13106.m01115|protein
QDMQNMIFSKLPLKETVRTSVLSSKWRHLWKISPKLRFD
>Os_F0406 | LOC_Os08g05480.1|13108.m00536|protein
RVGDLPEACLADVIALTSPRDACRLAAVSPSFRAAAESDAVWDRFLP
>Os_F0407 | LOC_Os08g28940.1|13108.m02988|protein
DRISELPNDLIHHIMSFLSMKEAVRTSVLSHWW
>Os_F0408 | LOC_Os10g04590.1|13110.m00372|protein
RLLLTLPDEVLEEIFLRLDALPDLARASAACATFRRLITARAFLRRLHS
>Os_F0409 | LOC_Os10g10410.1|13110.m00937|protein
AALDYRLLAHILLRLPSPAALARAATVCRRWRRVASSPTFLRLFRQ
>Os_F0410 | LOC_Os12g27790.1|13112.m02826|protein
SSSPALPLDIVVEIAERSDPITLLRCAAACKHLRRVISGEGFRRDLRL
>Os_F0411 | LOC_Os12g34310.1|13112.m03498|protein
DLISGLSDDVLLLILGFLPAASDVARTSVLSTRWRHLWALSP
>Os_F0412 | LOC_Os05g46380.1|13105.m04946|protein
NRIDDLTDDLLLIILRRLDTRSALATAALSRRWSGLARA
>Os_F0413 | LOC_Os11g42280.1|13111.m04200|protein
DRLSALPDDLLLRVLHFANAVEAASTSLLSRRFGALWRSSG
>Os_F0416 | LOC_Os06g43740.1|13106.m04584|protein
DLISKLPDDILVPILSMCPYADAERAAAVSRRWQHLHTRLPNVRFS
>Os_F0418 | LOC_Os07g06670.1|13107.m00641|protein
MDILNRIISLLPLKEAARTSVLSNHWKNIWCSRESLVFRFY
>Os_F0419 | LOC_Os12g39520.1|13112.m04102|protein
LPWGDLPADLLGLVLLRLPSLPDRVRLRAVCRSWRAG
>Os_F0420 | LOC_Os01g71430.1|13101.m07779|protein
VCFSDLPPEALDDIARCAGPLDNVVCSAVCRPWRRALKTTRLRTLE
>Os_F0422 | LOC_Os04g35990.1|13104.m03520|protein
DRLSSLPDALLHAVMSSLPARQMVQTCVLSKRWVHLWRSVPSLNLDSR
>Os_F0423 | LOC_Os07g36300.1|13107.m03731|protein
DRISSLADALLHHILVFLPVVEAIRTCVLSRRWARVWTGLPRLRLDD
>Os_F0424 | LOC_Os12g33830.1|13112.m03449|protein
MISELNDDVLLHILCFLPSATDVARAAVLSQRWRRLWALAPELH
>Os_F0425 | LOC_Os07g23890.1|13107.m02355|protein
WSDDLTPDLVSRVADCCPVKDYASCRAVCRAWRSALPSLASRP
>Os_F0426 | LOC_Os03g26840.1|13103.m03136|protein
MELLCDDLLDSILLRLDSPVCLIRAASVCKRWRRVVAADD
>Os_F0427 | LOC_Os08g24140.1|13108.m02475|protein
DRLSELPDDLLIRILSFAPVKQAASSTLLSRRWRL
>Os_F0428 | LOC_Os08g34890.1|13108.m03651|protein
CLWEHLPVDLLELIVSNLSLVDRIRFPTVCMAWSKVSNPI
>Os_F0429 | LOC_Os06g44500.1|13106.m04677|protein
ELIPGLPEEVAEKCLLHLPFLYHRLFRTVSSTWNRFLTVSPAKF
>Os_F0430 | LOC_Os04g36000.1|13104.m03521|protein
DRLSALPDGLLHAVMSFLPARQMAQTCVLSKRWVHLWRSVPSLNLDIR
>Os_F0431 | LOC_Os07g13930.1|13107.m01447|protein
DRFAALPDGVLARIVSMLPYWDVIQLSAVCASWRRL
>Os_F0432 | LOC_Os07g18710.1|13107.m01959|protein
DQIGRLPDCLLTTILSLLPLDAAARTTALSRRWRSLWPSAPLRLHDSD
>Os_F0433 | LOC_Os09g32870.1|13109.m03290|protein
LDLPEEIWCHIHSLMAFKDAARATCVSRAFHRSWQCHPNLIFCI
>Os_F0434 | LOC_Os05g43490.1|13105.m04580|protein
DHFDRLPDPLLLVIFNRIGDVKALGRCSLVSRRFHDLVPLVDSV
>Os_F0435 | LOC_Os11g10330.1|13111.m01094|protein
TGDLPDGILHHILGSLPARDAARTCVLARRWRHLWKFAT
>Os_F0436 | LOC_Os11g14140.1|13111.m01446|protein
ELIPGMPDDVAVDCLARVPHGAHRAMRRVCRGWRSAAATPAFAM
>Os_F0437 | LOC_Os11g33210.1|13111.m03248|protein
DRLSSLSDGVIGHILSFLPAKEAARAAVLSSRWRHTFAAVH
>Os_F0438 | LOC_Os03g46720.1|13103.m05028|protein
ALQLHGDVLGEVLRRLAPRWLAACRCVCKAWRDAIDGGGLLRADL
>Os_F0439 | LOC_Os07g17460.1|13107.m01832|protein
DLISRLPDAVLGDIISRLPTKDGGKTRALSKRWRPVWRTAPLNLD
>Os_F0440 | LOC_Os08g10340.1|13108.m01101|protein
PVIPEDVVIEILARVPDPTSLFRCAAACKRWLRLIADQALLRRRW
>Os_F0441 | LOC_Os02g56840.1|13102.m06531|protein
CEIARLPEELLSAAISRASPRDACHAAAVSPAFRAAADSDAVWASFLP
>Os_F0442 | LOC_Os06g06600.1|13106.m00681|protein
VRLEDLPWDLVVYKILSKLPLKEAAKTSVLSTKWRCIWLTCPRLCFD
>Os_F0443 | LOC_Os03g12190.1|13103.m01387|protein
DRISALPDDLLHVILSILGDATMVTRTAVLSRRWRRVWTHAQKLSFV
>Os_F0444 | LOC_Os05g45870.1|13105.m04879|protein
NPWTFLPEDIWYHIHSLLPLKDAARTACVSHTFLRSWRYRPNLVFSD
>Os_F0445 | LOC_Os02g17180.1|13102.m01918|protein
RDWSSLPEDLLLLILERLRWSSHPSVAAVCSPWCSAVPP
>Os_F0447 | LOC_Os11g15620.1|13111.m01613|protein
DHISALPDELLQYLLSFIPSREAVQTCVLSQRWRHQWKYVPALRI
>Os_F0448 | LOC_Os09g15460.1|13109.m01464|protein
MDLPDDLVELILLRLASTVYLIRAASTCKQWRRIVAAADA
>Os_F0449 | LOC_Os03g11790.1|13103.m01333|protein
SQPDLPEDIWRHIHSLLSLQDAARAACVSRAFLCLWRCRPHLTFS
>Os_F0450 | LOC_Os05g46300.1|13105.m04936|protein
DRISDLSDDVLLLILRRLDTRAALAAAMLSTRWA
>Os_F0451 | LOC_Os08g24190.1|13108.m02481|protein
DHLSGLPDDVLRHIISLLSAKEGGATAVLSRRWRPLWRQAG
>Os_F0452 | LOC_Os02g21110.1|13102.m02366|protein
SIIPGLPDDVAAVILCLLTFPDQSRLRATSRAWRLLLSAATLLPLR
>Os_F0453 | LOC_Os08g09650.1|13108.m01015|protein
RDWAELPVDAILQVFRWLDHVDILMGAGLACQSWRAAARDEPALWRRID
>Os_F0454 | LOC_Os05g45990.1|13105.m04895|protein
DRLSALPDDLLLLVLRRLDTRAALATGMLSRRWTNLPHEL
>Os_F0455 | LOC_Os09g15560.1|13109.m01474|protein
TVQDVPDHVLEMILLRVDSSACLVRAAASCRRWRRVVADAAFLHSFRT
>Os_F0456 | LOC_Os08g16670.1|13108.m01783|protein
DELMSLPTDVLDIILARIPFDLLVRTCCLSHAWRRRWESVRYLDIRL
>Os_F0457 | LOC_Os09g16810.1|13109.m01606|protein
AVNELPDELLESVFLRLASPICLVRAASTCRRWCRVVADAGFLRLYRS
>Os_F0458 | LOC_Os11g39559.1|13111.m03908|protein
SDWAELLEDVLLIIMERLDIPDLIRSSAVCASWCAASTAVRRARF
>Os_F0460 | LOC_Os02g56810.1|13102.m06528|protein
CEIARLPEELLSAAISLTAPRDAFRAAAVSRAFRAAADSDAVWASFLP
>Os_F0462 | LOC_Os07g36910.1|13107.m03790|protein
VILTDDLLEEIFIRLDTPADLARASSSCPPFRRVITDPSFLRRYRA
>Os_F0463 | LOC_Os01g71440.1|13101.m07780|protein
VSFSDLPPEALDDIARRAGALNNVVCSAVCRPWRRALKTTRLRLLKR
>Os_F0464 | LOC_Os08g09590.1|13108.m01009|protein
RDWSELPMDAFSVIFAKLGAIELLMGAGLVCHSWLHAAKLPHLWQCV
>Os_F0465 | LOC_Os07g35070.1|13107.m03583|protein
TIDLVVDILRRLPVRSVCRSKGVCPYWRDLIADHDHRKKL
>Os_F0466 | LOC_Os12g27750.1|13112.m02822|protein
SSRGLPIDVIVEIAERSDPITLLRCAAACRQLRRAISGEGLRRELR
>Os_F0467 | LOC_Os01g34220.1|13101.m03445|protein
MDWASLPADLLFSISSHLREPEDFVRFRAVCPQWRAAVSHKEHAFFQ
>Os_F0468 | LOC_Os10g10390.1|13110.m00935|protein
AELDDRLLAVILLRLPSAAALARAATVCRRWRRVASSPTFLRLFRR
>Os_F0469 | LOC_Os01g71450.1|13101.m07781|protein
VCFSDLPPEALDDIARRAGALNNVVCSAVCRPWRRALKTTRLGLLKQ
>Os_F0470 | LOC_Os10g05590.1|13110.m00480|protein
SLPPAEDLLFEILLRLPPDPDCLHRAALVCRRWGRLIHGPAFLPRL
>Os_F0471 | LOC_Os01g36940.1|13101.m03747|protein
MMEQLVPEITTHALSYLDYTSLCRLSMTNSAMRRAANDDGAWKALYH
>Os_F0472 | LOC_Os11g29710.1|13111.m02870|protein
DVFDRLPDDIVLVVLSRLAANAASPADVASAALTCRRFRELATHPAVLSRAS
>Os_F0473 | LOC_Os02g03660.1|13102.m00354|protein
RSWSDLPVEIAGEILGRVPSFADRARFSSACRQWRLAAAELH
>Os_F0474 | LOC_Os09g39000.1|13109.m03904|protein
ELLVDEILTRLPIAAAVRFRAVCRQWNAALTSDHFILAHR
>Os_F0475 | LOC_Os02g27400.1|13102.m02977|protein
EDMVTEILVRLPVKSLLRFKPACRAWQAIIDDPVFIRAHLR
>Os_F0476 | LOC_Os01g56390.1|13101.m05967|protein
DQFERLPDEVLLDVFGRIGDVKALGRCALVSRRFHALVPLVDSVFVR
>Os_F0477 | LOC_Os02g06470.1|13102.m00711|protein
SSWRDLPLDIAGEVLRRLPSYADRICFGATCRSWRTSAREHR
>Os_F0478 | LOC_Os02g18614.1|13102.m02086|protein
DDDLLREIILRLAFPTDLVRAAAVCRRWLRVASAPAFLRRYR
>Os_F0480 | LOC_Os10g10420.1|13110.m00938|protein
AFSDVPDSVLANVFTRFPDAADLVRCAATCRRWSRVITDAAVLLCRSL
>Os_F0481 | LOC_Os01g34270.1|13101.m03450|protein
MDWASLPADLLFSISSHLREPEDFVRFRAVCPQWRAAVSHEEHAFF
>Os_F0482 | LOC_Os02g21240.1|13102.m02380|protein
RDWAEMPSDALAAVFGKLDVTDLLVGAGVVCRAWRRLAAIDPTLWRRV
>Os_F0483 | LOC_Os05g46320.1|13105.m04938|protein
DRISALSDDVLLLILRRLATRAALATAMLSKRWARLLRWLDTLDF
>Os_F0484 | LOC_Os02g05700.1|13102.m00627|protein
SDLFLLSDEVLCQKILSRLSPRDIASVNSVCKRLYHLTRNDDLWRMVCQ
>Os_F0485 | LOC_Os04g40330.1|13104.m03921|protein
NSIPYLPEDILSRIHSFMSMREAARAACVSRAFLRSWRCHPNLIFN
>Os_F0486 | LOC_Os06g07000.1|13106.m00725|protein
PHVERLPADLLAHVLSLLPSFHDLSMAGGVSRRWRRAVERSLAGRRRMS
>Os_F0487 | LOC_Os07g03090.1|13107.m00244|protein
PELMDDVVEEILLRLPLDDPSCAARASAVCKHWSHLLADAGFLRRYR
>Os_F0488 | LOC_Os08g40640.1|13108.m04347|protein
IPDDILFSEILVRLPAKCLVRFQSVCKLWRATIISTSFARRHLE
>Os_F0489 | LOC_Os11g33180.1|13111.m03244|protein
DRLSALSDGVIGHILSFLPAKEAARAAVLSSRWRHTFAAVH
>Os_F0490 | LOC_Os08g09220.1|13108.m00967|protein
RDWSELPVDALSVVFAKLGAVEVLMGAGLVCRPWLDATKLPHLWRCVD
>Os_F0492 | LOC_Os04g32460.1|13104.m03107|protein
TYFPEEVVEHIFSFLPAQRDRNTVSLVCKVWYEIERLSRRGV
>Os_F0493 | LOC_Os04g49360.1|13104.m05038|protein
SGWAQLPDDLLDNVAQRTAGIKDYVRLRAVCKSWRSFLRPRSRPPWLML
>Os_F0494 | LOC_Os06g11630.1|13106.m01262|protein
RCWDELLPDALGLIFRKLSLKDVLTVVPRVCKSWGRVVAGPYCWQEIDI
>Os_F0495 | LOC_Os07g07520.1|13107.m00736|protein
DPVDVLGEEVMGRVMELLDARSVARCTAVSRAWRGVAADDRLWAPKCA
>Os_F0496 | LOC_Os02g46690.1|13102.m05242|protein
DPFEQFPEAVLGLIVSKLPFRSAVAASAISRRWRGVAA
>Os_F0497 | LOC_Os05g03210.1|13105.m00303|protein
QWSDLPSELTEDIASRLLGYDVAEYLRFRAVCKAWRECTPHPRELDSRF
>Os_F0498 | LOC_Os08g09480.1|13108.m01000|protein
RDWSELPVDVLSVVFAKLGAAEILMGAGIVCSSWLHAAKLPHLWRCVDI
>Os_F0499 | LOC_Os11g38200.1|13111.m03749|protein
RSWADIPADIIGVVVGRLPSVEDRARLRSVCQAWRAAARLHRPP
>Os_F0500 | LOC_Os12g33210.1|13112.m03387|protein
MEDLPDALIGEIVKRVSSTSDLSSLSLVSKRLYKIEAESRHTIHIS
>Os_F0501 | LOC_Os07g12590.1|13107.m01303|protein
DLLSALPDDVLHLILLRLRSAAAAARTSVLARRWRSLWTTLPELRF
>Os_F0502 | LOC_Os11g38230.1|13111.m03752|protein
GPWNDLPGDLLGLVLGHIPCAAGRARVRSVCSSWRNAAAIQRPPR
>Os_F0503 | LOC_Os03g43060.1|13103.m04631|protein
QLLSDDALADVLARLAPRWLAVSRCVCKAWRAVVDTRHLLRTDLL
>Os_F0504 | LOC_Os09g15440.1|13109.m01462|protein
MHLSDELVESVLLRLDSTVSLIRAASTCKPWRRIVADAGFLRRFR
>Os_F0505 | LOC_Os11g38100.1|13111.m03738|protein
QCWETLPEDLLVTVFCQLEIPDLLRSGAVCASWHAAYRTFRRLR
>Os_F0506 | LOC_Os03g04270.1|13103.m00434|protein
SALPSAVLATILSRLDVRSLVAASAACRCLRSCASHALSFLPSFH
>Os_F0507 | LOC_Os06g39370.1|13106.m04081|protein
ELIPGLPEEVARECLIRVGFDQLPAVRRISRQWKAEVESPAYNRLR
>Os_F0509 | LOC_Os02g19200.1|13102.m02147|protein
GDLLREILLRLAHPTFLVRAALVCRRWLRHASDRAFLRRFA
>Os_F0510 | LOC_Os06g02400.1|13106.m00162|protein
GWADLPDDLLQCVLALLSSPSDLAAFIATCPNWHAAFRSAKSTLRTT
>Os_F0511 | LOC_Os11g09630.1|13111.m01012|protein
VGALPDEVLHHMLSFLPARDAVQTCVLAHRWRDLWKSATGLR
>Os_F0512 | LOC_Os11g32940.1|13111.m03216|protein
LQFDDIPEDVVFLIIRLLSLTNAARVSMVSQKWLQSWRLYPNLEFTS
>Os_F0513 | LOC_Os10g17940.1|13110.m01474|protein
PLHDEVLLLVFAECSLETDDLVRCAATCRRWRRLVAGDAEYICR
>Os_F0514 | LOC_Os02g15160.1|13102.m01688|protein
DDDLLAEILLRLPPRPSSLPRAAAVCARWRRLVTADPAFLRRFR
>Os_F0515 | LOC_Os04g19750.1|13104.m01815|protein
DRLSALPDGILVRVLSHLGSVDAASTAALSHRWRHI
>Os_F0516 | LOC_Os06g04980.1|13106.m00466|protein
IEIPDLPEDIWRLIHSLMPMRAAARAACVSRSFLSSWRCHPNLNFSS
>Os_F0517 | LOC_Os02g30210.1|13102.m03295|protein
ALIPGLPEDLAKICLALVPRSQFPVMGSVSKRWMSFLESKEFIAV
>Os_F0518 | LOC_Os04g40370.1|13104.m03928|protein
NSIPDLPEDILFRIQSFMSMREAARAACVSRAFLHSWRCHPNLIFN
>Os_F0519 | LOC_Os01g55210.1|13101.m05810|protein
DRISTLPDELLSKVVSHLPVKDVARTT
>Os_F0520 | LOC_Os06g47100.1|13106.m04987|protein
DPMVVIPDDAVLRIISFLPLESAIRTTVLSKEWLRLWKEDWGQKS
>Os_F0521 | LOC_Os07g02760.1|13107.m00204|protein
DRLSALPDDLLVQVLLRIGGTTAAARTSVLSRRWRSLWCLLPEL
>Os_F0522 | LOC_Os09g32600.1|13109.m03253|protein
SVPTLPEDIWCHIHSLMPMRDAARVACVSRAFLSSWRCHPNLTFN
>Os_F0523 | LOC_Os07g36530.1|13107.m03751|protein
DYISGLPDDLLHNILLRLRSTAAAARTSVLSRRWLRVWAHLPDLEH
>Os_F0524 | LOC_Os12g40140.1|13112.m04172|protein
SSWSELPADLIGQVLLRLPSLADRVRLRAACRPWRTDAKRQ
>Os_F0525 | LOC_Os07g12560.1|13107.m01297|protein
DRLSALPNDVLHLILLRLRSAEAAARTSVLARRWRHVWATLPELRFRMD
>Os_F0526 | LOC_Os10g04370.1|13110.m00350|protein
PRLTSLPPDLQEDILRRLAVEDIAAMYFTCTGLRDLIAGSEVLNNNFQ
>Os_F0527 | LOC_Os10g05500.1|13110.m00469|protein
TVPDELHLEIMVRLPALPQALARASAVCPEWRRVVRDAAFLRRHRE
>Os_F0528 | LOC_Os02g44990.1|13102.m05041|protein
DRWTQLPPELLPLICKKLPDSADFVRFRTVCSAWRDAAPLSD
>Os_F0529 | LOC_Os07g02290.1|13107.m00152|protein
DRISALPDDLLCSILLRLGSTPAAGQTSLLSRRWRRLPSKLPRLLF
>Os_F0530 | LOC_Os08g38360.1|13108.m04070|protein
AICDDVVRNIFARLPARDAVASMALSWHHRRLITSPDFVRLHCR
>Os_F0531 | LOC_Os11g09510.1|13111.m01000|protein
DRLSALPDDILHTLLSLLPAHEAVRTCALGRRWRDVWRSAP
>Os_F0532 | LOC_Os03g02550.1|13103.m00217|protein
GLGELPELCAAEVLLHLDAPEICRLARLNRAFRGAAAADFVWEAKL
>Os_F0533 | LOC_Os02g18630.1|13102.m02088|protein
DDDLLREILLRLAFPTTLVRAALVSSRWLGLASDSSFLRRFRA
>Os_F0534 | LOC_Os07g36830.1|13107.m03782|protein
PPVAALTNDLIAEIFLRLPTPEDLVRASAACVSFRRLVTTDRSFLRRFR
>Os_F0535 | LOC_Os10g17930.1|13110.m01473|protein
LHDEVLLLVFAASSLDLHDLVRCTATCRRWRRLVTGNAEYICRS
>Os_F0536 | LOC_Os02g21260.1|13102.m02382|protein
PEWADLPVDAVLAVFERLGAAEVLMGAGVVCRSWLRAATREPRLWRRVD
>Os_F0537 | LOC_Os07g04750.1|13107.m00419|protein
VDVLNEDMVTEILLRPPPEDPALFARLQLVCKQWHAILGDPCFIRLLR
>Os_F0538 | LOC_Os09g15540.1|13109.m01472|protein
TSVNDVPDEVLELVLLRLGDSLALLRAAAACKRWRRLVADAGFLARFRS
>Os_F0539 | LOC_Os01g28520.1|13101.m02957|protein
PSIDSLNDDVLEEILVRLPCIASLARAACACARLRAIASSWAFLRRFRT
>Os_F0540 | LOC_Os04g40910.1|13104.m04000|protein
VPHEGMLFALDYLGLRDILSVERVCKTLHSAVRNEPLLWKSIH
>Os_F0541 | LOC_Os07g47650.1|13107.m05087|protein
SLIPALPDDLAIHCVALLPRAAHPSLALVSRAFHTLLCRDPG
>Os_F0542 | LOC_Os08g24830.1|13108.m02546|protein
YHLPDLALEIVLSHLQSLADRASFRGVCRQWAAVWRDQWPRT
>Os_F0543 | LOC_Os08g36960.1|13108.m03886|protein
SSWGAICDDVVRNIFARLPARDAVASMALSRHHRRLIASPEFARLHCR
>Os_F0544 | LOC_Os03g20500.1|13103.m02460|protein
DHFDRVPDSLVLLIFNRLADARSLGRCSAVSKRFNSLVPLVDDACL
>Os_F0545 | LOC_Os05g02550.1|13105.m00224|protein
PDHLLVDEILTRLPIAAAVRLRAVSRDWNAALTSDYFILAHR
>Os_F0547 | LOC_Os08g09700.1|13108.m01021|protein
DMISKLPNDLVQHIMSFLSMREAVRTSVLSHWW
>Os_F0548 | LOC_Os09g27090.1|13109.m02630|protein
DALISLPPDVLDGVLTRLGLRDAVRTSALSRAWRRR
>Os_F0549 | LOC_Os02g45320.1|13102.m05083|protein
TSLGDMPESCVAAVLLYLDPPEICQVARLNRAFRGAASADCVWAGKL
>Os_F0550 | LOC_Os08g33140.1|13108.m03449|protein
PHAALLLSLAYLPLRELLSCAGACRRLRDAVAGDPLLWRRVA
>Os_F0551 | LOC_Os02g52130.1|13102.m05938|protein
RCWEELLPDALGLVFRNLPLREVLTVVPRVCKSWSRVVAGPYCWQEIDI
>Os_F0552 | LOC_Os04g30810.1|13104.m02929|protein
DGLSVLPDELLLVILGRLDTRTALAAAALSRRLDRLAREIPA
>Os_F0553 | LOC_Os04g48270.1|13104.m04910|protein
TSLGDMPESCVAAVLLYLDPPEICKVARLNRAFRGAASADCVWAAKL
>Os_F0554 | LOC_Os05g40610.1|13105.m04297|protein
SPWRDLDADVLGFILKRLPCLVDRRRMARVCRNWRVAVKPEQP
>Os_F0555 | LOC_Os12g34300.1|13112.m03497|protein
DIISDLTNDVLLIILGLLPAARDVVRTSALSTRWRHLWTRAPALRF
>Os_F0556 | LOC_Os01g52970.1|13101.m05549|protein
DYISNLPENVLVTILSLLRLDEAARSTVLSTRWRHLFPYTLLDFRA
>Os_F0557 | LOC_Os11g36350.1|13111.m03557|protein
RDWSGLPEDLLLTAMEAMQLPDLVHSGAVCRSWHSAFATFRRLGLR
>Os_F0558 | LOC_Os02g16760.1|13102.m01875|protein
TLISDLPPELLPCIAGHLHAAVDVVRFHAVCREWRDALRYLPRRPSFLP
>Os_F0559 | LOC_Os03g41290.1|13103.m04447|protein
DDDFLPEILLRLSPRTYDPARLVRVSAVCKAWRRVLADPSFSGR
>Os_F0560 | LOC_Os05g43850.1|13105.m04625|protein
ERWSRLLPELLTEIMRRVDAGAERWPPRRDVVACACVCRRWRDAAVSVVRPPLEC
>Os_F0561 | LOC_Os10g04610.1|13110.m00375|protein
LLLTVLPQELVVEILIRLDDLADLARAASACRALRRLITSRAFLRRVH
>Os_F0562 | LOC_Os09g27100.1|13109.m02631|protein
RGIPELPWELQDAILARLPLRDAARSSVLSSSWGRSWRHLGELDF
>Os_F0563 | LOC_Os01g56750.1|13101.m06015|protein
PPWADLTDAVVREIANRLPCVYNRVHLAGVCRPWREHLERLPPLL
>Os_F0564 | LOC_Os11g41860.1|13111.m04156|protein
RDWSELPADVLSVVFAKVGAVEVLAGAGLACRSWLDAARVPELWRAVD
>Os_F0565 | LOC_Os04g50200.1|13104.m05140|protein
GGMCDDVLRNIFSRLPARAAVACTALSKHHRRLVTGAEFRRLHLL
>Os_F0566 | LOC_Os08g03300.1|13108.m00282|protein
RGWGDLPPDLLALIADGLTIKAYTRVRAVCTAWRAAIPA
>Os_F0567 | LOC_Os12g34240.1|13112.m03491|protein
DLISELNDDVLLRILGLLPSARDVARTAVLSKRWRHLCGIAPCLRFDV
>Os_F0568 | LOC_Os12g27810.1|13112.m02828|protein
SSPALPLDMVVEIAERSDPITLLRCAAACRHLRRVICGAAGFSR
>Os_F0569 | LOC_Os12g34200.1|13112.m03487|protein
DLISELDDDVLLHILGFLPSARDVARATVLSRRWRHLFGIAPRLRFD
>Os_F0570 | LOC_Os01g71460.1|13101.m07782|protein
VDWSDLLPVILEDISQRVHGDDRAVFAAVCKSWRRAASAAGPRLSRHS
>Os_F0571 | LOC_Os01g34630.1|13101.m03495|protein
KSWSDIPADIAGLVLRLLPAHADRARFAAVCPQWRATARQRPLPP
>Os_F0572 | LOC_Os10g37570.1|13110.m03409|protein
MDWSSLPADLLLAVFARLPRDADRARFRAVCAGWGAAAASWRPRPWFV
>Os_F0573 | LOC_Os05g46160.1|13105.m04914|protein
RWAYLSEDLLDDIVRRLPCEVDRLRMSHVCRSWRVALTKAEP
>Os_F0574 | LOC_Os11g36450.1|13111.m03571|protein
LRPLPDDVLLDVLGLLAARDLARLSAASRALYVVASHDPLWRALVL
>Os_F0575 | LOC_Os08g38330.1|13108.m04067|protein
SVCDDVVRNIFARLPARDAVASMALSRRHRRLITGEEFRRLHCR
>Os_F0576 | LOC_Os04g52830.1|13104.m05427|protein
CFFPGLHDDLAQDCLAWASRSDYPSLSCLNKKFNLLINSGYLYRLRRK
>Os_F0577 | LOC_Os01g45650.1|13101.m04684|protein
PHQILPDDLVLEIIARSSPATIIRCGAISKPLRRRILHPAFLRRLR
>Os_F0578 | LOC_Os07g37400.1|13107.m03847|protein
SLLESLPQDVLIKVLCKVNHSDLRPLLLVSKQVSEA
>Os_F0579 | LOC_Os07g36370.1|13107.m03737|protein
DHLSDLSNDILAKILGHLRDIRNVATTAVLSRRWLDLWTHVDIIVLQY
>Os_F0580 | LOC_Os09g28120.1|13109.m02770|protein
DMNAVPDGVVQHVLSMLSNVRDVAACACVCRRWRECVPYLPAL
>Os_F0581 | LOC_Os10g03680.1|13110.m00282|protein
STLSDLPEGVLHHIMSFLDSRQAVQICSQAWDANNRKFCHII
>Os_F0583 | LOC_Os11g38120.1|13111.m03740|protein
ADWTRLPEDILVTVFCQLEIPSLLLSGAVCASWHAAYRTFRRLR
>Os_F0584 | LOC_Os05g41130.1|13105.m04360|protein
DQFDRLPDSLVLVILNNVEDVRSLGRCSAVSKRFYGLVPLV
>Os_F0585 | LOC_Os06g05590.1|13106.m00547|protein
SSWADLQPELLGLVLTRLPSLADRVRLRAVCRPWRSNARLQPL
>Os_F0586 | LOC_Os08g25650.1|13108.m02636|protein
VKLEDLPEDVLCSILSKLPPKESRTK
>Os_F0587 | LOC_Os08g43530.1|13108.m04716|protein
ISLPEDQVFEMLTRVSLDDLAACRQVSTRWRRLTYEPAFAPLHCR
>Os_F0588 | LOC_Os10g04020.1|13110.m00321|protein
PTFMSLPDDVKAAILARLPDGDDLARAECTCAGLRRLVADRDRDA
>Os_F0589 | LOC_Os12g33230.1|13112.m03389|protein
LSLEDLPDALLAEIVKRITNTSDLKSISLVSKRLYTIEAEQR
>Os_F0590 | LOC_Os01g33490.1|13101.m03376|protein
AWDALPEHLQERILSLLPLTALLPVAAASRALRRLLRSRAFHALL
>Os_F0591 | LOC_Os01g72310.1|13101.m07877|protein
GIWSVPDDVLYKVLVRLKPRDLIRVAAACHHLRNLSASIMPCMK
>Os_F0592 | LOC_Os12g34290.1|13112.m03496|protein
DMISGLTEDLLLIILGFLPAARDVVRTSALSTRWRNLWTLAPALRF
>Os_F0593 | LOC_Os05g01620.1|13105.m00103|protein
DRLSALPDEILIDILQRLQLPTAARTTTLARRWTHLLQSMNHLEIDV
>Os_F0594 | LOC_Os12g37110.1|13112.m03808|protein
DLISRLPDDILTGIITLLPTKDGACTQMLSRQWRPLWQSAPLNLEA
>Os_F0595 | LOC_Os01g41340.1|13101.m04238|protein
DRISQLPAELLQDVVSRLPAADGARTTALSRPWARIWGSVPLVLDDA
>Os_F0596 | LOC_Os09g39190.1|13109.m03924|protein
PPWADLPFDLLADISRRLHATADFARFHAVCKSWRRTLPPHPPTF
>Os_F0597 | LOC_Os04g39660.1|13104.m03847|protein
RRWADLPPDLLCRVGDRLDLKCYASARGACTAWRSALSPA
>Os_F0598 | LOC_Os07g33400.1|13107.m03394|protein
TTIHSLGDDLLLAVFLRLPSLAALVRAALACRAWRRAVASSPAFRARFR
>Os_F0599 | LOC_Os09g15550.1|13109.m01473|protein
TTVEDVPDHLLEVILLRLDSSVSLLRAAAACTRWRRVVADAGFLRSFRS
>Os_F0600 | LOC_Os04g31120.1|13104.m02964|protein
ALIPGLPEDLAKVCLALVPRSYFPVMGAVSKSWMSFIGSKEFIAV
>Os_F0601 | LOC_Os09g37110.1|13109.m03674|protein
LDLLRLILRRLDTRSALATAALSKRWPHLSRHLPALDFR
>Os_F0602 | LOC_Os02g21230.1|13102.m02379|protein
MAWAELPKECLAGILRYLPCLPDKAMFSGVCRRWRSVASAHL
>Os_F0604 | LOC_Os05g39300.1|13105.m04137|protein
DRLSALSDGVIGHILSFLPANEAARAAVFSPRWHHTFTAVHT
>Os_F0605 | LOC_Os07g36840.1|13107.m03783|protein
RQLDALPDDLLAEVLIRLPSLADLGRACASCASFRRVVTDRAFLRRAR
>Os_F0606 | LOC_Os07g45010.1|13107.m04740|protein
DRLSNLPDDILLDILARLNIKFLHAPAFSS
>Os_F0607 | LOC_Os04g30200.1|13104.m02864|protein
MERLSEELIIEILKRITRTSDLNSLSLVSKQLYAI
>Os_F0608 | LOC_Os01g56740.1|13101.m06014|protein
PPWADLADAVVREIANRLPCVYDRVHLAGVCRPWRESLERLPPLHP
>Os_F0609 | LOC_Os01g59690.1|13101.m06347|protein
DQFDCLPDPVVLLILNKLEDVRSLGRCAAVSKRFSGLVPLV
>Os_F0610 | LOC_Os02g18720.1|13102.m02097|protein
NDDLVGEILLRLAFPTTLVRAALACRRWLRVASDPSFLRRFRE
>Os_F0611 | LOC_Os04g33400.1|13104.m03233|protein
DYISELPDALLSVIFSLLGTAEAARTAALSTRFRGVWAATPLRLDDLD
>Os_F0612 | LOC_Os06g05620.1|13106.m00550|protein
SAWSDLRPELLDIVLHRLHSLADRIRFRAVCRPWRHIALAQPLPP
>Os_F0613 | LOC_Os06g44920.1|13106.m04722|protein
AWSDLPADVLITILEALDIVDLVRAGAVCQWWNTSSAYVRGLHHL
>Os_F0614 | LOC_Os08g16710.1|13108.m01787|protein
MLMALPPDILDDRILALLPFDKLVRTSCLSRAWRRRWESVRNLEIEL
>Os_F0615 | LOC_Os01g05880.1|13101.m00574|protein
IIAALPEDVLLQVLSRVASVKSLFMLAATCRRWLRRFTDRAFLLDL
>Os_F0616 | LOC_Os01g22480.1|13101.m02383|protein
VDWSQLPADLLVCIFGVLEVPDVFSSGVVCRAWHASFLEAR
>Os_F0617 | LOC_Os05g02570.1|13105.m00227|protein
PDHLLVDEILTRLPIAAAVRLRAVSRDWNAALTTDHFILAH
>Os_F0618 | LOC_Os06g05580.1|13106.m00545|protein
SSWADLQMDILGLVLRRLPSLADRVRLRAVCRPWRSNAQ
>Os_F0619 | LOC_Os06g02100.1|13106.m00123|protein
WPGLMDSMLHQIIALLSSFQDLLAFSGTCRSWRAALSSFPSIYTFT
>Os_F0620 | LOC_Os04g24820.1|13104.m02326|protein
DEDLLGEILLRLESHDHLVAVAIVCKHWLRVASGELFLRRFR
>Os_F0621 | LOC_Os11g38180.1|13111.m03747|protein
CCWSWLPEDVLLTVMGFMEVPDVVRSGAACSAWRAAAAAFRRLRLST
>Os_F0622 | LOC_Os06g02340.1|13106.m00153|protein
VWPGLLESLLHQIIALLSSFQDLLAFSATCHSWRAALSSFPSVYTFN
>Os_F0623 | LOC_Os08g03320.1|13108.m00289|protein
RGWEDLPPDLLVHIAGGFSIQAYTRLRGVCAAWRDALRPPSPSLL
>Os_F0624 | LOC_Os06g40360.1|13106.m04195|protein
PSLDALPDECLFEILRRVKGARARCASAAVSRRWLALLGGIR
>Os_F0625 | LOC_Os07g25800.1|13107.m02553|protein
DCPELPPDTLRLIWASLPIKSRVRARAVCAAWSSALPDKIDHFPWLL
>Os_F0626 | LOC_Os05g46150.1|13105.m04913|protein
RPWPHLSDDLLYEIVRRIPCEVDRLHMSRACRSWRVALTKTEP
>Os_F0627 | LOC_Os11g05590.1|13111.m00545|protein
SPWSDLPPELAGLVFCRLLSHGDRRRFRAVCSDWRLAAREQV
>Os_F0628 | LOC_Os02g51350.1|13102.m05836|protein
TLISSIGRDNSISCLARCSRSDYGSIASVNRNFHSLVRSGELYKERRQ
>Os_F0629 | LOC_Os10g04600.1|13110.m00373|protein
LLLTILPEELVVEILIRLTDLADLARAASACKPLRRLITSRAFLARLH
>Os_F0630 | LOC_Os04g25840.1|13104.m02439|protein
DEDLLGEILLRLESHEHLIAAAIVCKHWLRVASGDLFLRRFR
>Os_F0631 | LOC_Os05g48670.1|13105.m05187|protein
ARKDLVSCACVCRRWREAAAAVVR
>Os_F0632 | LOC_Os09g15570.1|13109.m01475|protein
TTLDDIPDTLLKHVLVGLSSPVCIVRAAATCRRWRRIIARSDYTRA
>Os_F0633 | LOC_Os03g56510.1|13103.m06166|protein
TILPDDLMPEIAVRSDIVSIVRCAATCKSLRGRILEEEFCRRHNN
>Os_F0634 | LOC_Os09g15590.1|13109.m01477|protein
PDLPEEMWQHIHSLMPMKDAARVACLSSAFLYSWRNRPKLSFST
>Os_F0635 | LOC_Os04g19800.1|13104.m01820|protein
[truncated: 693,676 more chars]
