# Supplementary material for: Phylogenetic Comparison of F-Box (FBX) Gene Superfamily within the Plant Kingdom Reveals Divergent Evolutionary Histories Indicative of Genomic Drift
Source: PLoS One. 2011 Jan 28;6(1):e16219. doi: 10.1371/journal.pone.0016219 (PMC3030570; doi:10.1371/journal.pone.0016219)
Supplement: File S3 — The comparison between the re-annotated transcript sequence and the original annotated transcript sequence of each FBX gene from A. thaliana using bl2seq. The re-annotated transcript sequences were obtained using CTT and similarity-based annotation pipeline as described in the Materials and Methods. (TXT) [file pone.0016219.s019.txt]

File S3. The comparison between the re-annotated transcript sequence and the original annotated transcript sequence of each FBX gene from A. thaliana using bl2seq.
Fbox_ID	Fbox_hit_length	Fbox_aligned_length	Aligned_ratio	Aligned_identity
pseudo_check=76
At_F0476	322	307	0.953416149068323	100
At_F0043	396	388	0.97979797979798	89.6907216494845
At_F0117	283	118	0.416961130742049	100
At_F0693	377	162	0.429708222811671	100
At_F0288	293	283	0.965870307167236	93.7086092715232
At_F0177	378	366	0.968253968253968	100
At_F0479	349	111	0.318051575931232	98.1981981981982
At_F0368	353	232	0.657223796033994	100
At_F0256	256	256	1	100
At_F0579	354	148	0.418079096045198	100
At_F0573	319	319	1	100
At_F0324	388	109	0.280927835051546	98.1651376146789
At_F0685	307	30	0.0977198697068404	96.6666666666667
At_F0690	304	98	0.322368421052632	85.7142857142857
At_F0682	233	148	0.63519313304721	89.1891891891892
At_F0403	420	137	0.326190476190476	98.5401459854015
At_F0367	355	147	0.414084507042254	100
At_F0075	370	145	0.391891891891892	96.6216216216216
At_F0618	548	146	0.266423357664234	100
At_F0242	295	282	0.955932203389831	100
At_F0210	313	119	0.380191693290735	79.3333333333333
At_F0166	391	105	0.268542199488491	100
At_F0296	259	86	0.332046332046332	100
At_F0063	299	96	0.321070234113712	91.6666666666667
At_F0511	285	181	0.635087719298246	100
At_F0272	387	129	0.333333333333333	100
At_F0184	357	117	0.327731092436975	100
At_F0325	482	107	0.221991701244813	94.392523364486
At_F0473	240	221	0.920833333333333	100
At_F0465	439	102	0.232346241457859	100
At_F0167	332	139	0.418674698795181	92.0863309352518
At_F0696	409	255	0.623471882640587	52.8301886792453
At_F0527	174	68	0.390804597701149	97.0588235294118
At_F0410	347	296	0.853025936599424	100
At_F0249	264	264	1	78.2608695652174
At_F0322	415	173	0.416867469879518	93.8202247191011
At_F0240	413	173	0.418886198547215	90.2857142857143
At_F0246	456	169	0.370614035087719	100
At_F0119	306	289	0.944444444444444	99.6539792387543
At_F0470	216	43	0.199074074074074	100
At_F0519	778	312	0.401028277634961	93.9102564102564
At_F0203	348	133	0.382183908045977	99.2481203007519
At_F0493	330	177	0.536363636363636	91.7098445595855
At_F0387	387	387	1	100
At_F0394	303	131	0.432343234323432	100
At_F0639	346	158	0.456647398843931	100
At_F0243	119	116	0.974789915966387	100
At_F0419	90	90	1	100
At_F0312	242	116	0.479338842975207	99.1379310344828
At_F0290	306	166	0.542483660130719	100
At_F0212	385	124	0.322077922077922	98.3870967741936
At_F0537	170	55	0.323529411764706	98.1818181818182
At_F0094	403	136	0.337468982630273	100
At_F0487	345	147	0.426086956521739	99.3197278911565
At_F0692	193	63	0.326424870466321	92.0634920634921
At_F0112	360	148	0.411111111111111	100
At_F0356	369	106	0.287262872628726	99.0566037735849
At_F0339	387	169	0.436692506459948	100
At_F0150	349	104	0.297994269340974	99.0384615384615
At_F0334	307	301	0.980456026058632	100
At_F0562	138	117	0.847826086956522	100
At_F0333	531	200	0.376647834274953	100
At_F0584	943	568	0.602332979851538	100
At_F0661	389	42	0.107969151670951	100
At_F0540	302	302	1	100
At_F0352	425	60	0.141176470588235	100
At_F0349	352	98	0.278409090909091	94.8979591836735
At_F0229	311	137	0.440514469453376	100
At_F0577	289	74	0.256055363321799	100
At_F0281	337	42	0.124629080118694	100
At_F0701	435	229	0.526436781609195	91.2663755458515
At_F0637	281	28	0.099644128113879	100
At_F0655	164	46	0.280487804878049	69.5652173913043
At_F0268	355	85	0.23943661971831	48.2758620689655
At_F0374	445	82	0.184269662921348	100
At_F0708	353	30	0.084985835694051	86.6666666666667
estop_check=21
At_F0303	377	192	0.509283819628647	100
At_F0689	243	217	0.893004115226337	99.0783410138249
At_F0376	179	172	0.960893854748603	80.7106598984772
At_F0295	307	307	1	100
At_F0576	455	271	0.595604395604396	100
At_F0497	416	412	0.990384615384615	94.279176201373
At_F0291	384	379	0.986979166666667	88.3177570093458
At_F0412	363	301	0.829201101928375	90.3614457831325
At_F0341	387	359	0.92764857881137	96.2466487935657
At_F0375	380	346	0.910526315789474	92
At_F0144	417	365	0.875299760191847	72.6829268292683
At_F0171	303	264	0.871287128712871	88.8888888888889
At_F0084	313	270	0.862619808306709	90
At_F0231	427	427	1	96.5116279069768
At_F0307	361	340	0.941828254847645	82.3244552058111
At_F0087	249	249	1	100
At_F0185	344	300	0.872093023255814	91.4634146341463
At_F0118	291	229	0.786941580756014	100
At_F0382	415	406	0.978313253012048	94.6386946386946
At_F0045	279	279	1	59.8445595854922
At_F0625	362	357	0.986187845303867	96.7479674796748
pep_check=537
At_F0073	382	369	0.965968586387435	100
At_F0023	378	378	1	100
At_F0028	400	395	0.9875	100
At_F0592	347	340	0.979827089337176	100
At_F0447	457	457	1	93.8730853391685
At_F0535	380	323	0.85	100
At_F0238	452	451	0.997787610619469	100
At_F0654	492	182	0.369918699186992	100
At_F0165	379	358	0.944591029023747	100
At_F0126	413	402	0.973365617433414	100
At_F0396	498	498	1	100
At_F0627	291	287	0.986254295532646	100
At_F0390	357	357	1	93.854748603352
At_F0457	727	424	0.583218707015131	100
At_F0228	371	371	1	100
At_F0120	443	423	0.954853273137698	76.4150943396226
At_F0148	444	420	0.945945945945946	95.2380952380952
At_F0065	422	422	1	100
At_F0182	413	413	1	100
At_F0585	619	619	1	100
At_F0603	925	390	0.421621621621622	95.3545232273839
At_F0298	449	409	0.910913140311804	92.6650366748166
At_F0192	426	377	0.884976525821596	100
At_F0461	122	115	0.942622950819672	99.1304347826087
At_F0051	373	366	0.981233243967828	100
At_F0070	399	379	0.949874686716792	100
At_F0698	114	101	0.885964912280702	100
At_F0380	422	351	0.83175355450237	95.4415954415954
At_F0289	364	364	1	100
At_F0030	395	393	0.994936708860759	100
At_F0652	439	417	0.949886104783599	100
At_F0636	607	306	0.504118616144975	89.6551724137931
At_F0604	476	476	1	100
At_F0667	317	310	0.977917981072555	100
At_F0220	563	562	0.998223801065719	100
At_F0680	402	402	1	100
At_F0606	447	447	1	100
At_F0138	397	397	1	100
At_F0355	381	381	1	100
At_F0395	737	194	0.263229308005427	100
At_F0253	414	403	0.973429951690821	100
At_F0306	367	358	0.975476839237057	100
At_F0329	389	387	0.994858611825193	100
At_F0490	316	277	0.876582278481013	100
At_F0369	479	479	1	100
At_F0153	475	475	1	100
At_F0414	387	387	1	100
At_F0158	415	414	0.997590361445783	100
At_F0160	377	377	1	100
At_F0416	628	625	0.995222929936306	99.36
At_F0057	409	409	1	100
At_F0111	365	362	0.991780821917808	100
At_F0505	317	317	1	100
At_F0008	338	316	0.93491124260355	100
At_F0041	367	341	0.929155313351499	100
At_F0017	373	369	0.989276139410188	100
At_F0565	457	454	0.993435448577681	89.8678414096916
At_F0705	592	592	1	100
At_F0546	449	433	0.964365256124722	100
At_F0590	418	418	1	88.2775119617225
At_F0285	396	395	0.997474747474748	100
At_F0284	513	288	0.56140350877193	100
At_F0423	418	411	0.983253588516746	100
At_F0327	448	440	0.982142857142857	96.1363636363636
At_F0131	400	369	0.9225	100
At_F0004	362	349	0.964088397790055	100
At_F0190	448	447	0.997767857142857	100
At_F0495	380	380	1	100
At_F0133	441	439	0.99546485260771	99.0888382687927
At_F0452	389	389	1	96.5260545905707
At_F0052	458	458	1	100
At_F0707	371	368	0.991913746630728	100
At_F0640	429	429	1	100
At_F0098	398	345	0.866834170854271	100
At_F0439	444	407	0.916666666666667	88.4520884520884
At_F0411	350	318	0.908571428571429	100
At_F0321	376	339	0.901595744680851	100
At_F0543	412	392	0.951456310679612	100
At_F0556	607	607	1	100
At_F0510	221	221	1	100
At_F0456	377	376	0.997347480106101	100
At_F0691	416	416	1	100
At_F0601	455	415	0.912087912087912	94.392523364486
At_F0258	350	350	1	100
At_F0391	453	453	1	89.8454746136865
At_F0102	359	359	1	100
At_F0130	363	357	0.983471074380165	100
At_F0560	453	384	0.847682119205298	96.09375
At_F0123	408	392	0.96078431372549	100
At_F0301	392	392	1	100
At_F0195	395	395	1	100
At_F0526	415	414	0.997590361445783	88.1642512077295
At_F0608	388	339	0.873711340206186	100
At_F0302	554	535	0.965703971119134	100
At_F0310	466	441	0.946351931330472	98.8662131519274
At_F0247	387	386	0.997416020671835	100
At_F0373	426	423	0.992957746478873	100
At_F0679	422	422	1	100
At_F0491	465	465	1	100
At_F0330	398	391	0.982412060301508	100
At_F0081	448	443	0.988839285714286	100
At_F0365	371	371	1	100
At_F0086	391	391	1	100
At_F0207	457	457	1	100
At_F0163	403	382	0.947890818858561	100
At_F0534	519	519	1	99.6153846153846
At_F0418	539	530	0.98330241187384	100
At_F0587	371	361	0.973045822102426	99.7229916897507
At_F0521	358	358	1	100
At_F0548	445	445	1	100
At_F0105	73	64	0.876712328767123	100
At_F0549	382	370	0.968586387434555	100
At_F0532	450	373	0.828888888888889	100
At_F0662	619	612	0.988691437802908	100
At_F0432	475	473	0.995789473684211	90.0634249471459
At_F0508	360	360	1	100
At_F0697	412	412	1	100
At_F0053	370	370	1	100
At_F0541	252	252	1	100
At_F0454	414	411	0.992753623188406	100
At_F0014	375	363	0.968	100
At_F0595	433	409	0.944572748267898	100
At_F0245	464	463	0.997844827586207	100
At_F0266	396	344	0.868686868686869	100
At_F0378	472	471	0.997881355932203	100
At_F0503	406	406	1	100
At_F0110	410	377	0.919512195121951	100
At_F0079	130	65	0.5	100
At_F0496	384	374	0.973958333333333	100
At_F0239	479	479	1	100
At_F0213	383	377	0.984334203655353	100
At_F0155	372	349	0.938172043010753	100
At_F0354	409	407	0.995110024449878	100
At_F0116	368	337	0.915760869565217	100
At_F0018	362	347	0.958563535911602	100
At_F0647	395	395	1	100
At_F0124	427	408	0.955503512880562	100
At_F0533	296	232	0.783783783783784	100
At_F0523	164	164	1	100
At_F0095	305	305	1	100
At_F0370	435	433	0.995402298850575	100
At_F0332	435	375	0.862068965517241	98.9445910290237
At_F0122	451	441	0.977827050997783	100
At_F0062	370	366	0.989189189189189	100
At_F0665	665	653	0.981954887218045	100
At_F0270	405	330	0.814814814814815	100
At_F0444	403	394	0.977667493796526	100
At_F0217	307	278	0.905537459283388	100
At_F0103	435	325	0.747126436781609	100
At_F0609	377	365	0.96816976127321	100
At_F0263	381	381	1	100
At_F0704	535	456	0.852336448598131	89.4736842105263
At_F0688	442	390	0.882352941176471	100
At_F0077	472	455	0.963983050847458	99.5604395604396
At_F0200	150	57	0.38	100
At_F0500	394	381	0.967005076142132	100
At_F0492	346	346	1	100
At_F0458	481	429	0.891891891891892	100
At_F0225	522	522	1	100
At_F0417	388	321	0.827319587628866	99.0654205607477
At_F0466	398	398	1	100
At_F0198	371	371	1	100
At_F0602	419	419	1	100
At_F0557	352	345	0.980113636363636	100
At_F0201	521	354	0.679462571976967	100
At_F0156	402	400	0.995024875621891	96.5
At_F0420	394	365	0.926395939086294	100
At_F0615	418	418	1	100
At_F0261	399	399	1	100
At_F0438	477	375	0.786163522012579	98.9389920424403
At_F0494	459	132	0.287581699346405	100
At_F0588	446	446	1	100
At_F0363	462	422	0.913419913419913	88.8625592417062
At_F0049	391	391	1	100
At_F0293	447	426	0.953020134228188	100
At_F0033	400	400	1	100
At_F0471	572	337	0.589160839160839	100
At_F0377	459	459	1	100
At_F0475	374	371	0.991978609625668	100
At_F0709	321	321	1	100
At_F0211	316	316	1	100
At_F0254	420	420	1	100
At_F0106	297	287	0.966329966329966	100
At_F0090	373	325	0.871313672922252	100
At_F0643	571	513	0.898423817863398	100
At_F0309	388	369	0.951030927835051	100
At_F0067	69	66	0.956521739130435	100
At_F0566	427	180	0.421545667447307	100
At_F0516	360	360	1	100
At_F0517	393	392	0.997455470737914	100
At_F0431	405	355	0.876543209876543	92.7170868347339
At_F0570	585	585	1	100
At_F0389	488	488	1	100
At_F0221	563	562	0.998223801065719	100
At_F0273	404	401	0.992574257425743	100
At_F0675	414	414	1	100
At_F0311	520	520	1	90.9615384615385
At_F0489	456	456	1	95.397489539749
At_F0386	422	422	1	100
At_F0372	507	416	0.82051282051282	88.7019230769231
At_F0209	382	382	1	100
At_F0429	656	653	0.995426829268293	100
At_F0250	438	432	0.986301369863014	91.6666666666667
At_F0514	291	291	1	100
At_F0308	283	246	0.869257950530035	100
At_F0115	374	374	1	100
At_F0580	383	383	1	100
At_F0583	334	334	1	100
At_F0388	442	440	0.995475113122172	100
At_F0143	387	341	0.881136950904393	100
At_F0064	364	347	0.953296703296703	100
At_F0010	388	297	0.765463917525773	100
At_F0054	185	145	0.783783783783784	100
At_F0141	349	327	0.936962750716332	100
At_F0553	442	442	1	100
At_F0162	367	357	0.97275204359673	100
At_F0677	568	568	1	100
At_F0455	917	466	0.508178844056707	64.3776824034335
At_F0046	410	383	0.934146341463415	100
At_F0096	295	163	0.552542372881356	100
At_F0183	372	372	1	100
At_F0099	335	334	0.997014925373134	100
At_F0421	380	380	1	100
At_F0619	301	301	1	100
At_F0304	527	526	0.998102466793169	100
At_F0085	334	184	0.550898203592814	100
At_F0021	313	312	0.996805111821086	98.3974358974359
At_F0567	381	369	0.968503937007874	93.1122448979592
At_F0586	594	582	0.97979797979798	100
At_F0204	455	455	1	100
At_F0648	284	280	0.985915492957746	100
At_F0499	347	331	0.953890489913545	100
At_F0385	435	345	0.793103448275862	100
At_F0710	292	285	0.976027397260274	99.2982456140351
At_F0686	382	382	1	100
At_F0450	171	137	0.801169590643275	100
At_F0551	401	373	0.930174563591022	100
At_F0244	356	356	1	100
At_F0671	360	354	0.983333333333333	100
At_F0316	435	415	0.954022988505747	96.8674698795181
At_F0631	382	382	1	100
At_F0446	352	206	0.585227272727273	100
At_F0175	416	364	0.875	100
At_F0594	433	409	0.944572748267898	100
At_F0613	480	467	0.972916666666667	100
At_F0260	83	83	1	100
At_F0313	467	467	1	100
At_F0323	471	471	1	100
At_F0089	383	326	0.851174934725849	100
At_F0164	828	332	0.400966183574879	100
At_F0337	449	449	1	100
At_F0630	331	331	1	98.7915407854985
At_F0402	372	358	0.962365591397849	100
At_F0463	417	417	1	100
At_F0107	374	374	1	100
At_F0335	402	329	0.818407960199005	72.4550898203593
At_F0336	388	324	0.835051546391753	100
At_F0681	337	337	1	100
At_F0262	134	97	0.723880597014925	100
At_F0092	307	198	0.644951140065147	100
At_F0379	389	387	0.994858611825193	100
At_F0563	593	593	1	100
At_F0469	351	351	1	100
At_F0230	383	379	0.989556135770235	100
At_F0381	351	351	1	100
At_F0347	459	456	0.993464052287582	100
At_F0472	414	398	0.961352657004831	100
At_F0342	439	439	1	98.4054669703873
At_F0015	91	83	0.912087912087912	100
At_F0006	378	330	0.873015873015873	91.9642857142857
At_F0435	441	439	0.99546485260771	100
At_F0319	469	464	0.989339019189765	97.4193548387097
At_F0672	397	390	0.982367758186398	100
At_F0684	394	394	1	100
At_F0265	470	469	0.997872340425532	89.3390191897655
At_F0366	473	467	0.987315010570824	48.5477178423236
At_F0552	442	442	1	100
At_F0649	502	502	1	100
At_F0638	373	372	0.997319034852547	100
At_F0179	435	428	0.983908045977012	100
At_F0486	481	481	1	100
At_F0644	347	346	0.997118155619596	100
At_F0426	456	450	0.986842105263158	100
At_F0178	384	382	0.994791666666667	100
At_F0069	372	367	0.986559139784946	100
At_F0468	291	291	1	99.6563573883162
At_F0151	378	376	0.994708994708995	100
At_F0056	396	373	0.941919191919192	100
At_F0157	378	359	0.94973544973545	100
At_F0080	420	360	0.857142857142857	100
At_F0011	388	388	1	100
At_F0538	309	309	1	100
At_F0555	228	228	1	100
At_F0066	389	389	1	100
At_F0146	393	389	0.989821882951654	99.7429305912596
At_F0453	251	248	0.98804780876494	100
At_F0320	491	424	0.863543788187373	88.9150943396226
At_F0399	374	349	0.933155080213904	100
At_F0695	722	222	0.307479224376731	100
At_F0300	324	321	0.990740740740741	97.5077881619938
At_F0530	477	117	0.245283018867925	98.2905982905983
At_F0405	377	371	0.984084880636605	100
At_F0706	459	448	0.9760348583878	100
At_F0664	436	436	1	100
At_F0504	392	392	1	96.3054187192118
At_F0042	160	58	0.3625	100
At_F0459	372	371	0.997311827956989	97.1204188481675
At_F0397	413	413	1	100
At_F0646	282	279	0.98936170212766	100
At_F0269	257	257	1	100
At_F0384	457	425	0.929978118161926	88.9411764705882
At_F0016	411	411	1	100
At_F0571	445	381	0.856179775280899	100
At_F0443	518	518	1	100
At_F0650	421	421	1	100
At_F0393	454	263	0.579295154185022	100
At_F0498	838	447	0.533412887828162	100
At_F0072	662	662	1	99.5468277945619
At_F0278	509	304	0.597249508840864	100
At_F0039	417	417	1	100
At_F0139	430	408	0.948837209302326	100
At_F0445	434	434	1	100
At_F0415	387	372	0.961240310077519	90.0537634408602
At_F0071	402	388	0.965174129353234	90.6801007556675
At_F0145	369	368	0.997289972899729	100
At_F0012	394	394	1	100
At_F0232	390	390	1	100
At_F0441	372	371	0.997311827956989	100
At_F0275	481	307	0.638253638253638	100
At_F0653	379	379	1	100
At_F0264	454	454	1	98.6784140969163
At_F0034	377	340	0.901856763925729	100
At_F0599	383	361	0.942558746736292	100
At_F0641	453	453	1	100
At_F0448	438	438	1	100
At_F0219	427	423	0.990632318501171	100
At_F0142	456	421	0.923245614035088	88.8361045130641
At_F0501	375	370	0.986666666666667	100
At_F0109	368	364	0.989130434782609	100
At_F0678	467	467	1	100
At_F0187	327	311	0.951070336391437	100
At_F0223	594	440	0.740740740740741	88.6363636363636
At_F0591	395	395	1	100
At_F0343	505	491	0.972277227722772	90.4276985743381
At_F0542	611	607	0.993453355155483	100
At_F0544	300	293	0.976666666666667	100
At_F0409	422	422	1	100
At_F0152	372	372	1	100
At_F0474	626	596	0.952076677316294	100
At_F0620	389	389	1	100
At_F0108	269	265	0.985130111524164	100
At_F0174	367	367	1	100
At_F0694	343	343	1	100
At_F0082	415	394	0.949397590361446	100
At_F0597	456	427	0.93640350877193	91.415313225058
At_F0224	443	441	0.99548532731377	89.3424036281179
At_F0255	450	244	0.542222222222222	97.9508196721311
At_F0236	458	457	0.997816593886463	100
At_F0218	381	310	0.813648293963255	99.6774193548387
At_F0282	431	428	0.993039443155452	100
At_F0044	259	194	0.749034749034749	100
At_F0621	421	412	0.978622327790974	100
At_F0359	430	430	1	100
At_F0460	1378	1376	0.998548621190131	100
At_F0634	395	385	0.974683544303797	100
At_F0520	383	382	0.997389033942559	100
At_F0529	610	610	1	100
At_F0101	441	414	0.938775510204082	100
At_F0251	407	399	0.98034398034398	100
At_F0598	429	422	0.983682983682984	100
At_F0317	427	427	1	100
At_F0617	413	407	0.98547215496368	100
At_F0614	187	187	1	100
At_F0593	433	409	0.944572748267898	100
At_F0478	399	388	0.972431077694236	100
At_F0173	475	234	0.492631578947368	100
At_F0299	464	420	0.905172413793103	85.7142857142857
At_F0483	453	440	0.971302428256071	100
At_F0422	439	438	0.997722095671982	50.1113585746102
At_F0484	422	422	1	100
At_F0121	381	381	1	100
At_F0578	314	314	1	100
At_F0676	693	692	0.998556998556999	100
At_F0610	421	415	0.985748218527316	88.1927710843374
At_F0013	394	394	1	100
At_F0186	390	335	0.858974358974359	100
At_F0135	383	368	0.960835509138381	100
At_F0180	379	367	0.968337730870712	100
At_F0234	151	150	0.993377483443709	100
At_F0047	410	383	0.934146341463415	100
At_F0574	374	374	1	100
At_F0001	328	326	0.99390243902439	99.6932515337423
At_F0559	225	175	0.777777777777778	100
At_F0279	484	477	0.985537190082645	90.146750524109
At_F0350	472	436	0.923728813559322	89.2201834862385
At_F0019	471	386	0.819532908704883	100
At_F0147	411	411	1	100
At_F0622	387	387	1	100
At_F0208	258	257	0.996124031007752	79.0874524714829
At_F0136	420	365	0.869047619047619	100
At_F0009	360	360	1	100
At_F0626	575	575	1	100
At_F0628	577	577	1	100
At_F0259	408	408	1	100
At_F0547	437	434	0.993135011441648	89.1705069124424
At_F0280	378	367	0.970899470899471	100
At_F0188	383	368	0.960835509138381	100
At_F0007	347	272	0.783861671469741	100
At_F0125	388	380	0.979381443298969	100
At_F0100	368	368	1	100
At_F0575	393	393	1	100
At_F0482	376	376	1	100
At_F0277	481	449	0.933471933471933	100
At_F0176	459	459	1	89.5424836601307
At_F0357	478	478	1	100
At_F0093	553	549	0.992766726943942	100
At_F0222	446	394	0.883408071748879	100
At_F0161	320	319	0.996875	100
At_F0048	442	370	0.83710407239819	100
At_F0338	928	928	1	100
At_F0449	390	388	0.994871794871795	100
At_F0467	418	418	1	100
At_F0091	362	362	1	93.9226519337017
At_F0088	365	355	0.972602739726027	100
At_F0040	378	378	1	100
At_F0083	367	367	1	100
At_F0035	416	317	0.762019230769231	100
At_F0248	397	388	0.977329974811083	100
At_F0348	576	299	0.519097222222222	100
At_F0569	336	331	0.985119047619048	100
At_F0629	413	402	0.973365617433414	100
At_F0611	506	437	0.863636363636364	94.1176470588235
At_F0512	379	375	0.989445910290237	92.1375921375921
At_F0442	623	616	0.98876404494382	99.6753246753247
At_F0513	591	349	0.590524534686971	100
At_F0205	390	388	0.994871794871795	100
At_F0191	492	341	0.693089430894309	100
At_F0340	320	54	0.16875	100
At_F0673	163	120	0.736196319018405	100
At_F0666	479	479	1	100
At_F0635	428	423	0.988317757009346	100
At_F0436	402	402	1	100
At_F0632	428	418	0.976635514018692	100
At_F0674	185	185	1	100
At_F0361	401	357	0.890274314214464	91.8767507002801
At_F0669	623	614	0.985553772070626	100
At_F0539	363	361	0.994490358126722	100
At_F0237	403	403	1	100
At_F0226	426	410	0.962441314553991	100
At_F0522	461	455	0.986984815618221	100
At_F0159	461	363	0.787418655097614	100
At_F0477	372	372	1	100
At_F0241	343	343	1	100
At_F0194	427	425	0.995316159250585	100
At_F0558	231	231	1	100
At_F0058	437	427	0.977116704805492	57.8947368421053
At_F0531	289	283	0.97923875432526	100
At_F0518	686	676	0.985422740524781	100
At_F0097	486	438	0.901234567901235	99.0888382687927
At_F0128	378	298	0.788359788359788	100
At_F0020	370	333	0.9	100
At_F0488	267	260	0.973782771535581	100
At_F0305	453	424	0.93598233995585	70.5607476635514
At_F0554	410	400	0.975609756097561	100
At_F0252	443	441	0.99548532731377	100
At_F0506	482	433	0.898340248962656	89.1454965357968
At_F0507	410	405	0.98780487804878	88.641975308642
At_F0398	430	428	0.995348837209302	100
At_F0197	434	410	0.944700460829493	100
At_F0605	360	283	0.786111111111111	77.710843373494
At_F0612	287	274	0.954703832752613	100
At_F0464	402	376	0.935323383084577	100
At_F0515	363	363	1	100
At_F0427	352	131	0.372159090909091	100
At_F0326	481	372	0.773388773388773	100
At_F0364	416	416	1	100
At_F0616	379	379	1	100
At_F0060	362	335	0.925414364640884	100
At_F0413	491	477	0.971486761710794	90.146750524109
At_F0528	504	458	0.908730158730159	89.7379912663755
At_F0700	293	292	0.996587030716723	100
At_F0651	284	279	0.982394366197183	100
At_F0344	456	438	0.960526315789474	96.6367713004484
At_F0271	395	373	0.944303797468354	100
At_F0283	475	475	1	100
At_F0026	548	522	0.952554744525547	95.4022988505747
At_F0509	451	451	1	100
At_F0076	310	301	0.970967741935484	100
At_F0113	307	297	0.96742671009772	100
At_F0134	370	363	0.981081081081081	100
At_F0346	455	438	0.962637362637363	100
At_F0002	386	386	1	100
At_F0561	348	346	0.994252873563218	100
At_F0024	370	365	0.986486486486487	100
At_F0068	403	403	1	100
At_F0202	579	575	0.993091537132988	100
At_F0181	440	437	0.993181818181818	89.0160183066362
At_F0189	354	354	1	100
At_F0589	406	406	1	99.7542997542998
At_F0687	379	379	1	100
At_F0362	274	274	1	100
At_F0074	382	374	0.979057591623037	100
At_F0168	532	425	0.798872180451128	100
At_F0430	537	505	0.940409683426443	99.2079207920792
At_F0297	157	155	0.987261146496815	100
At_F0038	391	391	1	100
At_F0699	289	285	0.986159169550173	100
At_F0127	370	368	0.994594594594595	100
At_F0257	419	419	1	100
At_F0564	354	354	1	100
At_F0596	433	409	0.944572748267898	100
At_F0645	415	415	1	100
At_F0005	376	324	0.861702127659574	100
At_F0440	409	272	0.665036674816626	100
At_F0656	359	359	1	100
At_F0408	353	348	0.985835694050991	100
At_F0536	132	130	0.984848484848485	100
At_F0545	455	287	0.630769230769231	100
At_F0216	379	379	1	100
At_F0267	442	441	0.997737556561086	100
At_F0154	369	369	1	100
At_F0286	371	371	1	100
At_F0451	930	930	1	100
At_F0276	272	272	1	100
At_F0061	424	420	0.990566037735849	100
At_F0404	380	369	0.971052631578947	100
At_F0050	431	423	0.981438515081206	100
At_F0029	375	375	1	100
At_F0607	566	566	1	100
At_F0114	421	421	1	100
At_F0600	406	406	1	100
At_F0485	455	455	1	100
At_F0318	942	942	1	90.1098901098901
At_F0572	540	277	0.512962962962963	100
At_F0294	442	441	0.997737556561086	100
At_F0235	393	392	0.997455470737914	100
At_F0193	352	351	0.997159090909091	100
