# Supplementary material for: Phylogenetic Comparison of F-Box (FBX) Gene Superfamily within the Plant Kingdom Reveals Divergent Evolutionary Histories Indicative of Genomic Drift
Source: PLoS One. 2011 Jan 28;6(1):e16219. doi: 10.1371/journal.pone.0016219 (PMC3030570; doi:10.1371/journal.pone.0016219)
Supplement: File S4 — The comparison between the re-annotated transcript sequence and the original annotated transcript sequence of each FBX gene from O. sativa using bl2seq. The re-annotated transcript sequences were obtained using CTT and the similarity-based annotation pipeline as described in the Materials and Methods. (TXT) [file pone.0016219.s020.txt]

File S4. The comparison between the re-annotated transcript sequence and the original annotated transcript sequence of each FBX gene from O. sativa using bl2seq.
Fbox_ID	Fbox_hit_length	Fbox_aligned_length	Aligned_ratio	Aligned_similarity
pseudo_check=88
Os_F0412	313	258	0.824281150159744	100
Os_F0171	754	581	0.770557029177719	100
Os_F0143	676	96	0.142011834319527	96.875
Os_F0478	123	112	0.910569105691057	100
Os_F0740	167	63	0.377245508982036	93.6507936507936
Os_F0586	319	124	0.38871473354232	95.1612903225807
Os_F0679	90	58	0.644444444444444	96.551724137931
Os_F0217	363	189	0.520661157024793	97.8835978835979
Os_F0016	295	198	0.671186440677966	97.4747474747475
Os_F0017	241	47	0.195020746887967	100
Os_F0308	1526	172	0.112712975098296	99.4186046511628
Os_F0715	212	65	0.306603773584906	100
Os_F0344	636	93	0.14622641509434	100
Os_F0413	379	190	0.50131926121372	100
Os_F0170	281	138	0.491103202846975	74.6376811594203
Os_F0056	130	51	0.392307692307692	100
Os_F0004	309	199	0.644012944983819	100
Os_F0523	522	113	0.216475095785441	100
Os_F0287	411	254	0.618004866180049	73.037542662116
Os_F0604	206	104	0.504854368932039	70.0934579439252
Os_F0762	452	280	0.619469026548673	100
Os_F0222	231	229	0.991341991341991	100
Os_F0162	319	198	0.620689655172414	99.4949494949495
Os_F0548	439	36	0.082004555808656	100
Os_F0090	328	74	0.225609756097561	98.6486486486486
Os_F0661	318	160	0.50314465408805	95.625
Os_F0202	348	341	0.979885057471264	100
Os_F0044	524	307	0.58587786259542	100
Os_F0356	253	122	0.482213438735178	100
Os_F0546	349	134	0.383954154727794	99.2537313432836
Os_F0448	594	239	0.402356902356902	100
Os_F0451	715	267	0.373426573426573	95.5056179775281
Os_F0146	400	64	0.16	70.7692307692308
Os_F0656	330	242	0.733333333333333	100
Os_F0010	226	71	0.314159292035398	97.1830985915493
Os_F0096	317	147	0.463722397476341	100
Os_F0671	399	271	0.679197994987469	99.6309963099631
Os_F0554	366	143	0.390710382513661	95.1048951048951
Os_F0690	198	29	0.146464646464646	96.551724137931
Os_F0324	534	326	0.610486891385768	100
Os_F0312	526	144	0.273764258555133	99.3055555555556
Os_F0739	415	394	0.949397590361446	100
Os_F0304	238	183	0.76890756302521	100
Os_F0012	410	155	0.378048780487805	100
Os_F0761	379	83	0.218997361477573	100
Os_F0360	240	88	0.366666666666667	100
Os_F0110	291	171	0.587628865979381	61.0810810810811
Os_F0205	340	338	0.994117647058824	100
Os_F0282	235	74	0.314893617021277	95.9459459459459
Os_F0485	229	225	0.982532751091703	100
Os_F0680	468	348	0.743589743589744	88.7755102040816
Os_F0746	423	269	0.635933806146572	100
Os_F0759	256	256	1	100
Os_F0403	450	251	0.557777777777778	99.601593625498
Os_F0224	728	159	0.218406593406593	100
Os_F0278	242	242	1	100
Os_F0238	384	235	0.611979166666667	86.3070539419087
Os_F0709	394	249	0.631979695431472	97.9919678714859
Os_F0078	349	65	0.186246418338109	100
Os_F0040	535	116	0.216822429906542	100
Os_F0334	335	284	0.847761194029851	100
Os_F0262	197	172	0.873096446700508	100
Os_F0270	426	62	0.145539906103286	93.5483870967742
Os_F0792	369	30	0.0813008130081301	22.2222222222222
Os_F0501	241	240	0.995850622406639	100
Os_F0113	361	70	0.193905817174515	98.5714285714286
Os_F0662	1148	150	0.130662020905923	100
Os_F0111	357	218	0.610644257703081	98.6238532110092
Os_F0749	340	248	0.729411764705882	77.5590551181102
Os_F0144	515	199	0.386407766990291	100
Os_F0020	663	406	0.61236802413273	100
Os_F0135	234	221	0.944444444444444	64.8829431438127
Os_F0721	403	393	0.975186104218362	100
Os_F0593	462	181	0.391774891774892	60.6965174129353
Os_F0470	368	247	0.671195652173913	96.7611336032389
Os_F0391	400	395	0.9875	100
Os_F0489	569	167	0.293497363796134	100
Os_F0154	700	511	0.73	94.0959409594096
Os_F0007	593	159	0.268128161888702	68.5534591194968
Os_F0763	406	57	0.140394088669951	100
Os_F0226	326	127	0.389570552147239	99.2125984251969
Os_F0530	223	100	0.448430493273543	100
Os_F0055	434	168	0.387096774193548	100
Os_F0379	244	35	0.14344262295082	100
Os_F0706	220	206	0.936363636363636	100
Os_F0024	203	174	0.857142857142857	100
Os_F0152	764	273	0.357329842931937	97.4358974358974
Os_F0487	346	119	0.34393063583815	89.9159663865546
estop_check=25
Os_F0006	354	235	0.663841807909605	94.9152542372881
Os_F0034	387	332	0.857881136950904	92.9971988795518
Os_F0240	170	158	0.929411764705882	100
Os_F0305	371	354	0.954177897574124	96.7213114754098
Os_F0377	409	358	0.875305623471883	89.7243107769423
Os_F0268	427	311	0.728337236533958	79.4212218649518
Os_F0361	316	301	0.95253164556962	86.7435158501441
Os_F0500	390	390	1	100
Os_F0433	304	136	0.447368421052632	62.962962962963
Os_F0460	196	99	0.505102040816326	100
Os_F0175	503	395	0.785288270377734	100
Os_F0502	395	338	0.855696202531646	81.7258883248731
Os_F0601	487	445	0.913757700205339	92.1325051759834
Os_F0665	435	421	0.967816091954023	89.7654584221748
Os_F0606	456	374	0.820175438596491	92.7860696517413
Os_F0390	987	337	0.341438703140831	86.8556701030928
Os_F0594	437	430	0.983981693363844	92.8725701943845
Os_F0051	361	361	1	100
Os_F0585	291	290	0.996563573883162	91.4826498422713
Os_F0545	308	281	0.912337662337662	95.2542372881356
Os_F0371	281	147	0.523131672597865	100
Os_F0635	407	393	0.965601965601966	100
Os_F0349	348	348	1	100
Os_F0637	379	316	0.83377308707124	99.3670886075949
Os_F0669	456	275	0.603070175438597	99.6363636363636
pep_check=637
Os_F0766	179	77	0.430167597765363	100
Os_F0790	429	420	0.979020979020979	100
Os_F0682	346	340	0.982658959537572	100
Os_F0246	484	218	0.450413223140496	100
Os_F0794	439	422	0.96127562642369	100
Os_F0747	628	228	0.363057324840764	100
Os_F0374	630	630	1	100
Os_F0612	367	349	0.950953678474114	87.6790830945559
Os_F0158	518	512	0.988416988416988	100
Os_F0393	407	404	0.992628992628993	100
Os_F0649	442	407	0.920814479638009	84.5208845208845
Os_F0634	549	483	0.879781420765027	98.9711934156379
Os_F0252	382	362	0.947643979057592	100
Os_F0088	492	400	0.813008130081301	100
Os_F0172	412	170	0.412621359223301	100
Os_F0589	501	463	0.924151696606786	100
Os_F0005	433	433	1	100
Os_F0294	394	292	0.741116751269036	100
Os_F0568	463	244	0.526997840172786	100
Os_F0179	426	336	0.788732394366197	100
Os_F0462	428	410	0.957943925233645	100
Os_F0046	424	387	0.912735849056604	98.4536082474227
Os_F0081	480	289	0.602083333333333	100
Os_F0060	959	197	0.205422314911366	100
Os_F0250	442	433	0.979638009049774	100
Os_F0319	676	407	0.60207100591716	100
Os_F0479	451	451	1	100
Os_F0215	496	462	0.931451612903226	100
Os_F0755	369	365	0.989159891598916	100
Os_F0183	515	473	0.918446601941748	99.5771670190275
Os_F0603	600	548	0.913333333333333	100
Os_F0524	200	183	0.915	100
Os_F0638	415	392	0.944578313253012	100
Os_F0764	211	137	0.649289099526066	100
Os_F0300	298	243	0.815436241610738	100
Os_F0511	420	394	0.938095238095238	100
Os_F0190	425	424	0.997647058823529	100
Os_F0455	429	421	0.981351981351981	100
Os_F0247	1120	392	0.35	100
Os_F0496	475	474	0.997894736842105	100
Os_F0771	371	318	0.857142857142857	100
Os_F0618	393	389	0.989821882951654	93.3161953727506
Os_F0767	667	637	0.955022488755622	100
Os_F0474	472	423	0.896186440677966	100
Os_F0209	443	408	0.920993227990971	100
Os_F0520	518	461	0.88996138996139	100
Os_F0200	449	252	0.561247216035635	100
Os_F0050	402	192	0.477611940298507	100
Os_F0117	475	460	0.968421052631579	100
Os_F0660	394	387	0.982233502538071	100
Os_F0784	488	440	0.901639344262295	100
Os_F0323	429	367	0.855477855477855	100
Os_F0157	541	329	0.608133086876155	99.3920972644377
Os_F0188	294	283	0.962585034013605	100
Os_F0315	445	445	1	100
Os_F0137	443	442	0.997742663656885	100
Os_F0457	434	426	0.981566820276498	100
Os_F0731	602	477	0.792358803986711	100
Os_F0517	385	385	1	100
Os_F0789	498	432	0.867469879518072	99.7685185185185
Os_F0008	478	450	0.941422594142259	100
Os_F0182	300	283	0.943333333333333	100
Os_F0084	487	389	0.798767967145791	100
Os_F0070	476	453	0.951680672268908	100
Os_F0482	328	317	0.966463414634146	100
Os_F0692	529	442	0.835538752362949	98.6425339366516
Os_F0087	503	488	0.970178926441352	79.8780487804878
Os_F0777	417	417	1	100
Os_F0756	381	381	1	100
Os_F0139	430	318	0.73953488372093	100
Os_F0712	490	383	0.781632653061225	100
Os_F0249	490	392	0.8	99.234693877551
Os_F0701	603	603	1	100
Os_F0445	380	369	0.971052631578947	100
Os_F0780	546	350	0.641025641025641	100
Os_F0591	1298	1286	0.99075500770416	100
Os_F0338	557	544	0.976660682226212	100
Os_F0128	474	467	0.985232067510548	100
Os_F0283	133	52	0.390977443609023	100
Os_F0067	377	359	0.952254641909814	100
Os_F0410	468	245	0.523504273504274	100
Os_F0293	386	361	0.935233160621762	100
Os_F0744	469	449	0.957356076759062	100
Os_F0686	1255	237	0.188844621513944	100
Os_F0272	408	398	0.975490196078431	100
Os_F0231	412	401	0.973300970873786	100
Os_F0555	586	250	0.426621160409556	100
Os_F0388	356	324	0.910112359550562	100
Os_F0525	296	282	0.952702702702703	100
Os_F0449	511	482	0.943248532289628	99.7925311203319
Os_F0757	307	266	0.866449511400652	100
Os_F0616	426	317	0.744131455399061	100
Os_F0657	413	410	0.99273607748184	100
Os_F0542	418	308	0.736842105263158	100
Os_F0737	392	370	0.943877551020408	100
Os_F0130	408	394	0.965686274509804	100
Os_F0443	362	145	0.400552486187845	97.2413793103448
Os_F0083	415	415	1	100
Os_F0168	543	524	0.965009208103131	100
Os_F0140	454	383	0.843612334801762	98.4334203655353
Os_F0256	321	321	1	100
Os_F0335	318	305	0.959119496855346	100
Os_F0783	1972	321	0.162778904665314	75.7396449704142
Os_F0156	433	373	0.861431870669746	100
Os_F0074	388	373	0.961340206185567	100
Os_F0639	332	282	0.849397590361446	97.8723404255319
Os_F0533	422	410	0.971563981042654	100
Os_F0583	487	475	0.975359342915811	100
Os_F0417	462	455	0.984848484848485	100
Os_F0728	630	594	0.942857142857143	100
Os_F0301	162	39	0.240740740740741	100
Os_F0676	358	358	1	100
Os_F0786	431	402	0.932714617169374	100
Os_F0753	349	308	0.882521489971347	100
Os_F0426	187	145	0.775401069518717	100
Os_F0228	510	499	0.97843137254902	99.402390438247
Os_F0509	423	418	0.988179669030733	100
Os_F0620	538	390	0.724907063197026	100
Os_F0118	394	321	0.814720812182741	100
Os_F0165	378	358	0.947089947089947	100
Os_F0514	439	376	0.856492027334852	100
Os_F0035	404	374	0.925742574257426	100
Os_F0028	474	460	0.970464135021097	97.6645435244161
Os_F0363	453	388	0.856512141280353	100
Os_F0037	399	379	0.949874686716792	100
Os_F0504	423	421	0.995271867612293	100
Os_F0452	424	419	0.988207547169811	100
Os_F0261	540	433	0.801851851851852	100
Os_F0527	399	377	0.944862155388471	100
Os_F0595	460	448	0.973913043478261	99.5535714285714
Os_F0497	471	229	0.48619957537155	100
Os_F0151	435	370	0.850574712643678	100
Os_F0397	424	420	0.990566037735849	100
Os_F0561	410	406	0.990243902439024	100
Os_F0395	302	272	0.900662251655629	100
Os_F0370	630	619	0.982539682539682	100
Os_F0392	479	286	0.597077244258873	99.6503496503496
Os_F0719	471	392	0.832271762208068	100
Os_F0677	262	262	1	100
Os_F0473	407	342	0.84029484029484	100
Os_F0439	398	353	0.886934673366834	98.8668555240793
Os_F0178	438	438	1	100
Os_F0264	486	484	0.995884773662551	100
Os_F0576	455	455	1	100
Os_F0112	458	376	0.820960698689956	100
Os_F0623	390	352	0.902564102564103	100
Os_F0621	492	461	0.936991869918699	100
Os_F0077	686	447	0.651603498542274	100
Os_F0752	207	185	0.893719806763285	100
Os_F0691	482	467	0.968879668049793	100
Os_F0689	508	485	0.954724409448819	99.7938144329897
Os_F0120	372	357	0.959677419354839	100
Os_F0729	404	399	0.987623762376238	100
Os_F0072	438	408	0.931506849315068	100
Os_F0685	573	567	0.989528795811518	98.4126984126984
Os_F0541	379	379	1	100
Os_F0212	420	380	0.904761904761905	100
Os_F0770	444	394	0.887387387387387	100
Os_F0367	333	281	0.843843843843844	100
Os_F0436	383	383	1	100
Os_F0424	375	332	0.885333333333333	81.0240963855422
Os_F0600	375	375	1	100
Os_F0724	396	392	0.98989898989899	100
Os_F0459	445	382	0.858426966292135	100
Os_F0194	433	388	0.896073903002309	100
Os_F0242	474	470	0.991561181434599	100
Os_F0507	381	378	0.992125984251969	100
Os_F0075	527	340	0.645161290322581	100
Os_F0211	543	494	0.9097605893186	100
Os_F0186	287	287	1	100
Os_F0750	392	389	0.99234693877551	100
Os_F0572	405	403	0.995061728395062	100
Os_F0031	318	187	0.588050314465409	100
Os_F0494	317	317	1	100
Os_F0796	395	395	1	100
Os_F0528	377	118	0.312997347480106	100
Os_F0341	609	274	0.44991789819376	100
Os_F0185	605	395	0.652892561983471	91.6455696202532
Os_F0210	423	386	0.912529550827423	100
Os_F0316	379	341	0.899736147757256	100
Os_F0537	410	195	0.475609756097561	100
Os_F0515	485	447	0.921649484536082	100
Os_F0047	701	426	0.607703281027104	88.056206088993
Os_F0632	447	438	0.979865771812081	100
Os_F0105	253	172	0.679841897233202	100
Os_F0419	418	417	0.997607655502392	94.484412470024
Os_F0518	519	514	0.990366088631985	100
Os_F0343	519	519	1	100
Os_F0646	597	597	1	100
Os_F0418	506	424	0.837944664031621	88.1838074398249
Os_F0477	415	415	1	100
Os_F0048	369	356	0.964769647696477	100
Os_F0002	119	46	0.38655462184874	100
Os_F0571	674	407	0.603857566765579	100
Os_F0011	382	364	0.952879581151832	100
Os_F0556	444	431	0.970720720720721	94.5175438596491
Os_F0065	451	415	0.920177383592018	100
Os_F0223	400	369	0.9225	100
Os_F0619	435	328	0.754022988505747	100
Os_F0359	436	426	0.977064220183486	100
Os_F0628	426	426	1	100
Os_F0702	630	470	0.746031746031746	99.7872340425532
Os_F0173	418	310	0.741626794258373	100
Os_F0317	1103	267	0.242067089755213	99.625468164794
Os_F0399	450	427	0.948888888888889	100
Os_F0134	414	288	0.695652173913043	100
Os_F0534	585	380	0.64957264957265	100
Os_F0061	358	292	0.815642458100559	99.6575342465753
Os_F0758	514	461	0.896887159533074	99.5661605206074
Os_F0414	411	67	0.16301703163017	100
Os_F0219	369	332	0.899728997289973	100
Os_F0038	327	269	0.82262996941896	100
Os_F0318	600	592	0.986666666666667	100
Os_F0103	477	471	0.987421383647799	97.4522292993631
Os_F0346	495	474	0.957575757575758	100
Os_F0094	339	291	0.858407079646018	100
Os_F0422	466	360	0.772532188841202	99.7222222222222
Os_F0018	423	406	0.959810874704492	98.7714987714988
Os_F0396	448	448	1	100
Os_F0095	760	380	0.5	81.0526315789474
Os_F0683	368	321	0.872282608695652	100
Os_F0116	504	502	0.996031746031746	100
Os_F0716	396	369	0.931818181818182	100
Os_F0587	390	359	0.92051282051282	100
Os_F0386	582	498	0.855670103092783	100
Os_F0430	457	385	0.842450765864333	91.1688311688312
Os_F0039	398	302	0.758793969849246	100
Os_F0733	431	423	0.981438515081206	100
Os_F0760	720	715	0.993055555555556	100
Os_F0145	462	460	0.995670995670996	100
Os_F0332	444	438	0.986486486486487	100
Os_F0285	394	286	0.725888324873096	100
Os_F0492	575	575	1	100
Os_F0248	385	357	0.927272727272727	100
Os_F0696	395	391	0.989873417721519	100
Os_F0085	554	344	0.620938628158845	100
Os_F0114	411	404	0.982968369829684	100
Os_F0521	511	497	0.972602739726027	100
Os_F0230	371	352	0.948787061994609	100
Os_F0331	396	394	0.994949494949495	100
Os_F0167	379	371	0.978891820580475	100
Os_F0263	492	347	0.705284552845528	100
Os_F0458	445	382	0.858426966292135	100
Os_F0100	454	420	0.92511013215859	100
Os_F0529	462	335	0.725108225108225	100
Os_F0592	554	280	0.505415162454874	100
Os_F0622	409	361	0.882640586797066	100
Os_F0124	406	406	1	100
Os_F0214	419	401	0.957040572792363	100
Os_F0021	399	373	0.93483709273183	100
Os_F0259	437	356	0.814645308924485	100
Os_F0512	474	393	0.829113924050633	98.7277353689567
Os_F0281	298	78	0.261744966442953	100
Os_F0658	376	376	1	100
Os_F0019	281	262	0.932384341637011	100
Os_F0697	403	398	0.987593052109181	100
Os_F0573	403	397	0.985111662531017	100
Os_F0160	393	370	0.94147582697201	96.1038961038961
Os_F0136	370	344	0.92972972972973	86.8894601542416
Os_F0471	293	292	0.996587030716723	100
Os_F0275	571	472	0.82661996497373	100
Os_F0339	468	399	0.852564102564103	100
Os_F0357	496	294	0.592741935483871	88.0952380952381
Os_F0193	432	398	0.921296296296296	91.7085427135678
Os_F0148	455	407	0.894505494505495	100
Os_F0435	416	412	0.990384615384615	94.1747572815534
Os_F0164	540	516	0.955555555555556	100
Os_F0617	475	397	0.835789473684211	100
Os_F0206	516	232	0.449612403100775	99.1379310344828
Os_F0376	487	474	0.973305954825462	100
Os_F0675	356	356	1	100
Os_F0754	243	243	1	100
Os_F0743	562	262	0.466192170818505	100
Os_F0651	552	83	0.15036231884058	96.3855421686747
Os_F0687	479	478	0.997912317327766	100
Os_F0277	546	511	0.935897435897436	100
Os_F0329	433	317	0.732101616628176	100
Os_F0652	447	431	0.96420581655481	100
Os_F0232	653	555	0.849923430321593	100
Os_F0641	369	226	0.612466124661247	100
Os_F0610	424	402	0.94811320754717	100
Os_F0768	430	399	0.927906976744186	100
Os_F0488	1726	226	0.130938586326767	100
Os_F0053	380	268	0.705263157894737	100
Os_F0322	390	189	0.484615384615385	100
Os_F0717	594	383	0.644781144781145	100
Os_F0673	414	327	0.789855072463768	100
Os_F0440	503	222	0.441351888667992	100
Os_F0033	397	321	0.808564231738035	100
Os_F0091	863	283	0.3279258400927	100
Os_F0582	310	303	0.97741935483871	100
Os_F0466	459	397	0.864923747276688	100
Os_F0614	463	458	0.989200863930886	100
Os_F0258	1078	351	0.325602968460111	100
Os_F0570	440	291	0.661363636363636	100
Os_F0149	375	369	0.984	100
Os_F0131	441	382	0.866213151927438	100
Os_F0269	290	260	0.896551724137931	100
Os_F0141	407	377	0.926289926289926	80.2660753880266
Os_F0347	953	755	0.792235047219307	100
Os_F0236	455	423	0.92967032967033	90.1287553648069
Os_F0428	710	340	0.47887323943662	100
Os_F0080	308	307	0.996753246753247	100
Os_F0681	403	403	1	100
Os_F0378	398	397	0.99748743718593	100
Os_F0126	375	375	1	98.9333333333333
Os_F0058	388	366	0.943298969072165	100
Os_F0235	781	402	0.514724711907811	100
Os_F0155	584	540	0.924657534246575	100
Os_F0366	502	499	0.99402390438247	100
Os_F0563	430	422	0.981395348837209	100
Os_F0407	414	246	0.594202898550725	84.8275862068966
Os_F0547	467	288	0.616702355460385	97.5694444444444
Os_F0381	492	464	0.943089430894309	100
Os_F0166	536	356	0.664179104477612	100
Os_F0765	448	448	1	100
Os_F0351	428	304	0.710280373831776	100
Os_F0597	528	522	0.988636363636364	100
Os_F0720	568	567	0.998239436619718	100
Os_F0064	652	645	0.989263803680982	100
Os_F0647	431	176	0.408352668213457	98.8636363636364
Os_F0129	440	244	0.554545454545455	100
Os_F0245	281	227	0.807829181494662	100
Os_F0483	562	496	0.882562277580071	100
Os_F0253	457	378	0.827133479212254	96.9230769230769
Os_F0544	384	384	1	100
Os_F0255	347	347	1	100
Os_F0121	475	406	0.854736842105263	100
Os_F0423	627	479	0.763955342902711	94.1544885177453
Os_F0704	316	316	1	100
Os_F0629	386	377	0.976683937823834	100
Os_F0408	406	395	0.972906403940887	100
Os_F0415	445	445	1	100
Os_F0560	372	372	1	100
Os_F0461	440	440	1	100
Os_F0650	230	143	0.621739130434783	100
Os_F0444	402	369	0.917910447761194	100
Os_F0578	168	168	1	100
Os_F0043	426	305	0.715962441314554	86.8852459016393
Os_F0298	403	375	0.930521091811414	100
Os_F0197	370	343	0.927027027027027	100
Os_F0032	508	429	0.844488188976378	100
Os_F0484	623	623	1	100
Os_F0153	462	448	0.96969696969697	100
Os_F0631	398	398	1	88.4422110552764
Os_F0244	479	469	0.979123173277662	92.1108742004264
Os_F0216	952	897	0.942226890756303	100
Os_F0664	701	444	0.633380884450785	88.663967611336
Os_F0220	369	356	0.964769647696477	100
Os_F0615	408	393	0.963235294117647	100
Os_F0027	397	374	0.942065491183879	100
Os_F0289	490	490	1	100
Os_F0288	498	486	0.975903614457831	100
Os_F0296	468	466	0.995726495726496	100
Os_F0271	549	549	1	100
Os_F0355	383	381	0.994778067885117	100
Os_F0022	189	173	0.915343915343915	100
Os_F0624	664	664	1	94.4277108433735
Os_F0398	419	403	0.9618138424821	100
Os_F0196	391	368	0.941176470588235	100
Os_F0150	534	492	0.921348314606742	100
Os_F0626	411	407	0.990267639902676	100
Os_F0097	425	378	0.889411764705882	100
Os_F0227	563	341	0.605683836589698	97.9472140762463
Os_F0503	635	427	0.67244094488189	100
Os_F0108	406	388	0.955665024630542	100
Os_F0009	452	444	0.982300884955752	100
Os_F0119	475	475	1	100
Os_F0510	924	312	0.337662337662338	100
Os_F0239	438	319	0.728310502283105	94.3573667711599
Os_F0213	419	401	0.957040572792363	100
Os_F0309	443	443	1	99.7747747747748
Os_F0159	368	352	0.956521739130435	100
Os_F0490	319	246	0.77115987460815	100
Os_F0184	611	512	0.8379705400982	96.875
Os_F0059	372	354	0.951612903225806	100
Os_F0558	390	379	0.971794871794872	100
Os_F0041	161	140	0.869565217391304	100
Os_F0446	428	428	1	100
Os_F0384	490	345	0.704081632653061	100
Os_F0147	319	319	1	100
Os_F0015	485	54	0.111340206185567	100
Os_F0382	373	272	0.729222520107239	100
Os_F0663	569	401	0.704745166959578	100
Os_F0540	453	442	0.975717439293598	100
Os_F0467	340	125	0.367647058823529	100
Os_F0453	302	135	0.447019867549669	100
Os_F0001	327	323	0.987767584097859	100
Os_F0204	519	519	1	100
Os_F0284	392	226	0.576530612244898	100
Os_F0456	439	264	0.601366742596811	100
Os_F0409	416	327	0.786057692307692	100
Os_F0519	180	81	0.45	100
Os_F0243	414	409	0.98792270531401	100
Os_F0643	517	517	1	100
Os_F0723	614	612	0.996742671009772	99.8366013071895
Os_F0584	351	351	1	100
Os_F0314	496	447	0.901209677419355	100
Os_F0630	531	388	0.730696798493409	100
Os_F0787	424	395	0.931603773584906	100
Os_F0394	528	248	0.46969696969697	69.3548387096774
Os_F0678	381	365	0.958005249343832	100
Os_F0659	380	372	0.978947368421053	100
Os_F0337	663	516	0.778280542986425	99.2277992277992
Os_F0345	529	335	0.633270321361059	85.6716417910448
Os_F0513	479	424	0.88517745302714	100
Os_F0142	382	374	0.979057591623037	100
Os_F0057	539	516	0.957328385899815	100
Os_F0189	279	250	0.896057347670251	100
Os_F0714	467	428	0.916488222698073	100
Os_F0328	440	402	0.913636363636364	100
Os_F0793	248	248	1	100
Os_F0476	396	390	0.984848484848485	100
Os_F0098	449	418	0.930957683741648	100
Os_F0775	311	301	0.967845659163987	100
Os_F0432	448	429	0.957589285714286	100
Os_F0668	786	287	0.365139949109415	91.1111111111111
Os_F0599	468	447	0.955128205128205	87.9120879120879
Os_F0472	358	306	0.854748603351955	100
Os_F0177	403	309	0.766749379652605	100
Os_F0362	450	409	0.908888888888889	92.6650366748166
Os_F0330	362	362	1	100
Os_F0372	493	477	0.967545638945233	100
Os_F0607	482	466	0.966804979253112	100
Os_F0718	463	433	0.935205183585313	100
Os_F0368	531	498	0.937853107344633	100
Os_F0254	521	519	0.99616122840691	93.2562620423892
Os_F0522	465	404	0.868817204301075	78.6666666666667
Os_F0609	353	348	0.985835694050991	100
Os_F0292	178	173	0.971910112359551	100
Os_F0552	547	514	0.939670932358318	100
Os_F0295	330	329	0.996969696969697	100
Os_F0109	524	512	0.977099236641221	100
Os_F0644	461	399	0.865509761388286	100
Os_F0251	250	250	1	100
Os_F0076	460	445	0.967391304347826	100
Os_F0798	646	327	0.506191950464396	100
Os_F0161	471	459	0.974522292993631	100
Os_F0260	436	269	0.61697247706422	100
Os_F0071	457	353	0.772428884026258	100
Os_F0577	378	243	0.642857142857143	100
Os_F0023	431	408	0.946635730858469	100
Os_F0495	249	249	1	100
Os_F0208	400	370	0.925	100
Os_F0326	418	407	0.973684210526316	100
Os_F0611	461	454	0.984815618221258	97.7973568281938
Os_F0564	252	230	0.912698412698413	100
Os_F0598	519	416	0.801541425818882	100
Os_F0176	402	375	0.932835820895522	100
Os_F0267	370	339	0.916216216216216	99.7050147492625
Os_F0640	409	314	0.767726161369193	100
Os_F0303	443	421	0.950338600451467	95.7244655581948
Os_F0711	624	379	0.607371794871795	99.4722955145119
Os_F0778	416	49	0.117788461538462	100
Os_F0531	427	308	0.721311475409836	100
Os_F0365	436	357	0.818807339449541	100
Os_F0506	638	636	0.996865203761755	100
Os_F0104	423	330	0.780141843971631	100
Os_F0579	542	496	0.915129151291513	100
Os_F0348	551	523	0.949183303085299	100
Os_F0201	420	370	0.880952380952381	100
Os_F0045	456	385	0.844298245614035	94.1320293398533
Os_F0207	358	313	0.874301675977654	100
Os_F0450	543	492	0.906077348066298	100
Os_F0508	660	652	0.987878787878788	100
Os_F0655	398	393	0.987437185929648	100
Os_F0411	526	141	0.268060836501901	96.4539007092199
Os_F0642	431	431	1	100
Os_F0580	428	422	0.985981308411215	100
Os_F0402	883	855	0.968289920724802	100
Os_F0093	464	413	0.890086206896552	90.0726392251816
Os_F0115	451	336	0.745011086474501	96.4285714285714
Os_F0648	420	404	0.961904761904762	100
Os_F0590	336	336	1	100
Os_F0730	350	350	1	88.3838383838384
Os_F0387	365	359	0.983561643835616	100
Os_F0003	227	62	0.273127753303965	100
Os_F0274	493	370	0.750507099391481	100
Os_F0286	558	505	0.905017921146953	100
Os_F0549	297	297	1	100
Os_F0625	442	133	0.300904977375566	100
Os_F0464	258	211	0.817829457364341	100
Os_F0127	392	341	0.869897959183674	100
Os_F0198	425	390	0.917647058823529	100
Os_F0068	412	398	0.966019417475728	77.3622047244095
Os_F0029	1196	423	0.353678929765886	100
Os_F0280	447	447	1	82.3266219239374
Os_F0543	544	529	0.972426470588235	94.3289224952741
Os_F0480	448	403	0.899553571428571	100
Os_F0774	677	632	0.933530280649926	100
Os_F0234	455	452	0.993406593406593	100
Os_F0722	444	406	0.914414414414414	100
Os_F0192	333	279	0.837837837837838	100
Os_F0354	467	433	0.927194860813705	95.8429561200924
Os_F0191	378	356	0.941798941798942	100
Os_F0401	462	462	1	100
Os_F0710	509	505	0.992141453831041	100
Os_F0229	508	497	0.978346456692913	100
Os_F0486	299	224	0.749163879598662	100
Os_F0421	406	406	1	100
Os_F0325	520	502	0.965384615384615	100
Os_F0788	443	430	0.970654627539503	100
Os_F0181	377	362	0.960212201591512	100
Os_F0073	425	397	0.934117647058823	100
Os_F0237	424	194	0.457547169811321	98.9690721649485
Os_F0575	533	514	0.964352720450281	100
Os_F0535	476	428	0.899159663865546	100
Os_F0499	416	408	0.980769230769231	100
Os_F0364	417	417	1	100
Os_F0565	510	497	0.974509803921569	100
Os_F0013	426	392	0.92018779342723	100
Os_F0063	377	366	0.970822281167109	100
Os_F0562	388	321	0.827319587628866	100
Os_F0203	378	349	0.923280423280423	100
Os_F0416	421	376	0.893111638954869	100
Os_F0672	381	381	1	100
Os_F0169	391	381	0.974424552429668	100
Os_F0441	297	297	1	100
Os_F0320	516	513	0.994186046511628	100
Os_F0674	504	481	0.954365079365079	100
Os_F0608	421	415	0.985748218527316	100
Os_F0383	465	406	0.873118279569893	100
Os_F0695	392	376	0.959183673469388	72.7513227513228
Os_F0734	450	394	0.875555555555556	100
Os_F0106	515	409	0.794174757281553	100
Os_F0645	467	399	0.854389721627409	100
Os_F0369	489	356	0.7280163599182	100
Os_F0505	482	479	0.993775933609959	97.0772442588727
Os_F0751	500	479	0.958	100
Os_F0122	499	297	0.595190380761523	100
Os_F0036	420	408	0.971428571428571	81.4814814814815
Os_F0726	440	363	0.825	100
Os_F0481	343	134	0.39067055393586	100
Os_F0125	360	345	0.958333333333333	100
Os_F0174	460	460	1	100
Os_F0199	537	310	0.577281191806331	97.0967741935484
Os_F0276	531	270	0.508474576271186	100
Os_F0107	475	464	0.976842105263158	100
Os_F0373	377	372	0.986737400530504	100
Os_F0442	487	396	0.813141683778234	100
Os_F0404	1159	516	0.445211389128559	100
Os_F0469	277	126	0.454873646209386	100
Os_F0636	258	114	0.441860465116279	100
Os_F0708	556	470	0.845323741007194	99.3617021276596
Os_F0727	446	69	0.154708520179372	100
Os_F0516	512	489	0.955078125	100
Os_F0180	377	362	0.960212201591512	100
Os_F0703	974	408	0.418891170431211	87.5912408759124
Os_F0559	296	273	0.922297297297297	100
Os_F0666	408	399	0.977941176470588	100
Os_F0273	518	496	0.957528957528958	97.7822580645161
Os_F0613	455	437	0.96043956043956	100
Os_F0218	398	369	0.92713567839196	100
Os_F0553	304	304	1	100
Os_F0406	299	279	0.933110367892977	100
Os_F0014	445	388	0.871910112359551	100
Os_F0279	415	413	0.995180722891566	100
Os_F0667	513	270	0.526315789473684	100
Os_F0551	324	324	1	100
Os_F0654	389	361	0.928020565552699	100
Os_F0725	327	305	0.932721712538226	100
Os_F0099	398	373	0.937185929648241	100
Os_F0380	438	438	1	100
Os_F0385	1227	358	0.291768541157294	100
Os_F0566	384	381	0.9921875	100
Os_F0336	567	209	0.368606701940035	100
Os_F0498	253	213	0.841897233201581	100
Os_F0138	154	150	0.974025974025974	100
Os_F0797	502	499	0.99402390438247	100
Os_F0327	472	469	0.99364406779661	100
Os_F0454	552	503	0.911231884057971	100
Os_F0132	222	213	0.959459459459459	100
Os_F0550	344	344	1	93.3139534883721
Os_F0340	405	207	0.511111111111111	100
Os_F0429	384	384	1	100
Os_F0241	420	406	0.966666666666667	100
Os_F0062	377	366	0.970822281167109	100
Os_F0694	314	314	1	100
Os_F0353	471	444	0.942675159235669	100
Os_F0187	810	391	0.482716049382716	100
Os_F0688	408	408	1	100
Os_F0069	562	562	1	100
Os_F0605	409	336	0.821515892420538	100
Os_F0233	374	367	0.981283422459893	100
Os_F0342	432	408	0.944444444444444	100
Os_F0400	249	240	0.963855421686747	100
Os_F0054	411	378	0.91970802919708	100
Os_F0627	453	324	0.71523178807947	100
Os_F0425	430	394	0.916279069767442	100
Os_F0221	567	494	0.871252204585538	100
Os_F0536	330	305	0.924242424242424	100
Os_F0225	712	310	0.435393258426966	100
Os_F0291	490	271	0.553061224489796	100
Os_F0352	494	482	0.975708502024291	100
Os_F0465	460	345	0.75	100
Os_F0736	408	391	0.958333333333333	92.0716112531969
Os_F0475	391	390	0.997442455242967	100
Os_F0025	384	375	0.9765625	100
Os_F0596	851	511	0.600470035252644	94.3248532289628
Os_F0101	594	584	0.983164983164983	100
Os_F0557	459	450	0.980392156862745	100
Os_F0123	408	399	0.977941176470588	100
Os_F0079	935	378	0.40427807486631	100
Os_F0302	414	360	0.869565217391304	100
Os_F0773	677	631	0.93205317577548	100
Os_F0567	534	305	0.571161048689139	100
Os_F0539	401	362	0.902743142144638	100
Os_F0405	518	272	0.525096525096525	98.1617647058823
Os_F0653	391	284	0.726342710997442	100
Os_F0265	340	239	0.702941176470588	100
Os_F0030	167	71	0.425149700598802	100
Os_F0741	353	346	0.980169971671388	100
Os_F0427	592	515	0.869932432432432	100
Os_F0782	418	331	0.791866028708134	100
Os_F0311	379	287	0.757255936675462	100
Os_F0092	312	300	0.961538461538462	100
Os_F0670	426	407	0.955399061032864	100
Os_F0375	412	404	0.980582524271845	100
Os_F0026	449	414	0.922048997772829	100
Os_F0133	523	519	0.992351816443595	100
Os_F0434	412	412	1	100
Os_F0066	424	391	0.922169811320755	99.7442455242967
Os_F0438	489	447	0.914110429447853	100
Os_F0350	412	374	0.907766990291262	100
Os_F0447	419	387	0.9236276849642	86.5633074935401
Os_F0052	390	379	0.971794871794872	100
Os_F0086	949	376	0.396206533192835	100
Os_F0574	521	521	1	100
Os_F0491	471	188	0.399150743099788	100
Os_F0102	351	325	0.925925925925926	100
Os_F0358	423	418	0.988179669030733	100
Os_F0307	427	427	1	99.7663551401869
Os_F0049	226	226	1	100
Os_F0693	632	255	0.403481012658228	100
Os_F0195	961	710	0.738813735691987	89.0140845070423
Os_F0321	396	351	0.886363636363636	100
Os_F0089	523	291	0.55640535372849	92.4398625429553
