# Supplementary material for: Phylogenetic Comparison of F-Box (FBX) Gene Superfamily within the Plant Kingdom Reveals Divergent Evolutionary Histories Indicative of Genomic Drift
Source: PLoS One. 2011 Jan 28;6(1):e16219. doi: 10.1371/journal.pone.0016219 (PMC3030570; doi:10.1371/journal.pone.0016219)
Supplement: File S6 — The coding sequences of all 10,811 FBX genes obtained from the 18 plant species. (TXT) [file pone.0016219.s022.txt]

File S6.  The coding sequences of all 10,811 FBX genes obtained from the 18 plant species.

>Al_F0001
ATGTTATCAGATCTACCATTTGATTTGGTAGATGAAATACTTTCTAGGGTTCCAACAAAATTTCTCGTACGACTCCGATCTACTTGCAAACGATGGAATTCTCTATTTGACAATCATAGATTTTCCAAGAAACACTTTGGTAATGCCATCAAACAAAGTATGTTTATCTTATTCTCTGATTTGAAATTTTTTACAATTAGTTGTGAACTCCAAAAACCCGATTGTTACAACGTTAGTCGTTGTAAAATTAGTCTAAAAGAATGTATTTGCAAAGGAGAATGTAAAGTATTTGAAATTCTTCACTGCGACGGTTTACTCTTAGGCCTCACAAAATGTTTTGAACTTATTGTCTGGAACCCATGTTTAAAGCAAACAAAGTTGATTGAACCACACTTCCATAAACTACATACTCCAACTCCTGGATATGCTTTTGGGTGCGATAAAAAATACGGTGATCGTCGATACAAGATCTTATTGTTTCTAGTATCTGGATATTCCCGTAAATTTTGTAAGAAATATTTAGAGGTTGAAATATTTGATTTTACGTCTAACTCTTGGAGAGTTCTTAACGTTAAAATCGATTTTCTGCTTGTTTTTCCTACTCGTTGGGTATCCTTGGAAGGAAATTCTTATTGGATTGGTGCAGATGAAAATACGCATGAAGGTTTCATTGTGAGATTTGATTTTTCAAATGAGATGTTCGGACGTCTGTCTTTGCCTTTTTTGGCATATCCTTGTGACGAGCATCTTTCTTTGTCGGTTAAAAATGATCGAATTTCGATATTGCACCAAACGTCACATTCATATTCTATAGAAATTTGGATGACGGGATCTGTGATAGACGGACAAGAATTGTCTTGGAGCAAATTCATGAGAGTTGATGATGAAAACTTTGATATTCGGTTCATAAATCCCAATTTTTTCATTTATGATGAAGAGAATAAAATGGTTGTATTTTCTGATGAAAAAAGCAGAAATGAGTATAGAGTTTATCATAAATATACGGAAGTTTATGTTGAAGAAGTCGAAGATTATAAAGAGCCTATCATCTACAATTATGTTCCCAGTTTAGTTCATATTCGCTAG
>Al_F0002
ATGACGGAACTTCCTTTTGACTTGGTCTGTGAGATACTTGCAAGGGTTCCAGTTGAGGACTTGCTACGGTTTAGATGTGTCTGCAAAAGCTGGCGTTCGTTGTTCCAAGATGAGGGATTCATCAGAAAGCACACAACTCATGCCCCGAGTATGTTTCTATTGGCGGCTAATTGGTGGCCACAGTATAGACTGCGCACTTGTACTTACGAAGGTCTTACGCTAAAGATGATATTCCAAGAGCCTGAATTGAACAATGATGGAGAGAAAACGAGTGTCATCGGTCATTGCGATGGACTCTTTTGTTTAGAGCTTGAAGACACTTCTTTGGCTGTTTGGAACCCTGCTTTGAGAGAGTTAACAAAAGTACCTAGAATCGACCAACAACAAACTCGGGGTATGAGGATAGGTTTTTGTTACGACCACTCAATTCAAGATCACAAAATCGTTTTGATGCCGCTCAAGAATTGCTCTAAAGCACATGTGTTGACACTTAAGTCCAGTGTGTCTAGGATGATTGATTTCCCATGGAGGCAAAACTGTGAGTTGATGACTGTTAAAAAAGAGGGAATCTTGGTGGGTGAAAATATCTTCTGGCCGCTCTATTCTCATGAATTTACCATTGAAAACGGCGAAAACATCCTGAGCTTTAGTGTGGTGTCAGAGACATTCAACTACTGCTCTTGTCCTGGTGGAAAACAAGTGTATAGAGTTTTAAAGGTGTTGAGAGGAAGTCTATGTGCGGTGGATGAAGAGAGAACAAACTGCCATGTTATGGTGGTTTGGTGTGCGGACCATGAAAAGGAAGACAAAGGTCGAATCAAATCTTGGAGAAAGATCTTGAGGCTGACGGCATCTGATATTGAAAGGTCAACACGTTGGCAGGTTGTGGAGTTTCGGCTAGGAGCTGTGATAAACCGGTCAGGATTGTTGCTTGTGCTTGTTAGAACATTTGAAATAGGATTTATACTATATGAATACAACTTGGAGAAGGATACAATGAGACAGGTTGATACTAGTTTTTGCTACAAATTAAATTACAAGCTGGAGGAGTATATTGCAACTCTTGTTTCCTAC
>Al_F0003
ATGACTTCAGATGCTCTCACTATACCGTCTGAGCTTGAATCTGCGTTGCGGCTCAGGACTGTACAATACTTTATTACAAAAAGGCCTTGGCTTGATCTTTATGGAGTCCATGTGAGGCCTGTGCCACCATTCGGAAGTACAAGCCGTAAACCCCATTATGATCCAGCTTTGATTCATCGTTGCTTGCCTGATGAGCTGCTTTTTGAGGTGTTTGCTCGGATGATGCCTTATGACTTAGGTAGAGCAGCTTGTGTATGCAGAAAGTGGAGGTACACGGTTCGGAACCCTGTGTTCTGGCGTAATGCGTGTTTGAAAGCTTGGCAGACTGCTGGGGTTATCGAAAACTATAAGATCTTGCAGTCTAAATATGATGGATCATGGAGGAAAATGTGGCTTCTTAGATCCAGAGTTCGTACTGATGGTCTTTATGTGAGTAGGAATACATACATTCGAGCTGGAATTACTGAGTGGAAGATTACAAATCCAGTTCACATTGTTTGTTACTTCCGCTACATAAGGTTCTACCCTTCTGGCAGATTTCTTTACAAGAACTCTTCGCAGAAATTGAAGGATGTTGCCAAGTACATGAACTTTAAGGCTTCTAAATCTGACAGTCTTTACAGAGGCACCTATACATTGTCAATGTCGGATGATAAGATCGAAGCCGCTGTTCTATACCCAGGGACGCGCCCTACTGTCCTAAGGATCCGTTTAAGGTTAAGAGGAACAGCGATTGGAGCGAATAACCGGATGGATTTGCTGTCACTAGTGACAAGTGGTGTGAACGATGAGGAAATAAGCAGCACAGAAGAAGACATTCTTGGGGTAGTTGAAGGTTGGGAAGACGATGAAACTCACAACCCGGATATACCTGCCGTCTCACACAAGAGGGGTATGACTCCATTCGTCTTCGTTCCTTTCGAAGAGGTTGAACAATCGGTTCTGAACTTACCACCGGAGAAAATGGATTACTATGTCACTGGC
>Al_F0004
ATGAAGAACATGTCCAATCTTCCACAAGACTTGGTAGAAGAGATACTCTCTAGAGTTCCGTTGACATCTTTGAGAGCGATGCGATCTACTTGTAAAAAGTGGAACACTCTATTTAAAGATGAGAGGTTTACAAAGAAGCACATTGCCCAAGTTGCTGTAGAAACTACTAAGGAAAGGGAGTTTGTGGCGATCATGTTGCTAAACTTTAGGGCTTATTTAATGAGAGTCAATCTCCAAGGAATTCATAACAACTCTAATCCATTATTAAAGCCTATAGGTAAACTTATTAGCCTAGACACTTCAGATCAAGTCAATATATCTCGGGTATTTCGATGCGAAGGTTTATTGTTATGCACCACAAAAGACTACACTAGGCTAGTAGTTTGGAATCCGTATTTGGGACAAACTTTGTGGATCTGCGTCGAACCAAGATTTGTTCGTCACAGAAAGTTCTACTACGTAAATGTTCTCGGATATGACAAGAGCAAATCATGCTACGCTTATAAAATCTTGAGATTTGCTCATTTTTTCTTTGAGAAATCTATCCACGAAATCTACGAATTAAACTCTAATTCATGGAGGGTTCTTGATGTCACTCCACACTGGTGTATATCGTATAATAGTCATAGTGTGTCTTTAAAGGGAAATACCTACTGGTTTACTTCCAATCTAGAATCAAAGGATAAATTCCTTGAATTACTCTGTTTTGATTTTACTACGGAAAAATTTGGACTGCATTTGCCTTTGCCGTTTGAATTTTATTACTGCCAAACTGTGACTTTATCTGCTTTTAAAGAAGAGCAGCTTGCGGTGTTACATCAGAGCTCGTATGGTGACCTTGGGATGGAGATTTGGATTACGACTAAAATTGAGCCCAATGAGGTTTCATGGAGTAAGTTCTTAGCGGTTTATATGCGACCACTCACTGGATTTCAGTTTAATACTGGTGGAAGTTTCCTGATTGACGAAGAGAATAGAGCTGTAGTTGTTTTTGATACTGATAAACATATATTTAATCCCACTCGCAACATAGCTTACATCATTGGAGAAAATGGTTACTACAGAGAAGTGGATCTAGGAGAAATAACAACTGAGAGTTTCCCGCTTGCGTGCCCTTATGTTCCAAGTTCAATGCAAATCAACCAACATCCA
>Al_F0005
ATGAAGAGGACCGAGAGGAGAAGCATAATATATCTTCCGGAAGATTTGCTAGTCGAGATTCTTTCTAGAGTTCCGGCGAAATCTCTAGTACGATTACGATCAACATCGAAAAGATGGAACGCTCTTGTAAAAGATGGGAGATTTGCTAAGAAGCACTATGCTAATACTCCAAAGCACTCCTCTCTAGTTCTCATGGTAACTAATTTTAGGGTTTACTTAGTGAGCGTTGATTATCTCCATGGTAAAGTTACTGCCTCTGCAAAGATAACAAGTCAATTCAACTTACAAGATCATCTTTCGAAACAAATCGATGTATGTAACGCCTATCATTCCGACGGTTTACTTGTATGCATTACCAAAGACAATAGCCTTGTTGTTTGGAATCCGTGTTTAGGGCAAACCAGGTGGATCCAAGCCAGAAACAGCTACAATAAAAATGACTACTATGCTCTCGGTTACGATGACAAATCCTCCTGTTACAAAATATTGAGGATGCATCGAGTTGTCGATGATATCACCGTGGAAACTGAGTCCGAAGTCTATGACTTTGCTTCTAATTCGTGGAGGGATATTGGTTCGACTACCGAGTGGTTTATACAACAACATAGGAGTCGTGGCATGTATGTCAAGGGAACTACTTACTGGCTTGCGTTGATGAGTGAAGAGCCGCCATTTGATCATTTCTTACTAAGTTTTGATTTTTCAACAGAGAGATTTCAAAGTCTGTCTCTTCCATTGGATATTAATCATCAAACTCTTTTAGGTGCGGTTTTATCAGTGACTAAAGAAGAGCAAAAACTTTGTATGTTAGCTACCTATGGCTCTGATGAGAGATTCAAATCAGATGTATGGATAGCAACTAAGATGGAGAGTACCGGAGCCATGTCATGGAGCAATGTCTCGGTCGACCATGAGAACAAAGTTTTACTGTGTTGCAATAATCTACGGGTTTCCAACTACAACAACATCTTACATATTGCAGGAGAGGATAAATACGTACATTTGGATCATGATGAAGAGTCTAAACGCCCACTTCTCCTCACTTATGTCCCAAGTTTGGTTCAAATCCAACAAGGTATCTAG
>Al_F0006
ATGTCCGATCTTCCACCGGATTTGGTAGAAGAAATACTCTCAAGGATCCCAGCCACATCTCTGAAACGATTACGATCCACTTGCAAACAATGGAACTCTTTATTCAAGAACCGAAGATTCACCGAGAAGCACTTTCGTGAAGCTCCAAAGCAGTCTCATGCTCTGTTATGGAACGATCGTAGGGTTTGTCCAATGAGCATCAATCTCAACGTTGCTCCTCCATCTATAGAGTTTAAGAGTGTACTTAGTATTAAGGACCCAGAACCCGTCTATATATCCAATGTTTCTCACTGCGACGGTTTATTGTTATGCACCACCGATGATGGTAGACTCGTAGTTTGGAATCCGTGTTTGGGGCAAACCAGGTGGATCAACTTTGAAAATGATTACAAGACATACTATAGGTTTGCTCTAGGATACAAAAATAACAAATCTTGCCGTAGCTACAAACTCTTGAGGTTTTGGACATCTTATTTTACACCAAACCATATTGGTCTCGTGTATAATATCTATGAGTTTACCTCTGATTCGTGGAGGGTTCTTCTTGATAAAGTCTCTCTCAACTACTTTCTAATAGAATCAGAGAATGGTGTGTCTATCAAGGGAAATACTTATTGGCTTGCTTTAGATGTCGAAACAAATTTGTTACTCGGTTTTGATTTTACAATGGAGAGATTTAAACGTTTGTGTCTTCCCTCAAATAAGTATGGTGATACGATGGTTCTATCTGTTGTTAGAGAAGAAAAACTCTTAGTGTCACATCAGAACTTTCGTTCATCAAAGATGGATATTTGGATGACCAATATAATTGATAGTGAAACCGCCTTGTCCTGGAAGAAGTACTTTTCTGTGGAGTTTATAATCCTTAGTACTTGTCATTCTTGTCCGTTTAGCATTACTTTTCTGATCGATGAGGAGAAGAAAGTTGTCGTATCGATTGTAATGGATAATGAGAATATGAGGCAAAAAAATAAAATAAAACTAGTCTTGAAAA
>Al_F0007
ATGGAGAATCCAAATTTCGATACACTTCCTGAACATCTACAAATGGAGATTCTGTCACTGTTGCCTCTGCAATCCTTGGGTGTATGCCTCTGCGTCTCAAAGCAATGGAGATCTTTAATCCGCTCCCAAGAATTCGAAGATCTTTACTTGAGCCGATGGATGGCAGACGATAATGACGTAGTGTTATTAGATCTGCTTCGACCA
>Al_F0008
ATGATGATGTCCGATCTTCCTCCGGAACTGTTAGAAGAAATACTCTCTAGGGTTCCAGCCACATGTTTGCAACGAGTACGATCTACTTGCAAACGATGGAACGATTTGTTCAAAGACGGAAGATTCACGGAGAAGCACTTTCGTAAAGCTGAAAAGGAGTCTTTGATACTCATGTTGAAGGAGCTTAAACTTTGCTCAATCGGCGTCAATCTCAACTTTTCACCTCCATCTGTAGAGTTTCAAGGTACACTTGACCTAAAAGATTCCCACCCTAATTCAGAACAAGTAGGACAATCGAATCGTGGTTTGGAATCTAGGTGGATCCAACGCAAAAATGGTTACGAGAGATACTCTAGGTTTGCTCTAGGATACGAGAACAACAAATCTTGCAGTAGCTACAAATTCTTGATGTGTTGGGTTTGTTACGATGGCAAACTAGGCGACGAAGACGGAGTTTTGGGGTTTGAAATCTATGAGTTTAGCTCTGATTCATGGAGGGTTCTTGATGACGTCGCTTCCGACTGCTTTCCATCTGCAAATGGCGTGTCTTTGAAGGGAAATGCTTACTGGCTTAAAGAAGACTTACTCTGTTTTGATTTTACAATTAAGAGATTTAAACGTGTTTGTCTTCCGCCAGTTCCAAGCCGTGATTGTATGGCTCTATCAGTTGTTAGAGAAGAACAACTCTCATTGTTACATCGGATTCAACATACATCGAAGATGGAGATATATGTAACCAAGAAAGTTGATACTGAAGAAGCTGATTTGTTGTGGAGCAAATCCTCAACAGTAAGTTTACCCATTGGAGGTCATAAAGGTTTCAATGTTTTCTCGAGTCTATTAATCGACGAGGAGAAGAAAGTGGCCTTGCATTGTAATATCAATTTGAAGACCAGGTGTAACATGTTATACACTATTAAAGAGAACTATATAGATATCCTTTTTACAGAATCTATACACAAGCGACGGTATCTCGATAAAGCTTGTAAAGTAACATACATATTGTGTTGGTGGCCATTCATTTTCAATTATGTTCCAAGTTTGGTTCAAATCAAGAACGGTATAGGCCGCAAAAGGAAAGAAAGAAAC
>Al_F0009
ATGTTTTCTTCTTCTCTGCCTCCGGAAATTATTCTCAAAATCCTCTCTTTTCTTCCGGGCAAAACATTACAACAACTCCGATTAGTTTCAAAGCAATTTAACTCCTTAATCTCCGAACCCTACCTCCTCCGTCTCCACCACCGTCATGCCCTAAACTCCTTCTCTATCCTAACCACCTTCATCTCGTACCAAAGATCCCTAACCATAGATCTCAAACTCTTACTCTTTACTCGGAGTGTTATTGGATTGATCACTTTCAATACATTT
>Al_F0010
ATGACGATAATGTCAGATCTTCCACGGGATTTGTTAGCGGAGATTCTCAGTAAGGTTCCGTTGACATCTCTAAGAGCAGTGCGGTTCACTTGCAAAAAATGGAACGATTTATCCAAAGATCGGAGCTTTCACAAGAAGCAAATCATCGAAGCAAAGAAGAAGCAATTGAAAGAGTTTGAGGTGATCATGATGAGGAATTTTAGGGTTTATCTGACGAGTGTCGATATCCACAGCGATGTTGATCCATCTTTTACGCCTAAAGGTACACTTATTAGCTTAAACGATGATGCAAATCATCATCAAGTCGATAATGTATCTAAGGTCTTTCACTGCGATGGCTTACTCTTATGCATCACCAAAGACCTTAACTTTAGGCTTGTGGTTTGGAATCCTTATTTTGGGCAAATAAGATGGATCAAACCCAGAAATTCTTATCACATTTTGGATAGTTACGCTTTTGGGTACGACGAGAATAAGAACCACAAAATCTTGAGATTTAAGGATAATTATTACACTTTTAGTGCACAGGATCAGATTTGTGAGTTTGAAGTCTATAGTTTTGAGTCTAATTCATGGAAGGTTGTTCTTGATGTGAGTCCTGCCTGCGATATAGAGGCTTATAACCGTGGATTGTCTCTTAAGGGGAATACTTACTGGTATGCTAAAGATAAGTATGACAGAGGAGGAGAGGATATTGATTTCTTGATATGTTTTGATTTCACATCAGAGAGATTTGGACCGCGTCTGCCTCTGCCTTTTAACTCTTCTCCTACTTGGGAAGATATTGTTACTCTCTCTAGTGTTGGAGAAGATCAGCTTGCGGTGTTGTTTCAGAGCAATCGTACAAAGTGGATGGAGATTTGGATTACGAGCAAGATTGAGCCTACAGAGGTTTCATGGAACAAGTTGTTCTTAGCGGTTGATATGAGAGCACTCACTCGTTTTGAGTTCCTGGCCCATGCTGGGAGTTTCTTCATTGACCAGAAGAAGAATGTTGTTGTGGTTTTTGATAGAGATATGGATGCCCCTACCGATCGTGGCATGGCTTACATTATTGGGAAGAATGGATACTTCAGAAAAGTGGATCTTGGGGAAGATGCAGACTCGAGTTGTTACCCACTTGTCTGTTCTTATGTTCCAAGCTCAGTGCAAATCAGGCAGCTAACC
>Al_F0011
ATGGTGAAAACAAGTTTCGAAACACTTCCTTTAGATATGCAAATGGAGATTCTGTCACGATTGCCTCTGAAATCCTTAATGGGATGCATGTGCGTCTCAAAGAAATGGGCATCTATCATCCGTTCGAAAGCATTCAGAGATCATTACTTGAGCCGGTCGATGACAAGGCCTCGAGTGTTGTTCGTCGCCAATCATAGAGAATTCCACAAATTCACATCCGAAGCGTTCTTTTACTCTGTTTATCAAGAAGAGGAACCATTGTGGTTGTCTGGTAAACAGCAGATGCGTAGCGAAGAAGTACCACTTCTTAAAGTTTCTCAACCCATCCTTGGTCTGATCTGTCAACAAGGAAATACTAAGATTGTTATATGCAATCCGGGTTCGAAAAATTGTCGGACTTTACCGCAGATCAAAGTGCCTAAAGGAGCATCCATGACAAGTTTTTTCGGATACGATAAAGATAAGGATGTATTCAAGGTGTTATGTATAACAAAAGCAACTAAGGAATATCAGGTATGTACGGTGAGATCGGATGAAGAATCTTCTTTTTGGAGACCGATCAGATATGAGCATGACCATGCACCAGTTACTGAAGGACTATTTAAAGGAGGAGTTTTGTACTATGGAGCTCTGTCCACTAGTGACAAATCTGTGGTCATGAGCTTCAACGTGAGTTCTGAAGAGTTTAGTGTCATTGAATTGCCTAACGAAGTCAAAATTGATCATCATTGGACATTGGTGAATTACAAAGGGGATATTGAAGGACGTTGCTGGAAATTGGGAGGAGACAGGATTGAGATTCCTCATTGGACAAAAACGGTTGATAATAAGAAGTTTTATTTTAAAGGTACCATTGGAACAGGAGAACTTGCTTTCGCACCAGAGAGAGGTACTTGGTTCGGGGGACCACTCTTTGTGTTGTATTACGATGAAGCCTCAACGAACCTCAGAAGCTTTGAGATCAAAGGAATGGTTCCTCAAAATCATTCTGTTCGAACCTTCTTGGATCATGTTGATAGTACTTGGCTTATG
>Al_F0012
ATGGGAGTTGATCTGAAGAAGCTTCCATGGGAGTTGATCGAAGAGATACTCTCTCGTGTCCCACCTAAATCTCTTGTTCGCTTCAGAACCGTATCGAAACAATGGAACGCTCTTTTCGACGACAAGACGTTCATGAACCACCACAGGATGACGTTTCGATTCATCCTAGCAACCGAATCCATGGTTTATTCGGTAAGCATCGATCCCGTGATAGTGAATCCTTGGCTGGGACATAGTAGATGGATCGAGCCGAGTTTAAAACATTCAGGTATGCAATTCGAAGGCATAGGATATGACAATAAGAATTACAAGATCGCTGCTTCGTCCCCTCGGAACAAAGATGACTTGTGGACAATCTATGACTTTGCCTCTGATGTTGATGATGATGATTGGGTATACGTTGAAAGTGTGGTATCGTTGAATGGAACTTTGTATTGGGTTTGTTCTCATGACGAGACCGTTCCCTTGTGCTACCACATTAGAAAATTTGATTTTTCGAGCGGATTATTCATAAGATTTTGTGATCTACCATGCGGGAGAAACCATAATAGTAGCGATGCTCTTGTCCTTAGGGTCTTTAGGGGAGATCGGTTTTCGTTGCTAAAGCAATGCATGGTAACAAAGAAGATTGAGATTTGGGTGACTGTGAACAAGATTAACCATGAGGATGGTGATGATGTGGTTTGGATGAATTTCATGACCTTTTCAAGTCCTAACTTGCCGGATTTAGTAGACACCGTAACCTACACTGATCCAAGTTACTTCATCGAAGATAAGAGGCTCGTGGTGTGCTCTTGGGACAACACTGGTTACGCTTGGATCTATATATTGGGGGATAATAAGTTGATCAGTAAAAATCGTATAGATTGTGTGGTTGATCCTTGGCCTTTGCACTGTACCTTTGTCCCCAGTTTGGTACCGGTTCCTGCTCGATGCCGAAGAGAAGAACGGGCAGAATTACACGTTTAG
>Al_F0013
ATGACGACGACGATGTCAAATCTTCCAAATGATTTGTTAGAAGAGATTGTCTCTAGGGTTCCTCTAAAATCTATGAGAAAAGTGAGATTAACATGCAAAAAATGGAATGCTTTGTTCAAAAGCCGGAGTTTTACGAAGATGCATATTGGGAAAGAAGAAGAAGCATCAAAGGAATTAGGAGAGACTCGGATGATCGTGATGATGGATTGCAATGTTTATTTAATGGGCATCATCGTCAATGAAAATCCATCCATAGAGTCTTTAGGTAAACTTACTTGTCTACATGATTCAGAACAAGTCAAGATATCTCAAGTCTTTCATTGTGAGGGTTTATTACTATGCATCTTAAAAGTTGATAATACTAAGATTGTGGTTTGGAATCCGTATCTGGGGCAAACAAGGTGGATCCAAACCGGAAAGCATTACCATGCAAGTGGATGGGTAACACTAGATGTTTACAATTACGCTCTCGGATACGAAAATAATAGTGAAAATCGTAGCCTCAAAATCTTGAGGTTTACAAAAGATTTCCATTATCACTTTCCCGAAAACGTCGCTTTATGGTATGAAATCTATGATTTTGATACTGATTTATGGACTACTCTTGATGTCTCTCCACACTGGCGGATAATATCTAACTGTGGTCTTTCTCTCAAGGGAAACACTTACTGGGGCGCTGTAGAACGGAATGCATCCGCACATCATATAATTTGTTTTGATTTTACAATAGGGAGATTTGGACCGCTTCTACCTCTGCCGTTTAAGGCGAGGGGTTCAGATTTTGTGCCACTATCTTCGGTTAGAGATGAGAAGATCGCAGCTTTATTTCGGGCAAGCGAAAAGGTTGAGATATGGATTACGACTAATATTGATGATGCCAAAAATGTGTCCTGGAGCAAGTTTGTTACACTAAATATACCATACCTTGACCAGAATCTTTCATATAAGAGTTTCCTCATTGATGAAGAGAAGAAAGTTGTTGTGGTTTTTGATAACGAAAGAAAAGTCACGCACAACACCATTATTATCATTGGAGAGGCTGGATGCTTGAGGAAATTGGAGCTTGGAGAACCCGTAGACAAAAACTGTTGGCCACTTGTGTGCTCGTATGTTCCAAGTATAGTGCAAATCAAGCAACATAATGAAGGGCAAAAGAAAAACCAAACTTCTGACTACGGGTATATGGTTTATTCCTTACATCGTTTCATGATTTGGAAGTTGGTTATACATGTTATGGTTTCTGCACTAAAAGAACTTAATCATTACCATGGATATGAGAGTATCCCATACCATATTAAAGAGATGTGTTTTAGGATTACAACTTTAGAAGATAGAGATACTCGATTTGGTGTCTTAAAAAAGTAA
>Al_F0014
ATGACGAACGGCAAAGAGTCTTCAACGTTTAATATGCCTTACCTTCCAGATGATATACTGTTGCACTGCTTAGCTCGTGTCTCGAGATTGTACTACCCAATTCTTTCCTTAGTTTCCAAGAGATTCCGCTCTCTCGTTACATCACTTGAGCTTCACGACATCCGAATAGTCTTAGGACGCACCGAGAATTGTCTTTATATGTGCTTATATTTCAGTTCTGAATCTAAGCCATGTTGGTGTTGGATAATTCAAGACTTAAAGAAAAAAGTTATCTCT
>Al_F0015
ATGAAGATCTCCCATCTTCCGTATGATTTGGAATCCGAAATACTCTCTAGGGTTCCGACCAAGTCTCTAGCAAAATTTCGAACTACTTGCAAACGATGGTACGCTTTATTCAGAGATCCAAACTTCATCAAGAAGAACTTTGGTAACGCACCAATTAGTGTCGATCACCATGGAATTCACAACAACGTTGATCCATCTATCGAGTTTTCTGGAAAACTTAGCAGTCTAAAGGACTCAGAAGATTTAAAAATATCTAAAATCTTCCACTGTGAGGGTTTAATATTATGCTCTACTAAGGGAAACACTAGCCTTGTGGTTTGGGACTCCAGTACCGGTGAAACCCGGCGGATCAGACCGAGAACTCGTTATCGGTATGATGATTACTATGCTTTAGGATACGTAAACAGCAAGTCTTCTGGCCATAGCTTCAAAATCTTGAGGTCTTGCTATTATGAAAACGACCAGAAACAAAGGGTTGCTGAGTTTGAGATCTATGAGTTAAGCTCTGACTCTTGGAGGGTTCTTGATTACTTCACTCGTGACTATGGTGTATTTTGCAGTGGCAGGTCTTTGAAAGGAAATACTTATTGGGTTGCTGGAGATAAAGAAAATGGCCTTTTCATGTTGTATTTTGATTTCACAACGGAGAGATTTGGGCGTTTTCCTCTTCCGTTTGAAAGTTTTAATCCTGAAGATACCGCGGCTCTATCAGTTGTTAGGGAAGAAAAACTCTCGGTGTTACATCAGAAGATTCTTGATTTTTCAAATGAGATGAAGATATGGTTGACCAATAAGATCGATGAAACCATAGAATTGTCGTGGAGCAACTTCGTCTTAACAGTGGATTATGATAAATTTAATTTACCCAGCGTGGTGAATGTGACAAGTTTCTTGTTGGACGAGGAGAATAAAGTGGCACTGTGTTCTGATATCGACATGGATGATGAATATAAGACCAGAGTCTACGTTGTTGGAGAGGATATATATAAACAAGTCTATAAAGACACTACAAAGGCATCTTATATCAATTGGCCACTTCTCATCAATTATGTTCCAAGTTTGGTGCACATTAAGAAAAATACACTCAAAAGGCAAAAGAAAAGGAAATCAAGGGAGGTTAGT
>Al_F0016
ATGCCTTATTCGGTCGCGAGTTCGAACTCCGTAAGCTCAATCGCCGAAGAACCGCCGCCAAAGAAACAGCTTGATCTGGCACCGTCTTCTTCATCGTCTCTGTTACTACTTCCAGATGAAATCATTCTGAATTGCTTAGCACGCTTGCCGAGATGTTACTACCCGGTGATTTCACTCGTCTCCAAGACCTTCAGGCGTCTCATCGCTTCGCCGGAGATCTACGTCGAAAGATCATTACTTCGCCGCACCGAGCGTGTCCTTTATGTTGTGCTTAGATCTCACGCTACGGAAACTCCTCGATGGTACACTCTCAATTTCAAACCCTTTGGAAATGATTCAATTAACCATAGATTGGTTCCGATTCCGTCGTTTCCTTCGATTCCTTGCTGGGGGATGTCAATTGTCGCTATTGAATCTGAAATTTACGTCCTTGGTGGATGCATCGATGACGAATTGGTCTCCACTGGGTTTGTTGTCGAATGTCCATCTCACACGTGTCGTCTCCTCCCTTGCATGAAGCAGGCACGTGGCTGTGCCGCCGTGGGATTCGTTGACGGGAAATTGTATGTAATCGGAGGTTGTAACCCTCAGTCTGTGAATTGGGTTGAGGCTTTTGATCTAAAGACTCAAACTTGGGAGTCTGTTTTGGGTGTTCATAATGTGGAAATGCATGACTTAACCATCAGAAGTTTTGCCATAGATGGTAAGATTTACATTATGGATCGGAAGAATAGCTTTGTTTACGATCCTAAAGAAGGTAGAGTGGAGACTGATGAGTTGTTGGACACACAATGGAGTGTTGGTTCTTGCGTCATTGATGGCAGGATTTACACTTTTGGTAGCAAGAATAGAATATGGGTGTTTGATCCAATTGCCATGGTTTGGGATCGTTTGAAGGGTCTCGACGATCTTCCTGACAAGCGTGATGGTTCTAGAATGTCGAATCTCGGTGGAAATCTTGCAATTATGTTTAACCTTGAGAAGGGTTCAACCCAAATATGTTGCACGGAGATCAGATTGGAAAGGAGAGAAGGAGGAAAGATTTGGGGGACGGTTCTGTGGTCTAATATCGTGATTACCTTGAAAGAACCTTCCACCATTGTACGATGTCTAGCTGTAACTGTT
>Al_F0017
ATGGAGAATCCAAATTTCGATACACTTCCTGAACATCTACAAATGGAGATTCTGTCACGGTTGCCTCCGCAATACTTGGGTAAATGCCTCTTCGTCTCAAAGCAATGGGCATCTTTAATCCAATCCCAAGAATTCAGAGATCTTTACTTGAGCCGATGGATGGCAGACGATCTTGACGTAGTGTTATTACTATTAGATCTGCTTCGACCAAAATTAAATCTTCAAACG
>Al_F0018
ATGGAGAATCCAAATTTCGGTACACTTCCTGAAGATCTACAAAAGGAGATTCTGTTACGGTTGCCTCTAAAATCCTTGGGTGTATGCATCGGCGTCTCAAAGCAATGGAGATCTTTAATCCGCTCCCAAGAATTCAGAGATCTTTACTCGAGCCGATGGAAGACGCCACACGATCTTCGCCAAGCGCTAATTTATCTGCTACTCTGG
>Al_F0019
ATGGAGAATCCAAATTTCGGTACACTTCCTGAAGATCTACAAAAGGAGATTCTGTTACGGTTGCCTCTAAAATCCTTGGGTGTATGCATCGGCGTCTCAAAGCAATGGAGATCTTTAATCCGCTCCCAAGAATTCAGAGATCTTTACTCGAGCCGATGGAAGACGCCACACGATCTTCGCCAAGCGCTAATTTATCTGCTACTCTGG
>Al_F0020
ATGAGACGAGCTGAAAAGTTCATCAACGGATCATCTTTGTCGTTTTCGTCATTACCATACGATGTAGTTTTGAACTGCTTATCTCGTGTCCCGAGATGCTACTACTCAAACCTCTCTCGTGTTTCCAAAACCTTCCGATCTCTTGTGAGTTCTCCTGAGCTTGCACGTAGGCGTTCCTCCTTAATTGGCAAAAACAATCCCGTCATTTGTGTCTGCTTTACAGAAGCTGATAGTTTTGGAAGGATATTTCATTGGTTCACTTATGACGCACACGAGAAGAAGATAAGTAGTGCTCTTAATGTACTTCCTAGACAGATGATGTGTTGTTCCATCGTCTCGTTAGGTTCCACGATATACTTTATTGGTGGAGCCATGGGTCATACTTCCACAAGCATTAGGTTCTTGGATCCATGGTCTGGCGAGCTGTGTGAGGGTCCTAGCATGAAAGAGGCTCGCATGTTACCAGGCGTGACAGTTGTGGATGGGAAACTATTTGTAATGGGAGGTTGCGGCCAAGAGCAGGTCCAAGTGGAGGTTTTTGACCCAGAGACTCAAACTTGGGAAGTTGGACCATTAAATCCCCATGTGGGAATCCAGTACGGACAAGGAATACCAAGTATGCGATATGGATCGACTGTGACCGAATCTGTTGACGTGGAAGGCAAGGTTTATGGTATGAGTTATAGTAAAAGTAAACACATAATCTACAATACGAAAGATGGTATATGTGAGACTTTTGAGATGAAAGAAGAAAAAGCATGGAGGAGAGGTGGAGTGTGTGTGATAAACAATGTCATCTATGTTTATTACAAGGACCGTGGGTTAATGTGGTATGACTCTAAAGATAAGGTGTGGAGAATGGTCCATGGTTTTAAGCTTGATAAGGGGATTGACATGCCTGTTGGAATGGTGGATTATAATGGAAAACTTGCGGTTCTGTGGGAAGATCTGGGACGTATTATTAGTAAGAAAACCAAAATGAAGAAGATTTGGTGTACCATTGTCGCGTTGGATAGGATTGGTGGAGTAGCGATCCGTGGAACGGTCAAGTGGTCTCGTCTTGTTTGCTCTGTCCCTATTTACTATGACGTTTGGCGTTGTCTACATGTTTCTGATTAG
>Al_F0021
ATGGAAGCAGAAACGTCTTGGACTAATTATCCGTACAGCTACATTACTTATGTCCCTGAAGCTGAATCATACCGTGAGCAGAGCGATGATGAAGCCAAAGTTGAAACCTTTTCAATGGATTCTCTTCTCCCTGACGATTTATTAGAACGAATCCTCTCGTTTCTACCCATTGCAAGCATTTTCAGAGCTGGTACTGTCTGCAAAAGATGGAACGAGATTGTATCTTCTCGGAGGTTCTTATGTAATTTCTCCAACAATTCTGTTTCTCAAAGGCCTTGGTACTTCATGTTCACTAGCACGGATGATCCATCGGGTTATGCTTATGACCCCATTATCCGGAAATGGTACAGTTTCGATCTCCCTTGTATCGAAACATCGAATTGGTTTGTTGCTTCCTCTTGTGGATTGGTCTGTTTCATGGACAATGATTGCAGAAACAAGATTTATGTCTCAAATCCAATTACCAAACAATGGAGGAGGCTTATTGAACCTCCCGGTCACAGATCGACAGATTACACGGCAATGTCTACCTCCGTGAACCGAGCTAACCAATCAAACAGAGCAGTAACACGTGGAAACCGGACTTACTCAGTCTCGATAGTGAAATCAAAGCAAGTTACTGGGAATTTCTTCCAATGGGATATCTCTATTCATCTCTACAGCTCTGAAACAATGACTTGGACAACATCAGTAACCGATGTCTTATCCGGATGGAGAGGAGGAAACGAGAGTGTGATCTGCAACGATGTTCTTTACTTCATGATTTACTCCACGGGAGGCTCAGATCATCGCCACGGCTTGATTGCTTCCAATCTATCCTCGATTGGATCATCGTCAAGCGGCATCTTGATGAGGAGTTTCATTCCAATGCCGTGTTCTTTAACCTGCGGAAGATTGATGAATCTAAGAGAGAGGCTTGTGATCGTTGGAGGAATCGGGAAACACGATCGACCAGAGGTTATAAAAGGAATTGGGATTTGGGTTCTGAAAGGGAAAGAATGGGTAGAAATGGCGAAAATGCCTCAAAGATTCTTCCAAGGTTTTGGTGAATTCGACGAGGTTTTCGCGAGTAGTGGCACCGATGATTTGGTTTACATTCAAAGCTATGGATCTCCCGCGCTTCTCACTTTCGACATGAATCTCAAGTACTGGAGATGGTCTCAAAAATGTCCTGTTACTAAGAAGTTCCCTCTTCAGCTCTTTACTGGGTTCTGCTTCGAACCAAGACTCGAGATTGCTCCG
>Al_F0022
ATGTCCAATTCCGCCGCCAAAGAATCTCCGTCGTTTCCGTTATCGTCATTACCAGATGAAGTGGCTTTGAGCTGTCTAGCTCGAGTCCCGAGATCGGACCACTTAGCCTTATCTCTCGTCTGCAAAAGATACCGTTCTCTCGTACTATCCCCTGAGTTCTACAAGATGCGATCACTATTGGGTCGCACAGAGAAGTGTATCTACGTATGCGTAAGTCCCCATCCTAACTCAACCCCTCTCTGGTTCATCCTCCGCCCTGAAAAACCCAAAACCCTAGAAACCTCCGCCGTGAATCCTCGTCTTATGCGTCCGATCCCTTCGTTCCCCTTTCAGCCTCCGCGAACATCCTCGGTGGTGGCACTGGACTGGGGGATTTATGTAATCGGTGGATTTGGGTTAAACGAGAAGCCCACTTCGGATGTCTTGCTCTTGGATTGTCGGACTAACACGTGGCGCCGAGTCCCTTCCATGAGAGTGGCTCGATTTAGTCCTGGGGCTGGAGTCATGGACGGGAAGATATACGTGTTCGGTGGCCGACCAGACGATGATTCCACCAACTGGGGAGAGGTGTTTGATCCAAAGACTCAAACTTGGGATACTTTAGTGCCATTGCGGGATAGGAGTGAAAAAGATGGTTTCATCCGCGAGAGCCTTGTTAAGGAGGACAAGGTTTATGGAGTGAAATGGTTTGAAGGAAGTGTTTATTACTCTCCTAGTGATGGTAAATGGGGAAGAACGAATAGGCCAGATCTTTTAAGTTATTGTGTAGTTGAGGAATTGTTATACGGTTTTGATATGAGCTTCGGGCGAGTGTTTTGGCGCGAGTCTGATGAATCGGAATGGAAGATAGTTAAGGGTTTGGAAGCTCTGCAGATGATTTTTCATGGGCAGTTTTTTGGTAACTCTATGTTCTCTAAGAATATCAGCCAAGTGAACTCTTTTGGTGTGAACGTTGTTCTCTTCTGGCTTGAGCGTAGTGATGATGATGAGAGATTGGATGTTTGGTGTGCCGAGGTTTCGTTCGAAAGACGAGAGGAGAAAGGGGAGATTTGGGGTACGATTGAGTGGAAGGAAGCTGTCACAACAGTTGATCGTGCTCCTTTTGGTCCCTTTGGTGGCGATCATAATAAGGTTTTGTATTCTGCTACCGTCAATATC
>Al_F0023
ATGTCATCCAAACTTGCGACAAATGATGATCATCTACAAGAGCCGCCAATACTGATGACCTCACTTCCCGATGAAATCCTCTTGGATTGCGTAGCACGTCTACCAAGATCTTACTATCCAATTCTCTCACTCGTTTCAAAGCAGTTTCGGTCTCTCGTTACATCCCCTGAGCTATACAGGAGACGATGTTTTCTAGGTTACGAAGAACACTGTCTCTATGTTGCCATCTCTGAGAACATCGAAACCTCTAATATCCATTGGTATACTCTTGCTCGGAAACCCAACGACAAGCTTTGGTTAGTCCGTATCCCTTCACTCCCTCCTATGCCTTTACATGGAAGCTATGTGGTCAAAGGTTCGAGTATATATGTCATGGGTGGATTTCACCAGTGGCAGCGGGGGTTGATCACACCGAATGTGTCACGCCTCGATTGTGTATCTCACATGGCGGAGCCTCTTACTAGAATGCCAAAGGCTGTCGCTGCCTCGGTCTCCGCACTCGTAGATGGGAAGTTAAAGTCAACGTCTAAAAGGATCATGGTGTTTGATACCGTAGCACAAACATGGGAGGTTAGGAAAAGGCCAAATTGGGAGGTGGGCCGGAGGTGGTTTAGTAGCGTGGAGATAGCGGGTAAGATTTACATGAAGAGTTCTCGGATCAGCTATGTGTATGAACCAAAGGAAGGTATATGTGAGACTGACCCGATCTTGCACTATAGGAACTGGTCTAATTCATGTGTTATAGACGATGTGTTGTACTATTATGATGATCGTAGTAATTTTTTAAGAGCGTATGATCCAAAGGAGAGGGTTTGGGAAGGGGTGAGCGGTGTGTTAGGACTATGTCATGACGGTTCATGGTCATACACAACGAGTTATGGTAAAAAATTGGCTGTGTTTTTTCATAAAGTAGACTTATTGAGTAAGACAACAGAAATTTGGTATGCAGAGATTGCGAAGGAGGAAAGATGTGGGGAAAGGTCGAGTGCTATGATCTTGTGCTTAATGGAAAATCTCGCATTATGA
>Al_F0024
ATGTTGTTGAAAAGACATCGCTCGTCTGAGGAAGAATTGCTACCCCACGATGTAATAGAACTCATCCTCGAGAGACTTCCCGTGCAGGCTCTGCTTGTATTTAGGTCTGTATCCAAGAAGTGGAAATCAACAATCGATTCCCGACGATTCAAGGAACGACGTCTGCAGCGCCGTAGGCACTCAAGAGGTGTCTATGTCCTTTTCCTGTGTGTCAATGGTGAAAATACTCTCAAACGAGATGATAATCGAGTATTTAGCTTCGGGTCATCAGTAGCTAGGACAGGCAGGATCCCTAATTCGGGCCCCTTGTTCTGCTATGGCAGTTGTGATGGTATTGTATGCCTCTACGGTATCCACACACCGAGTATTGTGGTGAATCCCGCAACTGGATGGTATCAGAATTTTCCTCTTTGCAACTATCAACAGCTCTACATCCCTAGGTTCGATAAAAAAGATGTCAACTTCCCAAGTCCAAAGCTTGGACTCGGTAAAGATAAATTAACGGGCACGTACAAGCCGGTTTGGTTATATAATTCATCCATATTTGGCCTAGAGAATGCTACTACTTGTGAGCTTTTCGATTTTACCACCAATGCTTGGAGGTACGTTGTCCTTGCTTCTCCTTATCAGATCAATGCTTACCATAAACCGGTATATTTAGATGGGTCACTTTATTGGTTCACCGACTGTGAAGAACCCAAGGTACTATCTCTCGATCTTCACACCGAAACTTTCCAAGTCATATGTAAAGCTCCCTTTGCCCATCCATGTGACCCTCGTCAGCTCACCATGTGCATCCTCGATAACCGCTTGTGCGTATCTGAGAAAAAATGGCCCACCCAAGTCATATGGTCGTTCCATCCTTCAGGCAAGACATGGAACCAAATGTGTTGCATAGATCTCACCCAAACTTTTTCGTGGTTTGGTGTACCCAAGTTTGCCCTCTCACCGATAGCAATTATGGACAAGGGTAAGTTATTGCTTCAAGGTCGTGATACCTCCCACGCACTGGTGATACATGATCTCCATACCAAATCCTATGAATTTCTCTTCAAACCTTCCAGACCCGTAGGTTCTGTTTATTATTTCGAGAGTTTATTTTCTGCTTTGTCAAAT
>Al_F0025
ATGGCGTCGGGGAAGCTTCCGCGGGAGTTGGAGGAAGAGATACTGTCTCGGCTTCCACCTCGATCTCTTGTTCGGTTCAGATCTGTATGTAAACACTGGAAACATCTTTTCAACGACAAAAGGTTCATCAACAACAGCTTAGCTCGTGCCCGTCCCCAATTCATCATCCTGACCAAATCCAAGATTTATTCGACGATAGAGGTGAATGAACTAGCCTCTGAATTACATTTTGAGGCTAAGAAGTCGACATATACCCGTATCACGGCTTGCGATGGATTATTGTTTCGTCACTTTTGGATGCAAGGGGTTACCATTTGGAATCCATGTTTGAGACAGGAATTAGGATACGATACTACTAAACCCGAAAAGGGTTACAAGATCTTGGGGTACTTTGATTCCCTGGATTGGCCAATGCTGGCAGGTTTAGGTGAATATGTGTCCTTGAACGGAAATTTGTATTGGACTTCTTACAATGAAGAGACTCGTGAGTATTTTCTCGGAAGCTTTGATTTCTCCACGGAAATATCGATGCGCTTTTGTCTCCCTCCTTGTGGGAAGCATGTTTCTGGCTCACTATATAAACTTGTCCTCACTGTATTTAAGGGAGATAGGTTTGCATTGTTAAAGCAATCTCGTATATCAAGGAATACAGAGGTTTGGGTAACAAAGGAGAAGATTAACAATTGTAATAAGGATGACGTGGTGTGGTTAAACTTGATGACACTGTCAATACCTAACTTTCCTTCGCTATTCAATCAGTTTTCTGGTATTAGATACTTCATTTATGACAAGACCCTTATCATGTGTTGTGGCGCCGATCAAACCGGAGTGGCTTGCATCTTTATTGCGAGGGGAGACATGTGCAAGAAGATTCAAATAGGTTCTGGCTTTGATCATTTTTCTCACTGTGTCTATCTTCCAAATTTGATCTCGGTTCCTTCTGAATTCAAATCAGTGCAAGTTTAG
>Al_F0026
ATGGAGAATCCAAATTTCGATACACTTCCTGAACATCTACAAATGGAGATTCTGTTACGGTTGCCTCTGCAATCCTTGGGTAAATGCCTCTGCGTCTCAAAGCAATGGGCATCTTTAATCCGCTCCCAAGAATTCAGAGATCTTTACTCGAGCCGATGGATGACAGACGATCTTGACAAAGCGCTACTTGATCTGCTACTCAGC
>Al_F0027
ATGGAGTGGAGAAGCCTTCCGTTGGAATTGCAAGAAGAGATACTTTCTAGGGTTCCGGCAAAATCTCTGGCACGATTGCGTTCAACGTCGAAACGATGGAATGCTCTACTGAAATCTGGGAGCTTTGCTAAGATACACTCTGCTAATGCACCAACAGAGTCTCTGATTATGATTATCATGTTGAAGGATTCTAGGGTTTACTTAGAGATTGTCAATCTCCATGGAGTTCACAACAACGTTGCCCCATCTTTTGAGTTAGGATCTCGATTATACCTTAAAGAGCCGCACATATGTAACGTCTTTCACTGTGAAGGCTTATTATTGCTATGCACTATTAAGGAGAATAGACTCGAGGTTTGGAATCCATGTTCAGGAGAAACCAAGTTAATTAAACCTAGAAACAGCTACTACAAGGAATCAAACTTTTTTGCTCTTGGTTACGCCAACAAATCTTCCGGCAAGAAATACAAAGTCTTGAGCGTGGATCGTCGAGACCATGTTCCTGGTATCTCCAACAATGAGTACGAAATCTATGACTTTACCAATGATTCTTGGAGGGTTCTTGGTGTGACTACCAATAGGATTATAAGACAAAATCATCCCGTTTTTGATTTTTCAACAGAGAGATTTCAAAGTCTGTCTCTTCCTCAGCCGTTTCCTTATATAGTTGCGGCTTTATCAGTGGTTAGAGAAGAACAACTCTGTTTGTTAGGTTATTATAATAAGGAAACATATTCAGAAGACTTAAATTTATGGGTGACATCTAGTATCGGATCAGTCATGTCATGGAGCAAGTTCTTAACAGTGCACACCATTAATCCGGGTCGGGAAATATTGTTTGCTGATGGTATGAGTTTCTTGGCCGTGGAGCAAACCAAAGTTTTAGTGTGTTTCAGTAACCAAATCTTACGTATTGTGGGAGAAAATAATAACATACAACATGTGGATGATCATGATAGAGATTCTATGTCAAGATCATCTTGCTCAGTTCTTCTGAAATACGTTCCAAGTTTAGCCCAAATCCAATAA
>Al_F0028
ATGATTACGTCACTTCCCGACGACATCATCGTCGATATTTTAGCGCATGTGTCGAGATGGGACTATCCAACTCTCTCCCTCGTCTCTAAACACTTCCGGTCACTCGTTTCCTCGTCTGAGCTATACGCTAGACGATCCTTGTTGGGATACACCGAAGCTTGTATCTATTCTGTTCTCTTTAATTACGACACTGAAAGATTTCATTTGTATGTTCTTCGTCGTCGTCTGAAAAGAAACAACAACAGTTGTTATTTTGTCCTTATCGAGTCACTTCCTCCTATGCCTTCCAACGTAAGTTTTGTCTCGATTGGTTCGAAGATATATGTGTTGAGTGGAGATTCGAGTACAACTCCCTATAGCATAGACTGTAGATCTCACATTGTGCAGCCCTACTCCAGAATTCCTCATGGAAGCAAGGCTATACAGATTGTTGACGTCATCGACAAAAAGATTTACGTAATGGGAAAGTGCGATCATGACGATGCAAAGAAGGTAATGCTGGTGTTCAATACAGAAACACAAAGGTGGGAGCCTGAGATGACAACAAAGCCAAGCCTAGAGTTACGTCGGTTCTGGTTTGAACGCGTGGTTATTGCGGATAAGATGTACGTGAGGGATTACCATTATTCTCAGGAGAGCTTTGTTTACGAGCCAAAGGAAGATAAATGGGAATTGGACGAGATGTTGAATTCTAATAAGTGGTACCGTGGGTGCGTTCTTGATGACCTATTGTACTACTATGATCCTTTTGAGAACAAGTTAAGAGCGTATGATCCAAAGCACAGGTGTTGGAAAGTGGTCAAAGGTTTGGAAGAATTTTTGCCTCATATAGCTTTTCCATGGTCAGACACTGTCAGTTATGGTTGGAAACTAGCTGTGTTCTTCATTACATGTGAAAATTGGGTTATAAGAAGAGAGATTTGGTGTGCAGAGATCTCAATTGAAAGACGCCAAGGAGAAATTTGGGGTAAAGTTGAGTCGTATGATGTTGTGTTTAGTTGGAAATTTTCCTACAATAAAACTCTAGCGGTTATGGTT
>Al_F0029
ATGATTACGTCACTTCCCGACGACATCATCGTCGATATTTTAGCGCATGTGTCGAGATGGGACTATCCAACTCTCTCCCTTGTCTCTAAACACTTCCGGTCACTCGTTTCCTCGTCTGAGCTATACGCTAGACGATCCTTGTTGGGATACACCGAAGCTTGTATCTATTCTGTTCTCTTTAATTACGACACTGGAAGATTTCATTTGTATGTTCTTCGTCGTCGTCTGAAAAGAAACAACAACAGTTGTTATTTTGTCCTTATCGGGTCACTTCCTCCTATGCCTTCCAACGCAAGTTTTGTCTCAGTTGGTTCGAAGATATATGTGTTGAGTGGAAATTCGAGATCAATTCCCTATAACATAGACTGTAGATCTCACATTTTGCAGCCCCACTCCAAAATTCCTCATGGACCCGAGGCTATAAAGATTGTTGACGTCATCGACAAAAAGATTTACGTAATGGGAAAGTGCGATCATGACGATGCAAAGAAGGTAATGCTGGTGTTCAATACAGAAACACAAAGGTGGGAGCCTGAGATGACAACAAAGCCAAGCCTAGAGTTACGTCGGTTCTGGTTTGAACGCGTGGTTATTGCGGATAAGATGTACGTGAGGGATTACCATTATTCTCAGGAGAGCTTTGTTTACGAGCCAAAGGAAGATAAATGGGAATTGGACGAGATGTTGAATTCTAATAAGTGGTACCGTGGGTGCGTTCTTGATGACCTATTGTACTACTATGATCCTTTTGAGAACAAGTTAAGAGCGTATGATCCAAAGCACAGGTGTTGGAAAGTGGTCAAAGGTTTGGAAGAATTTTTGCCTCATGTAGCTTTTCCATGGTCAGACACTGTGAATAATGGTTGGAAACTAGCTGTGTTCTTCATTACATGTGAAAATTGGGCTATAAGAAGAGAGATTTGGTGTGCAGAGATCTCAATTGAAAGACGCCAAGGAGAAATTTGGGGTAAAGTTGAGTCGTATGATGTTGTGTTTAATTGGAACTTTCGCTACAAGAAAACTCTAGCGGTTATGGTT
>Al_F0030
ATGTCTGATCTTCCAAAAGATTTGGTAGAGGAGATACTTTCTAGACTTCCGGCTACAACATTGAAACGATTACGATCAACTTGCAAACTGTGGAACTCTTTATTCAAAGATGAGGGATTCGCCAGAAAACACTTTGAAAAAGCAGCAAGACAAGATTTGGTTGTCATGTTGAAAGACTCTAGGGCCCATTCAGTCAGCGTTAACCTCCGTGGAATTCACAACAATAACTTTGATCCATGCATAAAGGACATAGGTGAACTTAGCCTAAGTCAAGTCGATATAAATAAAATGGTTCATTGCAATGGTTTATTGTTCTGCATCACGAAGGACAACATACCCATGGTTTGGAATCCTTGCACAGGGGAAACCAAGTGGGTGGAACCGAGAAGAGTATACGACAAATCTGATAGATTTGCTTTCGGATACGAATACAAGAAATCATGCTATAACTACAAAATGTTAAGGATCCAAGATGCACATGGCATAGAAATCTATGAGTTTAACTCAAATTCATGGAGGGTTCTTGATGTCACATGTGACTGGTGCATAATAACGCATGCAGTTTCCCTGGAAGGTAATGCTTATTGGTTTGCTTCAGAATATAAAAAAGGAACAGAGCACAATACTTGTTTAGTAAGTTTTGATTTTTCAAAAGAGATATTTGAAGCCATGGACGTTCCATTTCAGTTTATGAATGGTTCGGATATTGTGGCTCTATCTGTTACTAGAGAAAATAAACTTGCGGTGCTAATGCAGCGCTGGGCATTAGAGATGGAGATATGGGTCAGAGATAAAATTGAACCCAATGCTGTATCGTGGAACCAGTTTGTAGAAGTGGACATGGGGTTAAAACTTCCAGCAGGTACTGATAATATGTTTTCGTTTAAGACGACTTTTTCCATCGATGAAGATTATAAAGTCGCTCTGGTGTGGCATACAGACCATGATACAGACGCAGAGTCAAGGAAGTGGATCGAGGATATAAAGATATTCATTATTGGAGAAGATATATACAGAGAAATAGTAATTGGGAAAATTGATTATCGATATAGTTACCCGCTTATGTACAATTATGTTCCAAGTTTGGTTCAAATCTAG
>Al_F0031
ATGACTAAGATTTCGGATCTTCCACGGGATTTGACAGAGGAGGTGCTCTCTAGGCTTCCGGTGACATCTATGAGAGCAGTGCGATTTACTTGCAAAAATTGGAATAGTTTATCGAAAGATCGGAGCTTTAGAAAGAAGCACCTGCGTGGAGCAATATCAGCAGCGAAGAAGAAGCAGACGAAGGAGTTTCAGGTGATCATGATGATTCAATATAGGGTTTATTTATTCAGCGTCAATCTCCTCAATCCATCTATAGAGCGTATAGGTAAACTTATTAGCCTAGACGTTGAAGATCGTGTCGATATATCTAAAATCTTTCACTGCCACGGTTTATTGTTATGCATCACCAAAGACATATCTAGGCTTGTGGTTTGGAACCCTTACTCTGGGCAAACTAGGTGGATCCAACCTAGAAATTCTTACCACAGATTGGACAGGTACGCTTTAGGATATGAAGAGAAGAAAAATTCGTGTCGTAGCTACAAAATCTTGAGATTTATGGATAATTACGAGGGCGACAACCCACCGTACCTAATTCGTGAGTTTGAAATCTACGACTTAAACTCTGATTCATGGAAGGTTGTTGATGTCCCTCCTGACTGGGAAATAGAGTATTATCACCGTGGCTTGTCTCTCAAGGGGAATACTTACTGGTTTGCTCAAGAGAAGCTTCCAATATTCCCACTCGGAAGAGTGGTATCAGATATGGCTGATTTCTTACTCTGTTTTGATTTTACAAGGGAGAGGTTTGGACCGCGTCTGCCTCTGCCTTTTCACTCTTTTGTTGAAGATACTGTGACTCTATCTAGTGTTAGAGATAAGCAACTTGCAGTGTTATTTCAGCCATGTTATGCATCTACCGTGAAGATATGGATTAGTAGCAAGATTGAGCCCAATGCAGTGTCGTGGAGGAAGGTTTTCTTAGCGGTTGATATGAAACCACTCACTGGTTTTCAGTTTGACATTAACGCTGGGAGTTTCTTTGTTGACCAGAAGAAAAAGGTCGCCATGGTTCTTGATAAAGATAGATTCAGATCTAAATTAACTCGCAACATAGCTTACATCATTGGAAAGAAGGGGTATTTCAAAAAGGTGGATCTTGGAGAATCTACAGTGCCATCTTGTGCCTCACTTGTGTGCTCTTACGTTCCAAGCTCAACGCAAATC
>Al_F0032
ATGTCGAAATTTCTCCCGGAAGAATTAGCCATTGAGATATTAGTGAGGCTATCGATGAAGGATCTTGCTCGATTCAGATGCGTCTGCAAGACATGGAGAGATCTTATCAACGACCGTGGATTCGCAGAAACGTACCGAGACATTTCTCCGGCAAAGTTCGTGTCGTTTTACGACAAGAACTTTTACATGCTTGACGTAGAAGACAAGCATCCGGTTATGACAAACCCTCATAAGCTCGATTTCCCTTTGGATCAGTCAATGATCGATGAATCAACATGTGTGCTTCATTGTGATGGGACGTTATGTGTCACCTTAAAGAATCACACTTTCATGGTTTGGAATCCGTTTTCGAAGCAATTCAAGATCGTACCAAATCCCGGTATATACCAAGATTCGAACATTCTTGGTTTCGGTTATGATCCGGTTCACGATGATTACAAACTCGTAACGTTTATCGACCGGCTTGATGTTTCCACAGCGCACGTTTTCGAATTTAGAACCGGTTCATGGAGAGAGAGCCTACGGATAGCTTATCCTGATTGGCATTACAGAGACAGAAGAGGTACATTTTTGGACCAATACCTCTATTGGATTGCGTACCGGTCTAATGCTGACCGGTTTATCATACGCTTTAATATCTCAACCCATGAATACCGGAAATTCCCTCTCCCGGTTTTCAACCGAGGCGTGACGTGTTCATGGCTAGGCGTTAGAAGTCAAAAACTCTGTATTACAGAGTATGAAACGTGCAAGAAGGAGATTCGGATTTCGGTTATGGAGAAAACCGGGTCATGGAATAAGATTATAAGCCTTTCAATGTCGAATTTCATCTCTGCACAAGATCGTATCTACGATTATCAAGTCGAATTCGTGGCGTATACTAAAAAGAACGATCTCGTCGTAACATTCACTGGATACAACGATAATTTGGAGATGGAACCTGAAGAACGTACGAAGAAGAAGGTGTTCTTGTACAAAACCGGAGACGAGACATCGGAACAAGTCCGGTTCTGTAACTCTCTAGCCGGGTTACGGTTTCTCTGTGAATGTGTGGAGACTCCTAAGATTATTAATCGCATATTTATT
>Al_F0033
ATGTTTAGTGTTAATAAAAGAACACAAGCCTTCTCTGTCTTTATTTTCTTTTTGTCCATTGCTAAATCTATCAGATATTTGACAAAGCAGAGATCATCAAAACAAGAAGAAAGAAGATTGGAAGATTTTCAACTTCTTTTGTCAAAATTAAAAGATTTTCAACTACCCCTTGACCTAATTGTGGAGATACTCAAAAAACTCCCGACAAAATCTTTGATGAGGTTCCGATGTGTCTCAAAGCAATGGTCATCCATTATAAGCAACCGTAGAGACTTCGTTGAGTCGATCATGTCTCGGTCTTTGAGACAGCCGCCTCATAAGCTTCCGGTCTTCATCTTCCACCGGTGTGCGCCTGAAACTTCCTTCACCGTGTCGTCTACATTCTCTCTAAGCACAAAACCCAAAGTATCAATAATGCCTGGACCAAACAACTATTATTCGTTCAGGTATCAATACATCCAAGGCTTTATCTGTTGTTCTTCACCAGTATATGATGTGGTTACGATATACAACCCTACCACGAGGCAATGCATTCCTTTACGTACCGAAGATCGAATCAATGATTGTCAACAATGGAGGACAATCCGAGGCAATATTGATGAGGAACTCATTCCAAACGGCCAAGCGGGGGTATGCATTGACGGAACTATTTATTACGTAGCAGTTAGAAGAAAAGAAATGTTCAAATATGGTGAAACTATAATGCTGAGTTTTGACGTGAGGTCGGAAATATTTTATCATGTCCGCACTCCTGAAGCATTGTGGAGTCCCAAGTGGAATGATCGAGCTCTTTTCAACCACCAAGGGAAGCTAGGATGCATAAGTAATAACGAAAACAATACAAGTGTGTGGATTATGGAGAATGCTGAGAAACAAGAATGGTCCAACATTACTTTTGACTTGCTTGAATACCCTGGAGGTGATTTCAGAACTTTCTCAGTTATGTTTCTTAGATTACAGTCACGTTTTAGTGTTTACAAAAGAAGGAGAAAAACAGAGGTCATGAGAAAAGGAAATGAAGAAAAGAATTACCGTGAAGAAGAATATTTGCAACTTCCTCTGGATCTCATTGTGGAGATACTAAAGAAACTCCCGGGAAAGTCACTTGTGATCGGTTCCGATGCGTCTCAAAGCAATTGTCAACGATTATCTGCAGCTGAAGAGGAAGAGACCATCGAGTCGGTCGTTACTCGATCTTTAGCTCAGCCGGGGCAGCAGCTTCCCCTGTTGGTCTTCCACCATTGTGTGCCTGAAACTTTCTTCACTGTCTCGTCTAGTTTCTCTCAAAGCCTCAAACCCGCAGTATCAGTCTATGGACACGACAAGTATCCGTTCAAGTATCAATACGTCAGAGGCTTGATCTGTTGTTATTCGATTTTTTCTAAATTGGTTAGGATATACAACCCTACAACGAGACAATCCGTTGGTTTACCCGAGATCGGAGCCCCAGAGACAGAGTTCCAGAAATGTAACTGTCTTTTTGGATACGACCCTGTCATGGATCAATACAAAGTGTTGTCCATGGTTATTGATTTTCGAGAGCTTACGCAAACTTTTCATGTTTACACATTGGGACAGAGTCAATCTTGGAGGAGAATCCAAGGCATTGATGATGCCATGATGGGAAACTTTTTCCAAGCGCCAAGGGGGTTTGCGTCGATGGGACTATCTACTACGGAAATTTCGACCTTGGTATTGCTGAGTTTCGACATCAGGTCCGAATGTTTCTATCATGTCTGGGCTCCAGATACAATGTTAGACGCAATGTCGAGTTCCATTGTGAGTCACCGAACTTTGTTAAACTACCGAGGGAAGTTAGGATGCATTGGTTGCACCAACAAGGATACAAGTACGTGGGTTTTGGAGAATGCTAAGAAACAAGAATGGTCCAAGATTACTTTTGCTCTGCCAGTTGACCCATTGGGTAGGTTAAAAGGTTGTTTTGATGGCTTCTCAGGGGTCACCCCTGCTGGTGAGATCTTTGTGACTCAATATAGGTATTTCTTTGATAAGCCGTTGTATGTTTACTACTATGACATGAACCAAAACAGCTTTAGAAGAGTTGAAATCCAAGGTACTAGGCTGGAGAAAATTCCCAAGTATCGTTATTCTATCTACGTATTCGCAATTCATGATCATGTCGAGAACACAATGTTGTTATTG
>Al_F0034
ATGACGATGATGTCCGATCTTCCGCATGATTTGTTAGAGGAGATATTATCCAGGGTTCCATTGACATGCCTTAGGGCAGTGCGATCTACTTGCAAAACATGGAACAATTTATCCAACAAGAGCAAATTTTATGTAACGGTTTGTTCTTTAAGAATATTCAATTTCCAGGGAATCCTCCAAGGTGAAGAATTCGTTGACTCATCTATAAAGCCAGTATGTAATTTAATTTATCAAGTTAAGATATCTAAAATTGTTAATTGCGATGGCTTATTGTTATGCATTACAAGTGTAAATACTGAGATCGTGGTTTGGAACCCGTATTTGGGTCAAACGAGGTGGATCAAACCCATAAAGGCTGACATGACAGGTGTCAAGTATGCTCTCGGATATGACGACAACAAGAATCGTAACCACAAAATCTTGAGGACGTGGCGTGTCATTAATGGGAAATACTTACTTCGTTACCACAGGGAGAAAAAATGGGAATGGCCAAAAGTGAGTGAAGATTTTCTACTCTGTTTTGATTTTACAAGAGAGAGATTTGGACCGCATCTTCCTCTTCCATTTTACTATGATGTTTCACATGATTTTGTGGGTCTCTCTTCTGTTAGAGAAGAGCAACTTGCGGTGTTATTTGAATATTTTAATACATCTGAGATAGAGATATGGACGACAACAGAGATTGAGCCCAATGTGGTGTCGTGGATACCCTTCTTAAAAGTTGATAATACTGATTTAAAGTTGGAGATTGATGTTGGGAGTTTTTACATTGACCAGGAGAAGAAACTCGCAGTGGTTTTCGAAAGCCGCGAATTTGAATCCAGAAAGAATAAAGCTTACATATTTGGAGAGAATGGATACATGAAAAAGTGGATCTCGGAGAAGCTG
>Al_F0035
ATGTGGTGGAGCCAGTCCCTAAGTTACTTCCCACTGAATATGTCCTCAAATGGAGAGGAGAGGTTGACCGAAATGAAGAAGAAGAGGAAGACAACGCCTAGGATTACGACGAAGAAGAAGAAGAAGAATAAGCCGTCAACAACGCCGCAATCGAGCCCATTTCTGTCACTTCCCGATGATTTGGTATTGAACATCGTCGCACGCGTCCCAAGATTGTACTATCCGACTCTATCCCTCGTCTCCAAGAGCTTTCGATCTCTGCTAGCTTCACCGGAGCTTTACAAGGTCAGGTCACTCTTAGGAAAGACCGAGAGTTGTCTCTATGTGTGCATCAATTGGTTTCCTGAAGGTTTTCGCTGGTTCACCCTCTGCCGGAAACCTGATCAAACCCTAACCAATGATGAGAAGAAGAAATCAAGTGGGTATGTTTTGGCTTCAGTCCCAATGACCAATACTCCTCATGCGGATTTTGCGAGTGTGGTGGCGCTTGGTTCTGATATCTATAACATTGGCGTACCACAATCCTCTAGGGAAGCCTCCTCCTCTAGCGTCTTTATTCTGGATTGCCGGTCTCACACTTGGCGCCAGGCTCCAAGCTTGCCGGTGGAGCTATTTACTGTCTCTGTTGGCCTCATTGATGGAAAGAAGATTTATGCTGCAGGATTTTTCGATGCCAATTCCGAGGACAAGAACTCACTCTCGGTGTTCGACCCCAAAACACAAGCTTGGGATCCTGTGCCCATCCCTTGCAGTGAGCCACTCGGCGTGTTTTACCGTCACAGCGCATGTATTGACGGGAAGTTACATGTGGCGGCTCAAAATATGAATGTTGCTTACAACTTCAAGGAAGCTAGATGGGACAGCTCTCAACGAGTAATATATTATCACATGATTTCTAATTCTTTTTGCGTGGTTGAGAATGTTCTCTACTCGGCTTCTCATGGAGCATTCAAATGGTATGACACCGAGGCAGGCTGGAGAGTTTTGCAGGGTTTGGTAGGACTACCCAAGTTTCCTCATGATTCTTGTGTTAGGTTGGGTAATTTTGGTGGAAAGCTAGCTGTTTTGTGGGAGACGATCCCTTATGGTAATGTGCATTGTAGCCTTATAAAGAAGATGATTTGGTGTGCGGTGATTGAGCTTGAAAGACGCCCTAATTGTGAAATTTGGGGGAAAGTTGAGTGGTTTGATCATGTGCTTACAGTCAGCATATATAGTACACTCGAGAGTGTTGTTTCTGCTACTGTT
>Al_F0036
ATGAGGTCAGAAATCGTAAGAGAAACAAAGTTAATCTTCGATCTTCCACAAGATGTGATAGAGGAGATTTTTTCTAAGGTTCCGGTGACATCTCTAAGAAGATTACGATCTACTTGCAAAAGATTGTACGCTTTACTCAAAGATCAAGGATTCATCAAAAAACATTTTGCTAAATCAGCAAGGCATTTAGCTTCAGAAGCCATTATATCTCAAGCATTTCACTGTGATGGTTTATTGCTATGCACCACCAAGGAAAACCGATTAGTGGTTTGGAACCCGTTTTCGGGGCAAACCAGATGGTTGCAACTGCAAAATCGTGGTAGGATAGATGAGGCCTATGTTCTCGGATACGACAACAGGGACGTGTGCCATAGCTACAAAATCTTGAGTTTTCCGGATTTATACGAACAAGAATTGGAAACTATCAAGAATGCATGGAAGGATCTTGATGTCACTCCCGAAGGCGACTTAGAATTGAAAATCAATGATTCTAGCTCTAATTCATGGAGGAGAAATCTTGGTGTCACTCCCCTAGGCGACTTAGAATTGAAACTATATGATTTTAGCTCTAATTCATGGAAGCATCTTGATGTCATCACTCCCGAAGGTTGCTTAAAATCTTATGGCGTGTCATTGAAGGGAAATGCTTATTGGGTGTACGTGTCTAATCGAAGAGGAGTTAACGACTACTCTATACTTAGTTTTGATTTTTCAACAGAGAGATTTCAACATTTGTGTGTTCCCTTTCATCAGGAAGCAGATTGTTTTGATACCATGGCTCTCTCGGTTTTTAGAGAAGAACATCTTTCGTTGTTATATCAGAGTAGCGAGACACTAAAGGTGGAAATATGGATGACCAAAGAGATTGATACAACATTTGTGTCATGGAGAAAGTTCTTAATAGTGGATTTAGAACCTCATCTCCCTATGTTTTCGTGTCGAATGAGTTTCTTCATCTACGAGGAGAAGAAAGTTGCCGTGTGTTGTGACAGAGATAACAAGGTATACATTATTGGAGAAGATGAATACAAAGTATCTTCCGGTTTTTATTTTGTAGATTTTGAAGGCATAACATGTTGCCTAACTGTCTTTGGTTATGTACCAAGATTGGTTTAA
>Al_F0037
ATGAACTCTGTTTCTCTGCCTAGTGACGTTGTTATGGAGATCATGTCCCGAGTTCCAGGCAAATCCCTAGCCCGATTTCGGTTAGTCTCAAAGCAATTTAGGTCTCTCCTCTCTGATCCTTGTTTCCTCCGCCTCCACCACAGCCGTTCACGTGATTCCCTTTTTACTCTCAGGGCACTCAGGAAAGAGCTGAGCAACTTTTATAAACTAAGATACAAATTCTCTGTGACCAACAAGGCCAATTGCGTCATCCACGAGTTCAAGGAAGATTTTAGTACACATAAAAGGCCAAAGGCCAATGGCCTCCTCCCCATCGGCAAGTTCACGGAAGATTATAGAACACATAAAAGTTCAATCAGAATGTTAAGTTCCCACCACCAGCTCTTATGCTTCGTTTGTGAAGGTGGGATCCATCTTTGTGACCCCTTGAACAAGGAGTTGAGGAATTTACCTAACCCTACCTTTTCTCGGTGCTGTAATTTCAATAAACCTGGCGAGTGTCTCGTCTCCTTTGGATTTGTTGACGCCACGATGCAGTACAAAGTCATCAAGTGGCCTCACGACTTAGATGAAAACCGTACAAGAAGGTTGCCCGCCAGTGGCCTCATCACAGTTTGGAAGAAAGTCAATGAACTTAAGTTTGAGGTCTTGAATATCGATATTGTTGAAGATGGCCGTCTTAAAGTCTCCCCTTGGAGATTGCGGCGTAGACTATGTCCCTATCTCTTACAACTCTCTTCTCAGGTTCACGTGAATGGATATATCTACTGGACCACTAGTGATTTTCAGATCGTGTCTTTCTCTCTACAAGACGAACACCCT
>Al_F0038
ATGGCGTCGGGGAAGCTTCCGTGGGATTTGGAGGAAGAGATACTGTCTCGGCTTCCACCTCGATCTCTTGTTCGGTTCAGATCCGTATGTAAACACTGGAACGATCTTTTCTACGATAAGAGCTTTGTCAAAAAGCACTTGAGTCGTACCCGTACCCAATTCATCTTCCTGACCGAATCGAAGAAGATGTACTCGATAGACATCGATATGGGCGGAACGATAGAGGTGCGTGAGCTATCCTATGACTTTCATTGTCAGCCTATGAAGACGAAATTTACAACTATCATGGCTTGCGATGGGTTATTGTTTCGTGAAATTTGGAAACAAGGTGTTGCGGTTTGGAATTCGTGGTTGAGACAGGTTGGATGGATCGAGTACGAGGATAAAGGTTTCCATATTTTTGGTGTAGGATACGATAGTTGTAGACCCGAAAAGGGTTACAAGATCTTGGGGTATATTAATTGTATCCGTAGAGTCAGCGACTCTCTCCAGGAAGGTTATTACAAAGTTGCGATCTACGAGTGTGCATCTCAGGCGTTGAAGTTTATTGATACCCCTTTCAACCACTGGCCCACCAAGGATCCTTTGTCCCTGAACGGGAATCTTTATTGGCTTGCTCATAATCGCGAGACTCTTGAGTATTTCATCCAAACCTTTGATTTCTCGATGGAGATATTCAAACCCTTTTGTCTCCTGCCGTGTCAGATGGACTATTGTAGCAATGAAGTGGGAAATAACGAGAGAAAGTGTAAAAATGATTTAGACATGTTGAAAATGTTG
>Al_F0039
ATGATGATGCCGGAACTTCCAGAAGATTTGTTAGAGGAGATACTCTGCCGCGTTCCGGCTACATCTTTGAAACAGTTACGATGTACTTGCAAACTATGGAACCGTTTATTCAACGATAAGAGATTCGCAAGAAAACACTTCCGTAAAGCCCCAAGGCAATCTCTGATTCTCATGTTGAAGAATTTAGGGTTTTCTTCGATGAGCTTCAATCTCCACCGAGTTTCACCAATAGAGATCATTGGTGAACTTAACCTAATCGACCCTCATTCTAGTTCATATCTATTCAAGATCTATCAAAGCTATCACAGTTCAGACGGTTTATTGTTATGCGTCAACAACATGGAGGGAAGTACTAGGCTCGTGGTATGGAACCCGTGTACTGGTCAAACCAAGTGGATCCAACACAGAAAGATAGGCTACTTCTGCACCTATTCTCTTGGATCCTACCAAGACAACAAATCCGGAAATAATAGCTACAAAATATTGAGCCGTAGGATTAATGGTTACCCAGAATTCGAAATTTATGAGATTAACTCAAATTCATGGAGGCATCTTGATGTCACTGTGGACTGCACCTTTATGTACCTTCAAAACGTGTCTTTGAAGGGAAAGACTTACTGGTTTGCTAGAGATGAAAAAGAGAAACAGCTTGGCTTAATCTTAATGATCAGTTTTGATTATACAACAGAAAGATTTGAACGTCTACATCTTCCGTATAAGTATCCTGATTTTCGAAACATTGATTTTTCTGTTGTTAGAGACGAGAAACTTTCCGTGTTATTACAACGCAACCTTACACCGAAGACAGAAATATGGGTGACAAATAAGATTGGTGAGACCAAAGTGTTGTCTTGGATCAAGGGCTTAACGGTGGATTTGAAGCCTGAGCTTAGAGATGGCATAAAATTCTTGGTCGATGAGGAGAAGAAAGTCCTCGTGTGTACTCAAAATAATGGATATAAAAGGCAAACTATGGTATACATCGTTGGAGAGGACAACAAAGTTAGGGAAGTGGCTTTTGGAGACGAATTCAAACCATTTTGGTTGAATTATGTTCCAAGTTTGACTCAAATCCAGCAAGGTGATGAT
>Al_F0040
ATGTCTCCTTCTTCGAAGAAGTTTAAGAAACAATCTTCCTCTAAAGCAGTTAAGCCACCGCTAGAAGATAACGATCCGTCCTTGCCGTCGTTTTCTTCACTGCCCGACGAAATCGTATTGGACTGCTTGCAACGTGTCCCTAGAAGCTATTACCTAAACCTCTGTCGAGTTTCCAAAACCCTAAGGTCCCTTGTTCGGTCGCCTGAGCTCTCCCGTTTGCGATCTCTCCTTCCAAAGAAATCTGTCTATGTCTCTTCAGTGAAAACAATGCTCCACATACGATCTACCACGGCTATGAAAACGTTTGGGTATAAATTGGTCAAGATTCCGGTTCCGTTTCCTTCTCATCATCATATGTATAACTCTTCCGCTGTCGCGGTTGGGTCAGAAATTTACTTCGTAGGTGGATCTTTCAAACCTTTGTCGGATCTATGGATTCTAGATACACGAACTGGAATGTTTACCCAAGGACCAAGCATGAGAGTTGCACGCACGGATGAAGCCTCCGTTGGAGTAATCAACGGAAAGATATACGTGATAGGAGGGTTAGCGGAACTGGAAAACTGCGAAAAATCCAGAGGAGAAATCGCAGCGCGGATTGATGACGCGGTTAAGTGCGTTGGGAGAATCGGTGTGTATGATCCGAGAGAAGCAGGGGTTGATGGGGTTTGACGTAAACCGCAAGGTATGGGTTAAAGTGGTTGGTTTAAAGACACTTAATGTCAAGTTTGATGTCACTGTGATGGCGGAATACGATGGAAAGCTAGCGATTTTGTGGTGTGAGATTGATGACACGAAGACGGAGAAGGGATTCGTGGGACGATTGAGTGGTCTGGCATTGTGGCCACAATGAGTTTCATAATTGTTTAGTTGTTTCTGATTGAGAGGGTTTTGTTGCA
>Al_F0041
ATGTCTTCCCAAATTATTAGGGCACAGAAGAAGCAACCGCCGGAGCCGCCGTGTCTGATTTCGTTACTCCCTGATGAAATCGTCGTCGATATCGTAGCCCGTGTCCCTAGATGCTATTACCCTACTCTCTCCCAAGTTTCCAGGCGTTTCCGATCACTCGTCGCGTCTCCGGAGCTTTACGCCAGACGATCCTTCTTCGGATGCACAGAGCAATGTCTCTACGTCGCAATCTCCAAAGATCAAACCTCTGATATCCATTGGTTTACTCTTTGCCGGAAACCTAACGGCCAACAATTCTCCGGCACCGCCTCTGATCATCGCTTGGTCCATATCCCCTCTCTCCCTCCTATGCCTATACAAGGAAGCTATGTTGGCATTGGTTCGAACATCTTTGTGATGGGTGGATTTTGCAATTGGAAGATCACACCGAGTGTTTCGCTCATCGATTGTCTAACTCACACGGCTCAGACTCTCCCTGACATGCCTAAGGCCGTCGCTATTTCGGTCACAGAGCTCATTGATCGGAAGATTTATGTAATCGGAGGATCAGATACGCTCTCGCCGTTGAAATCTCCGTCAAGAAGTATGATGGTGTATGATACAGATACCGAAATGTGGGAACTTCGGACGAGGCCAGATTGGGAGGCAGGGAAAAGATGGTTTAGCAGTGTGGTAATAGGAGGTAAGATTTACATGAGGACTTATTACAATAGCTTTGTTTACGATCCGATTGAAGATAGCTGCGTTAGAGACGAGGTTCTGCATTCTAAGGAGTGGTCGAGTTCGTGTGTGATAGATGATGTGTTGTATTACTATGATGTTCGTGGGAATTGTTTGAGAGCTTATGATCCAAAGCAGAGATCTTGGGGAGTGGTTAAAGGTTTTGAAGGATTGTTGCCAGAGGCTTGCAAGTGGTCGAAAACTGTGAGTTGCACCGGTGGGAAATTGGTTCTGTTCTTGCAGAAAACAGAGGAAACAGAGATTTGGTGTGCGGAAATCGCAGTGGAAAGACGTGAAGGTGGAGAGATTTGGGGTAAAGTGGAGTGGTGTAGTGTTGTGCTTGGTGGGAATTTTCACATTATGGATTGTGTAGCTGTTGAGCTC
>Al_F0042
ATGATGTCTTATCTTCCACCGGATTTGGTAGAGGAAATACTCTCTAGGGTTCCGGCGACATCTTTGATACGATTACGATCTACTTGCAAACTATGGAACACTTTATTTAAACACCCAAAATTCGCCGAAAAGCAATTTCGTAAAGCACCAAAGGAGTCTTTTGTTCTCATGTTGAAGGAGTATAGGGTTTGTCCAATGAACGTCAATCTCAACGTTTCTCCTCCACATATAGAGTTTAAGGGTGCACTTGCCCTAAGTAATTATCCTTCTAATTCAGAAGAGGTCTATATACATGAAGTTTTTCACTGCGACGGTTTATTGCTATGCAGAACCATGGACTACAGACTCGTGGTTTGGAACCCGTGTTTGGGAGAAACAAGGTGGATCCAAACCGAAAAAAAGTACTCTAGGCTTGCTCTAGGATACGAGAAAAACAAATCTGGCCATATCTACAAAATCTTGAAGTGTAGGGACAATATACCATACGGTCAAGTTGATGAGTTTGAAATATATGATTTTAGCTCTGATTCATGGAGAGTTCTTGATGTTGTCGCTTTGGATTGCTTCATACTATCAAGTATTGGCGTTTCTTTGAAGGGAAATACTTACTGGCGTGCTTTGGATAAAGTAAACTACTATCAGTTCTTAGTCAATTTTGATTTTACAGCAGAGAGATTTACACGTTTGTGTCTTCCGCCATTTCAGAATGTTCCTGAGAGATTTGAACGTATGTGTCTTCCTTTGGTTGTTGGTCGGATGGCTCTATCAGTTGTTGGAGAAAAACAACTCTCAGTGCTAAGTCAGAGCGATAGTACATCAAAGATTGATATATGGATAACCAATGAAATTGATAATGATATTAAAGGTGTTTTGCAGTGGAGCAAATCCTTTACAGTTGATATACCCTTCGGCGGTTATAATTATTTGTTTTTCTTGAGTTTTTTAAACGACGAGGAGAAGAAAGTGGCCTTGTGTTGTGATAGAAGTTGCCAAATAGGCAAGAACAAGGTATACATTATTGGAGAGGGCGATGAAAATTACACCGAAATCGTTTATGCAGAATCTACAAACAAATTGTGGTGGCATCCATTTATTTTCAGTTATGTTCCAAGTTTGGTTCAAATCCAGCAAGGTAGATGCAAAAGAGAATAA
>Al_F0043
ATGACAATTCTGATGCTTCCTGATGATGTGGTATTAAACTGCTTAGCCCGCGTCTCAAGATTGTACTACCCAACTCTCTCCTTGGTCTCTAAGAAATTCCGTTCTCTCCTTTCTTCAAAGGAGCTTTACCAGACCCGAACCCTCTTAGGCCGCACCGAGAGTTTTCTTTATGTGTTCTTACGCCGGAGACCAAATAGTTCAAAAAGGATTTTGGTCCCGATTTCATCTCCTAATTTTCCATCTGCACGATGGTCAAAAGTTGCGGCGGTTGGTCCTAATATCTACTCCATCGGCGGATTGGAACATAACATGTCAAGTAAGGCTTCGTCTAACGTCATGGCCATGGACTGTCGTTCTCACACATGGTGTGAGGCCCCAAGCATGCATGTGGCCCGTGAATTCCATTCTGTTTGCGCCTTTGATGGGAAAATATATGTAACGGGAGCAAACGAAAATCTTGATTCAACGAATTGGATGGGTGTTTTTGATACAAACACCAGAACTTGGGAGTATTTACAGATCCCTGGCAAGGAGCTATGCAGAGCCTCTCAGTTAGAAAGCGTATGGTATGAAGGAACCTTGTATGTGAGGTCCGAGAAAAAGAATGTAACTTACAAGCTGCATAAAGGTAGATGGAGAAAGGTAGATTATGCTATGAATTATGGATGGGGTCGCTCATCATCTTATTGTGTGATAGAGAACGTGTTTTACCATAATTTTGGTACTACGATATATTGGTTTGACTCCCAAAAAAGATCATGGAAAATTCTGAAGGGTTTGGAAAGTTTGTGTAAGTCTCTTTGCAATAAAAGCGCCAAGTACTTGGTGGATTATGGTGGGAAAATTGCGGTTTTGTGGCAAGATTATGTGTCTCTCAAGTTCCCTAGAGAGACATCGATTTGGTGTGCGGAAATTGCGATTGAAAAACGCGAAAACGGCGAGATTTGGGGGATGCTAGAGTGGGTTGACATTGTCTTTACAACCGATAATCCATCTAATTTAGTGCATGCTCTTACTACTACCGTT
>Al_F0044
ATGATGATCAGAAACCTTCCAGAGGATTTGCTAGTGGAAATACTCTCTAAGGTTCCGGCTCTATCTTTGGCACGATTACGATCAACATCCAAGAAATGGAACGCTCTGATCAAATATGAAAGATTACTTGCTAAGAAACACTCTGCTAATGCTCTGATGCACTCCTCCTCTCTGACTCTTGTGTTGATTGATTATAGGCATTATGTAGCGAGATTCAATCTCCATGGAATTCACAGTAACGTTGCTCCATCTGTTAAGGTAACTGGTCAATTTATCCTAAAAGGTCCTCTTTCTAATAACTCTTCAGAAGAAGTTGGTATACGTAACGTCATTCACTACGACGGATTATTGCTATGTAGCACCAACGACAATAGATTGGTCGTTTGGAATCCATGTTTAGGTGAAACAAGGTGGATCCAACCCAGAAATTCATACAAGGAATCAGACCTCTATGCTCTAGGTTACGATAACCAAACTCAACAGAGAAAGATGGAACGATTTCTTCATGGTATCATATTTCAAACTGATATCGAAGTCTATGACTTCACCTCCAATTCTTGGAGGGTTGTTGTTGTTGGTAAGAGTAGAAACTGGGTCATTATATATGGTGAGACTTATGACATATCTGTGAATGGACATATTGTTATATGGGGTCATACTCATGGCATGTCTGTGAATGGAGATACTTACTGGCTTGCTTCTGTTCAAATCTTGGAACATGAAGATCACTATCAACCATTCTTACTAAGTTTTGATTTCTCTACAGAGAGATTTGGTAGTGTGTCTCTTCCTGGCGATGTTTACACTATTCCTTTGGCTTTATCTGTGACTAGACAAGGGCGACAACTTTGTATGTTGCTACATGGTTTCTTTAAGTCAAATGTTTATGACATATGGATAGCATCGAAGAGTGAGAGTACCGGAGCAATGTCATGGAGCAAGCTCCTCACAGTTTGGGACGATGATATCCACAATCATTTTCGGTTTAGGCAGTTTGGTAATGGGGTGAGTTTCTTAACCGACTATGAGAAAGAAGTTCTATTGTCTTGTAATAAACCCAATCAGTATTCTAAGAACATCATAAACATTATGGAAAAGGGTAAATACACAGAATTGGAACATCATGGTGCAAAACCTACACATGTACATGATTCTCCTACCCCATTTCTCTTTAGCTATGTTCCAAGTTTGGTTCAAATCCAACAAGGTATC
>Al_F0045
ATGGATTGGAGAAGCCTTCCAATGGACTTGCAAAAAGAGATACTCTCTAGGGTTCCGGCTACATCTCTGGCACGATTGCGTTCAACATCAAAACAATGGAATGCTCTATTGAAATCTGCTAATATACATTCTACTAATGCACCAAAGGAGTCTCTTATTATCATGTTAGAGTATTTTAGGGTTTGCTTAGTAAGGGCCAATTATCTCCATGAACTTGACATCAACATTGCTCCATCTGTTAACGTAACATCTCAATTCTACCTTGAAGATCCACAGTCTAAATCTTCACAAGTCGATATACGTAAAGTCTTTCACTGTGATGGCTTATTGTTATGCAACACCGAAGATGATAGACTCGTGGTTTGTAATCCATGTTCAGGAGAAACCAAA
>Al_F0046
ATGAAGGAATCATCAGAGGCTGATCCTCCTCCTTCTCCGACGTCGTTTTCTTCGTTACCATACGACATCATTCTCAACTGTTTGGCTCGTGTCTCGAGATTCCATTATCCAACTCTATCTCTCGTCTCCAAGGGTTTCCGATCTCTCATCGCCTCCCGTGAGCTCTACGCTACACGATCCCGCATCGGAAAAACCGAGAGTTTCCTCTATATCTGCTTAAACCTGACTAAGAACCAAAACCCTAAGTATCGCTGGTTCACACTTCCCCCAGTTCCCAACAACCAGAAATTACTACCCATCCGTTTGTTTCCTTATCATCTCAAATCCTCAACCGTCATCTCAACTGGTTCAGAGATTTACAGAATCGGAGGCCTCCTTTGGGGAAATAGAAACAAGAGCGTGTCGGTTTTTGATTGTCGATCTAATCAATCGCGTAGACTCCCAAAAATGCGTCTACCTCGAGCTTCTGCTGCCGCTCATGTCATTGACGGTAAGATCTATGTTATTGGAGGCTACAAGTACAATGATAGCCAGAACCAAGGAGAGGTTTATGACCCAAAGACCCAAACTTGGGAGCCAATATTGCTCACAACACCACTAGATCTCACCACTCAAGTGTGTCGAAAAGTTTATGACAGGCATGGCATGAATATTTGCTTTGTAGAGATAGACAACTTGTTGTGCCAAATATCTGTATCCGACGGGAAGCTAAATTGGCGTCATCCAAGGGGAGATGATATTGGCTGGGCTAGGGTTAAGAGACTTGAACAGGAACGCTTCGGTAATCATCTTGTTTATGTGGAAAAATCCGGCGGAGGAAGAAGAGTGACAGTGTGGTGGAACTCTGTGGTGTTTCACTATCGGTCTAGGGAATATGAAACAGAGATTTGGTGTGCAGAGATTTCGTTTGAGAGACACGGTTTAGAAGAGCTCTGGGGATTTGTTGAATGGTCTAAAAAAGTGTTTACATTTAATGGATGTGACTCTCCTACGAATTTCGTTATGGATTCTGCCATTGTGACCTGTTGA
>Al_F0047
ATGGCGAATAAGGAGAAGCTTCCATGGGATATGGTGGAAGAGATCCTATCTCGTGTCCCTCCTACTTCTCTTGTCCGATTCAGAACCGTTTGCAAACGATGGAACGCTCTCTTCAACGACAAGACGTTCATCAACAACCACAAGATGACGTTTCAATTTATTTTAACAACTACATCCAAGATTTATTCGGTAAGCGTCAAACCCAAGGTAGAGGTGCGTGAGTTAACCTTAAATACTCCCGGTTTAAAAGCTCAAATACCTGAATTCTTGGTTGATACCAGTGGATTCTTGCTTTGTGACGTGGGTAATGGAGCTGTGGTTTGGAACCCTTGGTTAAGACAGACTAGATGCATCGAGCCCGAGGTTAACCAACCTAGTTTGGATTTTGTTGGCATAGGTTATGATAATAATAAGAGAGTTGAGGAAATTGTTTACAAGACCCTTTCGGTTTATATGAAGGACTTAGGCTCTAGCGATACGTGGAAAATCCATGACTTTGCCTCCGATACGTGGAAAGATGAAGATTTAGACGAAGCAAAATATAGTGTTACCATTAAATATAACTTAACAAGTGTTGTATCGTTGAATGGAACTTTGTATTGGGTTGCTTATAATGATGACAAGACTCATGATACTGATCCCTTCTTGTTCTATTTACTTAGCTTCAATTTTTCGAGCGAAGAATTCTTGAAGTTTTGTGATCTACCAAGTGGGAAGAACAATGCTTGCGATGCTCTTGTCGTAAGGGTTTTTAGGGAAGATCGTTTTTCGTTGTTGAAGCAGTGCCATGTAACAAAGAAGATAAAGATTTGGGTGACCAAGAACAAGATTGATAATCAGTACGGTGGGGATGTGAAATGGATGAGTTTCATGGAGGTGTCAATTCCTAACATGCCGGATTTAGTACAAACCAAATTCTACTATCAGCCAAGTTACTTCATTGACGATAAAAGGCTCGTCATTTGTTCTTGTGATGAAACTGGTCAGGCATGGATCTATGTTTTGGGGGAAGAGAAGTTGATCAATAAAGTTCGCTTGGATTCTGTGGCCGATCCTTGGCCTTTGCATTGTACCTTTTTTCCCAATTTGGTCCTAATTCCTGGAGGAAGTTCTAAACCCTTAGCCTATAATCTCTCTTGGCCTCGGATCCGGCTT
>Al_F0048
ATGTCTTCCACATCCAGATCTTCCGCCGCCACTAATCGCAAAGATCCACCGGGTAAGAAAAACAAGCAGATGACGACAGAACCAAACTCGATCGGTTCACTTTCTAATGACTTGTTATTGAACTGCTTTGCCCGTGTCTCTAGAATGTATTATCCCGCTCTCTCTCGCGTCTCCAAAAGATTCCGATCCATCGTTACTTCACCAGAGATTTACCACACTCGATCTCTCTTAAACCGTACCGAGAAGTGTCTCTATCTATGCTTACGCTTCCCTTTCGACAATAACACACATTGGTTCACTCTCTACCAGAACCCTAATCGAAGCGTAAGCAACAAGTCAAGTGGCAAGGTTTTGGTCCAAATTCCATCTCCCGAGTATCCTCTTACGCAATCGTCGAATCTCGTAGCGGTTGGTTCTAATATCTACAAAATTGGTGGAACCGTTGGTGATGATTTCTGCCCTCTCGGCTGGGATAGGAAACCTTCTTCTAAAGTCTCTGTCCTGGATTGTCGGTCTCACACGTGGCGCGATGGTCCAAGAATGCGATTGGACAGGAAATCCTCCACAACAAGCGTAGTTGATGGGAAGATATATGTAACAGGAGGCACTAAAGACACGGATAATCCCTCAAACTGGATCGAAGTGTTTGATCCAAAAACACAAAGTTGGGGATCCGTTACGAACCCTCGCATCGTGAGGCTTTGGGAGGAGGAAAGCTATAGACGTGTAGTCAAAAGCATAGGACATGAAGGAAAACTATACCTGTTTGGGGATGAGTTTGTAGTTTACAATCCAGAGGAAGGTATATGGAACCCAGTAGGAGAGGATAGGCTTATCGGTTGTGCATTAAAGTCGAGTTATTGCGTGATAGACAACATCTTGTTCTACTGGGATCAAGGAGTGTTCAAATGGTACGACAGTAAGGTTCCTTCATGGAAGGAATTGAAAGGCCTTGAAGGGTTACCTGATTTTAGCCACCGTGAGTATTGTAGATTGGTGGATTTTGGTGGAAAGATGGCGGTGTTGTGGGATATATGGGAGTGTACTTCTGAGGCATATATGGCGATTTGGTGTGCTGAGATTTCACTTGAAAAGCGCGATGGAGATGAGATTTGGGGGAAGGTTGAGTGGTTTGATACTGTGCTTGCAGTTGGAGCGTCTTGTAGCTTGATCAATGCGAATGCTCTTTCCGCTTCTGTTTGATGAAATGACGACTATTCATGAGAACATGCTTGAAGAGTGATGAAATTAGAAACAATATTCACTAATGCGGGTAATTTCGTTTTGTTTTGAATAGTTGCGTTTTTGAGATGTTTCCTTTCCGAATATGTTGAATGATCGTTTCATGTTTTTA
>Al_F0049
ATGAGGGATTCAACAACGGCGATTTCCGATCTTCCACGAGATATGGTAGAGGAAGTGATCTCTAGGGTTCCATTAACATCTCTTAGATCAGTGCGAACAACTTGCAAAAACTGGAACAGTTTATTCAAAACTCGGAGCTTCACAAAGAAGCACATTCGTAAATCAAGAGCAGCAACGAAGAAGAGAGAGTTTATGGCAATCACGATGATCGATTCTAGTATTTATCTAATGAGTGTTAATCTCCGTGGAATTCACAATAACAACAACGTTGAGTCATTTATAAACCGAAAAGGTAAATTTATTAGCCTAAACAATGTAGATGGAGTTGATATATCTAGCGTCTTCCACTGTAGTGGTTTGTTGTTATGCACCACCAAAGAAAGGCTTGTGGTATTGAACCCTTATCGTGGACAAACAAGGTGGATCCAACCCATTGATCACGGAGGCGACTGCAGGCGCAGGGACATGTACACTTTGGGATACGAGAAGAAGGAGAACTCGCGTCGTCGTTACCACAAAATCTTGAGATCTATGGAAACGATGTCGAGATCTGTAGATGATTATGGAATCTGTGACGAACGAAATCGTATGTATCAAATCTACAATTTTAAGTCTGATTCATGGAAGGATATTGATGCCACTCCCAACAGGGACATGCGGTTTTATGGACGTGACGTGTCTCTCAAGGGAAATACTTACTGGCTTGTTAGAATGGATACTAACTGGTTTCGAGGACAAGAAAGATTTGAAGGACAAGAAAGATTTGTAAGATTCATAGAACGAGTAAGAGACAGCCCTGATTTCTTTTTACTCTGTTTTGATTTTACAACGGAGAGATTTGGACCGCGGATACGTCTACCGTTTTGCTCTAGTATTGGCGATAGAGTGGCCCTATCTAGTGTTAGAGAAAAGCATCTTGCAGTGTTACGTCAGCAATATGATACATTACGTATGGAGATATGGATTAGTAGTAAGATTGAGCCCGGAGAGGTGTCTTGGAGCAAGTTGTTTGTAACAAAGAATATGACAACACTTTTTACTTTCCCATTTGAACATGGGAATTTTTTTGTTGACGTGAGGAAGAAAGTCGTCGTAGCTTTTGCTAAAGACAAAGAGACGCCGAAGCGCTGGGTAGCTTGTGTCATTGGAGAGGATGGATATCTAAAAAAAGCGGATCTTGGAGAATCTACAGACAAACATGGTTTCCTAGTACAGCTTGTATGCCCTTATGTTCCAAGCTCAGTGAAAATCAAG
>Al_F0050
ATGATGATTTCTGATCTTCCACACGAACTAGAATCGGAAATACTCTCTAGGGTTCCGACCAAGTCTCTAGCAAAGTTGCAAACTACATGCAAACGATGGTACGCTTTATTCAGAGATCCGAGATTCGTGAAGAAGAACTTTGTAATTTCGGCGTTTATTCAATTACCGACGATCTCCATGGAATTCACAACAGCGATATCAGAAGATTTGAAAATAACCAAAATCTTTCACTGTGACGGTTTAATATTATGCTCCACTAAGGAAAACACTAGACTCGTTGTTTGGAACCCACGTACCGGTCAAACCAGGTGGATCAAACGCAGTGATTGTTACCGGAGTGAGGATTTGTATTGTCTTGGATACGTAAACAGCAAGTCTTCTTACCATAGCCACAAAATCTTGAGGTATTGCTTTTATTACAACGACCAGAATGTTTGTGTTGGTGAATTTGAGATCTATGACTTTAGCTCTGATTCATGGAGGGTTCTTGATGACTGCACTCATAACTGGGGCTTATTCTGCAATGGCATGTCTTTGAAAGGAAATACTTACTTTGTTGCTGGAGAACAAGAAACAGGATTTTTCATGCTGTATTTTGATTTCAAGACAGAGAGATTTGAGCGTCTCCCTCTTCCGTATCAAAGTTTTGATTCTGAAGAAACTGCGGTTCTATCAGTTGTTAGGGAAGAAAAACTTGCGGTGTTACAGCAGAATATTCAAGCGTTGTCAAATGAGATGAGGATATGGGTCACCAATAAGATTGATGAGGCCAAAGACTTGACGTGGAGCAACTTCGTCTTAACAGTGGATTATGATAGATTTAGTTTACCAAGTGTGAATAATGTGTCAAGCTTCTTGTTGGACGAGGAGAATAAAGTGGCATTGTGTTGTGATAGAGACATGGATGATGAAGATAAGACCAGAGTCTACATTGTTGGAGAGACTACATATAAAGAAGTTTATAAAGAGACTATAAAGGGATCCCATTTCAATTGGCCACTTCTCCTCAGTTATCTTCCAAGCTTGGTTCACATTCACGAAAATACACCCAAAAGACAAAAGAAAGGGAAACAAGAAGAGGTTAGT
>Al_F0051
ATGTCAGATCTTCCACTAGATTTGGTAGAAGAATTACTCTCTCGTGTCCCGGCCACATCTCTGAAACGGTTACGATCTACTTGCAAAAAATGGAACGCTTTATTAAATAACCGGAGATTCACCGAGAAGCACTTTCGTGAAGCTTCAAAGCAATCTCATGCTCTCTTATGGAAGGATTTTAGGGTTTGTCCAATGAGAATCAATCTCAACGTTGCTGCTCCGTCTATAGAGTTTAAGAGTGTTCTTATCGCTCTCAACTACTACCTCTTAGAATCAGAGAATGGTGTGTCTTTGAAGGGAAATACTTACTGGTTTGCTTTAGATGATGACACAAGTTTCTTACTCGGTTTTGATTTTACAACAGAGAGATTTAACCGTTTTTCTCTTCCCTCAACTGAGAATTTGGATATGATGGTTTTATCGGTTTTTAGAGAAGAAAAACTCTCAATGTCACATGAAAAATTTTGTACATCAAAGATGGATATTTGGATACCCAATAGAATTGATAGTGAAGCCGCCTTGTCCTGGAAAAAATCCTTTTCTATAGAGTTTAAAATCCTTAGTATTTGTCATTATTTTCCGTTTTGCAATAGTTTTATGATCGATAAGGAGAAGAAAGTGGTCGTGTGTACTGCGACTACTCTTGTAAGGGATAAGAACATGGTAAGCATTATTGGAGAGGACAATGCGTATTACACAGAAATCCCTGTGGAATCTACAAATTGTTCATGTAGTCCATATATTTTCAATTATGTTCCAAGTTTGGTTCAAATCCAGCAATGTAGAGACAAAATAGAAGAA
>Al_F0052
ATGATGATGTCCGATCTTCCCGCGGATTTGGTAGAGGAAATACTCTCAAGGGTCCCGGCTACATCTCTGAAACGGTTACGATCTACTTGCAAGCAATGGAACGCTTTATTTAAAAACAGAGGGTTAAAGGGTTCACTTAGCTTAAAAGATTTCCATTATAATTCTAAACAAGTCAAGATAGCCCGAGTTTTTCACTGCGATGGTTTATTGTTATGCATCACCAAGGATGATAGACTCGTGGTTTGGAACCCGTGTTTGGGAGAAAATAGGTGGATCCCACTCAGAACTGATTACAAGGGAATAACTATGTTTGCTCTAGGATACCAAAATAACAAATCTTGTCATAGCTACAAAATCTTGAGGTGGTGGAATTGTTATGAACCAACCCACCATGTTGTTGGGTTAGAAATCTATGAGTTTAGCTCTGATTCATGGAGAGTTTTTGATAAAGTCGATCTCGATTTCTATTTACAAACAAATTCTTGTGTGTCTTTGAAGGGAAATACTTACTGGCTTACTTTAGATCTTAGTGAAAAGTTCTTCCACAGTTTTGATTTTACAAGGGAGAGATTTAAACGTTTGTGTCTTCCACCAAATCCGAAATCGTGTTATACGGTTCTATCAGTTGTTAGAGAAAAACAGCTCTCAGTTTTG
>Al_F0053
ATGGCGATGTTAGATCTTCCACGTGATTTGTTAGAGGATATAGTGTCTAGGGTTCCGGACGAGTCTCTAAGAGAGTTGCGATGTACTTGCAAACAATGGAACGCTTTATTCAAAGATCCAGGATTCACCAAAAAAACGATTCGACAAAACAGCAAGAGAAGTTATTGTAATGAAGAATGCAAAGCCCGCATTGAATCCGGCAGCTTATTTGCTAATGATTATATTGGCAATGCAAAAATCCAGATATCTGATATCTTTCACTGCGATGGTTTATTGTTGTTCCGTACCATGAGCGGCAACATGCTTATCGTTTGGAACCCTTGTTCGGATAAAACCATGTATGTCTATCCAAATGAATACACGGGTTCCATCTTTGCCCTTGGATACCATAAGGAACTGTGCGATAAAGTCATCAAAGGCATTTTACTACTACTAAGTTTCGATTTCACAACCGAGAGTTTTGGACGCATGAATCTTCCCTTTCAGCGTCTTGGTTATGAGATTTTGGCCTTATCAGTTGTTAAAGAAGAGAAACTTTCGGTTTTGCAACAGAGTTTGGATACATCAAGGGTAGAGATTTGGGTGACGACCAGTGATAAGATTGATCAGACCAAGGTCAGCTTGTTATGGAGCAAGTTTTTGGCAGTGGATTTGACCACTTATTGTGACCACAGGTTTACGTGTGATGTAAGTTTCTTTATCGAGCAAGAGAATGAAGTCGCCGTTTGTTGGGACAAAGCAAAAGCATACATTTTTGGAGAGGTTCATCACAACATAGATATGGATTTCGAAGAAAATATTGGATGGATACCTACTTTTCCAGCAGTTATGTGCCAAGGTTGGTTCAAATTTAAACTGAAGCGTACGAGAAGATATATAAGGGAAATTTGCTTTAGTGAACTCTTATTG
>Al_F0054
ATGAAACGCAAGGACGATGACAATGACAGATTCTATAGCAGTCCAAGTAAGTTAGATCCAATTCCTCTTGATCTAAAGATGACTACAGTGCCTAGCAAATCTCATATGAAAAAGAGCCACCAAAATAAACTTGAGGAAGATGAGAACGACACAACAAACCCTAGTAAGTTAGATTCGCTCCCTCTTGATCTAAAGATGGCTATACTGACTAGAATGCCTGCCAAGTCTCTTATGAAGTTGCGATGCGTGTCAAAGATGTGGTCTTCCATCATCCGAAGCCGAGGATTCATTGATTCCTACTACGCTACCTCCTCGAGGCAATCACGGTTTATTGTCGGTTTTAGTAACGGTGTATTCGGCACGCCTGAGGAGAGGCTTACCTTCTTCTTCTCATTTTCACACGACGAGGGACAAGAGTCTTCTTCTTTGCTACCCACCTTCGAGATGGCAGTTCCCACCTACAGCTTTAATAACCACACACGCTTTTTGGCTTCATAT
>Al_F0055
ATGATGTTTGATATTCCTTTAGATTTGGTAGAGGAAATACTATCTAGGGTTCCAGCCACATCTTTCAAACGATTACGATCGACTTGCAGACGATGGAACGCTCTATTGAAAGACCCAAGATTCACCGAGAAGCACTTTCTTAAAGCACCAAAGGAGTCTATGGTTCTCATGTTGAAAGAGTATAGGGTTTGTCCAATAAGCGTCAATCTCAACGTTACTCCTCCATCTATAGAGTTTCAAGGTGCACTTGGCCTAAATGATTCTCATTCTAATTTAGAACAAGTCAAGATAACCGAAGTTTTTCACTGCAATGGTTTGTTGTTATGCACCACCAAGGACAATACACTCTTGGTTTGGAATCCGTGTTTGGGGGAAACCAAGTGGATCCAACTCAAAGTAGATTACGGGAGAAACGGCTCCAAGTTTTCTCTAGGATATATCCAAAACAACGAATCTTGCCGTAGCTACAAAATCTTGTGGAGTTGGTATAGTTATGATTACAAATCATCACCGCCCCAAATAGTTTTGGGGTTTGAAATATACGAGTTTAGTTCTGATTCATGGAGGGTTCTTGATGACGTCAATCATGACTCCTTACTCAATCACAACTCCATAATAGGAACTGGCGTGTCTCTGAAGGGAAATACTTACTTGCTTGCTACCTTGAAGAAAGAGAGATTGAAACGTCTATGCCTTCCGCATTTCCAAGATGTTGGTAACTTGGATCTATCAGTTGTTAGAGAAGAACAACTCGCAGTATTGAATTGGAGCCGTACTACATCAAAGATGGAGATATGGATAACCAATAACATTGATACTGATGCTACATTGTTGTGGAGACTACACTTAGACACTCGCTGTAATTGTGTTCGAATCTTCTCAAGTCTATTAATCGACGAGGAGGAGAAGAAAGTCGTCTTGTGTTGTAATGTTAATGATGATGAGACTAGCAAGAACATGGATATTACATAG
>Al_F0056
ATGACAACCTCCACTACGTTGCTGTCGTTGTTCATGAAAGAAGATGAAGAGCAAAGAAAAGAGCAACGAAACTGGTTGGATCTTCCGCCGGAGTTGACGACTTCGATCTTGCTCCGACTTAGCGTGACTGATATACTGTTTAACGCTCAGAAGGTGTGCAGACAATGGCGACGCGTCTGTAAAGACCCTTCGATGTGGCAGAAAATCAACTTGCGAGACTGCCTATTCTATCGGTTCGATTTCGAGGGCATGTGTCGTCACATTGTTGATCTCAGCCAGGGTGGCTTGCTAGAGATCAACATTGGACACTTCGTGAGCGATTCTCTCCTCAGCTACATCGCCGATAGATCAAGTAATCTGAAAAGTCTTGGACTTTCAATCTATGAACAAATGACGAACGAAGGAGTTATGAAGGGAATTGCAAAATTTCCATGGCTTGAAACCCTCGAGGTCTTCCATTCATCGTTTAAATTGGATTTGAAGGCTATAGGCCACGCTTGCCCACATCTAAAGACATTGAAGCTAAACTTCTCAGGCTGCCCAGGGCATGAAATTTATCTTATAAGTCAGTTAGATTTCATTCCCCCTCCCGTCGAATGTGATGATGATGCCCTAGCAATCGCTGAAAGCATGCCGAAACTACGCCACCTCCAGCTTATTTGGAACGGACTGACCAACACTGGCTTGAATGTCATTCTCGACGGTTGTCCTCACCTGGAAGACCTTGATGTGCGCAAGTGTTTCAACATTAAACTTGTCGGGAATCTTGAGAAGCGATGTTTGGAGAGGATCAAAGAGTTGAGACGCCCCGGTGACTCAACCGCCGATTACCCATATAATATCGGTGTGTCGACAACTGTGCTTCAGATCATGATTAAATGTGGATTCATTCCGAGACACAGGGTTGCTTGT
>Al_F0057
ATGATGATGTCCAATCTTCCACGTGATTTGGTGGAGGAGATTCTCTCTAGGGTTCCGTTGACATCTTTGAAATCAGTGCGATCTACTTGCAAAAAGTGGAACGCTTTAACCAAATATCAGAGTTTTACAAATAAGCACATCCGCAATGTAGCAAGATCAGGGGAAAGAGAGTTTCTGATCATGATCATGGAGTATAGAGCTTATTTGATTGGCGTCAATCTCCATGGAATTCAAAACAACAACATTGATCTATCTATAAAGCAAAAAGGTAAACTTATCAGCCTAGACTATTCAGATGAAGAATATCGTACATCTCATTCTCAGGTCTTTCACTGCCATGGTTTATTGTTATTCGTAAACGCCACGAGCTTAGTGGTTTGGAACCCGTATCGGGGGAAACCAAAATACATCAAACGCGGGTATGTGCAACTAGGAATGTTCGCTTTCGGATACGACAAATCCTGCGGTAGCCACAAAATATTGAGGCTTTTCGGTCATTACCTAAATAACATCGAAATCTATGATTTGAGCTCTAATTCATGGATGGTTCCGAGTGGCAATCTTGAATGGGGTATGATGTATATGCGAGATGGCGTGTCTTTGAAGGGAAATACTTACTGGTGTGGTAAGGATAAGGAATCAGTAGATTATCATTTACTCTGTTTTGATTTTACAAGAGAGAGGTTTGGACCGCGTCTGCTTCTGCCCATCAAAGGATTTGATGGGTCTCTATCTGCAGTTAAAGAAGAGCAGCTAGCAGTGTTAATTAAGCGGTATGATATATCTGCGATAGAGATTTGGGTTACGAACAAGATTGAGCCTGATGCGGTGTCGTGGAACATCTTCTTAAAATTTGATATGAACCTATGTGATTATGCTGCGAATTTCTTGATTGACGAGGAGATAAAAGTCGCAGTGGTTTTTGATACAGTCAGGGCATGGGGGAGTCCTAAACTCACACTCACTTACACCGACATAGCTTACATCATTGGAGAGAATGGTTGTTTTAGAAGAGTGGATCTCCGTAAATCTCGATACCCATCACCTCGTCCACTTGCTTGCTCTTATGTTCCAAGTTCTGTGCAAATCAAG
>Al_F0058
ATGTTGAAAAGAGATCGCTCGAGTGTTGTTGGATCGAAAAGACATGGATCAAGTGTGGTTTTGAAACGACATCGCTCCAGTGTTGTGGAATTGCTACCACACGATGTTGTTGAGCTCATCCTCGAGAAACTTCCTGTGAAGCCTCTGCTGAGATTGAAGTCTGTATCCAAGAGGTGGAAATCCACAATCGAGTCCCATCGATTCAAGGAGCGACAGTTTATCTGTCGTAAGCAATCCCGAGGTATAGATGTCCTTTTCGTGTCCCTTGGTGATGATGAAGCTCGAGGGATGAGGATTGTGTTGGGGTCGTCCATTGTTTCGACGGTTAGGTTCCCTACTTCGTGCACCGTGTTTTGCCATGGTAGTTGTGACGGTCTCTTATGCCTCTACAGTCTCAATGATCCGAGTTTCGTGGTCAATCCCGCCACTAGATGGCATCAAAGTTTTCCTCTTTCCAGCTATCGAGAGCTCATTTTCGACAGGTTAAAGATTAAAGGAGCGCTTGACATCACATGTGCCAAGCTTGGATTCGGTAGAGACAAAGTAAGGGGCACATACAAGCCCGTTTGGTTGTATAATTCATCTGAATATGGCCTAGAAAACATTACCACTTGTGAAGTTTTCGACTTTAGCACCAACGCTTGGAGGTTCCTTCACCAAGCTTCTCTTTATCGGATTCTTGGTGATCATTACCCAGTGTATTTAGATGGGTCACTTTACTGGTTCACTGAGTGTGAAGAAACCAAGGTTTTATCTTTCGATCTTCACACCGAAACTTTTCAAGTCATCTCAAAAACTCCCTTTCCCCATGTGCTTGACCCTCTCGGCTTCACCATGTGCATCCTCGATAACCGCTTGTGCGTATCTGAGACAAATTGGCCCACCCAAGTCATATGGTCGTTTGATTCTTCAGGCGGCATGGAGCCATGGAAGAAATTGTGTTCGATAGATCTCACAGAAACTATTTCTTTGTATGGGAAAGCCGTATCCAGACTCTTTCCAATAGCAATTCTGGACAAGACTAAGTTATTACTTCATAGTCGTTCATACTTGCAACCAGCGGTGATATATGATCTCCAAACCAAGTCTTATGGTGTACTTTTCACACCTACCACACGCGGAAGTAGTGCTTTTTATTCCCAAAGTCTATTCTCTGCTTTATCAAAT
>Al_F0059
ATGAGAGATTCAACAACGGCGATGTCCGATCTTCCACAAGATATGGTAGAGGAAGTGCTCTCTAGGGTTCCGTTAACATCTCTTAGAGCAGTGCGAACTACTTGCAAAAGCTGGAACAGTTTATTCAAAACTCGGAGCTTTACAAGGAAGCACATTCGCAAATCAAGAGCAGCAACGAAGAAGAGAGAGTGTATGGCAATCATGATGATCGATTCTAGTGTTTATCTAATGAGTGTTAATTTCCGTGGGATTCACAATAACGACAACGTTGAATCATTTATAAACCGAAAAGGTAAATTTATTAGCCTAAACAATGTAGATGGAGTTGATATATCTAGCGTCTTCCACTCTAGTGGTTTGTTGTTATGCACCACCAAAGAAGAAAACTCGAGGCTTATGGTTTTGAATCCTTATCGTGGCCAAACAAGGTGGATCCAACCCATTGATCACGGAGGCGACTGTAGGGTTAACATGTACGCTCTGGGATACGAGAAGAAGGAAAACTCGCGTCGTCGTTGCCACAAAATCTTGAGGTCTATGGAAATGAAGCCGATATTTGTAGATGATTATGAAATCTGTGGGAAACGTCATGAGTATCAAATCTACAATTTTAAGTCTGATTCATGGAATGATATTGATGTGACTCCCAACAGGGACATAAGGTTTTATGGACATGACGTGTCTCTCAAGGGAAATACTTATTGGCTTGTTCGAAGGGCTATTAACTGGGAGCCACTAAGATTCGGAAGACAAGAAAGATGCGCAGGACGAGTAAGACTCGGAGCACAAGAAAGATTTGGAGGTCAAGAAAGATGCGTAAGATTCGGAGGACAAGCAAGATACGGAAGAGTTCAAGAACAAGTAAGAACTATCCCTGAGATCTTTTTACTCTGTTTTGATTTTACAACTGAGATATTTGGACCACGTCTACGTCTACCGTTTAAATCTCGCTTTGGCGATAGCGTGACTCTATCTAGTGCTAGAGAAGAGCAACTTTCAGTGTTATGTCAGCGGTATGATACATTACAGATGGAGATATGGATTAGTAGCAAAATTGAGCCCGAAGCGGTGTTGTGGAACAAGTTGTTAGTAGCAGTGAATATGAAAACACTTCTTACTTTCCCATTTAAACATGGGAATTTTTTTGTTGACGTGAGGAAGAAAGTCGTCGTAGTTTTTGCTAAAGACAGAAAGAAGCCGAGGCGCTGCGTTGCTTATGTCATTGGAGAGGATGGATATTTAAAAAAAGTGGATCTTGGAGAATCTAGTGACGAACATGGTGACCCAGTACTTGTGTGCCCTTATGTTCCAAGCTCAGTACAAATCAAGCAGGCTACACCACGAGGCAACCATATTGAT
>Al_F0060
ATGACAAATGCTACGACGCCGCCGAAGCTGGCAAAGAAGAGGAAGACAACTGCTACGACGAAGAAGAAGAAGCCGCCGTCCCCAGCAAAGAAGAGGAAGACAACCGCTACTACGACTCCGCAGCAATCAAGCCCGATTCTGTCACTTCCCTATGATTTGCTATTCAACTGCCTAGCCCGGGTCTCAAGGTTGTACTATCCCACTCTCTCCCTCGTCTCCAAGAGCTTTCGATCTCTCCTTGCTTCACCCGAGCTTTACAGGGCCCGCTCACTCTTGGGCCGCACCGAGAGTTGTCTCTATGTGTGCATCCAGGGCTTTCCTGATTGTCGCTGGTTCACCCTCTGTCGGAAACCTCATGGGCTGCTAACCAGTGGTTATACCTGTACTAGGGCAACGTCAAGTGGGTATGTTTTGGCTGCAGTCCCAAGTCCCCAAGACCCGGATAAACGAGACCCAGTTTTTCCAGGTCTCGTGGTGATTGGTTCTAATATCTACAACATTGCCCCACGTAGCCCCTTAACCCATAACTTCTCCCATACCATCTCCATACTGGATTGCTGTTCTCACACATGGCACGATGCTCCTTGCTTGCAAATGAAGATGACGACATTTTCTGCTAGCGTACTTGATCAAAAGATATATGTAGCAGGATGCTGTAAGGATGGCTATTCGAATTCCTATAAGAACTTGATGGAGGTGTTCGACACAAAGACACAGACTTGGGATCCTAAGCCAATCCCTTGCAGCGAGACATTTGGCGGCCTTTTCTGCAACACTGCATGTCTTGACGGAAAGTTCCACGTAATGCGTGACGACGATGTGGTTGCTTACAATTCCAAGGAAGGTAGATGGGACAGAGTTGAAAAACAGATTGGTAGGTATATTTATTCAAAATCTTACTGCGAGATACATAATGTTTTGTACTCTTGCGATCACGGAAATATCGTTTGGTATGACACTGAGGCAAGAGATTGGAGAGAGTTGAAGGGTTTGGTAGGACTACCTGAGTTCCCTTCTGATAAAAAAGGGATAAGATTGGCTGATTATGGTGGAAAGATGGCGGTTTTGTGGCTCGAGGAGTGGCCTTTTAATTTTTACGGCCTTACGAAGATGATTTGGTGTGCAGAGATTACGCTTGAAAAGCGCAAAAGTGGTGAAATTTGGGGGAAAGTTGAGTGGTTTGATCATTTGCTTACTATCCCTACATGTGAGATACTCAAGGTTCTTGCTGCCACTGTT
>Al_F0061
ATGGAGAGATACCAAAATCTAATGGTAGGAGAAGCTTTATCGAAGAATCGTCTTTACTCATTTGCTTGCAATGAACTAAGCTCCATTTTGAATCTTGCTTACGCTCGATTACCCAAAAATGTCAAAGCTTTGATCTTTCGTGATACTCTCTCCGCTTTTCGTCTTCTTCCCGACATCAATACATCAGCTGCTGTTTCAGCCGCTAACCTTCTCCTGAAGAGCGTAGAAGCTGTGCTCCCCAAACAGAAGAAGAATTTAGCCATTGTAGAATTCAAGCAGGCAAAAGTAGCACTAAAGAGACGCAGTAAGAGCTGTGAGGAAAAAGATATAGATATTCCTTCACTTCCACAAGATATCCTTATTCACATCTTCAGTTTCCTCGATGTATCGTCCTTACTTTCCTCAGCTCAAGTGTCTCGCTCATGGAACCAAGCAACGCATGAGAACTCTCTGTGGCAAACACAATTTGACCTTCACTTCAATCAAAAGGTCTTGATTCGTATTCAGTCCGGTATTGACTGGAGAGAAGCCTTTAAGAATGCATTTATCGCGGCTAATTCATCAAAGGCGTTGAGATCTGGTCGGGGATACTGCAGTTACTGTGATTCTATTGTTTGGCACGACGACTTGAGATGTGCAAACAGACAATGTCGGTTGAAATCAGGCAACAAGCCACTCGACCTCATATCAACTCACCAGGTTGTCAACTACTTACTGGGAATAGAGAGTTCTGATGATGAAAGCGAATCAGACGATGAAGCCTTTCCTGGACGACTATGGAAACTTTCTTACGTATAA
>Al_F0062
ATGGCTTCGTCGTCTTCTTCCCCTTTGCCTCCGGCGATGAAAAACGGAGAGTCTACAAACTGGACAGAGCTACCGCCGGAACTGACGTCATCGATCCTGCACCGTCTCGGTGCGATTGAGATACTTCTAAACGCTCAGAGAGTATGCAGATCGTGGCGACGCATCTGTAAAGACCCATCGATGTGGCGTAAAATCGACATAAAAATCCCGAAAAAATTCGAAGACTTGTTTCATGATCTCGAGGCCGTGTGCCGTCGCGCCGTTGATCTCAGTAAGGGAGGCTTGATTGAGATCAACATTGAGCACTTGGTGAACACTTCTCTCCTCAATTACATCGCCGACAGATCAAGTAATCTGAGACGGCTTGGAGTTGTTGACTGTGGTCCAGTAGTTAGCAGTGGAGTTGTCGAAGCAGTCATGAAGCTCCCATTACTTGAAGAACTTGAGATTACATACAAGTCATCAATCAGAGGACAAGTTTTAAAAGTTGTAGGCCAGTCTTGTCCAAATCTGAGGACGTTAAAGCTAAACTGTATTGGTAATTTTAAGTGTTGTGATAAGGTTGCTCTAGCTATTGGTGAAACAATGCCCGGTCTTCGCCACCTCCAGCTTTACAGGAACGGATTATCGGACACGGGCTTGAACGCCATTCTTGAAGGTTGTCCTCACCTGGAAAACCTCGATTTACACAAGTGTTTAAACATTAACCTTGTTGGTTTGAGAGGATAA
>Al_F0063
ATGAGAGATTCAACAACGGCGATGTCCGATCTGCCACAAGATGTGGTAGAGGAAGTGCTCTCTAGTGTTCCGTTGACATCTCTTAGAGCAGTGCGAACTACTTGCAAAAAGTGGAACAGTTTATCCAAACATCGGAGCTTTACAAAGAAGCACATCCGTAAATCAAGATCAGAAACGAAGAAGAAAGAGTTTCTGGCGATCATGATGATGGATTCTAGTGTCTACCTAATTAGTGTTGGAATTCACAAGGACGATGACTACAACGCTATAAACCGAAAAGGTAAACTGATTAGCCTAAACAATGTAGATGGTGGAGTTGATATATCTAGCGTCTTCCACTGTAGCGGTTTGTTGTTATGCACCACCAAAGATAAAACACCGAGGCTTGTGGTTTGGAACCCTTATCGTGGGAAAACAAGGTGGATCGAAACTACTTATCGTGACGACTTCGGTTTCATCAGATTTGGTCCGCGTCTTAGTCTACCGTCTCACTCTAGTATGGTCGATAGTGTGACTCTATCTAGTGTTAGAGATGAGCAGCTTGCTGTGTTATTTCAGCGCAAGGGTACATTACAGATGGAGATATGGATTACGTCTAACATTGAGCCTGAAGCGGCGTCCTGGAGCATGTTGTTCTTAGTGGTGGATAAGAAAACACTTCTTACTTATGATCAACATGAGAGTTTTTTTGTTGACGAGGAGAAGAAAGTTGTTATGGTTTTTGCTAAAGACAAAGAGACGAAGATGCGCAACGTAGCTTATTGTTATGGAGAAGATGGGTATTTTGAAACAGTGGTTTTTGGAGAATCTACAGACAAAAATGGTTGCCAACTTGTGTGCTCATATGTTCCAAGCTCAGTGCAAATCAAGTAA
>Al_F0064
ATGTCGTCCCCAGAAAAGAAGAGGAAGTCGCCGACAAGGAAGACGAAGAAACGTTCGCTTACGCCGTCGCCGGAATCGACCTCAAATCCATCACTTCCAGATGATTTGGTAGTGAACATCTTAGCCCGCGTCTCGAGATCGTATCACCCAAATCTCTCCTTAGTCTGTAAAAGCTTCCGATCGATTCTTGCTTCACCGGAGCTTTACCAGACTCGAACCCTCTTAGGCAAAACCGAGACTTTTCTCTATGTGTGCTTACGCTTCCCTGATGAAGCTAATCCTCGCTGGTTCACTCTCTACCGGAAACCTAATCAAAACCTAACTAAGAAGAAGAAGAAGAAGAAGAAGAAAAAAGAGGATTCAAGTGTTAATCTTTTGGCTCCAACCCCAATTCTCAACTCTCCTCATGTAGAATGGGCAAGGCTCATTGCTGTTGGTTCTAATCTTTACGCCATTACCGCAGCCATCGAAGATTCTCCATGCTCTAATGTTTGGTACCTTGACTGTCGAACTCACACTTGGCTTGAAGCTCCAAGAATGCGAATTGCTCACACCAATAGTGAACTTGATAAGAATGTGTACTTAGCTGGAAGCTCTGAAAATCCATATTCTTTGAACTGTGTTGAAGTGTACAACACAAAGACTCAAACTTGGAATCCCGTGCCGCCCCAAAAACGGAAATTCAAGTTCGGAAATATGGAAGGAAAGATTTACATGAACCCTGTTCGAGAGAATCCTAGGAAGGTTGTGGCTCTAAAGCCAAAGGTTATGACATGGGAAGCGGTAGGATGGGATACGGATTTGGATCGGGGTTCTATTTGTATGATGGAGAACATAGCCTATTGTTATGACCCTAGTGAAAAGTTTAGTTGGATAAAATTTAACACTGACGAAGATTGGAGAAGATTAGAGGGTTTAGAAGGGCTACCTAAGTTTGCTAGATATAGTACTGTTAAATTAGCGGATTACGGTGGTAAGCTGGTTGTTTTTTGGGACAAGTATGTAGCTGCAACTGGTTATAAGGAGAAGATGATTTGGTGTGCAGAGATTTCGCTTGAAAAGCGCAACAGTGAAGAGATTTGGGGGAAGGTCGAGTGGTTCGATGCGGTGCTTACAGTCCCTAAGTCTTATAAATTCGTGTGTGCCAAATCTGCTACTGTT
>Al_F0065
ATGACTAAGATATCTAATCTTCCTAAGGATTTGGTGGAGGAGGTGCTCTCTAGGGTTCCGTTAACATCTTTAAGAAATATCCGATTAACTTGCAAAAAGTGGAACATTTTATCCAAAGGTGAGAGCTTTGCAAAGAAGCACCTTGGTGATCAAGCAAAAGAAGCAGCAACGGAAAGAGAGTTTATGATGGTCATGATGATGGATTTTAGGGTTTATTTGATGCGAGTCAATCTTCACAATGACGTTGAGTCATGTATAAAGCCTGAAGGTGAACTTATTTGCTTAGACGAAGAAGACGATGTATCTCAAGTCTTTCACTGCGACGGTTTATTGTTATGCATTATGGAAGATAACACTAGGATTGTGGTTTGGAACCCGTATTGGGGGCATACCTGGTGGATCGTGCCTACACATAATTTCCACAAATTGGACGTTTATACGTATGCTCTTGGATACAAGCAGAGCAGCAAATCATGTCGCAGCTACAAAATCTTGAGATTTATTGATTTTTCTCGCACTTGTTTTGAATTCAAAATCTACAATATAAACTCTGATTCATGGAAGGTTCTTGATGTCTCTCCAGATTGGAAGATAGATTCTTATAGTCGTGGCGTGTCTCTCAAGGGAAATACGTACTGGTTTGCTAGAGAGAGGCAAGGAAGCAGTACTTTCTTAGTCTGTTTTGATTTCACAAGAGAGAGATTTAGATCACGTTTTCCTCTGCCGATTCAGCCGTATATTTTAGATACCGTGAGTCTATCTAGTGTTAGAGAAGAGCAGCTAGCGGTTTTATTTCAGCGCTCAAGATTATCAGAGATGGAGATGGAGATCTGGATAACCACGAAACTTGAGCCCAACGCGGTGTCGTGGAACAGCAAGGTGTTCTTAGCAATGGATATTGGCCTTCAATTTCAGTTTCAAGTTAGAGCTGCAAGTTTCTTTATCGATGAGGAGAAGAAAGTTGTTGTGGTTTTTGATAAAGAGAAAAAATATTTAGTGTCCACTCACAACATAGCTTACATCTTTGGAGAGGATGGAACCTTGGAACAAGTGGATCTTGGATTATCTGCAGACAAATTTTGTTATCCACTTGTGTGCTGTTATGTTCCAAGTTTAGTGCAGCTTTATAGATTCATGGTAAATACTTACAAGATTCAAAGATTCTTGGAGTTAATCTTCGACCTTTGGTACACTCTGTTCTTAATGCCCCTTTCTCAGTTCTGGCTTTGCTCATTGGAGTCTAATGCAGCTCTTGTATGTCCTGCAAGTTCTGGTTCTCGATACAGAGGCGAGAGGTTCAAGGAAGAATATCTGCAGAGAATAAGTTGA
>Al_F0066
ATGTCGATGTCAAATCTTCCAAAGGATTTGGTAGAGGAGATTATCTCAAGGGTTCCTTTGAAATGTTTGAGATCAATACGATTAACTTGCAAAAAGTGGAACGCTTTGTTCAAAAGCCGGAGCTTTACGACGATGCACATTGACAAAGAAGAAGCAACATCAAGGGAATTAGGGCAGACTCAGATGATCGTGATGATGGATTACAATGTTTATTTAATGGGCATGGTCCTCGATGAAAATCCTTCCAAAGAGTTTCTAGGTAAACTTACTTGCCTAGATGATACAAAACAAGTCAAGATATCTCAAGTCTTTCATTGTGAGGGTTTATTGTTATGCATCTTGAAAGACGATGATACTAAGATTGTGGTTTGGAATCCGTATTTGGGGCAAACAAGATGGATCCAAACCAGAATGTATGACGGCGCTAGTGGATGGAAAGGACGAAAGAAGTACGCTCTCGGATACGAAAATAATAGTGAAAACAGATCTTCTTGTAGCCCCAAAATCTTGAGGGTTATAGATAATTTCAACCTTTTCACCAAAAACACCATTTTAGTATATGAAATCTATGATTTTGATTCTGATTTATGGACTACTCTTGATGTCTCTCCACAATGGTGTATAAGGTCTCAACGAGGCCTTTCTCTCAAGGGAAACACTTACTGGGGTGCTAAAGAACGGCGCGCACACGGACCCATTGATCATATAATTTGTTTTGATTTTACAAGAGAGAGATTTGGACCGCTTCTGCCTCTGCCATTTAGTGCTTGGGGTGCACGGTTTGCGTCACTATCTTCGGTTAGAGAAGAAAAGATCACTGCTTTATTTCAGAAAAGCGAAACATATAAATTTGAGATATGGATTACGACTACGATTGAGGCCAACAATGTGACGTGGAGCAATTTCTTCACGATGGATACATTATACCTTGACCAAATGCTTTTATATAAGAGTTTCTTCATTGACGAGGAGAAGAAAGTTGCTGTGGTTTTTGAAAAAGAAGGAAAACCAATATGCGACATTATTAATATCATTGGAGAGGATAGATGCTTAATGAAATTGGAGCTTGGAGAACCCGCAGACAAAAACTGTTGGCCACTTGTGTGCCCTTATGTTCCAAGTGTGGTGCAAATCAAGCTACATAAAGGAAAGAACAAAGCGATTACGAAAGGCATTGATAAA
>Al_F0067
ATGAGAAACACATTGGTGATGTCGGACCTTCCAGGAGATTTGTTAGAGGAGATACTTTGTCGCGTTCCGGCCACATCTCTGAAGCAGTTACGATCTACTTGCAAACAATGGAACAATTTATTCAAAAATGGGAGATTCATAAGAAAACACTTGGATAAAGCCCCAAAGCAGTTTCTGAATCTCATGTTGAACGAGTCTAGGGTTTGTTCCATGAGTGTCAGTTTCCATGGAATTCCATCTGTAGAGGCCACAGGTGAACTTAAGCTAATCGACTCCGTTTCTAGTTTAGAAGATCAATTCGAGATTTCTCAAGTCTCTCATTGTGACGGCTTATTGTTATGCACCGACGACACTAGAATCGTGGTTTGGAACCCGTGTACTGGTCAAACTAGGTGGATCGAACCCAATAATCGTTGCTACTACTATGCTTTGGGATCCTACCAAGACAAATCCTACAGTAATAGCTACAAAATATTGGGCTATAGTGGTTATGGCTTCAAGAACCAAGAACTCGCAATCTATGAAATTAACTCTCATTCATGGAGGTTTCTTGATGTCACTTGTGACTGCATCCTCCAAAGATATACTGATTACGGCGTGTCTTTAAAGGGAAATACTTACTGGTTTGCGTCAGATGAGAAAGAGAAAAATCACAACGTATTTCTGGTCAGTTTTGATTATACAACTGAAAGATTTAGACGTCTACGTCTTCCGTATCAGTGCCCTGATTATAAAACTGCGTCTCTATCCGTTGTTAGAGAAGATAAGCTTTCGGTCTTGTTACAGCGCGATAATACATCAAGGACAGAGATATGGGTAACAAGTAAGATTGGTGAGACCAAAGTGGTGTCTTGGAGCATGGTCTTAGCAGTGGATTTCCCGTCCGAACTATTTATTTGTTCTGGCATAAGTTTCTTGGTCGATGCCGAGAAAAAAGTCGTCGTATATGTTCTTTTCACTATTATA
>Al_F0068
ATGGATTGGAGAAGCCTTCCAATGGACTTGCAAAAAGAGATACTCTCTAGGGTTCCGGCTACATCTCTGGCACGATTGCGTTCAACATCAAAACAATGGAATGCTCTATTGAAATCTGCTAATATACATTCTACTAATGCACCAAAGGAGTCTCTTATTATCATGTTAGAGTATTTTAGGGTTTGCTTAGTAAGGGCCAATTATCTCCATGAACTTGACATCAACATTGCTCCATCTGTTAACGTAACATCTCAATTCTACCTTGAAGATCCACAGTCTAAATCTTCACAAGTCGATATACGTAAAGTCTTTCACTGTGACGGCTTATTGTTATGCAACACCGAAGATGATAGACTCGTGAAATATAAAGTCTTGAGGGTTGATCATCAAGGCCGTAGTCGGGGTATCAACAATGAGTACGAAATCTATGACTTCACCACTGATTCTTGGAGGGTTCTTGGTCCGAAAACCGATTGGTATTTACCACTAAGTCATTGTTGCGTGTCGGTGAAAGGAAGTACTTATTGGGTTGCTATTCATCGTGGGACGCCGGCCATATCATGA
>Al_F0069
ATGGAGTCAAGGATAGAGAGAAGTATTTGCGTCGAACCGCTAGCAGGATTCTCAAATGCAAGAGAGGATCTGATAAGCAAATTACCCGAGGTTTTAATATCTCAGATACTCTCGTATCTTCCGACAAAGGATATTGTCAGGACTAGTGTTTTGTCCAAGAGGTGGAAAAGTATCTGGCTTTTGATTCCGGGGTTGCATTTGGACTCTTGTGAGTTCCCAGATTACAATACATTTGTGGATTTTATGAACGACTTCCTATTTTCCTCTAGGGAACCGAAGTCATGCTTGAACAAGCTCAAGCTAAGTATTCAGAAGGATGAGACTGATCCGTCTTGTGTCACGCTATGGACAGACTTTGTGGCTAGGGGTAAACTTACGCATCTTGATGTTGAGTTTGGTGGTCGTTTACTGATGCGTGTGTATTGGGAACTGATGCCCCTAAGCCTCTATACCTGTAAGACGCTCCTTCACTTAAGACTGTATCGGGTATTGTTGCGTAAGTTTGATCCTCGCGTTGATTCTTTACCTCGTCTCAAAACTTTGTGTTTAGAAGAAAATGTATATCCTAATGAGGCGAGTCTGGAGTCGCTTATCTCGTCTTGCCCCGTTCTCGAAGATTTGACCATTGTTAGGGCAGATGATAATGTTAGGAACAACTCGGGGCTTGTGGTTGATGCCCCTAGACTCAAGTATTTGACTTTCAACAATGAAAAATCCAAAAGTAAAACCATAAGCAATTTGGGTTCCTTAGTTAAGGTCAATATTCTAGGCCCCTTTAATATTTCAAGTGTAGTTGGCTGTTCGAAGGAACAAATGGCCCATAACTTTCTCGCGGGTATCTCGACAGTTAGGTATCTCATCGTCTCTGAGGATATGATGGAGTTAATCTATTCCTACTTGAAAGTGGATTCATTGCCACAGTTTTGCAACTTGTCCTGTTTGAAAGCAAGTGTTTGGTTATCATCCTTTGACTTCCTGGACATCCTGCCAAAGCTTCTTGAAAGCTGTCCGAATCTCAAATTTATCGTCTTGGATACAACTTGTATAGTTAATCGAACGAAAGCAATGGTAGAAAGGAGAGTCTCGCCTGTGCCTAAGTGTTTGTTGTCATCGCTGGAGTTTGTAGAGATAAAAAACAGAATCTCCGTAGATGATGGTGCATTGGAGGTTGCAAGGTACTTTGTAGAGAACTCTATGAATCTCAAGAAACTTGTTCTGGGTTTGGCATCTTCCTTTCTAAGACTAAGACTAGCAAATCGGGCTGTCTTAAAGGATCTCCTTGCATTGCCGAGGCGATCTAGCATGTGTCAAATCGAAGTTTTTAATGCGCTAAACGGCCGTGCTCTTTGTTATCGAAAAAACAAAAAAACCGGCCGTGTTGGTAGAATATTTTGA
>Al_F0070
ATGGAATCGTCTCCGATCAACCGTCTTCCACCGGATTCTCTCCACCAGATCTTCTCATCTCTTCCCCTCCGTGATATCATGGTTTGCAGATCCGTGTGCAAGTTCTTTAACCAGCTTTTGACCTCTCAATGCTTCATAGAGATCATCTCAACTCGTCCGCCGTTGAATCTACTCGCTCTCCGACCTCCTCATCACCACCACAGTCACCGTCACAGCGGAAACGGACACGCCACGAACATCCGACCGTACATCCATGTATACGATCCAGAGCAGAATCAATGGTTCAGATTCAATCTCGATTTCCTCCCTTTCCGATCTCCTCAGCCTGTAGCTTCTTCTAGCGGATTGATCTATCTTTGGGGAGATTCGATTGATTTAGCTGAGTCTAGCAAATCGCTCGTCGCTTGTAATCCATTGACTCGTCAGTTTAAGGTTTTGCCTCAGCTTGGCTCGGCTTGGTCACGCCATGGTACTGTTCTTGTTGATTCGGTTAATCGAGTCATGGTGCTCACTGAGCTCGCTGCGTTGTATTACTCAGGTACTGTAGTTGCTAATCAATGGTTCAAATTCTCATCGAATTTACCATCGAAACCTAGAAGTCCTGTGTTAATGTCGAGCTCGGTTTTCGCATTGTGTGATGTTGGCTCTCCATGGAGAAGCCAATGGAAGCTTTTCTCATGTAAATTGACGAATCTCACAATCACTCATACCAATTGGGTTTGCTTGGAGAAACATGAATGGGGTGATATATTCGATATCATTAAACGACCACGTTTGTTGCGCGGTAACGGAGACTCTAAGCTTCTGATGATTGGTGGATTGAAATCGACGTTTTCGTTGAACCCGGCTTGTTCGACTATTCTGATACTTAGGTTGGATTTAGAAAGCTTGGAATGGGAAGAAGCAGGTAGAATGCCGTTAGAGATGTACCGAGGTTTTCAAGAATCGAGTAAGTTCAAAGTTTTCGGAGGTGGAGATAGGGTTTACTTCTCTGCTAAAAGAATGGGGAAGCTTGCAATGTGGGATTGTTGGGAAGGTTGGAGATGGATTGATGGTGTCCCTGGTTATGCAGATGGATTGTGTCGAGGTTTTGTGTTTGATGCTAAGCTTACAATGATGCCA
>Al_F0071
ATGAAGAAGAGAAACAGAATAGATCTTCCCGAGGATTTGGTAGTGGAGATACTCTCTAGGGTTCCGGCGGAATCTTTGGTACGATTACGAACTACATCCAAAAGATGGAACGTTCTGATCAAAGATGGGAGATTTGCTAAGAAACACTATGCTAATGCACCAAGGCACTCTCTGATTATCATGTTGATTGCTTTTAGGGTTTATCTGGTGAGCGTCGATCTCCATGAGATTAACAACAACAAGATTGATATTTGCAAAGTCTTTCATTGCGACGGCTTATTGCTATGCACCACCATAGACAATAGACTAGTTGTTTCGAATCCGTGTTCATGTGAAATTAAGTGGATCCAACCAAGAAATTCCTACAAGAAATTCGATATCTATGCTTTCGGTAAATCCTCATGCAACAAGTACAAAATCTTGAGGATGGATCAATTTGATTATACTAGCCCAGTATTACTTGACTACGAAATCTATGACTTTAACTCTAATTCTTGGAGAGTTATTGGTAAGATAATTAGGGAATGGTTCATACCGCGGTGTACGGACCGCGGCATGTCTGTTAATGGAAACACTTACTGGCTTGCTTCTACTAACGACTTCACAAGTGGGCATTTTAAACTTGGTTTTGATTTTTCAACAGAGAGTTTTGCAAGGGTATCTCTTCCGGGTGATCATCTTCCTGATCGTATTTTTGCTTTATCAGTTACTAGAGAAGATCCAAAAATTTGTATAGCTACTCGGAGCATCATTCAAGAACTCCATATAGATGTATGGATTGCAACTACGATTGAGAGTACGGGAGCTGCGTCATGGAGAAAATTCCTATCAGTTAATTTAGCAAATCTCTACAAGCCTTTTTGCTTTGCTCGTGGGATGAATTTCTTGGTCGACCAGGAGAACAAAGTTTTGGTGTGTCGCGGTAAATATTGGGTCTCTGACGTTTTCTTACACGTTGTGGGAAAGGATAAATGTATACAAGTGGATCATCATGATGCAGAATCTCGATGCTCACTTGTCGACAATTATGTTCCAACTTTGGTTCAAATCCAACAAGGTTTA
>Al_F0072
ATGACAATAACGATGTCAAATCTTCCAACGGATTTAGTAGAGGAGATTATCTCTAAGGTTCCTTTGAAATCTATGAGAGGAGTGCGATTAACTTGCAAAAAGTGGAACGATTTGTTCAAAAGCCGGAGCTTTACGAAGATGCACATTGGCAAACAAGAACAAGCAGCTAGGGAATTAGGTCAAACTCGGATGATCATGATGATGGATTACAATGTTTATTTAATGGGCATTGTCCTCAATGAAAATCCATCCACAGAGTCTCTAGATAAACTTACGTGCCTACAAGATTCAGAACAAGTCAAAATTTATCAAGTCTTTCATTGTGAGGGTTTATTGTTATGCATCTTGAAAGATGATGATACTAAGGTTGTTGTTTGGAATCCGTATTTGGGGCAAACGAGATGGATCCAAACCAGAAAGTATTACCACGCTAGTGGAGGGAAAGGACGAGATTTTTACAAGTACGCTCTAGGATACAAAAATAATCGCAAAAGAAAATCTTGTCGTAGCCCTAAAATCTTGAGGTTTATAGATGATTTCAACCGTTACCCGAAGAACCCTGCTTTACGGTATGAAATCTACGATTTTGATTCCGATTTATGGACTACTCTTGATGTCTTTCCACACTGGCGTATATTGTCCCACCATGGCATTTCTCTCAAGGGAAACACTTACTGGGGCGTTGTAGAACGGAACGCAAAGGCACACATTAAACATATAATCTGTTTTGATTTTACAAGTGAGAGATTTGGACCGTTTCTGCCTCTTCCTCTGCCGTTTAGGGATTGGAAGGCACAATGTGTTTCTCTATCTTCAGTTAGAGACGAGAAGATCGCGGCTTTCTTTCAAGAAAGGGGAACATATAAAATTGAGATATGGATTACGACTAAGATTGAGACCGAAAATGTCTCTTGGAGCAATTTCTTCACAACGAATATGCCATCATGTATTGGCTATAGGCTTAAGAGTTTCTTCATTGAGGAGGAGAAACAAGTTGCTGTTGTTTTTGACAAAGAAGGAAAAAATCTATGCGATACTATTCATATCATTGGAGAGGCTGGATGCTTGAGGAAAGTGGAGCTTGGAGAACCCACAGAAAAAAAGTGTTTGCCACTTGTGTGCTCTTATGTTCCAAGTATAGTGCAAATCAAGCTACATAAAGAAGGCAAAAGGAAAGAACAAAGCGAT
>Al_F0073
ATGTTCCGCCTCAGAACTCACGGCAAAAAACCCATTACCATCACCACAACCACCACCACCACCGCCTCCACTTTCCTCTACTGGTCACCCGAATCTTCCCCCACCACTCTATCTTCTCCGACCAACATGGATCCAACCATCTGGTCTAACTTACCAAATCACCTCCTCGAACACATCCTCTCTCTCCTCCCATTCAAAACTCTCCTCACTCTCCGATCAATCTCACGCCATCTCCGATCTCTAATCCTCTCTCCATCTTTCATCTCCGACCATTCTTTCTCTCTTCCTTCTTTCCTCCTCCTCTCTCATCCTCAATCTTTCAACTCCTTCCCTCTCTTTAACCCTAATCTCATCTCCTGGTGCACGTTACCACTCCCTCGTTCCCTCTCACTAACAAACGCCTCCTCTCTCCTCTCTTCTTCCAACGGCCTCCTCTGTTTCTCCATCTCTCCTTCCTCTGTTTCTTCTCTCTCAATCTTCAATCCCTTAACAAGATCCTCAAGATCTATCAAATTACCGTGTTACCCTTTTCACTTTGAGCTACTCTCTCTTCTTACCTCCCCTGAAGGTTACAAAATCTTCACTCTTTGTTCATCTTCCTCCGCCGCTTCTTCAAGATCCGTTTGTCTCTACGATTCCGGTGACCGCTCTTGGAGAAAATTCGGCGGCGTTGATCAAGTTTTACCTCGTGGGTTTAATCAAGATGGAGTCTTTTACAATGGGTCTCTCTATTTCGCTAGATCCGAGCCTTTTCTAATCGTGAGCGTTGATCTCAACGACGGAAAATGGACAACAGCCACCGGAGACGGTTTTTTTCCGGCGGATAATTTGATCACGTTTGCTAGATTAGTAAGTGATCCAGTAAAGAATATACTTTACATGGTAGGAGGAATTGGAAGCAATGGGATTTGTAGGAGTATCAAGATTTGGGAATTTAAAGAAGAAACAGAGAGTTGGATCGAAGTAGAAACATTACCGGACATTGTTTGTAGGAAGTTTACTTCGGTGTGTTACCATAACTACGAGCATGTGTATTGTTTGTGGCATAAGGAGATGATCTGTGTGTGTTGTTACAATTGGCCTGAGATTCTCTTTTTTCATGTTGGGAGGAGGACATGGCATTGGGTTCCTAAGTGTCCTTCGTTGCCGGAGAAATGGAGTTGTGGGTTTCGTTGGTTCTCTTTTGTACCAAGCTTGTCTGCTTCTGTT
>Al_F0074
ATGCTCTCCGATCTTCCAAAGGATTTGGCAGAGGAAGTGCTCTCTAAGTTTCCGGTGACATCTCTGAGAAGAGTGCGATTCACTTGCAAGAAATGGAACACTTTATCCAAAGACCGGTCTTTTACAAGGAAGCACATCGATAAAGAAGAAGCAAAGAAGAGGCAGAAGAAGGAGTTTCACGTTGTGATGATGCTCGATTTTAGGGTTTCTTTATTCAGTCTCAATCTTCTCAAACCTAATTGCGTAGAGCGTTTAGGTCAACTTATTAGCCTAGATGATGCTGATCAAGTCGACATTTCTAACATCTTTCACTGCGATGGTTTCTTGCTGTGCACCACCAAAGACATGTCTAGGCTTGTTGTTTGGAACCCTTGTGTTGGGCAAACAATTTGGATCAAACCCAGAAAATCTTTCAACAAATTGGATAGGTACGCTTTGGGTTACGATGTGATGAAGAATCATAAAGTTTTGAGATTTGTGGATCACTGTAACTATAGAACTGAACCCTTACTTCGTGAGTTTGAAATCTATAGTTTTGAGTCTGATTCATGGAAGGTTCTTGATGTGAATCCGGATTGGGAGGTAGATTTTGTTCACCGTGGTTTGTCTGTTGATGGGAACAGTTATTGGTTTGCTAGAGACAAGGTTTCTATATGGGGAGGAGGTCATTCTTATTTCTTGCTGTGTTTTGATTTCACAACGGAGAGATTTGGACCGCGTCTGGCTATGCCTTTTCAGCCTTTCTTTGGTGATACTGTGGCTCTATCTAGTGTTGGGGATAACCAGATTGCGGTGTTGTGTCAGCGGTCTTCTTCTCCGTATACATTGAAGATTTGGATTAGCAGTAAGATTGAACCCAATGCAGTGTCGTGGAACAAGTTGTTCTTAAAGGTTGATATGAAACCTCTCACTGGTGTTTCATTCTCTTATTCGGGTGGGAGTTTCTTCGTTGATGAGGAGAAGAAGGTTGCTGTGGTTCTTGATAAAAAAATTGGTGGTGGATTTGATCCAACTCGAAACATAGCTTATATCATTGGAAAGGAGGGCTACTTCAAGAAAGTTGATCTTGGCGAATCTAGGAACCTAACTTCTCTGTGCAAATCAACAAGAAAACAGCCTAATCCAACACGTCTTTGTCTTGAAGATTTTGGTTGTGCCTTTTGGTTGCAACATAGCATTTTGGTTGTGCCTTTGATCTTG
>Al_F0075
ATGGAGAATCGAGAAGTAAATGGGATGAAGAGTGGTTGCAAGCGTAGAATAGAGCTTCCAGATGAAATATTGGCAGAGATAGTGGCGAGATTACCTTTTAGAAGTGTAACGAGGTTCAAGGCCGTGTGCAAAGGATGGAGATCATTAATAGAATCAACGTACTTCCGTCGTCTATTTGTGTTTGCTCACCAAAAATCTTCCTCGTCGTGGTCACTCATGTGCGGGACATTTGGTTGGTCAGTCCAGGAAATGGCGGGGTTCTACGGGTGCAAGAGATATGGTCTTCCCCGTAGGCTAGGTTCATACATCCCGCCTCATGGCTTGGTGGATAAATATAAGATCATAGCCTGCGCGGACGGATTGGTTTTGCTTCGAACCGTAACGAAAGGAGAGGCGTTCATCGTGGGTAGCCCCGTGTTACGGCAATGGGTTCAGCTCCCACCTCACCCTTGGAAAGGGATCAGTTCATCAGTTGAGGTAACAGGTCTAGTCACCCGAGTAGAAGACAGTGTCGTTTTGGAGTATAAGGTGGTTTGTATGGATAATGAACTCGGTTTGGAAGTTGAGTCCCTTATCTTTGAGATATATTCGTCAGTGACGGGAAGGTGGACTCGCAAAGAAGTCCGTTGTCCTCGTCTCATCGTTTCTTTATCCTATCAAAGATGCTTGAGTTTGAACAAGATGCTTCACTGGCTTGATAACCATTATCGTTCTCGGAGTAATGTGGGAGCCATTGTAGCATATGACTTCTATGCTGCTGATGATCAACAGCAGTGTCGCGTTATCCCTTTTCCTGATCAAAAGGCTTGCTTTAGAAGAGCTTACACTACTTCCGGGGGATTCCTCATCTACATAGACTACATTAACAAAATCCATCTTCTGTTGAGGCTTTGGAGGCTCGAGGAGTACACAAGTGATTCAGGGAGATGGCAATTAACGCAGGAGATCAATCTAACATCTTTTGGCTGCGATCACCGATACTTTCCGGTGGCAATGCATCCCTCTGAAACCCATATCATTTATATGGGAAATCCGGACAAGGCTTTGGTGTCAATAGACTTGAAGACACACAAGCTTACACTCCACACCAAATCATCAGCTTATAGAGACACAATGGTTTACCACTATTTGCGTACTGTATATTTATCAGTAAATGCAGGTTTTGATCACGACGTTTTCTACACACCCCAATTCACACTCCCAACGTGGATGGGGTCGGTCCCTCGTGCACCTTCAATATAG
>Al_F0076
ATGACGATACCTGAGCTTCCAAAGGATTTGATAGAGGAGATACTCTGTTACGTTCCGGCGACATATCTCAAACGATTACGTTCTACTTGCAAAGAATGGAACCGTTTATTCAAAGATGATCGGAGATTCGAAAGAAAGCATTTTGATAAAGCCGCAAAGCAGTGTCTACCTCTCATATCGACCAAGTACCACAAGGTACCTTGTTTGATGAGCCTCAATCTCCATGGAATTATGCCATCTTTAGAGGTTGAAAGTAAGATTAGGCGAGTCGATTCAGATTCTAAGTATCCAATTAGTACTAAAATGGAAAATTCTCGAGTCTTTCACTGTGGCGGCTTGTTGTTATGCTCCTCCCAAGACGACGAATCTGCAATCTTGGTTTGGAACCCGTTAACTGGTGAAAACAGGTGGATCAAAACCGGGAATCGTCGCGATAAAGGACGCACCTTTGTTCTTGGATACTACTACCAAGAAGACAAAAAACCCTGCTACAAAATCTTGAGCTTTTATAGTGACAGCAATGATTTCGAAATCTTCGAGTTTAACTCTGATTCATGGAGGTTTATTGATGATATCTGTCCAGGCTGGTCCTTGCCAAACCCTTGTCAATGCGTATCTTTGAAGGGAAAAACATACATGTTTGCTTTAGATGAAACAAAAACGTGTGTATCCTTGCTCAAATATGATTATTCAACAGAGAAATCTATACTTGTGCCTCTTCCATACAAGAGTCGTTGTTTTGAAGAGACTAGTCTTTCCGTTGTTAGAGAAGAGAAACTTTCAGTGTTATTACAGAGAGATAAAAGTTGCAAGACTGAGATATGGGTGACAAATGAGACCACCACCAAAGCGATGGTGGTGTCGTGGAGCAAGGTCTTGGCATTGGATTTGAGCCCTCTTCTTGAAATTTGGTATGATGGAAGTTTCTTTCTTGAGGAGGAGAAGAAAGTCATCATGATTTCTAATAGATGGATAGAAGAAGACAAATCCGAAGACAATCTATACATTGTTGGGGAGGACGCTAATAAAGCCACACAAGTATATACAATCGATGGATGTGGATCAGCTGTTTATAATTATGTTCCAAGTTTGGTTCAAATCGAGCGAGCTCGAGGCAAGAGGAAAAGAGTTGACTCA
>Al_F0077
ATGCCATCTCCGTCTCCGTCTCCGGTGACAGAAGAACCATCATCGATCATGTCACTTCCTTATGACTTGTTGTTCAACTGCTTTGCACGCGTCTCTAGATTGTACTATCCAACTCTCTCCCTCGTTTCCAAAACTTTCCGATCCATTGTTTATTCATCGGAGCTTTACGAGACCCGATCACGCTTAAGCCGTACGGAGAAGTGTCTCTATCTTTGCTTACACTTCCCTTCCGACACTAACACTTATTGGGTCACTCTGTACCGGAAACCTAATGGAAACGTAGCTGACAAGTCAAGTGGCTATCTTCTGGTCCAAGTTCCATCTCCCAATTGTTTGCTTCCTGCACAGTCGTCGAGTGTCATAGCCGTTGGTTCTAATATCTACAAAATCGGCGGCGCTAAATCTTATAGATACAAATTCTGGAAGACGCGCTATTCTTCTTCTGTCTCAGTCCTGGATTGTCGGAGTCACAGGTGGCGTCATGCTCCAGGTATGCGAGTGGCCCGGAGCTCTTCCTCCACAGTATGCGAAGTTGATGGGAAGATATATGTAGCAGGAGGCTGTAAAGACGACATCTGTTCCTTGTACTGGATGGAAGTGTTTGATCCAAAGACTCAAACTTGGGGCACTTTGAAGAACCCAAGCATCGAGTATCAAAATGATATTGGATATACAAGTGTAGTCAAAAGCTTAGGTCTTGATGGAAAATTATACATGTTTGGAAGTAGATGTAACACAATAGGATTAGATAGTGATATGGCTTGTGCAGTATCCTTTAGTGACAGTGTGGTAGATGAAGTTTTGTTCTTTTGGGATGATGGGGTGTTTAAATGGTATGATTCTAAGGCAAGGTTATGGAAGAAACTGAATGGTGTTGAAGGATTGCCTGATTTTTGTCATTGTTTAATGGTGGATGTTGGTGGGAAGATGATGGTTTTGTGGGATGAGTTTGTGTATTATTCCACTAGACTTCAGGAGAATGTGATTTGGTGTGCGGAGATTTCGCTTGAAAGAAGAGGTGATGGAGATGAGATTTGGGGGAAAGTTGAGTGGTTTGATGCTGTGCTTCCAGTCCATAAATCTTGTCACTTGGTGTATGCGGCTGGTCTCTCTGCTACTCTTTGA
>Al_F0078
ATGTATGAGCTTCCCGGAGATTTGGTAGAGGAGATACTCTGTCGCGTTCCAACAATATCGCTGAACCGATTACGATATACATGTAAACGATGGAACAGATTATTCAACCAAAGGAGATTCACAAGAAAGCATTTAGACAAAGCCGCAAAACAGTTTCTTGTTCTCATGTTGAAGCAGCGTAGGGTTTGTTTGATGAGCGTCAATCTTTATGGAATTCCATCTTTAGAGGTCAAAGGTGAACTTAGCCTAATTGACCCTCATTCTAGTGTAGATCAATTCAAGATTTTTCAAGTCTCTCACTGCGACGGTTTATTGTTATGCAACAATAAAGACAAAGATACAATCGTGGTTTGGAACCCATGTACTGGTCAAACCAGATGGATCCAACCAAGAAAAATTGGTTATTATGCTCTTGGATCGTACCAAGACAAGAAATATGACGATAATAGCTACAAAATCTTGTGCTGTTATGGTGACGACAACGAATGTGAAATATATGATATTAACTCTAATTCGTGGAGGACTCTTGATGTTACTTTGGAGTGCAATTTGGAATATAATGAATGGAGTATGTCTTTAAAGGGAAAGACTTACTGTTTTGCTTCAGATGAAGAAGAGTTACATCTCGGCATATTCTTAGTCAGTTTTGACTATACAACAGAAAGATTTGGACGTTTGCTTCTTCCATGTCGTAAATCTCTTTATTACAAAACCGCGTCTCTATCTGTTGTTAGAGAGGAGAAACTCTCCGTGTTATTACAGCACGAAAATACATCAAGGACAGAAATATGGGTGACAAATAAGATTGATGACACCAAAGTGGTGTCGTGGAGCAAGGTCTTAACAGTGGATTTGAAACCTGAACTTGATATTTTCCTTGGCGTAAGTTTCTTGGTCGATGAGGAGAAGAAAATTCTCGTGTGTTGTGATACAAAAGTGAGAGCTAATTCCATCTGGGAACACATGGTATACATTGTTGGAGAGGATAACAAAATAAAAAAGGTGAATTTTGGATTGCCTTTATCTTGGCCATTTTTGTTTAACTATGTTCCAAGTTTGACTCAAATA
>Al_F0079
ATGACGACCATGATCTCTAATCTTCCGACGGTTTTGATAGAGGAGATTTTTGTTAGGGTTCCTTTGAAATCTTTGAGAGCAGTGAGATTAACTTGCAAAAGTTGGAACACTCTATCCAAAAGTAGGAGCTTTCTGAAGTTGTACATTAGTAAAACAGCAACAAGAGAAGAGGAGTCCATGATGATCGCTATGATGAATTTCGATCTTTATTTGATGAGGGTCGTAGTTGACGACGTTGATCCATCTAAAGCGTTTAAAAAGAAAAGAAAAAGAAGAAAGAAAAAAGAATCTATAGCGTTTAAACGTAAACCTTGTTTCCTTGATGAACAAGTCAAGATATCTCAAGTCTTTCACTGTGAGGGTTTATTGTTATGCATCTTGAAAGAAGACGATACAAGGATTATTTCCGAGGAGCACCCAAAAAATAATTTTTTTGCTGTGGTGACTGTGGTGTTTCTCTCAACGGAAACACTTACTGGTGTGCTAAAAAAAGGAACGCAGAAGACGATATTGTCGATAACATCATATGTTTTGATTTTACAAGAGAGAGATTTGGGCCGCTTTTGCCTTTGCCGTCTAGCCTTATATATGGATCATGAAAGAGAAGCTTTGCAGCTTTATTTCAGCATTACGAATCAGATTGGAATGAGTTTGATATATGGATTACGACTAAGATTGATGCTGAAATGGTGTCGTGGAGCATACGTTCCACATATATGCGACGGTTTCTTCATTGACGAGGAGAAGAAAATTGCCATGGGTTTTGAAGAAGAGTTCTATCGCAAAACATTTATCATCATTGGAGAGGATGGATATCAAAGTACATGTAGACAGAAAATTTTGGTCCAAATCAAGAAACCTGCACGAGGGAAAAGGAAAAGACAAAGCAGCTTTGAAAAGCGTCTATTTGACCAAAACATGTTGAGACTTGAAGCATTTAAAAAGCTAGACTTCTTCTAGAAGCAATATGCAG
>Al_F0080
ATGGACAGTATCAGTTTGTTGCCCGATGATTTCCTCTTGCACATACTGTCATTGCTTCCTACAAAAGATGTCTTGAACACTAGTGTTTTGTCTAAACGATGGCGGTATCTTTGGAAGTTGGTGCCTAAACTTCAGTACATCGATATCGATGAGAATGCTGATCATGGGATATTTGTGCGGTTTGTGGACAGATCGTTGCTACTTAGCATGGCTCCGGTTTTAGAGAGTTTACATTTAAAGTTAGGTCGACAATGCAGCGATGTAGATATCGGGTTTTGGGTTAGAGTTGCAGTGGAACAAGGTTTGCGTGAGCTAAATTTCGATTATGAGCATTATCAAATTGTGCCTTGCAGATTGCCTCAGAGCTTGTTCACATGTGGAACACTCGTGGTGCTAAAACTTAAAAATGTCTCGCTTAAGGATGTACAATTCCCGGTATGTTTTAAGTTGCTCAAAACGCTGCACCTGGAGTCTGTGATTTTCCTGGACGATGAATCTCCTAAGAAGCTTTTATCAAGCTGCCCTATTCTTGAAGTCTTGGATTTGACTCGAGAGGACGACGACGTTGACAATGTGACGAGTTTCTCTGTTATGGTGCCTTCGTTACAAAGATTGATCTATAATGGAGGATTTGGTGCTGAGCTTGTGATGAATACGCCTTCTTTGAAGTACTTTAAGACTTTAGATTGTGGTTACGAGTGTATGATTGAGTATTTGCCTGAGATTGTGGAAGCACATGTTGAGGTTACATGTTCCAACACTGATGATATCCTCAAATCTCTTGCATCAGTCAAACGCCTCTTGTTATGTTTACCCTCAGAGCCTGAGTTACCTACTGGTAGTATCTTCCACCAGCTTGAACACTTGGACTTTTGCACTTGTGACACAGAATGGGATCTTCTTATGTTTATGCTCAAACATTCCCCGAAACTTCGATCTCTCATGCTTAACGATGTAAGTATAACCCATGGCTACACTATTGTTTCTCAAAGTCCTATGTTTCATTGGGAGGAACCAAACTCTGTTCCTGAAACGTTGATGTTTGTTCTTGAGACTTTGGAGTGGAGAAACTACAGAGGGTGGAAGATAGAGAAAGAACTCGCAACTTTTATCTTGAAGCATTCAAGGCGTCTAAAGATCGCAACCTTTTCGCCAGCAGACTGCCCACAAGTGAGAATGGAATTACGTACGACAGTTGGAATGAAATATCGTATACTCACGGAATTAGCGCGTTTGCCGAGGGGTTCAGCAGAGTGTGAGTTTGTTTTTGGT
>Al_F0081
ATGGGATTGTTTATTCGTCTTGCCGTCGTGAAAAGGTTGAGGAAGAAGGTAGAAGGACGATGCAGAAGGAGAAGAAGAGTCATCGTGAAGGCCGGTTCGAGATCAGCTACCTTTAAGGAGATCCCCGAGGATGTTTTGATGGAGATTCTGGCGAGATTACCTGCAAATTCAGTGACGAGGTTCAAGTGCGTGTCAAAGCACTGGTCTTCTCTCATCTCCTCTCGATATTTTACCAACCTTTTCTTCGAAGTGTCATCTCCGAAGCGAGAACCACGTCCGTTCATGTTTTTGTCAGACAAGGGACACCAATATGCGTTGCTCTCTACTAATAATAGTTTTGAAGTGGACTCTGTTCCTTATCTAAACCAAGATCTGACCTTGCCGGGAATGGGAGGCTACTTTGTAAACTCACTTCGTGGCTTGATGTGTTTCAGAGTTGGACGAGAGGTACGGATCTGTAACCTCACCACTAAGCAGCTTGTGAACTTGCCCAAAGTGAAATCCAACTTGTTGGATGAAGTTGAAGGAGATTTCCATATGTGGAACTATTTTGGGCACGACTCTGTTAATGATGAATACAAAGTGCTTAGCATAGTGTGGGAGGTGAGCAAGGAAGAAAGAGTAGTGAGATCCGAGCATCAGGTGTTTGTACTTGGTTCTGGAGCTTCATGGCGAGGTACTCACAGTACCATTCATCCTCCTCCCCATCGTCCTTACTCACAAGGTATCTCCATCAACGGTGTCTTGTATTATGGAGCTCGGGTTCATAAGAATAAATGTGTGCTCATGAGTTTTGACTTGATTACTGAGGAGTTTAATTTGATTGAATTACCCATCGAGGCTTGCATCGTCGGGAATACCCGTTGCGCTAATCTCATGATCTACAGAGGTAAAGTAGCTGTTTTTGAGTACTCCCGTCTCATGACTGAATGTATTCTAGACCTCTGGGTGGTTGAGGATGCAAGGGAGAGTGAATGGTCGCATAAGGCTTTTGTTTTACCTAGTCACCAGCTTATGCAGAGCCTCCGTTTTGATGAGTTGTTGATGCACAATACCAGTCGCAGCGGAGAGCTCAGGTTGTCTGAGGGAAGCTTTGATAAAACTAAAGTATCAATGCATGTTATTTACGATTTGGATAAGAATCGTGTAACACGAGGGGTTGTTATAGGGTCATTATACCCCAGGTTCTCTGGAACCGGTTTTTCGCATACCACTCTTTGGGATGATGTTGAGAGCATCATGTGTTTGAAAACCTTAAAC
>Al_F0082
ATGGGAAGCAAAACTATTCTCTCAGTCGTTTTGATTGTTTCCCTTTGTGCTGCCATTTTTGTCACTCAAGGAGTAGCTCAAACGCAAACACCTTGGAGAAGAAGTATAAGAAACCTGATCAACGGTTATTTCGTCTCGTTGATTCCGTCAATGTCTTCCCCGGAAAAAAAGAGGAAGAGGAAGACAACGACTAAGACGAATAAGAAAAAGCCATCTCCAAATCCATCACTTCCCGATGATTTGCTAATGAGCATCTTCGCACGTGTCTCAAGATTGTACTATCCGACTCTCTCCTTAGTCTCCAAGAGCTTTCGATCTCTCCTAACTTCACCGGAGCTTTATAAGGCTCGGTCACTCTCGGGCCAAAACGAGTGTTGTTGTCTCTACTTGTGTTTACGGTTCAAGCCTTATTCGAATTCCACCTGGTTCACCCTCTGTCGGAAACCTGATCAAACCCTAACCAATGAGACCACTAAGACCAAGTCAAGTGGTTATGTTTTGGCCAAAGTCCCAATTCCTCCTTCTCCTCGTGCACATTTTTCGAGTCTTGTCGCGGTTGGTTCTAATATCTACAACCTTGGAGTTTCCAAATCCATCTACCAACCATCCTCTAGCGTCTCGATTCTGGATTGCCGGACTCACACGTGGCGCGAAGCTCCAAGCTTGCGGGTGGTGCCAATGTCACTTTCTGCTAGCGTACTTGATGAAAAGATATATGTAGCAGGAAGCTACAAAGATGACTATGGCGATTCCGGTTCTTCGAAAAACTTATTCGAGGTGTTTGACACTAAAACACAAATTTGGGATCCTGATCCCATCCCTTGCAGCGAGACTACATGCAACTTTCTTAACTGCAAAACCGCATGTATTGATGGAAAGTTCTATGTGGTGAGTGACGTGATTTACAGAGATGTGTGTGCTTACGAATCCAAGGAAGGTAGATGGGACTTGGTTGGACTTGGATCATATATGGAACATCATTTGTTTTTAGATTCTTGTTGTGATATAGACAACATTTGGTACTTTGTTTTTCAGGGAAGGTTTATATGGTATGATACTAAGGAAATACAGTGGAGACATTTGAAGGGTTTGGTAGGACTACCTAAGTTCCCTCCTAGTGCTCGTATTAGATTGGCTAATTATAGTGGAAAGATAGCGGTTTTTTGGGACGATGTGTTGCCTTGTAATGGCGGCGATAATAAGAAGATGATTTGGTGTGCAGAGATTGCGCTTGAAAAACGCAAAAGTTATGAAATTTGGGGGAAAGTTGAGTGGTTTGATCATGTGCTCACAGTCCCTATAACCTGTGTTTTCGAGAAGGTTCTTGCTGTTACTGTT
>Al_F0083
ATGCGACGATTTTCTTTCCTTCTCGCCACCGTGAAATGGCTGAGGAAGAAGAAGAAGGTAAGTCCGAAGGCAGAAGACTTCGAAAGAAGAACTATAGCCATGGTCAAGCCCTATTCGAAACCCACCGGCTTTGACAGTATCCCTGAAGATCTGTTGATGAAGATCTTCGCGAGACTGTCGGCGAAATATGTAGCGAGGTTAATGTACGTCTCAAAGCTCTGGTATTCTCTCATAGCCTCCCGCTATTTTACAAAACTTTTCCTTGAATCCCCATCATCGGCAAAACGACAGCGTCTGCTCGTGTCACTTGTGGACATGGCAGCCCCGCGTCACTATAAATTCCTCTCATCTTCATCGACTCATGATGATCATTCGGATACGTCAGTTTGTGTAATGGACCAAGTTCTGAACATGCCGGGACTAGAAGGCTACTTCGTGAATGCTCTCTGGGGCTTGATCTGTGTCAGACTTGGGAGAAGCTTACGAATCTTTAACCTCACCACCAGGCAGCGTGTGATCTTGCCCGTTCTAAGATCAAAACTTTTGACTCAAGAAAATATTTGGAACGCTTTTGGGCACGACCCTGTTCAAGATGAATACAAAGTGCTTAGCACATTTTGGGAGGTGATGAGCGAAGATGAGGGGAGAGTAGTGAGGTCCGACCATCAAGTGTTGGTTCTTGGTCGTGGGGCTTCATGGCGCAACACTAATGGCCAGATTTATCCTCATTTTCCTTACACACAAGGGTGTACCATGGCCATTAACGGTGTTATGTATTATGGAGGTTGGGTTGCTAAGAACACGAGTGTGGTCATGAGTTTTGACTTGGCTACTGAAGATTTCACTATGATTGAATTACCCATTGAGGCTGGAATCATCTGGCAGGCTAGTCGCGCTAATCTCATGAACTATGGAGACAAGGTAGCTGTTTCAGAGTATTCCCGACTTCCTTCTGATGGGACCATCGACCTTTGGGTTTTGGAGGATGCGAGGAAGAGGAAGTGGTCAAACAAAGACTCTGGTATTACCCCTATCCCAAATGAATTTTGTCCATGGCAA
>Al_F0084
ATGACAAAGAAGGTTTGTTCATGTATCAACGAGTTACCCGACGATTTGATCTTGAAGATATTGTCATTCCTTTCTACAAAACATGTTGTAGTGACAAGTCTTTTGTCAAAAGAATGGAAATCTCTATGGACAAGGGTGCCTATACTCAAGTACGATGTTCGGGATCACACTAGATTCTTTGAACGATTTCTCGACAAGTCACTGTTGTCACACCAATCTCATGTTCTAGAAAGCCTTCATGTCAAATTAAGTGTGACCCTGTGGAATAAAGACATTGGACCATGGATTAGTACCGCGCTTCGTCATCATCATTGCCACCTCCGTGAGCTCGAGATAGATGCTTGTATTGTCCATACCTTATTACCTCCTGAATTGTTTACCTGCGAAACACTTGTTGTCTTGAAACTCAAAGGTATAGTGATTGATGTGGAAGCTCCTCTGACAACGGTCTGTCTCCCATCCCTAAAAACTCTGCACATTGACCACTCGAGTTTATTCGACTTTGAGTCCCTTCAAATGCTTTTATCCAGTTGCAATTTTCTTACAGACCTAATGGTCACAAGGGAATCTAGATTCTTTTTTGCTGAGTTCGACGTTTCTTGGTGTAAAACACTTGTGGCCTTGAAACTCGAAGGCTTGAAGGATGTGATAAGCATTTATTCTTCCGCGGTATGTCTCCCATTCCTCAAAACTCTGCATGTTGCCCGCATGGTGGACTTTAGCAATGATTCCTTTTGTCGGCTTTTATCCAAATGCCCTGTTCTTTCTGACCTAACATTGGAAGAAAAAACCAGTGATGTTTTGCTGAATTTGGATATCGACATGCCTTACTTACAAAGATTGTCGATTATAACGATAGTCGATGATCCCAAGCATTTGTGTAGTTTACTGACAAATTACACTCGAAAGCTTGCGATTATCGCACCTTCTTTCAAGTTCTTCAACATTCAAGAGTTGGTGTATGCCGGCTACCAGTATATTGTGAGAGTTAGACTCGGAGTTCCAACACTAGAGGATGCAAATATCTTCCGTCGAATAGTACATCTGGAGCTGAGCATATGTAGTGAAAGATATGGGGGAATGCTTGTAGATTTGCTCCTATGTTTCATTAAATTGGTGGTTCTCAAGCTTGAAAATGTTTACTTACTAACTCCGTTGGGTCGTTGGGAACCGCCAAGTTTGGTTCCTGAATGTTTGTTGTCCAGTCTTGAAGCTCTAGAGTGGAAAGGTTACACAGGGAGATACGGAGATAAGGATGTGGGAAGCAACAAATTGAAGAGGACTTAG
>Al_F0085
ATGACAAAACGGAAGCAGCACGTCTCCGGCGATAATTCGCTCTTTGATCAGATTTCTGTTGATCTCGTCATCAATATCTTGTCGAAATTGCCGGTGAAGTCTATAGCTCAGTGTCGTTGCGTATCGAAGCACTGGTCATCCATTATTCGCCGTCCAAATTACAACATGTTGTTCCCGACCAAGTCTCCGGCTACACCGAGGTTCCTTTTCATCGTTAGAAATGGATTATTCAGACCAAATTTCTTCATCTCCTCATCACCTGAGGTTTGGCGTCCCAAACCTCAT
>Al_F0086
ATGATGATGTCCGATCTTCCCCGCGATTTGGTAGAAGAAATACTCTCTAGGATTCCGGCCACATCTGTGAAACGATTACGATCTACTTGCAAACTATGGAACACTTTATTCAACAACCGAAAATTCACTGAGAAGAACTTTCGTAAAGCTCCAAAGGAGTCTATGGTTCTCATGTTGAAGGAGTGTAGGGTTCGCTCAATGAGCGTCAATCTCAACGTTGCTCCTCCATCTTTAGAGTTTAAAGGTGCACTTGGCCTGAAGGATTCTCATTCTAATACCGAACAAGTCAATATAACCAAAGTTTCTCACTGTGATGGTTTGTTGTTATGCACCACCGGAGACGATAGACTTGTGGTTTGGAATCCGTGTTTGGGGGAAACCAGGTGGATCCAACACAAAACTGGTTACGAGAGATACTCTAGGTTTTCTTTAGGGTATGAAAACAACAAATCTTGCCGTAGCTACAAAATCTTGGGATGTTGGGACCGTATTTACGATTACAAACTAAACGGCCGAGGTTTAAGGTTTGAAATCTATGACATTAACTCTGATTCATGGAAAGTTCTTGATGACCTCGCTCATGACCTCATCCTACCGGTAAATTGCGTGTCTTTAAAGGGAAACACTTACTGGTTTGGTTCTTTTGTAAACAACTTATTACTTAGTTTTGATTTTACAACTGAGAGGATTAAACATTTTTGTCTTCCGCCATCTCGGGATCATGGTTGTATCGCTCTATCAGTTGTTGGAGAAGAACGACTATCAGTGTTACAACCGATTGAGAGATCAAAGATGGAGATATTTGTTACCAATAAAGTTGATAGTGAAGCGGCTTTGTTGTGGAGCAAATCCTTTACAGTGGATTTACCCATTGGGCTTAGTTTTCCTGAGGTTTTCGCGAGTCTTTTAATTGACGAGGAGAAGAAAGTTGCCTTGTGTTGTAATTTAGCTCTGAAGACCGGCAGGAACTTGGTATACACTATTGGAGAGGACAGTGAATATTACTCAGAAATCCCTTATGTAGAATCTACAAACGAGCCGTGGTGGATAGCTGCAGAAGACAAACCATGTTGGTTGCCATTTATTTTCAGTTATGTTCCAAGTTTGGTTCAAATCTTG
>Al_F0087
ATGTCGTCTCCGCTAACATCTCCGGCCACCACGAACGGCGAAGAGCCATTATATAAGAAGCAGAAGAAGAATCCGTCACAGATTCCTTCACTTCCTGATGAATTGTTAGTGAGCTGCTTAGCCCGCGTTTCGAGATTGCACTACGCGACGCTCTCCTTAGTTTCTAAGAGCTTCCGATCACTTATTGCTTCACCGGAGCTTTACAAGACTAGGTCACTCTTCGGTCGAACAGAGAGTTGTCTCTATGTCTGCTTACGTTTCCATCCTGAACGTAATCAACGTTGGTTCACTCTCTCCCTAAAACCTAATAATCGAACCGTAGCCAATAATAACAAGTCAAGTTGCAACCTTTTGGTCCCAATCCCAACTTCACATAATCCTCATATGTTGGTATCAATCCTAGACTGCCAGACTCACACTTGGCATGAGGCTCCAAGCATGCAGGTGAAGCAGTATTATCCACATGCCAATGTTGTTGATGGAAAGATATATGTAGCAGGGAGCTGCGTAAAACCTAAATCATCAAATTGGATGGAAGTTTTTGATCCAAAAACTCAAACTTGGGAGCTTGTGTTGGCCACTCTCGGAAAGAGATTCACACATTGTATAAACAAGAGCGCAGTGATTGAAGGAGCAATCTACATGTTTGTGGATGATATAGGTGTGGTTTACAAGCCACGAGAAGGTAAATGGGCAGAGATAAGATCACTGGAGGATTTACAATATTTAGGGTTTTGTTATTGCGTGATAGGTAACGTGCTATATTGTTATTATTGGCGTAATGGAATCATATGGTATGACTTTAAGATAAGAAAATGGATGAATATGAAGGGTTTGGAAGGTCTGCCTCAGTTTCCCAATTACGGTTGTGTTGTTAGATTAGTGGAATATGGTGGAAAGATGGTGATTTTGTGGAACAAGTATGGTTCCGGTTGCAACAATAATAAGATGATTTGGTGTGCAGTAATTTCACTTGAAAGGCGCAACAGTAAAGAGATTTGGGGGAAGGTCGAGTGGGTTGATGCGGTGCTTACAGTCCCTGTGTCTTGTGAAACTGTGTGTGCTCTTTCTGCTACTGTT
>Al_F0088
ATGACGACAATATCAGATCTGTCCGAGGAATTGGTAGAGGAGATACTCTGTAGGGTTCCAGCAACATCTCTGAAAGCTTTACGATCTACTTGCAAAAAATGGAATGCTTTATCGAAAAATCAGATTTTTGGTAAAACAGAGAAACAGTTTTTGGGATTCATGATGATGGATTATAGAGTTTGTTCAGTGAAATTCAATCTCCCAAACGAAGACTACGGCGCAGACCCATCTATAAAGCAGGTAGCTTTACTTGATCAAGTGAAGATATCTAAATTGTTTCACTGCGACGGCTTGTTGTTATGCGTCGTTAAGGACAACACAGGGCTTGTGGTATGGAACCCGTATTTGGGTCAAACCAAGTGGATCCAACCCAGAACCAGTTTCCTCAGCTCAGACAGGTATGCTCTTGGTTATGACAAGAACCGTAACCACAAGATTTTGAGGATTTCTTGTTTTGGGTACGAAATCTATGATCTTAGCTCTGATTTATGGAAGTTTTATTGTGTCACTCCCGATTGGGAGATACCGTCTCATCAACGTGGTGTGTCTTTGAAGGGAGATAGCTATTTTTTGGGTCATGAGAAGATAACAGTGAGTGGAGGAGAAGGGGTGAGAAGAAAGATTGAAGATAGTTTACTCTGTTTTGATTTTACAAGTGAGAGATTTGGACCGCCCCTGCCTCTGCCTCTTTCGTTTCACTCTTATCGTTCAGAAACTATGACTCTGTCTTGTGTTGGAGAGGAGCAGCTCGCCGTGTTTAGTTACCACCTGAATTTATCTAGCGTATATGAGATTTGGGTTACGAATAAGCTTGAACCCAATGCGGTGTCCTGGAGCAAGTTTTTGAGATCGTTCCGTGGTTCTCATGTTCACATTGAGGCTGGGAGTTTTTTCATTGACGAGGGGAAGAAAGTTGCTGTGGTTTTTGGTCTAGATTACAAATATGATGAGACTCGTTACCAAACAGCTCACATCATTGGACAAGGTGGATACTTCAAATCTGTGAATATCGGAGAAGCTCCGAATCTCGCAAAACTTGACAAACCATACATGTTTGGATATACTCCGAGAAAGTATTGTTACCCAGTTGTGTGCTCTTCTTATGTTCCAAGCTTAGTACAACTGCAAATCAACCAACCGGGAAAAGGGAAAGAACGTGATTATTAT
>Al_F0089
ATGGAGAAAAAACAGAAAAATAATTTGGTGCCAGAGGAAGCACTGGTGAAGATTTTGGCTCGATTATCATTGAAATACATTGCTAGATTCAGATCAGTGTGCAAAGAATGGAAATCGATAATCGATTCCGACTTCTTCCGAGATCTCTACGAGTCACTGAAATCTTCCTCCTCCGTGTCGTGGTCAATCATGAACACAAGGAACAAAAGAGTGTCGGTTGAAATCGTGGGACACCACGGATGTGAGAGATGGGGACTTACCAATTCCCTAGGCTCTTACATGCATCACATTCCCGAGACCAAAGTGAGAAACAATTCTGTCTTGAGCTGCACGGATGGAATTGTATTGCTTTACACCGAAACCGTCGAAGGAGAACTAATGTATCATGTCGGAAACCCCTTGTTGCGACAATGGGTACGGATCCCTCTTCCTCCACATCTCTCTGCTTTCGATGTCGTGAGGTTACAGGAGAATCGACATTTCAGTGACAATGGATTGGTCACAAAGATGGAAAAGGGTATTGTCGTGGGCTACAAGGTTGTCTGGATGTTGGCATCATATCCAGCATCTAAGGAACTCACTTTTATGATTTATTCCTCTGAAACAGGATTGTGGATAACCAAGAAGGTGCGTTGTCTCCGTGCCTTGTTGTGGTCTAGACTAGGGTATTCTGTTCCTTTGAACGGGATTCTTCACTGGCTTGCTGCGTCTGGTTGCTCCCTGGACGCAGATTATGTTGTATCCTATGATTTCTACAAAGGATGTGATGATGATCTTGACTGCAATATTATACCTTTTCCTGGTATCCAGCGATTTGAACGGAATCAGCGTTTCAAGAGAACAATCACAACTTCTGCGGGATCCGTGGTGTACTGCAACGTTTTCAACGATAGTGGAGGTCGTACAATCAGGGTTTGGAGGTTGGTCTCTACGAAAGATCATCCTAAGTCATGGAAACTCTCGTGGAAACTCAACACCAACTCGTCTTTGATCGGGTTTGGTGCTGATTATTTCCCCGTGGTGATGCATCCTTTGAACTCTGACATCATATACTTGTGGAGTAGGAACAAGAACAGTTTGGTCTTGTTAAACTTGAGGACACACAAGTTTAGTCTTCACAAGGAGGTGCCCGATGAGGAGGAGAACAAGTCTATGGATGGTTGCAACATGAGATTTAACGGTTGCAAGGCGTATATGGATTTGATCTATCCAATTTTCGTCAATGATATATTAGGTGGTTTTCACAACCTCTACTTTTCACAGTACGTTCTACCACGCTGGCTAAACCCACTCCCTCAGCTTTCTTCT
>Al_F0090
ATGTCGTCCCTAAAGAAGAAGACGAAGAAACGGTCGCCGGAATCGACCCCAATTTCATCACTTCCCGATGATTTGGTATTGAGTTGCTTCGCACGCGTCTCTAGATTGTACTACCCGATTCTCTCCTTAGTCTCCAAGAGCTGTCGAACCCTCGTTGCTTCACCGGAGCTTTACAAGACTCGATCTTTCTTCAACCGCACGGAGAGTTGTCTCTATGTGTGCTTAGAATTCCCTCCTGACCCTAACCCACGTTGGTTTACACTCTACCGAAAACCTAATCAAACCCTAACCAACATCACCGAGAAGACAAAGAACTCAAGTGGGTACGTTTTGGCCCCAATCCCAAATCACCATTCCCCTAGTGCGAGTCTCGTTGCGGTTGGGTCTAATATCTATGCCATTGGTGGATCCATTGAGAATGCACCGTCTTCTAGGGTCTCAATTTTAGACTGCAGGTCTCATACGTGGCACGAGGCGCCAAGCATGCGGATGAAGCGGAATTACCCAGCTGCTAATGTTGTTGATGGGAAGATTTATGTAGCAGGAGGCTTGGAAGACTTTGATTCCTCTAAATGGATGGAGGTTTTCGATACGAAGACTCAAACTTGGGAGTTTGTGTTGTGCCCTTTAGCGGAGAGATTCGTATACAGGAGCTTAGTGATTGATGGAGAAATCTACATTTTTGGGGATAAGGTTGTGACCTACAAGCCAAAAGAAGATAGATGGGGAGATGAAGGAGAGCATCAGAGTATGGATTTAGGTTTGTATTTTCATTCGTATTGCGTTATAGATAACGTTCTCTATTGTTATCGACCTGGTGGAATCAAATGGTATGAATCAGAGAAAAGATCGTGGAGGAAGTTGAGGGGTTTGAAAGGATTGTCTAAGCTTGCTAGTAATTGTGTTAGGTTGGCGGATTATGGTGGAAAGATTGCGATTTTTTGGGACAAGTATTCCCCTTCTAGTGGTTATAAGAGTCATATGATTTCGTGTGCGGTGATTTCCCTTGGAAGTTGCAAAAATCAGGGTATTCGAGGAAAGGTTGAATGGTTTGATGATATGCTTACAGCTATTCCTTACTGTTATAGTTTTGTGAATGTTCTTGCTGCTACTGTTTGA
>Al_F0091
ATGACATCAATGGAGAAGACTCAGAAACTACTTACAAACAAGCAAGTTGCTTCGTCCGCAAGAAAAGAAATCAAACGAAGAGGAAGCGAGTTTGAGAAGATTCATATACCTAACGATATCGTCGAAGAAATCATGGTGATGCTTCCAGTGAAATCGCTCATGAGATTTCGAGCTGTGTCAAAACACTGGAGATCTCTGATCACGTCTAAGGAATTCGGAGAAAGATACAAGGCTCTTGAGCAAAGCAAAGAGTGCAAACTTCTTCTTGTCTCTAATTATTTTAAAGATAATGTGGCACAGAAAACCAATTTCTCTTTAATAACAGTTGCCTTGGAGCCGACGTCAGCTTCTGTGGTAGATGAAAAGGCTTTGAAATTCGAAAAACTGAATGGAAACTCTATATTTCAGAGAGCTGCGATGGCCTTGTCTGCTTATACGCCATTAACA
>Al_F0092
ATGAATTCATCATCTTCCTTAACGAATGATCTCATCATGGAGATATTGTCGAGATTACCTTCAAAGTCAGTGGCTAGGTTTCGTTGCGTGTCGAAGCGATGGGCATCAATGTTTGCTAGTCCCTACTTCAAGGAGTTGTTCGTGACCAGGTCCTCCGCTAAGCCGCGTCTCTTATTCGCCATGGCAGGCAACGTAACCGAAGAAGATGACTATGTGTGGAGCTTCTTCTCAACGCCTCAGCTTGAGAATCCATATGAGAAATCGTCACCAACTCTTGTAGCAGCCGCTGAATTTCATGTGAAGTTCTCTCCAGAAAAGTTACAGATATATCATTCTTATGACCCAAGATATTTTTCAATTGGCTACGCTTCTGGCTTGATCTATATCTATGGTTGTCGATACCAGGGAAGACCTGTGATATGTAACCCCAACACAGGACGGTATGCGATCTTACCTGATCGTTATACTTACAGAAAGGCGTATAGCTTTTTCGGGTTTGACCCCATTGACAAGCACTACAAGGTATTGTCCATGCGTTATTCATGTGGCCCTGGTCATAATAAAATTCTTACATTAGGAGATGGAGATCTCACGTGGAGAAAGATAAAGATCTCACCAGAACGACCTGAAATTGAGAGTGATGGGATATGCATCAATGGGGTTTTGTATTTCTTAGCTGTGGGAGTTGAACTGAAGTTTGAATATGTGATAGTTTGCTTTGATGTTCGGTCTGAGACATTCACCTATATTGGCGTAGAAAGGTTTTGTCGATTGATCAACTACAAGGGCAAATTAGCTGTGATTTATTGGGAGGATGATGAAGACATCTATGAGATTTGTTTTTATGGGAAGGATCTCGATGATTATTGGGAGGAAAATCTCGATGCCATTAATGAGTTGCGTGTGTGGGTTCTAGAGGATCTTGAGAAACAGAAATGGTCTAAATATGCCTACACTTGGACCGATGATAAGTTCTTCCGTCGTCACCTTTCCATCGCTGGAGCCACTGCTTCGGGTGAAATAGTGTTTTCCATGCGCAAGTATACATCTAAACAACCGTTTTATGTTTTTTACTTCAATCCCGAACGGAACACTCTCCAACGTGTTGAAATCCAAGGTTTTGGCGAAGCGTTTAAGAAAACTTGTACTGTTTGCACCTTTGTAAACCACGTAGAGGATCTTGATGTTAACGATTTAAAGCAACTCAAGTCAGTCCATCCTCCGTTAGTGAAGTCAGAATATTATGAATCATCAGATTCAGAATCAGAC
>Al_F0093
ATGAACAATCTACAAGTCTCTGAGGATGGCCTAACAATCTCACGATGCAATATATCAAATATATTTGACCTTCCTAATGATCTCGTTAACAATATACTCTCGAGATTGCCGGTGAAATCTATAGCTAAGCTTTGTTGCATATCGAAGCTTTGGTCATCCATTTTTCGCCGTCCACATATCAGTGAATTGCTCTCTATCAAGTCTTCTGGTTCTCCAAGAATCTATCGAAGCATTGTTATTCTAGGATACGATGGAGAC
>Al_F0094
ATGACGAAGATTTCCGATCTTCCTAGGGATTTGGCAGAGGAGGTGCTCTCTAGGGTTCCAGTTACATCTCTGAGAGCAGTACGATTTACTTGCAAAAAGTGGAACACTTTAACTAAACATCGGAGCTTTACAAAGAAGCTGGTTTGTCAAGCAAAAGCAGAACCAAAGAAGAAGCAGGCGAAGGAGTTTCATGCGATCATGACGATGAATTATAAGGTTTATCTGATGAGCGTCAATCTAGATGAAATTCACAAAGATGACAACGTTGAATCATCTATAAAGCAGAAAGGTAAACTTATTAGCCTAAACGTTGCTGATCGAATAAGTATATCTCAAGTTTGTCACTGTGATGGTTTGTTGTTATGCATCACCAATGACAACTCTAGGCTTGTGGTTTGGAACCCTTATTCTGGGCAAACAAGAAGGGTCCAACCTCGAATTTCTTACAAGAGATGGGACTACTACAAGTATGCTCTCGGGTACGAGATGAATAACAACTCTTATCGTAGCCACAAAATTTTGAGATTTACACCCACTATGGGAGATGTTGAGGTCACCCCCGACTGGACTATAGATCAACATGGCGTGTCTCTCAAGGGTAATACTTACTGGTCTTCTCTAAGACAGAAGAGCTTACATTTTGAGATATTAGAAGAGATCCCTGGTTTTTTACTATGTTTTGATTTTACAACAGAGAAATTTGGACCGCATCTGCCTCTGCCATTTAAGTACCCTTTTAGAGAAGATACTATAACTCTATCTATTGTTGGAGAAGAGCAACTTGCAGTGTTAGGTCAGCATCAACATTGGACAGAGATATGGATTAGTAATAAGATTGAGCCAAATGCGGTGTCATGGAGCAAATTGTTTTTAATAGTAGATGAGATAAGACTAGACCCGGCTAGAGCTGCGACTTTCTTCGTTGATGAGGAGGAGAATGTGGCCGTGTCCAGTCGCAACACAGCCAACATCGTTGGAGTGGATGGATACGACAAAGAAGCGGATCTCGGAGAATCTGTCCACAAATATTGTTTTCCACTTGTGTGCTCTTATGTTCCGAGTTCAGTGCAAATC
>Al_F0095
ATGTCGTCCCCAGAGAAGAAGAGGAAGAGGAGGAAGACGACGAAGAAGCCATCGCCGACGCCGCAATCGACGACCCCAAATCCTTCACTTCCAGATGATTTGGTATTGAGCTGCTTAGCACGTGTCTCGAGATTGGACTACACAACTCTCTCCCTCGTCTCCAAGAGTTTCCGCTCGCTCGTTGCTTCACCGGAGCTTTACAAGATCCGGTCCTCTTTAGGCCGCACCGAGGGTTGTCTCTATGTGTGTTTGCAGGAGAAAGATTCTGACCCGAACCCTCGTTGGTTCACTCTCTGCCGGAAACCTAATCGAACTCTAACCAATGACATCACTGATAAGAAGAGGAAGAAGAAGTCAAGTGGGTATGCTTTGGCTGCAATCCCAGTTCTCTATTCTCGTCCTGCGCACTGGTCTGGTCTCGTTGCCGTTGGTTCTAATATCTACAACATTGGCGGACCCACCGACAAAGAACACTCGTCTATCGTCTCGATCCTGGACTGCCAGTCTCACACGTGGGGCGAGGCTCCAAGCATGAGAGTAGAGCGGAGGTATCCGGCGGCCAATGTTCTTGATGGAAAGATATATGTAACAGGAGGCTGCAAAGACTGCAGCAATCCCTCCAACTGGATGGAGGTTTTCGATCCTAAAACCCAAACTTGGGAGCCTGTCTCCAGCCCTGGCGCGGAGATTGGTGGTTGTAGCATGCATAAAAGCGCAGTGGTTGAAGGAGAAATCTTGTTTGCAAACTCTCATGGTTTGATTTACCAACCCAAGGAAGGTAGATGGAAAAGGATGGAATGGGACATGGATATAGGTTGGGTGTGGTATTCTTATTGCGTTGTTGAGGATGTGCTTTACTATTATTACAAGGGAGACTTCAAATGGTATGACACTAAGGCAAGACTCTGGAGGAATTTGAAGGGTGTGAAAGGACTGCCCAGGTTTGCCAGATGTGGTGGAAAGATGGTGGATTATGGTGGAAAGATGGCGGTTTTCTGGGACAAGATTGTGACTTCCGATGGATGCAAGAACAAGATGATTTTGTGCGCGGTGATTGCCCTTGAAAGGCGCAACAGCGAAGAGATTTGGGGGAAGGTCGAGTGGCATGACGCAGTTCTTACCGTTCCCATTTCATATGACGTCGTGTATGCTCTTTCCCCTACCGTT
>Al_F0096
ATGAACAATCTACAAGTCTCTGAGGATGGCCTAACAATCTCACGATGCAATATATCAAATATATTTGACCTTCCTAATGATCTCGTTAACAATATACTCTCGAGATTGCCGGTGAAATCTATAGCTAAGCTTTGTTGCATATCGAAGCTTTGGTCATCCATTTTTCGCCGTCCACATATCAGTGAATTGCTCTCTATCAAGTCTTCTGGTTCTCCAAGAATCTATCGAAGCATTGTTATTCTTCTCATCACCTCAACCTCAAGATCCTAT
>Al_F0097
ATGAACAATCTACAAGTCTCTGAGGATGGCCTAACAATCTCACGATGCAATATATCAAATATATTTGACCTTCCTAATGATCTCGTTAACAATATACTCTCGAGATTGCCGGTGAAATCTATAGCTAAGCTTTGTTGCATATCGAAGCTTTGGTCATCCATTTTTCGCCGTCCACATATCAGTGAATTGCTCTCTATCAAGTCTTCTGGTTCTCCAAGAATCTATCGAAGCATTGTTATTCTTCTCATCACCTCAACCTCAAGATCCTAT
>Al_F0098
ATGACGTTACCGGAGCTTCCAAAGGATTTGGTAGAAGAGATACTCTGTCTTGTTCCGGCCACATCTCTGAAACGATTACGATCCACTTGCAAAAGATGGAACCATTTATTCAAAGATGATAAGAGATTCGCAAGAAAGCACACTGACAAAGCCGCAAAGCAGTATCTACCTCTCATGTTGACCAAGGACTACAGGATTTGTCCTATAAACGTCAATACTCCATCTCTAGAGGTTAAAAATGAGCTTAGCTTACTCGATCCTCATTCAGCAGCTCAATTCAACATAGATCGAGTCTTTCACTGTGATGGCTTGTTGTTATGCACATCCCAAAAAGAATCAAGATTCGTGGTTTGGAACCCTTTAACTGGTGTAACCAAGTGGATCGAACTCGGCGATCGTTACAACGAAGGTATGGCTTTTGTTCTTGGATATGACAACAAGTCCTGTAATAAGAGCTACAAAATCTTGAGCTTTAATTTTTGTAACAAGGATTCTGAAATCTACGAGTTTAGCTCTGACTCATGGAGGGTTATTGATGATATCAAGCCACGCCACTACTTGGAATACTCTAGAAAGTGTGTGTCTTTGAAGGGAAACACTTACTGGTTTGGTATAGATAGAAGACGAAGTCTATGGGACCCTAGCATGGCCTTGCTCAAATTTGATTTTGGAACAGAGAAATTTGGGTATGTTCCTCTGCCTCGTCCATGTCAAGTGCATGGTTTTGAGGCTTCTAATCTTTCCGTTGTCAGAGACGAAAAGCTTTCGGTGTTATTAGAGGACGGTTCTACATCCAAGACTGAGGTATGGGTGACAAATAAGATTGGTGAGAACAATGTGGTGTCGTGGAGCAAGGTCTTAGCATTGTATCCGAGAGCTGATTTTTGGCATGGCGCAAGTTGCTTGCTAGACGAGGAGAAGAAAGTCGTCCTGTGTTGTAAGAGTAAGAGATGGATGGAGGAAGGAGACAAGGTATACATTGTTGGAGAGGATAATAAAGTCAAAATAATGGATTCTGGAGTTTATACAATTGAAGGATCTTGTCCAACTATTCTTAATTATATTCCAAGTTTGGTTCAAATCGAGAGAGCTGGAGGCAAAAGAAAAAGAGGTGAGTAA
>Al_F0099
ATGATCCCGGAAGAAGAAGTTGAGCCGCCGCAGAAAAAAACGAAGCTTCCGCCGCTACCATGTCAGTCGTCGTTTTTGTCACTTCCCAACGAAATCATTGTGAACTGCTTTGCACGTATCTCTAAATCGTCTTACCGTTCACTCTCCCTCGTCTGCAAAACCTTTCGTTCTCTCATCTCTTCTCCAGACCTCTATGCCGCGCGATCTCAACTTGGAACCACCGAGATCTGCGGCCTCTATCTCTGTCTACGGTTCTCCACCGTGCCATTCAAGGAACCAACTCGACGCTGGTTCACTCTCAGTGCCCAACCTAATCGAAACCTAACCGATGGTAGGAGTTGTCGTGGAAATGTTTTCGTTCCTTTTGATAATTTTCTTCCATATTCAAATTCAGCCGTATCGATTGGTTCGAAAATATATGGTGAACATATGAGTGATTATTTTGGTCCGTCTTCAGCCATTTGGATATATGACTGTCGGACTCGCACGTGGGGCGATGTGCCTAACATGAAGATGAAGAGGTCCGCGTGTGTCCTTGATGACAAGATTTATGTAATGGGAGGGTGTGACTCTGGGGGCATAAATTGGTTCGAAATGTTCGACATAAAGACTCAGACTTGGAGAACCCTACCGGAGAATCCTGACGTTAAGGTGAGAATGGGAGATAACGTTCAAAAAATCGATGTGGTGCAAGGAAATATTTACGTAAAGACTGGGGCTGAGGTTAAGGATTGGATTTATGATGTGAAGGAAGGTAAGTGGAGTGTTGCAGAAGAGTATTTGAGTTTACTATGGTCGAATTCTTGGTGTGTGATAGATAATGTGATTTATTGTTACTCTTGTTCTAGATACAAGTGGTATGATTTAGATGGTAGAATGTGGAGAGATGTGAAAGGTTTGGAAAGATTGAATAGATACCGTAGTGCCAGTACTGATTTTCGTAATTGTATGGTTGAATTAGTTAACTATGGTGGGAAACTAGCTATTCTTTGGGATAGGTTTGAGCGGCCTGGTCGTAGTCAGAACAAGAATATTTGGTGTGCAATGGTTGCACTCAACAGAGGCTTTGGAGGTTCAATTTGGGGGAAGATTGAGTGGGTTAATGTTGTGCTTACGGTCCCCAAGTCATATAATTTCTTGCGTTGTATAGCCCTTTCGGTT
>Al_F0100
ATGATGATTTCTGAGATACCGCTGGGAGAGGAGTCTATCCGGCAGGATCTTGAGGTTTTAACCATGTCGAAGCGGCTTGTGAAAAGTGTTAGCCAGAAGTTGAAGAAAAAGATTCATAAATCGGAGGTGGTGGAAGATGAAGTGGATGCAAGGGGAGCGGTTAATTGTCTAAGCATCAGTGTTAGTTGCAGAGTTGCTGATACAGGTGAGAATTTTGAGGATCGTACTGATAAGAGGTTTTCCAGTGCTAGTGAGGAGGGTAAGGGATTATTGATGACCATATGCGGAACTGAAGAAACTAGGTTGGATTGCTTTTCTTATGGGGTTAAAGAGAGATTCTGGAAGAAGCATAATAGAAAATATTTAGTCGACTCGGCCCAGGATTATCGGAAGCACATATTCCTTCCTGACGATATTCTGGAAATGTGCTTGATGAGGCTTCCTTTGACTAGCCTATTGAATGCACAGCTTGTTTGCAAGAAATGGCGATCCATGGCCACCAACCAGCGGTTTCTCCAGATTAGACGAGAAGGCTCCTTTCAAACCCCATGGTTCTTTCTGTTTGCTGCTCTTAAAGATGGCTGCTCCTCTGGTGAAATTCACGGGTATGATGTATCTCAAGAAAAATGGCATAGTATTGAATCTGATCTACTTAAAGGGCGGTTTATGTACTCCGTGACGAGCATCCATGAGGAGATTTATATAATTGGAGGTCGTTCTACGGATAGGAACTCTTTCAAGTCCCACAGAGGTATCTTGGTATTCAGCCCTTTAACCAAATCATGGCGTAAAATTGCATCTATGAGATATGCTAGATCACTTCCCATTGTTGGTGCCACTGAAGTTACTTCAGAATTCTCGACCATACAGACCCAACATAATCGCCAACATAGACGCTTTTACCTGTCAAGAAGTGGCGGGGAATCAGACGTTTATGAAGACCCTCACAGGCTATCGGTAAGACGACAGAACAGAAACTTGTCTGATCAAAATGGAACTAAATCCCACAGATTAACAAGACAAAAGCTTGATCGGCTTAACCGAAACAGCTCCAAGAGAATTGTGCTCATTGCCATAGGAGGCACTGGATTGTTCGATGAGCCACTTGATTCAGGTGAAATGTACGACTCATCAACAAACGCATGGTCAGAAATTCAGAGACTCCCAATGGATTTCGGGGTTGTAAGTTGTGGGATCATATGCAATGGAATCTTCTACGCTTATTCTGAGAATGATAAGCTATCAGGGTATGACATTGAGAGAGGCTTCTGGATTGCGATCCAAACCCCAATCCCTCCTCGGGTTCATGAGTTCTACCCTAAACTCGTCTCCTGTAACCATCGGTTGTTCATGCTCTCAGTCTCATGGTGCGATGAAGGAGATGGACAAATTGGGAGGAGAAACAAAGCGGTGAGAAAGCTGTGGGAGTTGGATCTTGTGTACCTCACATGGACCGAGGTTTCAGTACACCCGGATGCACCAATGGATTGGAACGCCACATATGTCTCAGACCAGAACATAGTAATGGGAGTTGAGATGTTCAAGATCTTTGGGCAGGACTCAGTCAAAATTGATTGA
>Al_F0101
ATGTCTCTGTTTGTTTATGAAAGACGATTTGATTCATCATCTGATCCGGTTGATTGGATCAGCAAACTCCCGAGTGATGTATTGCTGATGATCATATCGAGACTGTCCACAGAAGAAGCAGTAAGGACGAGTCTTGTGTCCAAACGATGGGAACATTTGTGGAAGCACATGTCTCATCTAGTTTTGGACATTCGAAAGAAGATTACCAATTCCAACAATACGCTCCATGTTTGGAATCGGGTTGCTACATTGATGACCAAGATTATAAACAATCACCGTGGACATCTAGAAAGCTGTGTAATCCACCATTACTCAAACGGGATGCTGAATACTTGGATTCAATCACTTACCGTTGTAAAGCAGACCAAGCATTTAACACTTATACACCATGTTGGACTAAGGAACTTTGGAGAATTTATCGAGTTTCCCCCAAACTCATTCTCATATCCAGGGCTCACATCACTCTCGCTATCTACACTCATGATCAGAACATCTCATTCCTTCAACAACTGCCAATTTCTCAAGACCCTCAAAATCACATGTATGCTCGCCCCCGATGTTGGAGTCGTCAACAGAGTCCTCGCATCTTGCCCTTCCCTCGAGCTGCTTGTACTAAACCTCACTTGCAAAAACAAAAATGGTCCTTTGAAGATTGAAAACAATAGATTAAAGCTCTTGAAAGTGTCACTTTGCGAACAGATTGATGGCATTCAAGTGTCATCACCTAGTTTGCATATTCTCGCCATCAAAGAAATTCTCTTCTTTGGGAGAGATAAATTTGTCCTTAGGTCCCCTCGACTCCAGTTTAATAGAAACTTTTGGCTTACAAGGACTTTCTTACCTCACATCAGCTACAACATCTCGCAGGATGAAATTTGCATTGGTCATGAAGAATTTGTGGTTAACACATGTGGGGATTTGTGGGGAGCATCATTGTCGGTGAGTGTAGATCTAATGAATCCAAGACAAGTTAAGAGGTTAAGACAAGTCTTACTTCTATGGACTTCTGAAATGGCAGAGCTTGAGATCTTATTTAAGAATGACAATGCTCCTAGCGAAAAAGGTGAGTCTTCACATAACAAGTTTTGGGAGGACAACTATAAAGATCCGTTCCCTAATGCCGAGTTCCGTGTGAATACTGTGTGGATGCATAACTTCAGTGGTTCAGAGGAAGAGTTTGCCTTGGCGTCGTGTTTGATCAGGCAAGGGACAGTGGTAAAGAATATGATGATCAAGACAACATCATTTTCTGCCAGGAAGAAGTTGGAGATAGAAACAGCAGTAGCCCAGCTACAAGCACTTCAAACACAAGATCAACGGGAGCTTACCATCAAATGTTTT
>Al_F0102
ATGTTTAAGGATCCTTTTAAGGATTCTACCATTGTTGTTGCTCTAAAGCCTCAGTCGTCTGTTGATCAAGTAGGAGCCAAGACAATGTTGAAGAGACATCGCTCCCGTGAAAACCAAACAAAGAAAAGACTTTGCTTGAGTCTGGAATTCTTACCACACGATCTTGTAGAGCTCATCCTCCAGAGACTTCCTGTGAAACCTCTGCTGAGATTCAAGTCTGTATCCAAGAACTGGAAATCGACAATCGAGTCCCAACGGTTCCAAGAAGGAAACTTGATCTGTAGTAGGCAAGCTCTAGGTCCAGATGTTCTTTTGATGTCCCTCTGTGAAAAAGGTGATGCTGGTCTGAGCGGACATGCACGAACAGTTATGTTCAGTTTAGCAACAGCTTCTAAGGTTAGGTTCCCTTTTTCGGGTAGCATGTTCTGCTATGGTCATTGTGACGGTCTAGTATGTTTCTACTGTGTCTATGCACCGAGTTTCGTGATGAATCCCGCCACTAAATGGCATCGAAGTTTTCCTCTTTCCGGCTATCAGCAGTTGGTCATCGAGAGGTACAACAGGTTATATTTTAAATTCATAAGTTTTAAGCTTGGACTCGGTAGGGACAAATTCAGGGGCATATACAAGGCGGTTTGGTTATATAGTTCATCCGAGTACGGACTAGACAACGTTACCACTTGTGAGCTTTTCGATTTTAGTACCAACGCTTGGAGGAAACCGGAATTCGCGCTATTACCAATCGCTGTAAGGGAGAAGAAATGGTTATTGCTTCAGGGTCGTGATTTTTTGGATCCAGTGGTGATATATAATCTCCATAGCAAATCTTATAGATTATTCTACAAACCTAGAGAACCCGTCGGTCCTGTTTATTACTTGCAAAGTTTATTCTCTGCT
>Al_F0103
ATGTCGTCCCCAGAAAAGAAGAGGAAGTCGCCGACAAGGAAGACGAAGAAACGTTCGCTTACGCCGTCGCCGGAATCGACCTCAAATCCATCACTTCCAGATGATTTGGTAGTGAACATCTTAGCCCGCGTCTCGAGATCGTATCACCCAAATCTCTCCTTAGTCTCCAAAAGCTTCCGATCGATCCTTGCTTCACCGGAGCTATACCAAACCCGAACCCTCTTAGGCAAAACCGAGACTTTTCTCTATGTGTGCTTACGCTTCCCTAATGAAGCTAACCCTCGCTGGTTCACTCTTTACCGGAAACCTAATCAAACCCTAACTAAGAAGAAGAAGAAGAAGAAGAAAGAGGATTCAATTGGCAATCTTTTGGCTCCAATTTCAATTCTCAACCCTCCTCCTTTGGAATGGTCAAGTCTCATCGCTGTTGGTTCTTATCTTTACGCCATTACCGCAGCCATGGACGATTCTCCATGCTCTAACGTTTGGTACCTTGACTGTCGAACTCACACTTGGCTTGATTCTCCAAGAATGCGAATTGCTCACACTGATACTCCATATGATGGGAATGTGTATTTAGCAGAAAGCTCTGAAAGTCCAGATTCTTTGAACTGTGTTGAAGTGTACAACACAGAGACTCAAGCTTGGAATCCTGTGCCGCCCAAAAGACCGATATTCGAATTAGAAAATTTGGAAGGAACGATTTACATGAACCTTGAAGGAATGTCTCCTTGGCAGGCTACGGCTTTTAAGCCAAAGGTTTCGACAAGTGAATTGGTAGGATTGCATATGATTTTGGGTCGGGTTTCTTATTGTACGATAGATAAAGTAGACTATCATTATGCCCCTCATTATCCCCCTGGTGTAAATCTTACATGGAGAACAAATAACACTTCCGGAATTTTAGAAGGTTTAGAAGGGTTACCTCAGTTTGCTAATTCTTGTACTGTTATATTAGCAGATTATGGTGGTAAGCTGGTAGTTTTGTGGGATAAGTATGAGCAGGGATTTGGATATAAGAAGAAGATGATTTGGTGTGCAGAGATTTCACTTGAAAAACGCAACACTGAAGAGATTTGGGGGAAAGTCGAGTGGTTCGATGCGGTTCTTACAGTCCCTAAGTCTTATAAGTTTGTGTGTGCTAAATCTGTTACTGTT
>Al_F0104
ATGAATCTCATTCGATTTTTCCTTGTGTTTCAAGGTAAAATTCAGGTGAAAGAATCAGCGAAAATCTTCAATTGTCAGAGGGGTCAATTCAATGTGGACAAGATCAGTGATCTTCCTGAAGATCTGCTTGTACACATATTGTCTTTACTTCCCACAACAAACGATATTGTTGCCACAAGTGGTGTTTCGAAACGATGGAAATCTCTGTGGAAGAAGGTACATAAACTCAGGTTCAACGATCAAATCTATCACGGTAAAAAGTATGAGAGTTTCCTTCACTTTGTTGAGAAAGCTTTGGTATTACATAAGGCTCCTACTCTAGTAAGCCTCAGACTTAGTGTTGGTCCAAAATGTACAGCTGATGATATCGGATTGTGGATTAAACTCGCGCTGGATCGGAATATCTGCGAGCTAATTATCAAACATTATGCCGATCACGGACACATCAGGTTATCTAGGAGACTATGCGATAGCAAAACCCTTGTTTCTTTAAAACTCAAGAACGCGATTCTTGGAGCTATTTGTCTCCCAGCATGTTTCAGTTCACTCAAAACGCTTCATCTTCGATATGCGAAGTATTCCGGGGATGAATTTGTTCGTAATCTCATATCAAGCTGTCCTTCACTTCAAAATCTTGTCGTGAAACGACACAATGAAGACAACGTGAAGAGATTTGTTATAATAGTGCGTTACTTAAAGAGTTTGACGGTTTATTTATCGCCGCTACATGATGTAGCAGATTCATATGCATATGTGATAAATACACCTAATTTGAAGTACTTAAACATTAAAGATCATTACACTGCTCTATGCTCTTTTGAAGATATGCCTTACCTAGATGAGGCTAATCTCGACGTTGCCTTCACCCATACTGAGAAGTTTTTTGAATCTCTTACCTCTGTCAAGAAACTTTCCTTATGCTTAAAGAAATCAGAGGCTCAGTATCCTGAGGGTATTATCTTCTCTCAGCTTGTTCATTTGGAACTATGTACATGTGATGATTCAAAGTGGTTATATCTACTCGCGAAATTGCTTCGAGATTCTCCAAAACTTCGAGTGCTCAAGCTTAATGATAAGAACCATGATTTCGTTAGCAAGTATTGCACTAGTTCTTGGAATCAGCAACCAAGTTATGTTCCACAATGTTTGACTGAAAATCTTGAAATTTTCGAGTGGCGAAACTATAAAGCAACATTCAAAGAGAGAGATGTTGCGGTGTATATCTTGAAGAATAGTACTTGTTTAAAGAAGTCGGTTATCTCCCCCAAATTCAAGCTTTCAGGAGAGATTTGTGATCATCATATCATCCGAGAAGACTTGGCATCTATGTTCATGGGCTCGAGTTCTTGTGAACTTAAATTGGACTGA
>Al_F0105
ATGGCTTTTTCAATTGTGAAACTAGTGAACTTGAAGAGAAAGAAGTGGCAGTCGAAGCTCCAAAATACAAAGAAACAGGTTTTAGGCCGATGTTTAGCAAATTTTAGCAGACTTTTGAGTTTTCGTAAGAAACAAGAAAGGAACGGAAAAAACCCTAGATGTAGCAAAACCACGCTTGCTGTTGTTGTTCATCCAATATCTAGTGCTATACAAGAGGATCTTGTTGAAGACATATGTAAGAAACAAGAAAGGAGCGGAAAAAGCCCTAGTTATAGCGAAACAACGCTTCCTGTTGAGTTACCAGAGGATCTAGTAGAAGAGATTCTTCACCGTCTTCCGGTGAAATATTTGGTAAGATTGAAATCAGTATCGAAAGTATGGAAATCATTGATTGAATCCAGTCATCTAGCAGAGAAACATCTCCGTCTCCTTGAAAAAAAGTATGGAGTCAAAGAGATGAAAATCACTGTTAAGTGGTCCACATCAAAAAGCATTTGTATAAAGTTTTTCTCAAGACGCAGTGGAATGGATAGTAATTCAGAAGGTCTTCTTCGAGTTCCTGGTTCTTGTAATGGTTTGGTCTGCGTCTACGAGTTGGATTTGGTCTACATTTACCTACTCAACCCTATGACAGGTGTGACCCGGACACTTACTCCTCCTCGAGGTACCAAACTTTCAGTTGGATTTGGATCAGATATTGTTACAGGAACATACAAAGTGGTGGTTTTGTATGGCTTCGACAGAGTAGGAACTGTGGTTTTCGATCTCTCCACTAGTAAGTGGAGGCGGAGATACAAAACCGCTGGTCCAATGCCACTTTCTTGCATTCCAACCCCTGAAAGAAACCCAGTTTTTATACTAGTCATGGATCTTCACACTGAAAAGTTCCGTACTTTGTCGCAACCCAATGACATGGATGATGTTGATGTGTCCTCGGGTTACATTTACATGTGGAGTCTCGAGGACCGGCTCTGTGTCTCTAATTTCAGACAAGGTTTGCATTCTTACGTGTGGGTTCTTGTGCAGGACGAGCTTAGTGAGAGAACTAGATTTAATCTCCTAGGTCATGTCCTTCCTCCACTAAGCTTGGATTCTGCTTGGTTTTCACAGACCTTGGTTTCTCCTTACCAGTCGTCGTCTTCAACATGTATCGGTTCTAGACAAAGACAGAATAGGACCTCTGCACTATGTCAG
>Al_F0106
ATGGTTAGTTATAGGGATAGGCTTAGTCAGTTACCAGATGATTTCCTCTTACAGATATTATCATGGCTTCCAACGAAAGATGTTATGGTGACGAGTCTTTTGTCAAAACGATGGCGGTTTCTTTGGACATTAGTCCCTAGGCTCAATTATGATCTAAGGCTTCATGATAATACATATCCAAGGTTTTCACAGTTTGTTGATAGGTCTTTGTTACTACACAAGGCTCCGACTTTGGAGAGTTTGAATATCAGTATTGGTTCGCTATGTTATACCGCAGAGAAAGATGTTGGGGTATGGGTTAGAATTGGGGTAGACCGCTTTGTGCGTGAGCTGAATATCAGTTATTGTTCTGGTGAAGAGCCTATTAGATTGCCTAAGTGCTTGTTTACTTGTACAACGCTTGCGGTTCTGAAACTCGAAAACATAAGTCTTGTTGATGCTTCTTGTTATGTTTGCTTCCAATCCGTCAAGACATTGCACCTTCTAGATGTGAAGTACTTAGATGACCAGTCACTTCCTCGGATTATATCCAGCTGTTCTAGTCTTGAAGATTTGGTTGTGCAAAGATGCCCTGGTGACAACGTTAAAGTCGTTTCTATTACTGCTCCATGTTTAAAGACTCTATCTTTGCATAAATCGTCACAAGCTTTTGAGGGAGATGATGATGGGTTCTTGATAGATGCCCCTAGATTGAAGCGCGTAGACATTGAAGACTATTGGGGTGGCTTTTGTTATATTGAGAATATGCCTGAGGTGGTAGAGGCAAATGTCGATGTTATTTACAAAAATACTGAGAAACTTCTGGGATCTCTTACCTCTGTCAAGCGCCTTGCGCTATGTCTGATCACTTCAGATGCTGCTTATCCCACTGGTACCGTTTTCTCTCAGCTTGTCCATCTGGAACTATGCACATGTGCGCCACGATGGTGGGATTTACTTACCAGACTGTTTGAAGATTCACCTAAACTAAGAGTTCTTAAACTCCGCCAGAAACATATTCGACGTGCCCCTAGTCCCCGGGCTTGTTGGAAGCAACCTGTTTCTCTTCCCAAGTGTTTGTTATTTCACCTTGAGACGTTCAAGTGGGAACTATACGAAGGATCACAAAAGCAGAAAGAAGTAGCGACATTTATCTTAAAACACGCTATTCGATTGAAGACAGCTATTATCTCTCCAAAGCCCACCAGTACTCTGCTAGAGAAACATGAGATGCTCAAGGAGTTGTCATCCTCGCCGCGTGGTTCCAGTACATGCGAGCTCTTGTTCGAC
>Al_F0107
ATGGATGCGATCCAGTTGCTGTGGGAAGCGATAATGAAAGCGACGAAGAAAGAAAGACGGAGAGAAGATGACGACGGCGAAGAAGCTTCACCGGAATCACTCGTCCTTCCTCCAGAGATCATTACAGAAATTCTTCTCCGATTACCAGCCAAATCGATCGGGCGATTCAGGTGCGTATCAAAGCTATTTTACTCTCTGTCTTCGGATCCAGGATTCGCGAAGAATCACCTCGATCTGATCCTTCGAAACGACGCCGTAAAATCGCTCCACCGTAAGCTCATCGTGTCTTCACATAATCTATACTCTTTAGATTTCAATTCAATCCGTGACGGAATTAGGGATTTAGCGGCTGTGGAACTCAATTATCCTCTTAAAGACGATCCAAGCATTTTCTCTGAGATGATTAGGAATTACGTGAGAGAGCATCTGTACGATGATCGTCGTGTGATGCTTAAGCTGAATGCGAAATCGTATCGAAGAAACTGGGTTGAGATCGTTGGATCTTCCAATGGTTTAGTGTGTATCTCTCCTGGTGAAGGAGCTGTTATCTTGTATAATCCAACCACCGGAGATTCCAAGAGATTACCTGAAACTTTGCGTCCCAAATCTGTAGAATACGGAAGAGATAATTTCCAAACTTATGGATTTGGTTTCGATGATCTCACTGATGATTACAAAGTGGTGAAGCTTGTTGCTACCAGTGACGATATTCTCGATGCTAGTGTCTATTCCTTGAAGGCAGACTCATGGAGACGGATCTGCAATTTGAATTATGAACACAACGATGGCTTCTACACGTCCGGTGTACATTTCAACGGTGCGATTCACTGGGTTTTCGCAGAGATTAGCCACGGCCAAAGAGTGGTCGTAGCATTTGATATTCAAACCGAGGAGTTTCGAGAGATGCCATTGCCTGTTGAAGCTGAAGATTGTCACCATAGGTTTAGCAACTTTGTGGTCGGAAGTCTCAATGGACGTCTCTGTGTGGTCAATAGTTGCTACGAGGTGCACGATGATATATGGGTGATGAGTGAGTACGGTGAAGTTAAATCATGGAGCCGAATTCGGATCAACTTGTTGTATAGGTCGATGAAACCGCTTTGTTCGACTAAGAAGGATGAAGAGGTTCTTCTAGAGCTTGATGGAGACATGGTGTTGTACAACTTTGAAACCAATGCATCGAGTAATCTGGGAATTCGCGGGGTTAAGCTTAGTGACGGATTCGAGGCAAATACATACGTAGAGAGCCTCATATCACCCAACTCTTATGGTATAGTGACC
>Al_F0108
ATGGTACCGGCGGAGAAATTGAAGAATTTTGGGTTAATCAAAGATGAGAAATTACCATCGTACTTGGTCGGAGAGATAATTTGTCGATTGCCAACGAAATCTCTTGCACGATTCAGAGTCGTAAGTAAGACATGGAACGCTTTTTGGGAGGACAAGAGTTTCTCGAAAAAGTACTTGGCTCGCACGCAACCTCAATTCATCATATGGACCAATTCCCAGATTTGTTCGGTAGGCATCAACGACGACGACGGCGATGACCCTAAACTTGAGGTACGTGATATAAGC
>Al_F0109
ATGGTTGGTAGAGGGAAATCAAAACAGGCTCGTGTCAACGAGTTGAGTAGTAGGTTGAAGGAAGATAGAATAAGCCAGTTACCTGATCATTTGATATTATATCACATACTTGATCATCTTCCCATAAAGGACTTAGTTACCACAAGCGTTTTATCCACCAGATGGAGAAGTCTCTGGCTTTCGGTTCCTTGTTTGAAACTGAAATCGAGAAAATTCTCAAACTCCATATCTTTTGTGAGTTTTGGTGACATGTTTTTCAATTCCGATCCGGCTTCAAAGACCTGCAGGAAATTGATCATATATCTAGAGACTTTCAAGGTACATCTTCGTCAATGCATTTATTGGTATGACATG
>Al_F0110
ATGAGTAATCTGAAGCAGCAGAGTAAACGATCTTACTCTGATCCACTCCCTGTTGATCTCGTCCTCAATATCTTGTCGAGATTGTCGCTGAAGGCTATAGCAAGGTGTCGTTGTGTATCGAAGCACTGGTCATCCATAATTCGTCGTCCAAATTCCAACCTGTTGTTCCCGATCAAATCTTTTACTCCACCGAAGACTTGTGGCAAATATTTAAAGAAACTATGTTGCCCTGTCTGCGGACTGGTCTGTGGTCAATATCTTCAAAGTAACCATCTTGGGAACTATACATGGGTGGTGATTTCTAATCCCATCACCGGAGAGTCTGTAACCGCACCCAAAGTGACAATAAAAAGGATTCCCTCAGAGCGGATAAAGGGAAGAGCAGAGTATTCTTTTGGCTATGATGCAATCGACAATCAGTTTAAGGTATTGCGTATCACCTGGTTTAGTCGCAGCTCAGAAAACTGGTACCCTAAGTATCATGTCCTGACATTAGGGACCATAAAGGAAAATTTCTTATGGAGGGAGATCCAATGTTGCACACTTCATTATCCTCTAGATAATAGTGGGATATGCATCAATGGTGTCTTGTTTTATCCTGCTATGATCAATAACGAAAAACATACTGTTGTTTGCTTTGATGTTAGGTCTGAGAATTTCAGTTTTATTAACGTTGAACAAGACTTGGCAAGAAAGTTTGATAGACCTTTGATTCTGATGAACTACAAGGGTAAATTATGTGTAAGTGATTGGGCTATTAACCATAGTCTTTCAGAGTTGTGGGTTTTAGAGGATGCCGAGAAACATAAATGGTCGAAGCATATCTACGAAGTGCCCCTTGAATGGCTGTTGAATGAAGCCGGTTTTGTAGCCCCAGCTAGAATGATTAGTCATGGAGGAGTTGTATCGTACCCATACTACGAAGAAGAGTTTATCTACACTTTTCATTACAATCTCGAGAGGAAAATTATCACAAAATGTTTACTTCTTCATGGAGAGTATGCAACAACACCCAAATTGACATCAGACGGGGTTCATCAGTCAAGGAAAAAAACTTATTTTGGTTATGATCCAATTGAAAAACAGTTCAAGTTATGCTTAATTATGATCACCTGGTTACCTAGTGGCGGCTCACATGAGTATCAAGTTCTGACATTAGGGACTCTTGGA
>Al_F0111
ATGATCTCCGAAGTTGAACTACCGCAGAAAGAGAAGAGAAATTTGAGTTCTGAACCACCGTCGTTTTCATCGCTCCCAGACGAAATCATAGAGAACATTCTTGCACGTATCTCTAAATGGACTTACCCTAATCTCTCTCTCGTCTCCAAAACATTCCTCTCTCTTCTCTCTTCCCCGCAACTATACAAGACGCGATCTCACATCGGAACCACCGAACCATGCCTCTATCTCTGCTTAAAACTGCGTTATGATTCATCTCATCCCCAATGGTTTACTCTTTGGATGAAACCTGATGAAAACCTCACCAGTAACGGCGAGACTATGCATGACTATTCGTTGATTCCGCTACACTCTTCTTCCTATTCTTCACCCGTACTATATAAGAATTCCACCGTATCTGTTGGTTCGGAAATCTACGTAATCGGTGGACTCCTCCAGGCTCCGTCTTCTTCTGTTCGGATCCTTGATTGTCGGATTCACATGTGGCGTGATGGGCCTAACATGACGGTAGCTCGATCCGAGCCAACCACTGTTTACCTCGATGAGAAAATATATGTCATAGGAGGTTGCAAGAATGATGAGTCTACCAATTGGTTAGAGATATTCGACATAAAGACTCAGTCTTGGAGAGCTTTGCCTGGTCCTGTTACTGATCAAGAGTTACGTTGCAAATATATTAATGTCCCCGTTGCTTTTAAAGGAAAGCTTTACGTAGCGGCAGAGACAAAAGACTACACTTACGAGCCCAAAGATGGTACATGGAATGTCGTAAGAGAGAAATCGATATTCAAAGATATAAGACATTGGTGTGTGATAGAGGATGTAATGTACTCTTGCACTTACGTTGGGTCTTTAATGTGGTATGACTTTGAGGGTAGAGAGTGGAGAGAGATCAAGGGTTTGAACGAATTTAATGTCGGCCTTACATGGTATTTAAAAAAGAGGTCTGTCCATGGAATAGTTAACTATGGTGGGAAACTTGTAGTTATATGGAGGCAGTGGTATAATGATGACGGCAAAGGATGGAATACTAAAGTTGAGTTCTCTAAGATTGCATTAGAGAAGCGCCATAAAGATGAGATTTGGGGTAAGACGGAGTGGGTTAATACTGTGCCTGAGATCCCCAAGTCATATTACTCCTTAACTTGTGTAGGCGTG
>Al_F0112
ATGACACCACCAATACAGAAGAACAAGCATGAGAATCCATCATTTTTGTCACTTCCTGAAGAAATCATCTTGACCTGTTTAGCCCGCATACCGAGATCGTACTATCCGAAACTCTCCCTAGTCTGCAAGACCTTTCGCTCTCTCATCGTATCAAAAGAGCTCAACGACGCCCGATTTCACCTTAAAACACAAGAAACCGTGTATCAAGTCTGTCTACAGTTTACCGATAATCCTCATCCCTCTTGGTACACCCTCTGGATAAAACCTGGTCAAATCCTAACCAACCAACTCGAGGAGAAGACGAAGTCTAACCATATTATTCGGTTGGTAACTTCTTCTTGTTACTCTTATGTACCATTACGCATAGTTTCCGTTGGTTCAGAAATGTACGGAATCAGCCGATCCAGTGCTCCGTCCTCGAACATGTGGTCTAGCTCCGCCACTGTCCTCAATGGGAAAATATATGCACTCGGAGGCGGTGCTGATGAATCCGTGAATTGGGGTGAGGTTTTCGACCCAAAGACTCAAACTTGGGAACCTTTACGTGACCCTGGCGCAGAACACTGCTTTTCTTCAATTAGAGAAATACAGGTGTGCGAAGGAAACATTAACGTTATAAGCAATGAGAACTGCTTTTGGTACGATGAAAATCGTGAGAAATGGACAGTGGTCAGAGGTTTAGCTACGTTGAATAAGAATTATCGTAGTGGTATGATTGAAATAGCTAAATACAAGGGAAAACTCTTAATCCTGTGGGACAAGTTTAATTTGTGCAATCTGGTTCTTGGCAATACAAGGATATTTGGTGTGCCCTGA
>Al_F0113
ATGACGACGATGATCTACGATCTTCCAAGGGATTTGATAGAGGAGATTTTTTCTAGGCTACCCTTGAAATCTATGAAAGCAGTGAGGTTAACATGCAAAAGTTGGAACAATTTATTCAAAAGTAAAGTAACAACACCAACAAGAGAAGGGGAGACTATGATGATCTTCAGGATGATGCCTGACAGTTTTTGTTTAATGAGCGGCATCGTCGATGTTGATCCATCTATAGAGCGTAAAGGTCAACTTAGTTTCCTTTACAAAGTCAGTGTATCTAGAATTTACCACTATGAGGGTTTAATTTTATGCAAATTGAAAGACGTTAATAGGGTTATGGTTTGGAATCCCTATTTGGGGCAAACAAGGTGGATCAACCTCAGGTATTCTCACCTCATAAACGGATTCAACAGGTACAGTTATGCTCTCGGATACGAGGATAAGGAATCTTGCCGTAGCGTTAAATTGTTGAGGTTTTTAGATTATTTCTTCCATGCACCCGAAACACAATTTTTTTGGTATGAAATCTACGATTTTGATTCTGGTTTATGGAAAACCCTTGATGTCACTCCAAACTGGGGTATATATTGTTCAAGCCCTAGCGTTTCTCTTAAGGGTAACACTTACTGGTGTGCTAGTAAAAGGAGCTCAGAAGGTTGTATGGATCATATAATATGTTTTGATTTTACAAAAGAGAGGTTTGGGCCGCTTCTACCTCTGCCGTCTAGCGTTAGGGATCGTAAATCTATATATGCGACTTTATCTTGTGTTAAAGAAGAGAAGCTTGCAGCTTTATTCCAGCGCCCTGAATCATACGAACTTTATTTTGAGATATGGATTACGACTAAGATTGAGGCCGAAATGGTGTCGTGGAGCAAGTTCTTGAGAATGGATACGGGACCTAAGGTAAATGTTCCAGGTAGTTTCTTGATTGACGAGGAGAAGAAAGTCTTCATGGGTTTTTGTACAGACTATAACTCCGACTATGACGACTGTCCCAAAAAATTTATTAACATCATTGGAGAGGCTGGATACTTAAAGAAATTGGATCTCGGAGTACCTGCATACCAAAACCATTGGCTAGATGTGTGCTCTTATGTTCCAAGTTTGGTCCAGATCAAGAAACTTGCACGAGGCAAAAGGATAAAACAACGCAGTTTAGAAAAGCATCGATTTGATCAGAACAGGAGCAGAACACTGAGAGGAGTCGAGTTTTGGAAACGCTTTGAGGTGCTCTTGGAACCATATGGGAATGCTTGCATTGTGATGCCTATCTTACAAGAAACCAAACACAATATAACTAAAGAGTCTCTTGGGGTTCATTGTTACTTTTCTGCAGTAGTTGCGTGGGACGAAAGGAATGTCTTTGATTTAAGAAAGGGAAACACTTACTGGTGCGCTTATGAAAGGAGCTTAAACGGTCACGAGCATCATATAATATGTTTTGATTTTACAAAAGAGAGGTTTGGACCGCTTCTGCCTCTGCCGTCTAGCATTACGGATCATGAATATAAAATCGTAACTTTATCGTGTGTTAAAGAAGAGAAGATTGCAGCTTTATTTTGGCACAAGGCATCATATGATACTGAGATTGAGATATGGATTACAACTAAGATTGAAGCCGAAATGGTGTCGTGGAGCAAGTTCTTGAGATTTAATACATGTTTTTTTCTTGATACGGGACTTAAGATAGTTTTTCCAACTACTTTCTTCATTGATGAAGAGAAGAAAGTCTTCATGGGTGTTGGTAGAGAGAATGGCTCTGTTAGAGGTGATTGGGACTATGACTCTGGATATCCCAAAACATTTATTAACATCATTGGAGAGGCTGGATACTTAAAAATATTGGATCCCGGATTACCTAACCAAAACCGTTGGCCACGTGTGTGCTCTTATGTTCCAAGTTTGATCCCAATCAAGAAACTTTCACGTGTGGGCAAAAATATAGAACAAAGTAGTTTAGAAAAGCAACGATTTGATCAAAACAGTTCGAGACTTGCCGCAATTGAAAAGCTACGATCTGGAGGCAATGTATACGAGGCGCAAAAGGGGGTATTTAGACGCGTACGCAAAATTGAGCTTGGTTGCTAA
>Al_F0114
ATGTCTGAGCTCCCCGGAGATTTGGTAGAAGAGATACTCTGTCGCGTTCCAGCCATATCTCTAAAGCAATTACGATACACATGCAAACGATGGAACAATTTATTCAACGAGAGGAGATTCACAAGAAAGCATTTCGACAAAGCCGCAAAGCAGTTTCTAGTTCTCATCTCGAAGCATTATATGGTTTGTTTGATGAGAGTCAATCTTTATGGAATTCCATCTATAGAGTTCAAAGTTGAACTTAGTCTAATTGATCCTCAAGCTAGTTTAGATCATTTCGATATTTTTAAAGTCTCTCACTGCGACGGTTTATTGTTATGCAACAACGGAGAATACAATAGAATAGTGGTTTGGAACCCGTGTACCGGTCAAACCAAGTGGATCGAACCAAGAAAGATAGGTTCTTATGCTCTTGGATCCTACCAAGACAAGACATATGGCGATAATAGCTACAAGATCTTGTGTTGTTGTGATGGCGACGACAACGAATTCGAAATCTATGAGATAAACTCTAGTTCTTGGAGGACTCTTGATGTCATTTTGGACTGCGAATTGGAATATAATGACTGTGGCATGTATTTGAAGGGAAAGACTTACTGGTTTGCTTCTGATGAAAATGAGGAACAGCTTGGAATGTTCTTAGTCAGTTTTGATTACACAACAGAAAGATTTGAACAAGAGAAACTTTCTGTGTTATTACAGCATGCAGATACATCAAGAACAGATATATGGGTGACAAATAAGATTGATGAGACCAAGGTTGTTAAGTGGAGCAAGGTCTTAACAGTGGATTTGAAACCTGAACTTGGTATTTGCGGTCTCGTAAGGTTCTTGGTCGATGAGGAAAAGAAATTTCTCGTGTTTGGTCATTTGAATTTGAAAAGTGGAGTCCCCATCAAACAAGAGGTATACATTGTTGGAGAGGATAATAAAGTTGAACAGGTGTATACTGGATTCACATCATCTATGCCAAATTTGTTTGATTATGTTCCAAGTTTGACTCAAATCCATGCTGTGTAA
>Al_F0115
ATGGGGCACAAACAAAGCGTTGACTCCACAGGGAAAGGCAAAGAAGTGGCCGGTTCTTCGTCGATGATGCTAAAACACGGCGTTGAATCTAGCGGACCGTCGCTGTTCGATAACTTACCGGAAGATTGCATTTCCAACATAATCTCTTTCACAAGTCCACGAGATGCGTGCGTTGCTGCATCGGTTTCAAAAACCTTTGAATCGGCTGTTAGTTCCGATAGCGTATGGGACAAGTTTCTTCCGCCGGATTATTCATCTCTAATTCCTCCATTGCGAGTTTTTTCATCGAAGAAGGAGCTCTATTTCGCTATATGCGATAATCCTGTGTTAATCGACGATGGTAAAAAGAGCTTCTGGTTAGAGAAAGGGAATGGGAAAAAGTGTATCATGTTATCTCCGAAGAAAGATATGTGGATCACATGGGTTAGTACTCCCCAATATTGGCGATGGATTTCAATTCCTGAAGCTAGGTTTGAAGAAGTACCAGAGCTTCTCAATGTGTGTTGGTTTGAGGTCCGAGGGGGCATGAGTACTAAATACCTATCTCCTAGAACTCGTTACTCGGCTTACATTGTGTTCAAGACAAAGGATAGATGTCCTAATTTGGGGGATGTGCCAGCAGAAGCTACAGTCGGATTGGTGGGACAAGCATCATCTCAAAGATTCATTTACTTTGTTGGGCCTACGAATCGAGGGAGAGAGAGAGAAACGAGAGTTGTAACGAAACCAACGGAGAGAAAAGATGGATGGATGGAAGCTGAGCTTGGTGAATTCTTCAATGAATCAAGTTGTGATGAGGTTGCAACAAGTATTCTTGAGACTAAGTCTCCTTATTGGAAGCGTGGTTTGATCATTCAAGGAATCGAATTCCGACCTACGAAAAGCCAGTAA
>Al_F0116
ATGAACGATGAAGAGCCACCACAGAAGAAGAATAAACTGCCAATAGAACCACCAACCTTGAATCTTTCACTTCCAGAAGATTTGATAGTGAGTATCTTAGCCCGTGTCTCGAGATTGTATTATCCAACTCTCTCCTTAGTCTCCAAGCGCTTCCGCTCGCTCCTTACTTCACCGGAGCTTTACCAAACCCGGTCACTATTAGGTCGTAGCGATAATTTTCTCTATGTATGCTTACGGTTCTCTCGTACTGACCGAATCCCTCGCTGGTTCATGCTGTGTCGGAGACCAAATCAAATCCTAACCAGTGACACTAAGAAGAAGAAGAAGAAGAAGTCAAGCGGGTATGTTTTGGCAACAATCCCAATTCACCATTCTCCTCCTGCGCACGGTTCAGGTCTCGTGGCGGTTGGTTCTAATATCTACAACATTGGAGGATCCATCTACGATTCGCCCTCATCAAATGCTTCAATCCTAGATTGCTGGTCTCACACATGGCTCAAAGCTCCAAGCATGCATGTGGAGCGGGATTACCCATCAGCCAATTTCCTTGATGAAAAGATATACGTAACAGGAGGCTGTTATAAACACTACAATCCATCAAACTGGATGGAGGTTTTCGATCTAAAAACAAAAACTTGGGAGCCTGTGTTGAGCCGTGCAGGGATATACAAGAGATTGACGTTATATAGATGTCATGATGAAACTCATAACGTAGTGGTTGATGGAAAGCTATACATTATTGGGGATAAGGGTGTGGCTTACAACCCCAAGGATGATACATGGAATAGCTTAGAATCGGAGATGGAATTGGGTTTGATATGGTCTTCTTCTTGTGTGATAGAGAACGTGCTTTACTATTATTATTACGGAGAAGAGATCAAATGGTATGACACTAAGGCAAGATCTTGGAGAAATTTAAATGGTACGAAAAAGTTGCCTAAGTTTGCTCGTCATGCCAATGTTAGGTTGGCGGATTATGGAGGAAAAATGGCACTTTTTTGGGACAAGTTTGTGGCTTCTGGTGGTGTTCGTGGCTATGAGAATAGGATGATTTGTTATGTCCTATTGTCCAAAAGTCACAAGTAG
>Al_F0117
ATGGAGAGAAAGCCAAAACGTTCCAAGACTTTGTTAATGTCAAACGAAGAAGAGAGAAGAAGCATGACGTTTGGTATTCAGATGCTTCCTGATGATTTAGTATTAAATTGTCTAGCTCGTGTCTCAAGAATGTATTATCCAGTTCTCTCCTTAGTCTCCAAGAGATTCCGCTCTTTCCTCACTTCAACGGAGCTTTTCCAAACCCGAAACCTCTTAGGCCGCACCGAGAGTTTTCTCTACGTGTGCTTACGAATCCGTCACGTTTCAAACCCACTACGTTTGTTTACTCTCTGCCGGAGACCAAATAGCTCGACGAAAGTTATGGTCCCAATTTTATCTCCCGATTCTATTCCCAAGTACTTGCCAGATGTTGTACTGGTTGGTTCTAATATCTATGTCATTGGCGGTTCAATAAAGAACAATGCATCTTCTAGCGTCATGGTCATGGACTGTCGTTCTCACACATGGCGTGAGGCCCAAATCATGCGTGCTGCACGTGTGAACCCATCTGCTTGCGTTCTTGATGGAAAAATATATGTAGCAGGAGGCTGCCAAAATCCAGATGCAACTATCTGGATGGAGGTATTCGATACAAAGACTCAAACTTGGGAGTTTGTGTCGAGTCCTGGCGAGGAAATATGCAGGGATCTTACTAGGTGCGAAAGCATAGGGTATGATGGAAATGTCTACGTGAAATCTATGCAGACATATGGGCTTTACGAGCTGCATAAAGGTAGATGGAGAAAAGGACAACCATCGATGAGTAGGGGTGGTAGCTTATCATCTCTATGTGTGATCGATAACGTGCTCTATAGTTGTTGGAGCTGTATGATCGATTGGTATGACTCTGAGGAAAAATTGTGGAAAAGGTTGAAGGGTTTGGAGGGATTGTTT
>Al_F0118
ATGACCAAAACAAAGTTCATGCATGAGCATTTTCGTAAATTGGTACAACGACTTAAGAAGACTCTTACACTCTCAGCTTCCGACAAAAGTCACGGCGTTGCTGCTACGTTGTCTTTGGATGACTTACCGGAAGAATGTATCTCCATCATAATCTCTTTCACAAGTCCTCTAGATGCGTGCGTCCTTGCTTCCGTTTCGAAAACCTTTGAATCGGCGGTCAAGTCAGATATTGTATGGGAGAAGTTTATTCCGCCAGAGTATGAATCTTTGATTTCTCAATCCCGAGATTTCTCATCGAAGAAGGAGCTCTATTTCGCTCTTTGCGACGAATCTGTTCTAATCGACGATGGCAAAAAGTTTCTATGGATAGAAAAAGCGAATGCAAAGAGGTGTATCATGTTATCAGAGATGTACCTCTCAATCACTTGGGGAAATTATCCTCAGAGTTGGCAATGGATTCCAGATCCTCAAGCTAGGTTTGAAACAGTAGCGGAGCTACTTGGAGTATGTTTGTTTGAGATTCGTGGCAGAATAAATAGTTGCAACCTATCTCCAAGAACTCGTTACTCGGCTTACATTGTGTTCAGGAAAAAGGATATATGTTATGGCTTTGAGAATGTGGCTGTAGAAGTTGTAGTAGGATTGGTGGGACAGGATTTAGAAGAGTCTTGTCCAAGATATGTATGCTTTGATGAGGCTACCGATGAGCAGTTTCGATGGAGAGACAGGGGAAAGAACCTAGTGAAACCAGAGAGGAGAAAAGATGGGTGGATGGAGATAAAGCTTGGGGAGTTCTTCAATGAAGGAGGATTATTGAACTATGATGAAATTGAGATGGTTGCTTTAGAGAATAAGCAGCGCCATTGGAAACGTGGCTTGATCATTGGAGGAATTGAAATCCGTCTTGCGAATATCCAGTAA
>Al_F0119
GGGCAATTGGAAGATTTGATAAGCCAACTGCCCAATGAGTTGCTGCACGAGATACTCTTGAATCTTCCCACGAGTGAGTCTGTTAGGACAAGTGTCTTATCGACCAGATGGAGAAATCTCTGGCAAAGTGTTCCTGGATTGTTGTTGACCCGTGGAATTCAACATTTTGCGATTAACGGTTCTATTGATGTGGTTCTAGAGATGCTTATCTCATGCTCTCCAGTTCTTCAAGTCTTGAGCATTTATAATATCGGAGTGGAACTTTTGAAAGTGCGATCTCAGACGTTAAGGAGCTTGAGTTTACTAAGGATATATATATCTATAAGACTTTGCACAAGTTTTTTGCAGGGTTCTCGGAGGTCACAGATCTTAGCTAGCATCTCTGGCAATACTCTAGATGGCAACTATGCTTACTCTAAACTGCAACAACTGCCTGAATTTAAGAACTTGACCCGTTTAGATGTTGCCTGTATATCTCTCTCCAGCTGTCCCAACCTAAAATCTATAGACTTGGAGCTTCATGGTTATCCAAAGATGGAGGAAATTGCAAGCTCACCTGTGCCACAATGTCTCAAAACATCCATTGAGAATAGAAGCCGAAAAGCTGAAACAGAGTTTGCTAACTACATCTTAGAGAATGCAACACTTCTCAAGAAGCTCACTCTATGGTTAGATGAAGAAGAAAACGAGTGTAGCAGCGTGAAGATAGGTAGAGTAGCATCGAAATTTTGCCTAGGTTATATATTTGAAGCTAAGCCCTTTAGTCGTTTTCTTTCTTCTTCGAATTCTTATTATTGA
>Al_F0120
ATGATGATGTCAAATCTTCCACAGGATTTGGTAGAGGAGATTCTCTCTAGGGTTCCGTTGACATCTACGAGAGCAGTGCGATCTACTTGTAAAAAGTGGAACGCTTTATCCAAAGATCAGAGCTTTGCAAATAAACACATCGGTAATATTGTAGCCACACCAGAGGAAAGAGACTTTCTGATGATCATGGAGAATAAGGCTTATTTGATTGGCGTCAATCTCCATGGTATTCAAAATAACAATGTTGATCTATCTATAAAGCGTAAAGGAAAAACCATTGATGATGATGTTATTATTACACTTGTGGTTTTATTTAACCCGTATTGGGGGAAACATAAATGGTTCAAACGCACAAATAATTATGGGAGATTCGACAAATTTGCTTTCGGATACGACAAATCCTGCGGTAGCCACAAAATATTGAGGCTTTTCGGTGATTACCTAAATAACATAGAAATCTACAATTTGAGCTCTGATTCTGATTCATGGATGGTTCCTAGTGTCACTCTTGAATGGGATATAGTGGATATGCATGATGACGTGTCTTTGAAGGGCAATACATACTGGTATGCTAAAGATAAAGAATCAGAAGATTATTATTTATTATGTTTTGATTTTACAAGAGAGAGATTCGGACCGCGTTTGCCTCTTCCTCAGCCCTTCATCAATGAAGGTTGTGGGTCTCTATCTGTGGTTGGAGAAGAGAAGCTTGCAGTGTTATTACAGCATTGGGGTGCATCAGAAATGGAGATTTGGGTTACGAACAAGATTGAGCCTGATGAAGTGTCGTGGAGCAAGTTCTTGAAAGTTTATAAGAGGCCACATTGTTTTTACGTTGCGAATTTCTTGATTGAGGAAGAGAAGAAAGTCGCAGTGGTTTTTGATGATTATGAGACAAAGAGTTTTAAATCCAATATTGTCAGCAACGCTTACATCATTAGAGAGAATGGTTATTTCAGAACAGTGGATCTCAGTGAATATCCATACACAACACGTTGCGGTCTTGCTTGCTCTTATGTACCAAGTTCTGTGCAAATCATG
>Al_F0121
ATGAGAAGTTCTGCTAGAGATTCGATAAGCAATTTGCCAGATGAGATTCTTGGCAAAATCTTGTCTTTGCTTCCGACAAAAGTGGCTGCTTCGACATCGGTTCTGTCCAAGAGGTGGAGGAATCTGCTGGGTCTTGTAGACAACCTTTGTTTTGATGAGTCGATGGTTGTGTATCCCAATGAAGAAGAAGCT
>Al_F0122
ATGACGACAATAGCCGATCTTCCAGGCGATTTGGTAGAGGAGATACTCTCTAGAGTTCCACTGACATCTTTGAGAGCAACACGATCTACTTGCAAAAAGTGGAACGCTTTATCCAAAAATCAGATTTTTGGTAGAAAAGCAACAGCAGCAAGGAAGCAGTTTATGGGGTTTATGATGAAGGATTCAAGGCTTTGTTCAATTGAATTCGATCTCCAAGGAATCCGAAATGAAGACGGCAACTTCGTTGATCCATCTATAAAGCAAGTAAGTATACTTAACCAAGTCGAGGTATCTAATGTCTTTCACTGCGACGGTTTATTGCTATGCGTCCTTGAGGACAATTCGAGGCTCTTGGTATGGAATCCGTATTTGGGGCAAACCAGGTGGATCCAACCCAGAAACACTTTCATGAGGCATGACAGGTATGACAAGAACCGTAACCACAAAATCTTGAGGATTTTCTATGTGATCGACCGCGTTTCTGGTTTCGAAATCTACGATTTTAGCTCTAATTCATGGAAGGTTCTTCATGTCACTCCTGACTGGGAAATAATGCCTCCTCGGCGTGGTGTGTCTTTGAAGGGAAATACTTACTTTCCTGCTCAAAAGAGAACAATAGTGGGTGTAGGAACAAGAAGGATAATAAAGAGTGAAGATTTTTTAGTCTGCTTTGATTTTACAAGAGAGAGATTTGGACCGCTTCTCCCTCTGCCGTTTCACTCTTACAATCTTAGACTTTTTGTGTCTCTATCTTGTGTTAGAGACGAGCAGCTCGCTGTGTTATATCAACGCTTGGACACATATGATGGGACAGTCGAGTTTTGTGTTACAGATAAGATTGATCCCAATGCTGTGTCTTGGAGCATGTTTTTGAAACAAGTCATTGGTTTTACGGTTAAACCTTGTGCTGGGAGTTTTTTCATCGACCAAGAGAAGAAAGTCGCCGTGGTTTTCGATATAGATGTATATAAAAAGGTCAAGGAATGTCGCTATCAAACAGCTCACATCATTGGACAAGATGGATACTTGAAAGCTGTGAATATCGGACAAGCTCGGGATCTCGGGAGAACAACTGGCGTTCCTTCATCTGTTGTCAAGGGATTTTGTTTCCCACTTGTGTGCTCTTCTTATGTTCCAAGCTTAGTGCAATTGCAAATCAACCAACCTCAGGGCATAAGGAACGAAAGCTATGAT
>Al_F0123
ATGACGACGATGATCTCCAATCTTCCAAGGGATTTGATAGAAGAGATTTTGTCAAGGGTTCCCTTGAAATCTATGAGAGCAGTGCGATTAACTTGCAAAAATTGGAACACTTTATCCAGAACCATAAGTGAGAGCTTAACGAAGATGCAAATTACTAAATCAACAAGAGCAACAAGAGAAGGGGAATCTACGATAATCATGTTGATGAATTACAAACTTTATTTAAAGAGTCTCGTTGTCGATGACAACGTAGATCCATATACAGAGCCTAAAGGTAAACTTACTTGCCTTACTCTTGAGCACCAAGTCAAGATATCTCAAGTCTTTCTATGTGAGGGTTTATTGTTATGCATCTTGAACGACGATACAATTACTACTAGGCTTGTGGCGGATCAAAACCCGATATTCTCACCATGCATTCTGCGGAAAGGACAATACGTACATGTTCAACTACTCTCTCGGAATAAGAGTTCATGTCGCAGCCACAAATTATTGAGGTTTATAGATTATCATAGGAATTACCGCGGCCTACACCAATTTTTTTGGTATGAAATCTACGATTTTAACTCTGATTTATGGACAACTCTTGATGTCACTCCATACTGGTTTATAGCTATTTCTCAAAGTGGTGTTTCCCTCATGGGAAACACATACTGGTGTGCTAGGATAAGGAGCGGCGGTTATAGCGATCACATTATTTGTTTTGATTTTACAAGAGAGAGATTTGGACCGCTTTTGCCTTTGCCATTTAGCGTTAGGGATCATTCATGTGTGATTTTATCTTGTGTTAGAGAAGAGAAGCTTGCAGTTTTATTTCAACACCAAATGTATTATAAATATGAAGTTGAAATATGGATTACGGTTAAGCTTGAGACCGAAATGGTGTCGTGGAGCAAGTTCTTGAGAATAAATACGGGGCCAATTATACACACAAGTTTCTTCATTGACGAGGAAAAGAAAGTCGCCATTGGGTTTAATGACAATCGCAAACAATTAACATCATTGGAGAGGCTGGATACTTTAGAGAATTGGATCTTGGAGAACATGCAGAGCCATACCGAACCTGCACGAGGCAACAACAAAAAACATCAAAGCAGTTCAGAAACACGTCTATTTGATCTAAACATGTTGAGACTTGTCGCATTTGAGAAGGCAGTATCCAAATAA
>Al_F0124
ATGAGAAGTTCTGCTAGAGATTCGATCAGCAATTTGCCAGATGAGATACTTGGCAAAATCTTGTCTTTGCTTCCGACAAAAGTGGCTGCTTCGACATCTGTTCTGTCCAAGAGGTGGAGGAATCTGCTGGGTCTTGTAGACACCCTTTCCTTTGATGAGTCGATGGTTGTGTATCCCAACGAAGAAGAA
>Al_F0125
ATGGATAGGATTAGTAATCTGTCTGATGATTTGCTTTTGAAGATTTTTTCATCACTTCCTACCAAAGATGTTGTCGTCACAATGCTTTTGTCAAAACGCTGGAAGTTTCTTTGGACGATGGTTCCAAAACTTCGTTTTGACGATGAGTTTGAGCTTGATCCTTCCTATTACGGGAGATTTCTCAAGTATGTAGACAAATCAATGGTATTAAATAGGGCTCAGGTTCTAGAAACTGTGAAGTTCGACGTTGGTCCTTGTTGCAGCTCTGAAGATATAGCAACATGGATCAGAATTGGAATGGTTCGCCATATGCGTGAACTTGAAATATCCCATTGTGAAGCATATTTCAGGGAACATAGGTCAATCAAACTACCAAAGAGTCTTTATACATATGAAAAACTCGAGGTCTTGAAACTCGCTTCTACGGTTGTTCTGAATGTTCCTATCGCTGTTTGCTTTCCATCCTTGAAATCATTACACCTTGTGTGTGTAGAGTACAAAACCAAAAAATCTCATCGTAGGCTTTTATCGGGTTGTCCTGTTCTTGAAGATTTGGTTTTGGACAAATCTTATAACAGTTTCCATGTGCGGTCTTTCTATGTAGAAATACCTACTTTACAGAGATTATCTATTCTTGATACATCTGGAGAACTGTACGGTGACTTTACGTTTGTGGTCAATGCCCCGTCTTTGAAGTACTTCAACTTTGTAGATTTCTATGGCGACTTGTGTTTGAGAGATACTATGCATGAGGTGGTTGAGGCGAATATTAAAGTCATTTACAAAAACCCCAAGAAGCTATTAGGACCTCTTAAATCAGTCAAGCGTCTCTCTTTATGTTTATCTGCTTCGACAACGCTTCATAACCATATGGAGTTCTATCAGCTAGTTCATTTGGAGTTATGTGGAGACGCTCTAATGTGGTGGGATCTACTTACTTGGATGCTCGAAAGTTCTCCTAAACTACAAGTTCTCAAGCTTTACAAATGCGAGTGTGAGGAACACGATTACTCCGAAGATCCAATAGAAGATCATTGGGAAGAACCAAGTTCCGTTCCTGAATGTTTGTTGTTCCATCTCAATATTTTCGAGTGGAAATATTACAACGCAGGAGAAGAAGAGAAGAAAGTGGTGGCGTACATTCTAAAGAACGCAAGACAGTTAAAGACTGCAGCTTTCTCTGCTCCATATTTGTATCCGAAGGAAGAGCGTTCGTGGGAACTCAATGAGTTGGTTTATATGGCTAGAGCTTCAAGCTCATGTCAGCTTCTGTTGGACTGA
>Al_F0126
ATAAGCCAATTACCTGATCATTTGATATGTCAGATTCTTTCTCATCTTCCCACAAAGGAAGCTGTAAGAACAAGTATCTTATCCACAAGATGGAGAAATCTTTGGCAATTGGTTCCTGTATTGGATTTAAACGGCCGCGAGTTCCGGTTATTTGTGAGTTTCGTTGGCAGGTTTTTTGACATCCACAAAGACTCATGTATACAAAAACTATGTTTACGTATTAGTGATCAAGCTGGTAAGTCGTATCTCACCTCATGGATAGATCTTGTGACTAGGCGTAGGATTCAGCATATTGATATTAGTCATGTTTTTTACCGTCCTGAATTCGGTGACATACCCCTGAGCTTGTATACTTGTGATACACTGGTACACTTACGACTCTCTCTACTCACCATGGTTAATGTCGAGTTTGTTTCCTTACCTTGTCTGAAGATCCTGCATTTAGAGTTTGTTAAATATACCAACGAGACCACGTTGGATAAACTGATCTCATGCTCTCCAGTTTTAGAAGATTTAACCATTGCAAAATATTCTGAAGATAATGCAAATGTTCTACAAGTACGCTCTCAGACACTAAAGAGAGTCGACATACATGGGTGGTTTGATCGACATACTAGACTTGTTATCGATACTCCTCTACTCCAGTTTTTGATGATTCAAACTCACTCAATAAAGAACATTGATTTCATCAATCTAGGTTTCACTGCCAAGGTAGATATGGACGCTAACTGGCTCACTACTTTGGATCCAAACGACTTATCCAACAGAAGCATGATGCGCGATTTCTTCACCAGTATTTCAAGGGTCAAGTCTCTAGTCATTAGTTATGCTACTATCAAGGTATACATTGCTGTTTGTTCTATTTCTAATCTGGAAATGTTGCTAAATCTTCTTAAGAGCTGCCCGAAACTAGAATCTCTCAGCTTGAAATTGTTTAACTATAAAAAGAAGAAAAAAGCAGAGGTGATGTCTTCGACAGTGCCACCGTGTTTGGTATCGTCGCTTAAGTTTGTTAAATTGGAAAGTCATGAGCTCTTTGGATGTGGAACAGAATTGAAAGTAGCAAGGTACTTCCTCGAGAATTCAACAATTCTGGAGAAATTGACTCTAAGGAATGATTATTGGGAGGAAAATGTAAACCACATTCGCCAGACACTCCATGCAATACCAAGATGCTCTAGTACTTGTGAAGTTGTTCTTCTTTAG
>Al_F0127
ATGGGGAGAAAACGCAGCGTTACATCGGAGTCGTCGCCGTTCGATTCCTTGCCGGAGGATTGCATCGCCAACATAATCTCTTTCACAAATCCACGCGATGCGTGCGTCGCTGCTACAGTTTCGAAAACGTTTGAATCGGCGGTGAAGTCAGATATTATATGGGAGAAGTTTCTTCCGGCGGAGTATGAATCTCTGATTCCTCCATCGCGATCTTTCTCATCGAAGAAGGAACTCTATTTCTCTCTCTGTAACGATCCTGTTCTAATCGACGATGACAAAAAGAGCGTCTGGTTAGAGAAAGCGAGTGGGAAGAGGTGTCTGATGATATCTGCGATGAACCTCTCAATCATATGGGGAGATACTCCTCACTATTGGCAATGGATTCCAATTCCTGAATCTAGGTTTGAAAAAGTAGCGAAGCTTGTTGATGTATGTTGGTTCGAGATTCGTGGCAGAACGAATGCTCGTGTCTTATCTCCAAGAACTCGTTACTCGGCTTATATTGTGTTCAAGAAAGTGGAATGTTATGGCTTTCAGAATGTGGCCATAGAAGCTGCAGTTGGAGTGGTGGGACAGGAACCTTCTAGAAGATTTATATGCTTTGATGAAGCTATAAGGAGATACGGGGGAAGGAGGAACTTTGTGAAACCTAAGGAGAGAGAAGATGGGTGGATGGAGATAGAGCTTGGGGAATTCTTCATTGAAGGAGGAATAATGAATAGTGATGAAATTGAGATGAGTGCTTTAGAGACTAAGCTGCTCAATTGGAAGTGTGGCTTGATCATTCAAGGAATTGAAATCCGCCCTGCCAAAATCCTCTAA
>Al_F0128
ATGACGACAATGTCCGATCTTCCAAGTGATTTGGCAGAGGAGGTTCTGTCTAGGCTTCCGGTGACATCTCTGAGAGGGTTCCGAGCTGCTTGCAAAAAGTGGAACACTTTATCCAAAGATCGGAGCTTTACAAGGAAACACCTTGCTCAAGCAAAAGCAGCGGCAGCAAGGGAGTTTATGGTGGTCATGGTTATGGATTCTCAGGTTTATTTGATGGGCATCAATCTCTGCAAGGGCGTTGACGAAACTATAAACCGTCAAGGTAAACTTATTAGCCTAGACGATTCCAATCAAGTCGATATATCTAGAGTCTATCACTGTGATGGTTTAGTCTTATGCATCCCAAAAGACTGCTCTAGGCTCGTTGTTTGGAATCCGTATTGGGGCCAAACCTTGTGGTTCAAGCCCAGTAGTCTTCGTCATAAACGGCACTTCAAATCATGCTGCAGCTACAAAATTTTGAGATTTGTTGAAGTTTCGTCTGAGAGTATTGTTGAGTACGAAATCTACGAGTTAAACTCTAACTCATGGAGGGTTCTTGATGTCACTTCCGACTGGCATATACTGTTTTTTGCACATGGCGTGACTCTCAAGAGAAATACTTATTGGTTTGCTTTAGAGAAGTATCGAGAAAGAAGATCAACGGTAGAGATTCCTGACTTCTTGATATGTTTTGATTTTACAAAAGAAAGGTTTGGACCGCGTCTTCGTCTGCCGTTTCGCTCTTATGATGAAGACACTGTGACTCTTTCTAGTGTTAGAGAAGAGCAACTTGCTGTGTTATTTCAGCGTGAGGACAACTTACATTTGGAGATTTGGGTTACGACTAAGATTGAGCCTGAAGTGGTGTCATGGAGCAAGTTGTTTTTAGCAGTGGATATGGAACCACTCACTGATTTTCAATTTGGAGTTACAGGAGGGAGTTTCTTCATTGACGAAGAGAAGAAACTCGCTGTAGTTTTTGATAAAGATAAAGATAGAGACAATATCGAGGTGCAGACCCCCCGTCGCAACTTTGCTTATATCATTGGAGAGGATGGATATTTCAGAGACGTTGATCTCAAAGAAACTTCAGTTTACCGACGACCAAACTTAAAGAACACGATCGATCACCTTTGA
>Al_F0129
ATGACGTCGATGATATCCAGTCTTCCAAGAGAGTTGATAGAAGAGATTATTTCTAGGGTTCCCTTGAGATCTATGAAATCAGTGAGATTAACTTGCAAAAGTTGGAACAATTTATCCAAAAGTGAGATCTTTACGAAGATGCACATTGATAAAGCAGCAACAAGAGAAGAGAATACTATGATGATCTCGATGATGCCTCACGATCTTTATTTAATGAGCGTCACTGTGGACGACGTTGATCCATCTGTAGAGCTTAAAGGCCAGCTTAGTTTTCTTGATAATCAAGTTAGTATATATCGAGTCTTCCACTATGAGGGTTTGTTGTTATGCATCTTTGAAGACCCTACTAGGGTTGTGGTTTTGAATCCGTATTTGCGGCAAGCAAGGTGGATCCAAATCAGATTTTCTCACCTTTCAATCGGATGGGACAGTTTCAGGTGCGAGTATGAAATCTACGATTTTGACTCTAGTTTATGGACAACTCTTGATGTCACTCCACACTGGTGGATATCTTGCTCTAGCTATGGCGTTTCTCTTAAGGGAAACACTTACTGGCCTGCGAAAAGGAGCTCACGTGGTCTCTTCGATCACATAATCTGTTTTGATTTTACAAGAGAGAGTTTCGGGCCGCTTCTACCTTTGCCGTTTGGCGCTACGGATCGTGGATATCCATATGTGACTTTATCTTGTGTTAAAGAAGAGAAGCTTGCAGCTTTATTTCAGCAATACTACTCATACTGCAAATGTGAATATGAGATTGATATATGGATTACGACTAAGATTGAAGCTGAAATGGTGTCGTGGAGCAAGTTCTTGAGAATGAATACGAAACCTAATATATATCCAATTATTTTCCTCATTGACGAGGAGAAGAAAATTTTCATGAGTCTTGATAGAGAATTTCCCAAGACATTTCTTAACACCGCTAGAGAGGCTAAATACTTGGATCTCAGAGTATCTGACGGCCAATACTGTCGGCCACCTGTGTGCTCTTATGTTCCAAGTTTGGTCCAAATCAAGAAACCTACACTGAGGCAAAAGGATGAAACAAAG
>Al_F0130
ATGGCTTCAGAGAAGAGTTTCAAGAAGAGAAAGATCACCGATGATGTAGACGGAGGAGGAGGAGGAGGACTAGAATCCCTTCCCGGAGATATCATCGCCGACATATTCTCTCGGTTACCAATCTCCTCCATAGCTCGGCTTATGTTCGTTTGCAGATCTTGGAGATCAATTTTGACTCAACACGGTCGTGTCTCTTCTTCTTCTTCCCCGACAAAGCCATGTCTTCTCCTTCACTGCGATTCCCCAATACGCAACGGTCTTCACTTCCTCGACTTATCAGAAGAAGAGAAACGCATCAAGACCAAGAAATTCACATTAAGATTCGAATCTTCCATGCCGGAGTTCGACGTGGTAGGCTCTTGTAACGGTTTGCTCTGTTTGTCTGATTCTCTCTACAACGATTCACTCTACCTCTACAATCCTTTTACTACAAACTCCTTAGAGCTCCCCGAATGTTCCAACAAGTACCACGACCAAGAACTTGTGTTCGGTTTCGGATTCCATGAGATGACAAAAGACTACAAAGTGTTGAAGATAGTTTACTTCAGAGGTAGTAGTAGTAGCAATAATGGTATTTACAGAGGTCGTGGTAGAATCCAGTACAAGCAATCAGAGGTTCAGATCTTAACCTTGTCATCAAAAACAACAGATCAATCTTTGTCTTGGAGAAGCTTAGGCAAAGCTCCTTATAAGTTTATGAAACGTTCGTCGGAGGCTTTGGTCAACGGGAGGTTACATTTTGTGACAAGGCCTCGTAGGCACGTGCCGGATCGTAAGTTTGTGTCATTTGATCTTGAAGATGAAGAGTTTAAAGAAATTCCTAAACCAGACTGCGGTGGGCTAAACCGGACAAACCATAGACTAGTGAACCTTAAAGGGTGTCTTTGTGCGGTCGTTTATGGTAACTATGGAAAATTAGACATATGGGTGATGGAGACTTATGGAGTCAAAGAATCATGGGGAAAAGAGTATAGCATTGGGACTTACTTGCCAAAGGGGCTAAAGCAGAATCTGGACCGACCCATGTGGATTTGGAAGAACGCTGAGAATGGTAAAGTGGTTCGGGTTTTATGTTTGTTGGAGAATGGAGAGATCTTGTTGGAGTATAAGAGTAGGGTTCTTGTGGCATATGATCCAAAATTGGGTAAATTTAAAGATCTTCTTTTCCATGGTTTGCCTAATTGGTTTCACACTGTTGTTCATGTTGGAACATTGTCTTGGGTTGATACACCCCTTGATTTATGG
>Al_F0131
ATGTCGACGACGGTGACAAATCTTCCAAGGGATCTGGTAGAGGAGATTGTTTCTAGAGTTCCATTGAAGGCTATGAGAGCAGTGCGATTAACTAGCAAAACGTTTTACACTTTATCGAAAAGTCAGAGCTTTACGAAGTTGCACATTAGTAAAGAAGCATCACTAGATGTAAAACAGTTTTTTTCGAATAAATTTTACATTTTATTCAAAAAAATAAAGAAGCATCATCAAGGGATGGGGGTTCTCAGA
>Al_F0132
ATGGATAACCAAAAAGGTGCTCTCTTTCCCGATGAGGTTATTCTCCAGATTCTTGCTAGATTACCTGTTAAATCTCTCTTCAGGTTCAAATCCGTTTGCAAATCTTGGTACAGATTACCTTCTGACAAGTACTTCACTTCCTTGTTCAACAAAGTCTCTGTAAAAGATCAATTGCTTGTGGCTGAAGTATCAGATTCTTCTAGTTTGATCTGTGTTGATAATCTGGGAGGTGTTTCTGAATTATCATTGGATTTTGTTAGAGATAGGGTGAGGATTAGGGTTTCTTGTAATGGTTTATTGTGTTGCTCTAGCATTCCTGAAAAGGGTGTTTACTATGTTTGTAATCCGTCGACTAGAGAGTATAGGAAATTGCCTAAGAGTCGAGAAAGACCCGTTACTCGGTTTTATCCTGATGGTGAGGCAACTCTTGTTGGTTTGGCTTGTGATTTGAGTAGGAATAAGTTTAATGTGGTCTTGGCTGGTTACCATAGGTCTTTTGGTCAGAGACCTGATGGGAGTTTCATTTGCTTGGTGTTTGATTCTGAAACTAACAAATGGAGGAAGTTTGTTTCGGTGTTAGAAGAATGTAGTTTCACACACATGAGTAAGAACCAAGTGGTGTTTGTCAATGGGATGCTTCATTGGTTGATGAGTGGTTTGTGTTATATACTTGCACTTGATGTTGAACATGATGTGTGGAGAAAGATTTCTTTACCTGATGAGATTAGATGTGGGAATGGTGGTAATCGGGTCTATCTATTGGAATCCGATGGGTTTTTGTCGGTGATTCAACTATCAGATGGATGGATGAAGATTTGGAAGATGAATGAGTATGAGACTGAAACTTGGAGTGTTGTTGATAGCATAAGTTTAAGGTGTATTAAAGGATTGGTACCTGGAATCTTCCCGATTTGTCAGACCGGCGAGTATGTTTTCTTGGCTACTCATAAACAGGTTTTGGTGTATCAAAGACGAAGTAAGTTATGGAAAGAGATGTTTTCTGTGAAAGGAAGCTCTTCTCTGCCTTTGTGGTTCTCTGCTCACGCCTTTCGCAGCACCATAGTACCCTGTAAT
>Al_F0133
ATGGCTCATGAGGAGACGCTTCCATGGGAGTTAATTGAAGAGATACTTTCTCGTGTCCCACCAGAATCTCTTCTTCGCTTCAAAACCGTATCAAAACAATGGAACGCTCTCTTCGACGACAAGACGTTCATCAACAACCACAAGACGACGTTTCGATTCATCTTAGCAACCAAATCCAAGATTTATTCGGTAAGCATCGATCCCAAGATAGCGGTGTGTGAGTTAACCTTAGATATTCCCGGTCTAGAATCTCAGATACTTAAAAGCTTGGTTGATGGCAATGAGTTGTTGCTATGTGACATGGAGAAAGGAGCTGTGGTTTGGAACCCGTGGCTGAGACATAGTAGATGGATCGACCAGGATTCAAACCACACTAAGAGGGAGTCATATGGCTTAGGATACAACAATAAGGGGAGTTACAAGATCTTCGCTGCTTGTGATCGGAAGGAAAACCCCAACCAGAGATTGTTGACAATCCGTGACTTTGCCTCTGATGCGTGGAAAGACCGCGAGTCTGGAGATAATAGTCAGCAAGTAAAACCTGTTAAATTACACAGAAAAACTGGTGTATCGTTGAATGGAAATTTGTATTTGGTTACTTATTATGAAAAGACTGATCTTGTGTACCACCTAACTAAAATCAATTCTTCGAGCGAAAGCATTGTGATATTTTGTGATCTACCATGTGGGACGACGAACTTTGATAAGGATGCTCTTGTCCTTCGGGTTTTCGAGGGAGATCGATTTTCATTGTTAAAGCAATGCCATGCAACAAAGAAGATTGAGCTTTGGGTGAGCAAGTACAAGATTAACAATAATCTTGATCGTGAAGATGTGGAATGGATAAAGTTCATGGAACTGTCAAGTCCTAACTTGCCGGATTTAGTAGACGGATCCAACTCTCAGCCAAGTTACTTTATTGGAGATAAAAGGCTTGTCGTGTGCTCGTGTGACGAAACTGGTCGGGTTTGGATCTATGTTTTGGGGGGGAATAAGTTGATCAGTAAAACTCAAATAGATTCTGTGGTGGATCTTTGGCCTTCGCACTGTACCTTTATTCCCAGTTTGGTACCGGTTCCTCTAGCTCAAAGAGAAGAACCAGCAGAATTACAAGTTTGATTTTATTTACAGTTTGTCTTCTTGTTTGGTTGTTGAGGAAGCTAAATTTTATTTGGATTTCGGTGTTTTTATTCACAAACCATCTTCTTTGTTGCAACTATAGATTTTTGCTAAGTGATAAATCTCCCTTTCTTTGTTTTGCTAGTTTCTTTTGGCAAAATAAATTCTTAATTATGTTTTTTTTTTTATGAAAAATCTAGAGAGAATGTTTAAGGACTC
>Al_F0134
ATGGGCTTAAGCCTATCCTTGCTCAAATATGATTTTTCAACAGAGAAATATGAACCTGTGACTCTTCCTTTTCCCTCTCACGCCCATTGTTTTAGGGAAGCTCATTGTCTTTCCGTTGTTAGAGGAGAGAAACTTTCCCTATCAAATGATAATATTTTATTGAGAGCCACCTGCTGCCGTTTTCTTCGGAGACCAACGATGACGATACCAAATCTTCCAAAGGATTTGGTAGAGGAGGTTCTCAGTTTTGTTCCGGCCACATATCTGAAACGTTTGAGCTCTACTTGCAAACCATGGAACCGTTTGATCCACAACGACAAGAGATTCGCAAGAAAGCACTTCGATAACGCCGCAAAGGAGTTTCTGGTTTTCATGTTGAGGAAGAACTTCAGGATTTGTCGGCTAAGCGTCAATCTCCATGGAACTGATCCATCTGCAGAGGTGAAAGGTGAGCTTACCATACCAGATCCGTATTTTAAGAACTCAGCTGATCAATTCAAGATAGATAAAGTCTTTCACTGTGACGGCCTATTGTTATGCACCTCCAAACTCGAACGTAGAATGGTTGTTTGGAACCCGCTTACTGGTGAAACCAAGTGGATCCAAATCCGCGAAGAACGCGGCACCTTTGTTCTCGGATACTCCCAAGACAAGAACAAATCCTGCAATAAGAGCTACAAAATCATGGGCTTTTATCGTAGTGGTGGCCAAGTTTGGGAATACGATTTGAACTCTGATTCATGGAGGGTTCTTGATGGTATCCGTCCAAAATGGTACTCTGGATTCGATTATCGGTGCGTGTCTTTGAAGGGAAATGCTTACATGCTTGCTAAAGATGTAACAGATGTGGGCTTAAGCCTATCCCTGCTCAAATATGATTTTTCAACAGAGAAATATGTACCTGTGACTCTTCCTTTTCCCTCTCAAGCCCGTAGTTTTAATAACGCTAATCATAAAAGATCCAAGGCTGAGATATGGGTGACAAACAAGATTGATGACACCACCAAAGGAGCAGTTTCTTGGAGCAAGGTCTTAGCATTGGATTTGAGCAGGGAGCTTCAAATTTCGTTTAAGACAAATTTCTTGGTAGACGAGGAGAAGAAAGTCTTCATGTGTTGTGTGAGATTGAGGGAAGACGGAGACGAGAACAAGTCCAAATACAAGGTATACATTGTCGGGGAGGATAATGAAGTCAAAGAAATTGATTTTGGAGTAAATGCAACCAGTGGAAGTTGGCCAACTATTCTTAGTTTGTATGTTCCAAGTTTGGTTCAAATCCAGCAAGCTGGAGGCAAAATGGAAAGAGGTGAC
>Al_F0135
ATGTCAGAAATCACAAGAGAAACAACAATGATCTTCGATCTCCCACAAAATCTGATAGAGGAGATATTTTCAAGGGTTCCGATGATATCTCTGAGACAACTACGGTCTACATGCAAACGATTGAACAACCTATTCAAACATCGGAGATTCATCAAAAAGCAAATTGCTTATGCCAAAGCTACAAGGCAGTATCATGTTCTTATGGTGGTAAACTTTAGGGTTTATGCAATGTGCTCCTATATCCATGAAATTAACAAGAACGTTGCTCCCTTGTTTAAACGTGGACTTAACCTAATCGATCCTGATCGTAAATCAGAAGTCGATTTATCTCAAGCCTTTCATTGTGATGGTATATTGCTATGCTGCACCAATGGAAACATGTTTGTGGTTTGGAACCTGTTTTCAGGGAAAACTAAATGGATCGAACCGAAGAATTATCTTAAGATAGAAGAAAATGTCTATGCTCTTGGATACGACAACAATGAATTGTGCCATAGCTACAAAATCATGAGGTTTCTGCATAAATACCACAAAAGATTAGAGATCTATGAGTTTAGCTCTAATTCATGGAGGAATACTCGTGTCACCATTCCTAAAGGCTGCTTGAAATCTCGTGGTGTGTCTTTGAAGGGAAGTGTTTATTGGTTGTTTAAACTAAGAGAAGTCAATGAGTACTCTCTACTTAGTTTTGATTTTTCGACGGAAAGATTACAACGTTTGTGTGTTCCCTTTCATCAAGAAGCAGGTTGTTCCAAAGAAGATTGTTTCAATGAAGATTGTGTCCATGATACTATGGCTCTATCGGTTGTTAGAGAAGAACATCTTTCGTTGTTATTTCAGAGCGGAGTGACACAAAAGATGGAAATATGGATAACCACTGAGATTGAGACCACATCTGTGTCATGGAACAAGTTCTTAACAGTGGATTTTGAACCTCATCCCCATATGTTTTCGCGTGGCATGAGTTTTTTCATTGACGAGGAGAAGAAAGTTGCCGTTTGTTGTGAGAAAGTCCAAGAGAATAATATATTCAACAAGGTATACATTGTTGGAGAAGATGAATACAAAGTATCTCCGGGTTTTGGTTTTCATGAGTATAGAGGCATATATAGTTGCCCAACTATGTTTGGTTATGTTCCAAGACTACTT
>Al_F0136
ATGTCCACGAACAGCAAAGAGTCGTCGTCACCGGTTAATATTCCATATCTCCCTGATGATATACTATTGAACTGCTTAGCCCGCGTCTCAAGATTGTACTACCCAACTCTCTCCTTAGTTTCCAAGAGATTCCGCTCTCTCCTCGCTTCGACAGAGCTTTACGAGACCCGAAAGCTTTTAGGCAGCACCGAGAGTTGTCCCTATGTCTCCTTAATGTTCCCTGGCAGCTCTAAGCCACGTTGGTTTACTCTGAGCCGTGTACCAACTCGAATCCCCAACCCTAAATCAAGATGGTTCACTTCCTATTTTAGTCCATGTAAGACTCGCACAACAAGGAATCTTATGGTATCGGTACCAAGTCACAGTTTTCCGCCTCAGTCTCGTTGGATTCCTACAGCAGTCGATTTCAGTGTCTACATTATTGGCGGATACATCAACGGTGAGCCATCGTCTAGGGTATTCGTCATGGACTGTCGGTCTCACACCTGGCACGAAGCTCCAAGCATGCGGGTGGCTCGGAATTTCCCCCTCGTGAGTGCTGTTGATGGGAAAATATATGTAGTGGAAGGCTGCGACAATTGCAATCCCTCAGAATTTATGGAGTTTTTCGATCCCAAAACCCAGATGTGGGAGCATGTGCCAAGCCCAGGAGCAGAGATACGCGGGTCATATATGCTGGAAAGCCTCGCCAAGGAAGGAAATCTTTACTTAGGACCGGGAATGCATTTCGGTGGGATTTCAGATTCTTCTTGCATGATAGATAACGTAAGATATTGTTACACTGACGGATCCGGATCCGCATCGTCTAGAAGTCTTAAATGGTACTCTAAGGAAAGATCACGGTGGATAGCTCTCAAGAATTTGGAGAAACTGCCTAAATTACCAAAGGGTTATGGTCGTGTTAGGTTGGAGAATTGTGGTGGAAATATTTTGGTTTTTTGGGAGGAGAATGTCCGTGCTATTGGTTCTACCAAGAAGAAGATGATTTGGTGTGTTGAGGTTGCGATTGAAAGACGAAACAGAGATGAGGTTTATGGGAAGGTTGAGTGGTGTGATGTTGTGCTTACAGTCCCCAAGTCATGTTCTTTTGAGGAATTTGTTGTTGCCACTGTTTGA
>Al_F0137
ATGATGAAGATTCCCAATCTTCCAGACGATTTGGAATCGGAAATACTCTGCAGGGTTCCGGCGAAGTCTCTAACGAAACTGAAAACTACTTGTAAAAGATGGCACGCTTTGTTCAGAGATCCGAGATTCGTGAAGCAGAACTTGGGTAAATCAGCGAGGGAAGTGATGTTACTGATGAATCATAGGGTTCACTCAATTAGCGTCAATCGCCATGGAATTCACGACGGAGTTGATGCATCTATGGAGTTCTCAGGTAAACTCATCAGGCTAAGCGATTCGAAAGATGTCAAAAAACTCCGGGTTGCTGTGTTTGAAATCTATGATTTTGGATCTGATTCTTGGAGGGTTCTTGATGATGATATGATTTGGGGCATATTTTCTGCTGGCGTTTCTTTGAATGGAGATACTTTTTGGATTGGTGGAGACAAAGAAACTGGTTTTTTCTTGATGTATTTCGATTTCACAACAGAGAGATTTGGGCGTTTTCCTCTTCCGTATCAGAGTTTCGATTATGAAGATATCGCGGTTCTATCACTTGTTAGGGAAGAAAAACTCTCCTTGTTGAATCAGAATCTTCATAGAAATTCATCAGAGATGAAGATATGGGTGACCAATAAGTTTGATGAGGCCAAAGACTTGTCATGGAGCCAGTTCCTAGTAGTGGATTTTGATAAATTTACGTTACCATATGTGAACAGCGTGATAAGTTTCTTCTTGGACGAGGAGAGTAAAGTGGCAGTGTGTTGTTATACAGACATGGAAGATGAAGAAAGGACCAAAATCTACATTGTTGGAGTGGATCTTTATAAAGAAGTCTATAAAGAGGTTACAAAGGGATCAATTCTCAACTGGCCATGTTTCGTCAGTTATGCTCCAAATTTGGTTCACATTCAGAAAACCTCACCCAAAGGCAAAAAGAAAATGAGAGAAAAGGAGGTAACTCAAATGAATCACCTTAGCACGGACGGGAGGCAAACTTGGCAAGAAGCCTTAACGCAATCTGACGCGAAACTCAAATCCAACGCATATCCAAATTATGTGGTGGAGTAA
>Al_F0138
ATGTCGTCGCCGGTGAAGAAAAGGGAGAAGAAGACGACGACGTCGCCGATACTCTCACCGACGCCTCAGTCGACCCAGATTCCATCACTTCCCGTTGATTTGCTAATAAGTATCCTCGCCCGCGTCTCGAGATTGGACTACCCAATTCTCTCGCTCGTCTCCAAGAGCTTTCGATCTCTCCTTGCATCACCGGAGCTTTACGAGACTCGGTCACTCTTAGGACGTACCGAGAGCTGTCTCTATCTGTGCTTAGGGTTTACTTCTAACTCTAACCTTCGCTGGTTCACTCTCTGCCGAAAACCTAATCTAAACGTAACCAACAACATGAAGAAGAAGACGAATAAGCCAAGTGGGCATGTTATGGCGGCAATCCCAATGCCCAATTCTCCTCCTGTACACCGCTCTGGTCTGGTTACGGTTGGTTCTGATATTTACAACATTGGCTGGTCCATCATCAATGACCACTCCTCTAGCGTCTCGATTTTGGACTGTCGGTCTCACACGTTGCGTGAAGCTCCAAACATGCTGGTGGAGCGGTTTTTCCCTGCGGCCAATGTCATTGATGGAAAGATTTATGTTGCAGGAGGCAGCAAAGACTCTAATTCCTCCAATTGGATGGAAGTTTTCGATGTAAAAACCCAAACTTGGGAACTTGTGTTAAACCCTAATGCAGATGGATGCGAAAGTCGTATATGCAAGAGCGCAGTGATTGACGAAGCTATCTGCTTGTTTGGGTATAAGGGTGTGGGTGTTGCTTACAACCCAGGAATAAATAAATGGGAAAGGATAGGAGCAGTGAATTATTTGGATTTAGGATGGGAATGCAAATCAGACGGAATCAAATTGTATGACTCTAAGATAGGACGCTGGATGAAGTTGAAGGGTTTGGAAGGATTGCCTAAGTTTGCTAGTAATTCTTGGGTTAGATTAGCGGATTATGGTGGAAAGATGGCTGTTTTGTGGGGCAATTTACCTACTACTGGCGATAACAACAATGTGATTTGGTGTGCGGTAATCACACTTGAAAAGCCTGACAATGAAAAGATTTGGGGCAAGGTTGAGTGGTTTGATGCTGTGCTTACAGTCCCTGAGCCTTATGAATTCGTGTGTGCTCGTGCCGCTACTGTTTGA
>Al_F0139
ATGACTTCTGTTTCTCTGCCCAGTGACCTTGTTATGAACATCATGTCTCGAATTCCTGGCAAATCTCTAGCAAGATTCCGATTAGTCTCAAAGCAATTTAGATCTCTACTCTCTGGTCATTGTTTCCTCCGCCTCCACCACAACCGTTCACGTGATTCCCATTTTGCCACAGTCCTTTTCCACATGCCTTTACATTGTTCCCTTGGTCCGAGGGAGTTCCATCAACGAAGATATGATTTCTTTGTGTCCAACAACGCCAATTGCTTAGTCCACGACTTTACGGTTTGTGGCTTAATGAGAATCATCAGAATGTTAAGTTCTCACCACCAGCTGGTATGCTTTGTTTGCTTAGAGGGGATCCATCTTTGCAACCCCGTGAACAAGGAGTTAAAGAATTTACCTGACCCTCCTTCCTCTACAAGGTGTTTCAACGGATCTCAGAAGTGTCTCATCTCTTTTGGATTTGTTGAGGCCACGATGCAGTACAAAGTCGTCAAGTGGCCTCACGACTTGGATGAAAACTGTACGAGGTTGCCAAGTGGCCAAGTCAATCAAGTCAACTTTGAGGTCTTGGATATCGATATCGTAGAAGATGGCCGACTTAAAGTATCACCCTGGAGAAGTCTGCATAGACCATGTCCCTATCTTCTACAACTCTCTTCTCACGTTCAAGTCAATGGATTCATCTACTGGACCACTAGTGATTTTCAGATCGTATCTTTCTCTCTACAAGACGAGACTTTCTCAAGCGTAAACCCTACACCCCCTTGCTTCTGCCTTGACACCCAAGTATCCAAAAAATCTCGCTTTTTCAAGCTATTTGGAAGCCGCAGAAACTTGTGGATGACAGATACTGATGTTGCGTCTCAAATCATAGATATTTGGAAGATGGATGAAAGTAGAGACCGTGGCTGGACCAAGAATCATACGATCGACCTCAGTGGAACCAATTCAAACGAAAACGGTGGTAAAGTACTGCATATGTTAGATATTAGGTCAGACCAAGTTTTCAATCTATCATCGACGTGTCTATTATGCTATGACCTCGTGAAATACGGGAGTGTGTCCAGAGACTATCAGCCATGTCACTCCACTGATGGACTCTTATCTCTACACAACATTGATATGTCTAATTCTTTTCCAAGTTCCTCTCTTCCTTTTGAGTCTTTATTAGGTAAACGGCCCCGT
>Al_F0140
ATGGAAGATTCACAACCGTGTACATCACGTAACCTAGATCATGCCGGAAACTCCACAACAAGCATTCCTCTTAAACTCACCTTCGAGATACTATCGAGGCTTCCGGCGAAATCTATCATCAGATTCCGATCCGTATCGATGCTCTGGCGCTCTATCATCGACAGTAAAGATTTTGCCGACGCCTTTCTGACTTGGTCAAGGACTCGGCCTCGTCTCCTTTTCAGCTTTAACCACTTGGATTCCCGGAAGCTTTTCATCTTCTCAGCCCCTGAACACGAAAAATCGTCCACAGTTGTAGCAAGACACGACATGACGATCTCTAATCTCGGCTACAACAAGAGATATGACGCCTACCCCTACTACATCACATGTCCCCCCGTGAACGGTCTGATTTGTTGCACACGTGGCTCATCAATCGCTGTTTGTAATCCGACCACGAGACAGTTGTTGATACTGCCCAATGTCAGAGCCAACGGAAGAGTCACGCACGCACGGCTCGGGTACGATCCGGTGGAAGATGAATACAAAGTATTGTGTGTGATGATGATGTTAGATGGACACGAACGCGGTAGAAGAGGTATAAAACTAGAACAAGAACATGTCGTTTCAACGCTGAGTTCTTGTCGACCCGAATGTTGGAGAAGGGTCGAGACCCCCACCGGAGAGTCTTACACAGATGTAGAAGGTGGACTTTGCATCAATGGTACTATATACTACGGAGTTGGACATAACACGATAGCTAGATTCGATCTTAGATACGAGAAGATGATGTTTATTCAAGCACCGAAAGACGATGATATCACAAGTTGGAATTTTATAAATCACCGAGGGAAATTTGGAGGAATAGAGTATGATTACTTGTATGATGAGATGCGTTTGTGGGTTCAAGAGAAAGAGGAGTTGTGGAATAACATGACTTGCGATGTAATCCAAGAGAGTTGCAGATTTTGGGTT
>Al_F0141
ATGGAACAGAAATTCAAAACCGATGCTATGAATGAGGACAGAATCAGTGAGTTGCCTGATGCTTTGCTTCTGCAGATATTGTCTTCACTTCCGACAGAAAACGCCATAGCCACTAGTGTTTTGTCTAAACGTTGGAGATCTCTTTGGACCATGTTGCCAAAACTCAAGTTTGATTGCGATTTTAATCCTGTGCTTGATGATTATAACATAGATCCCCATATGTTTTCAGAGAATGTTTACAGGACCTTGACTTTACATAAAGCTCCGGTTCTAGAGAGTTTGCATTTGTCATTTGAAGGTAGAACTGATTGTTTGGATGTTGGAATATGGATCGCAACCGCATTTGCTCGCCGTGTGCGTAAATTGGTATTGGATAGTTTCTATCAAGAGGATCAGACTGTCACGCTTCCGAGTGTTTTGTTTAGCTATAATGATACACTTGAGATCTTGAAACTCAAGTGTGCTATTGATTTAGACTTTCCTTCTCGGGTTTGTTTGAAGTCTCTTAGAAAGCTGTACCTTTACCAAGTACACTTCAAAGACGAAGAATCTGTTTGCAACCTTTTATGTGGCTGCCCTAGTCTTCAAGATTTGGTCGTGCATAGATATAGCAATGCCGATGTGGCGACTTTCACTATTGCGGCGCCATCATTACAGAGATTGACCATAGAAGATCTTCGCCAAGAAGGAGGTTATGGAAATGGAGGCTATGTGATAAATGCCCCTGCTTTGAAATACTTGAACATCAACGGGTTTATTGATATTGAGTCTTGTCTGATTGACAAGGCACTAGAGCTAGTGGAGGCAAAAATCAGTAACGTTTCTGATATAGCTAATGAGAACATTCTGGAGTCTCTAACTTCAGCCAAACGTCTTATTTTACACTTATCACCCCTTGAGATTAAAGTTCCTACTGGTAAAATCTTCGATCAGCTAGTTTGTCTAGAGCTACTTACACACGAAAGAGAGTGGTGGAATCTGCTCTCGATCATGCTCGATAGTTCTCCTAAACTACAAACCCTCAAGCTCACAGATTTCTATCTGCGTGACAACAAAAAAAATCCGGACGAACGAAAATGGAATCCACCTAAATGTGCACCGGAATGTTTGTTGTTCCATCTTGAGACATTCGTGTGGATAGGATATGAATGGCAACGAGGAGATGAGAAAGAAGTGGCCACATACATCCTAGAAAACGCAAGACGGTTGAAGAAAGTAACTTTCTCCACAAAACGCATGGAGGGGGAAAAGCTCGAAAGGTTGGAAAAGAGACGTGAGATGCTCAACGAGTTGGCTAGTGTGCTCTGGGATTCATATTCATGTCACCTTGTGTTCGAATCTACT
>Al_F0142
ATGACGCTCATGTCTGATCTTCCTTGGGATTTGGTAAAGGAGATACTTTCTAGGACTTCTATAACTTCTCTCAGAGCGATTGGATCCACTTGCAAACGATGGAACACTCTATCCAAAGATGAGAGCTTCACAAAGAAGCACCTTGGTAAAGCAACCAAAGAGTTTCTGATGAACATGACTTGTGAAAATGATTATGAATCTGATCTGGTTTCACCTACGAGATTCAATCTCCAAAACATCAAAGATTTGCCATCATCTCTAAAGAAGATAGGTAATAATAATATGCTTTGCCCAGTCCAGATACTTAGTATCTATAGTTGTGACGGCTTATTGTTATTAGTCACTGCTGATAACTTGGGGCTGGACCAGCTGGTGGTATGGAACCCGTATTTGGGTCAAACCAGATGGATCGAAACCAAAATCCTTCAGTATGGACGGTATGCTATAGGACGGTATGCTATAGGATATGATAACAAGAAGAACCACAAAGTCTTGAAGGTGTTCTTTTGGTCTGATATAAAGCCCCAAATCTACGATCTTAACTCTAATTCGTGGAGGGTTCTTGGTATCACTTGTAAGTGTTACTCTTCGTTAGAAAAAGGCAGAGGCGCATCCCTGAAGGGAAATACTTACTTTGTTGCAGAGAATGAGAAAAAAATATTCTGTTTTGATTTTACAACGGAAAGATTTGGACCTTGTTTGCATCTGCCCTTTGATTTTGTTGGTACGGATGTGACTTTATCTTGTGTTAGAGAAGAGCAACTTGCGGTATTTGCTCATAGCTGCGTGACAGGTACATATAAGATGGAGATATGGATTACAACTAAGATTGATCCCAATGCAGTGTCGTGGAGCAAATTCTTTAAAGTTGAAGTTCAAATTGATGGTTATTATAATCTTTTTCTATACCAGTTTGAAGTTCAAAGTTTTTTCATTGACAAGGAGAAGAAAATAGCAGTGGTTAGTGGTATAGACGACTGTGACATTTTGGGCTACGACAAATCTATCGTGGTGGGAAAGGATGGGTACTTCGAAAAAACGAATCTCGGATATGTGTTCTCTTATGTCCCAAGTTCGGTGCAGATCCAGTAA
>Al_F0143
ATGACAACCTCCACTACGTTGCAGTCGTTGATCATGAAAGAAGATGAAGAGCGAAGAAAAGAGCAACGAAACTGGTTGGATCTTCCGCCGGAGTTGACGACTTCGATCCTGCTCCGACTTAGCGTGACTGATATACTGGATAACGCTCGGAAGGTGTGCAGACAGTGGCGACGCGTATGTAAAGACCCTTCGATGTGGCAGAAAATCAACTTGCGAGACTGCCTATTCTATCGGTTCGATTTCGAGGGCATGTGCCGTCACATTGTTGATCTCAGCCAGGGTGGATTGCTAGAGATTAACATTGAACATTTCGTGAGCGATTCTCTCCTGAGCTACATCGCCGATAGATCAAGTAATCTGAAAAGTCTTGGACTTTCAATCTATGAACCAATGACGAACAAAGGAGTTATGAACGGGATCGCAAAATTTCCATTGCTTGAAACCCTCGAGGTCTTTCACTCATCGCTTAAACTGGATTTGAAAGCTATAGGCCACGTTTGCCCACAGCTAAAGACATTGAAGCTAAACTCCTTATGCTGCCCAGGGCCGGCCCATGGCAATTATGCCATAAGCCAGTTAGGCGACATGCCCCCTCTCGTCGAATGTGATGATGATGCTCTAGCAATCGCTGAAAGCATGCCCAAACTACGCCACCTCCAGCTTATGGGGAACGGACTAACCAATACAGGCTTGAATGTCATTCTCGACCGCTGTCCTCACCTGGAACACCTTGATGTACGCAAGTGTTTCAACATGAACCTTGTCGGGAATCTTGAGAAGCGATGTTTGGAGAGGATCAAAGAGTTGAGACGCCCCGGTGACTCAACCGCCGATTACCCATATAATATCGGTGTGTCAGTTATGCTTCAGATCATGATTTCATGCCGATTCTATCCGAGTCACAGGGTTGCTTCTTGA
>Al_F0144
ATGACAACCTCCACTACGTTGCAGTCGTTGATCATGAAAGAAGATGAAGAGCGAAGAAAAGAGCAACGAAACTGGTTGGATCTTCCGCCGGAGTTGACGACTTCGATCCTGCTCCGACTTAGCGTGACTGATATACTGGATAACGCTCGGAAGGTGTGCAGACAGTGGCGACGCGTATGTAAAGACCCTTCGATGTGGCAGAAAATCAACTTGCGAGACTGCCTATTCTATCGGTTCGATTTCGAGGGCATGTGCCGTCACATTGTTGATCTCAGCCAGGGTGGATTGCTAGAGATTAACATTGAACATTTCGTGAGCGATTCTCTCCTGAGCTACATCGCCGATAGATCAAGTAATCTGAAAAGTCTTGGACTTTCAATCTATGAACCAATGACGAACAAAGGAGTTATGAACGGGATCGCAAAATTTCCATTGCTTGAAACCCTCGAGGTCTTTCACTCATCGCTTAAACTGGATTTGAAAGCTATAGGCCACGTTTGCCCACAGCTAAAGACATTGAAGCTAAACTCCTTATGCTGCCCAGGGCCGGCCCATGGCAATTATGCCATAAGCCAGTTAGGCGACATGCCCCCTCTCGTCGAATGTGATGATGATGCTCTAGCAATCGCTGAAAGCATGCCCAAACTACGCCACCTCCAGCTTATGGGGAACGGACTAACCAATACAGGCTTGAATGTCATTCTCGACCGCTGTCCTCACCTGGAACACCTTGATGTACGCAAGTGTTTCAACATGAACCTTGTCGGGAATCTTGAGAAGCGATGTTTGGAGAGGATCAAAGAGTTGAGACGCCCCGGTGACTCAACCGCCGATTACCCATATAATATCGGTGTGTCAGTTATGCTTCAGATCATGATTTCATGCCGATTCTATCCGAGTCACAGGGTTGCTTCT
>Al_F0145
ATGTCGTTCCCGGAGAAGAAGAGGAAGACGGCCACAAAGAAGCCGTTACTTAAGCCCTCGCTCACGTTGCAATCAACCCCAAATCCTCCACTTCCCCTTCCCGATGATTTGCTATTGAGCTGCTTCGCCCGCGTCTCAAGATTGTACTACCCAACTCTCTCCCTCGTCTCTAAAAGCTTACGATCTCTCATTACTTCACCAGAACTTTACAAGACTCGATCAGTCCTTAACCGTACTGAGAGTTGTCTCTATGTCTGCTTAAAGCTCCCATCTGATGATAACCCTCGCTGGTTCACTCTCTGTCGGAAGCCAAATCAGTCAAGAAAGAAAAAGAAGAAGACAAGTGGTAATATTTTGGTTCCAGTCCTATTTCCCCAATCTTCTCCTCCTACGCACGCGGCGAGTTTCGTCGCTGTTGGTTCTGATATCTACGAAATTGGTGGTCTCATCAACGACGTACCTTCCTCTAACGTCTCGGTCTTGGATTGTCATTCTCTTTCAAGAAACCAAGCTCCAAACATGTCGATGGCCATGGAAAATCCCGCAGCCTATGCTATTGATGGAAAGTTATGTGTTGTGGAAGGCTCCAACTATAAAGATTTTTTCGATCCGGAAACCCAAACTTGGAAGCCTGAGAACCGACCTCCTTTTTCTTTAGCCCCGCCAGAGGAATATTTACGTGAATATCGAGGACGAAATCTATGGATTCGTCGGCATGGGACATCGTTTTGTGGTTGCATGATAGATAACGTGTATTGGTGTTATAAAGACGGACAGTTCGAATGGTATGACGCTTTTAAAAGTGAATGTAGAATCTTGAAGGGTATGGAAGGACAACTGCCTAAGTTGACTAGATCTTGTGATGTTCAATTGGCGGATTATGGTGGAAAGATGGCGGTTTTATGGCACAAGCATGATCGTTCTAGCAATGATAAGGGAAGGGTTATATGGTGTGCAGAGATTGCGCTTGAAAGGCGTAGTAGTGAAGAAATTTGGGGGAAGGTCGAGTGGTTTGATCATGTGCTTAAAGTCCCCAAGTTGTTTAGGTTCGTGTGTGTTCTTGATCCTACTCTTTGA
>Al_F0146
ATGTCGTCTCCACCAACATCTCCGGCCACCACAAACGGCGAAGAGCCATTGGTTAAGAAGCAGAAAAAGAATCCGTCACAGATTCCTTTACTTCCTGATGATGTGTTAGTGAGCTGCTTAGCCCGCGTTTCGAGATTGCACTACGGGACGCTCTCCTTAGTTTCTAAGAGCTTTCGATCACTCATTGCTTCACCGGAGCTTTACAAGACTAGGTCACTCTTAGGTCGTACAGAGAGTTGTCTCTATGTCTGCTTACGTTTCCCTCCTGAACGTAACCAACGTTGGTTCACTCTCTCCCTAAAACCTAATAATCGAACCGTAGCCAATAATAACAAGTCAAGTTGCAACCTTTTGGTTCCAGTCCCAACTTCAAATTATCCTCATGCGCAAGATTTAGGTCTCGTAGCGGTTGGTTCTAATATTTACAACTTTGGCGGATCCGGTCCATCTAGCGTATCAATCCTAGACTGCCAGACTCACACTTGGCATGAGGCTCCAAGCATGCGGGTGAAGCAGTATTATCCACATGCCAATGTTGTTGATGGAAAGATATATGTAGCAGGAAGGTGCATAGACCTTGAATCATCAAATTGGATGGAAGTTTTTGATCCAAAAACTCAAACTTGGGAGCCTTTATTGTTGGCCCCTCTCGAAAGGAGGAGATGCACATATAGTATAAGCAAGAGCGTAGTGATTGAAGGAGGAATCTACATGATTGGGGGTGATATAGGTGTGGTTTACAAGCCACGAGAAGGTAAATGGGAAGAGATAAGATCGCTAGAGGAGTTAGGATGTCTAGGGGTTTCTTATTGCGTGATAGGTAACGTGCTATATTGTTATGGAAGTCGTAATGGAATCATATGGTATGACTTTAAGATAAGAAAATGGATGAATATCAAGGGTTTGGAAGATCTGCCTAAGTTAGTCAATTGTGATTGTGTTGTTAGATCGGTGGAATATGGTGGAAAGATAGCGATTTTGTGGAACAAGTATTTACGTTCCGGTTCCGGTTACAACAATAAGATGATTTGGTGTGCGGTAATTTCACTTGAAAGGCGCAACAGTAAAGAGATTTGGGGGAAGGTCGAGTGGGTTGATGAGGTGCTTACAGTCCCTGTGTCTTGTGAAACTGTGTTTGCTCTTTCTGCTACTGTT
>Al_F0147
ATGGAAAAACGGCAGAAACTAGTCTCCGAGAAGGATCCCCTAACCATCTCCCGAAATTCAATACCAATTGATCTCTTTATCTCAATACTCTCAAGATTGCCGGTGAAATCCATTGCGCGGTGTCGTTGCGTTTCGAAGCAATGGGCTTCCATTCTCCGCCGTCCAGATTTCACCGACTTGTTCCTGAAAGTATCATCGACTCGTCCCTGTCTCTTGTTCACCTTCAATCTCAACGGTAAGTGGCTCTTCTTCTCCGCACCTCAGCACCAGAACTCGTGTATTCTTTTAGCTGCCGATCGTCACATGAGTTTCTCAACCGAAAATGTTTTGTCATTAGGAACGGGAGAACTATCATGGAGAACGATAGAATGTTCGATATCCCATTGCTCTGCATCTGATGGGATTTGCATCAATGGGGTTGTGTACTATTTAGCTGCGTGCAATGGCACTAGACTTCATACACCTATTAAGCTAGTTTGCTTTGATGTTAGATTTGAGAAGTTCAAATTTCTTGATGTGAACAGTATGATTTGGATGTCAACTCTTGTAAACTTCAATGGTAAATTGGGCGCAATTCTCCCTGATGAGTTAACGGAAAGTATTGAGCTGCGGGTATTAGAGGATCCCGAAGAAGGAAAATGGTCGAGGCATATCTACATATTCCCGCCTATTTGGAAGAATTTAGTTGCACAAGAGTATTTTTTATGCGTTGTTGGGATGACTCACAGTGGTGAAATTGTGTTCTCTTCATATTTTCCATCTGATCCTTTCTACGTTTTGAGGTACAATGTGGAGAGGAACACAATCATAAAAGTTGAAATCCAAAGGCTTGGATCTCGTAAGGGTTCAGAAATTTTCACCTTTATAGACCATGTAGAGAATGTGAAGCACATCTAA
>Al_F0148
ATGACGAAGATGTCTGATCTCTCTATAGATGTGTTGGAGGAGATTCTTTCTAGGGTTCCGGTGACATCAACGAGAGCAGTGCGATCTACTTGCAGAAAGTGGAACACTTTATCCAAAAATCTGAGCTTTAGAAAGAAGCACCTTGCTCAAGCAGCTTCAGCACTGAGAAGAGAAGGGGAGCTTCAGGCGATTGTGTTGTTAAATTTTAGTCTTTATTTGATGAGCGTCAATCTCCATGGAACTCACAGCGACGACTTTGATCCATCTATAAGGTCTAGAGGTAATCTTATTAGCTTAAACGATTCGGATATACTCAAAATCACTCGAGTATATCACTGCGATGGTTTAGTGTTATGCGTCACAGAAAACTACACTAGGCTCGTGCTTTGGAATCCGTATACAGGGCAAACTCGGCGGATCTGCGCCGAACTCAGATCCGCTAAGAACAGTGGGTACTTGTATAATCATGCTCTCGGATACGACAAGAGCACCTATAAAGTCTTGAGAGTTCTTGATGTCACTCCAGACTTGGATGTGGAGTTTGATAATTTTGGCCTGTCTTTGAAAGGAAACACGTATTGGTATGCTACAGATAAGGAATCACGAGAGGACGTTCCTGGTTTCTTACTCTGTTTCGATTTTACGACAGAGAGATTTGGACCGTGTCTGCCTCTGCCTTTTGAGTCTTATTCTGAAGATGCCGTGACTCTATCCAGTGTTAGAGACGAGCAGCTTGCGGTGTTGTATCAGAACTGTGATACTTATGAGATGGAGATTTGGGTAACGACCAAGATTGAGCCTAATGCAATGTCCTGGAGCAAGTTCTTAGCGGTGGATATGAATCCATTAACTGGGTTATGGTTCTATGGTGGTGGGAGTTTCCTCATTGACGAGGAGAAGAGAGCCGTGGTTGTTTTTGATGAAGATAAAAATGTATCAGAAACCAATCGTAACACAGCTCACTTCATTGGTGTGAATGGTTACTTCAGAGAAGTGGATCTCGGAAAAATTACAACAGGCAAAGAGATGGTTTTCCCGCATGCCTTCTCTTATGTTCCAAGTTCTGTGCTTTTTGAGTCTGGATCTTATGAGAAACGTTAA
>Al_F0149
ATGATTTCTGAGAAACCATTGGGAGAGGAGTCTATCCGGCAGGATCTGGAGGTTTTAACCGTGTCGAAGCGGCTTGTGAAAAGTGTTAGCCAGAAGCTGAAGAGAAAGATTCATAAATCCGAGGTGGTTGAAGATGAAGTGGATGCAAGGGGAGCGGTTAATTGTCTAAGCATCAGTGTTGGTTGCAGAGTTGCAGATACGGGTGAGGATTTTGAGGATCGTAGTGATAAGAGGTGGTCTAGTGCTAGTGAGGAGGGTAAGGGATTGATGACCATTTGCGGAACCGAAGAAACTAGGTTAGATTGCTTTTCTTATGGGGTTAAAGAGAGGTTTTGGAAGAAGAATAATAGAAAATATTTAGCGGACTCGGCCCAGGATTACCGCAAGCACATATTCCTTCCCGATGATATTCTGGAAATGTGTTTGATGAGGCTTCCTTTTACCAGCCTATTGAATGCACAGCTTGTTTGCAAGAAATGGCGATCCATGGCCACCGCCCAGCGGTTTCTCCAGATGAGACGAGAAGGCTCCTTTCAAACCCCATGGTTCTTTCTGTTTGCTGCTCTTAAAGATGGCTGCTCCTCCGGTGATATTCATGGGTATGATGTTTCTCAGGACAAATGGCATAGGGTTGAATCTGATCTACTTAAAGGCCGGTTTATGTACTCTGTGACGAGCATCCATGAGGAGATTTATGTAATTGGAGGTCGTTCCATGGACAGGAACTCTTTTAAGTCCCACAGAGGGATATTGGTATTCAGCCCTTTAACCAAATCATGGCGTAAAATCGCGTCTATGAGACATGCTAGATCACTTCCCATTGTTGGTGCCACTGAAGTTACTTCAGAATTCTCGACCATACAGACCCAACATAATCGCCAAGATAGACGATTTTACCTGTCACGAATGAGCGGAGAATCAGACGTTTATGAAGACCCTCACAGGCTATCGGTAAGACGACAGCACAGAAACTCGGCTGATCAAAATGGAACTAAATCCCACAGGTTAACAAGACAAAAGCTTGATCGGCTTAACCGAAACAGCTCCAAGAGATTTGTGCTCATTGCCATTGGAGGCACTGGATTGTTCGATGAGCCACTGGATTCTGGTGAAATATACGACTCAGCAACAAACACATGGTCAGAAATTCAGAGACTCCCTATGGATTTCGGGGTTGTAAGTTGTGGGATCATATGCAATGGAATCTTTTACGCTTATTCTGAGAATGATAAGCTATCAGGGTATGACATTGAGAGAGGCTTCTGGATTGCGATCCAAACATCCCCAATCCCTCCCCGGGTTCATGAGTTCTACCCTAAACTCGTCTCGTGCAACCATCGGTTGTTCATGCTCTCAGTCTCATGGTGCGATGAAGGAGATGGACAGATTGGAAGGAGAAACAAAGCGGTGAGAAAGCTGTGGGAGTTGGATCTTGTGTACCTCACATGGAACGAGGTTTCAGTACACCCGGACGCACCAATGGATTGGAACGCCACATATGTCTCAGACCAGAACATAGTAATGGGAGTTGAGATGTTCAAGATCTTTGGGCAGGTATTAAGTTTCTTCACTGTCTGCGATATACTAACGGAAGAATCTTCTTGGAGACACGTTTCGAGAAACCAAAGGAGTCAAAAACTTAATCTATCTTGTATGAACAAGACCATTGCATTGCTTCATCTC
>Al_F0150
ATGTTTAAAAGACATGGCTCTAGTTTGGAATTGCTACCACACGATGTTGTAGAGCTCATACTCGAGAGACTTCCTGTGAATTCTCTGCTGAGGTTCAAGTCTTTATCCAAAGACTGGAAATCCACAATCGAGTCCAAGCGTTTCGAGGAACGACAGTTGATCCGTCGTAAGCAATCACGAGGTCCAGATGTCCTCTACGTGTCCCTTCACGATGATGAAGCTCCGAAGAGAATTGTTTTTGGGTCGTCAATAGTTTCTACGATCAAGTTCCCTACTATTTGCTCCATTGTTTGCTATGGTAGTTGTGACGGTCTCGTATGTCTCTATTGTGTCTCCACACCGGGTTTTGTGGTCAACCCCGTCACTAGATGGCATCAAAGTTTTCCTCTTTCCAGCTTTCAACAGCTCCGCATGGCCAGGCTTAATAAAGGAGATTTTCACGCTCCAAATTATAAGCTTGGATTCGGTAAAGACAAAGTTAAGGGCACATACAAGCTGGTCTGGTTATATAATTCATCTGAATATGGCCTAGACAACGTTACTACTTGTGAAGTTTTCGACTTTAGCACCAACGCTTGGAGGTACCTTGTCCCTGCTTTTCTCTTCGGGTTCTTTCTTACCATAAACCCGTGTACT
>Al_F0151
ATGACGATGATTTCCGATCTTCCATACGATTTGTTATCGGAAATACTCTCTAGGCTTCCGATCAAGTCTCTACCGAAACTGAAAACCACTTGCAAGCGATGGTACGCAAGTGAGATGGTGTTTCTGATGAATCATGAGGTTTATTCGATTAGCGTAGAAATCCATGGAATTCCAAAAGGCCGTTGGGCATCCATGGGGTTTACAGGTACACTCACCATACCCGAAGATTCAGATTTGGAAATATTTCGAATCCATCACTTGGACGGTTTATTATTATGCGCCACAATGGACTGTAGACTCGTAGTTTGGAATCCCTGTACTGGTCAAATCACATGGATCAAACCTAGAATTTGTTACAATAGTGATGATATATATGCTCTAGGATGTGGTAACAACAAATCATCTTCTTTAGATAGCTACAAAATCTTGAGGTGTTGCGATGACAATCACGAAATGCCTGAGTCTGAAATCTATGATTTTAGTTCTAGTTCATGGAGGGGTCTTGATGGCGTCACTGCAAATTGCTTCATAGAATGTAATGGTGTGACTTTGAAGGAAAGTGCTTACTGGTATGCTTCAGATGAAAAAGAAACCCCCACGGGTAAATTCATACTCAGGTTTGATTTCGCAACGGAGACATTTGCACGTCTATGTCTGCCCCTTACCTTTCAGAGGGATCATGATAATAAGAGTGTGCTTGTGGCTGTTGTTGGAGAAGAGAAACTTGCTTTGTTACAGCAGTTCGACCATAGGGTTCATAGTTTGAAATATTCTAAGATGAAGATATGGGTGACCGATACTAAGATCGGTGAGGCCAAAGACTTGTCGTGGAGCAACTTTTTAGTTGTGGATCTTGCTGACGATAATCTACCGAGTGTAACAAGTTTCCTGTTGGACGAGGAGAAAAGAGTGGCTGTGTGTTCTGATGCAGTGTGTTCTGATCCAGACACGGAAGATGAAGATAGGAGCAGAATCTACATTGTTGGAGAAGATGTAGATAAATTCGTCTATGAAGACGTTTCAACAGAAACATGGCCCAATCAGCCATTTCTCGTCAATTATATTCCAAATCTGGTTCACATTGAGAAAGATGCACCCATAGTCGAAGTGCAAAAGAAAAGGAAACGGCAAGAGTTATCTTTAACTGGACCCGTGTGTGTGTGTGATGTTATACAGGCACGGCGAACCTGGCAGTTGACAAAAGTTGTAAGAAGAGTT
>Al_F0152
ATGACTATGATGTACGATTTCTCGCAGGATTTGCTAGAGGAGATTCTCTCTAGGGTTCCAGTAACATCTCTGAGAGCAGTGAGATCAACTTGCAAACGATGGAACGATATAATCAAAGATCCGAGCTTTTCAAAGAAGTATGGTGGTAAAGGAGCCAACGAGTTTCTGGTAATCATGCTGAATGATTTTAGGGCTTGTTTAATGAGCGTCAATCTTCATGGCATCCTAGACAATAAAGACCTGTGTATCATTGTGATGGCTTATATATTGTTATGCATCACCAATGAGGACAATACTAGGCTCGTGGTATGGAACCCGTATTTGGAACAAACCAGGTGGATCCAACCCATCAACAAATTTTGCAAATTTGATCGTTATTGTATGGGCTACGATAACAATAACAACAACCACAAAATTTTGAGGTTCTTCATAAGGTTTGGCTACATTGAGTATGAAATCTACAATTTTATGTCTAATTCATGGAGTGTCCCTCATACAACTACCAATTGGGATATCTCGCCATATTGCAGTCGGGGTGTCTCCTTGAAAGGAAACACTTACTTTATTGCTCAGAAAAAAATGGAAGTGGAACAAGTAGAGACTGAGAGATTTGGACCGCTTCTTCCTCTTCCATTCCACTATTCTATTGGAAATTTGGTAATTCTATCTACTGTTCGAGAAGAGCAGCTTGCAGTGTTATTTAAAAGGTGTGGTGCATATGAGACGAAGATTTGGATTACAACAAAGATTGAGCCCAATACAGTGTCGTGGAGCAACTTTGTACACGGAGAAAATAGCACCAACAACACGGCTTACATGATTGGAGAGGATGGATACTGCAAAGAAGTGGATCTCGGAGAATCTAAGTTTTGTCCATCTATGTGGTCTTATGTTCCAAGTTGTGTGCAGATCCAG
>Al_F0153
ATGACGACAATGGGGGATCTTCCAGGCGATTTGGTAGAGGAGATACTCTCAAGGGTTCCGCTGACATCTCTGAGGGCTATACGATCCACTTGCAAAAAGTGGAACTCTTTATCGAAAAATCAGATTTGTGGTAAAAAAGCAACAGCAGCAAGGAAGCAGTTTATGGGGTTTATGATGAAGGATTCAAGGCTTTGTTCAATTGAATTCGATCTCCAAGGAATCCGAAACGACGACGGCAACTTCGTTGATCCATCTATAAAGCAAGTAAATAAACTCGATCAATTCGAGGTCTCTCAAGTTTTTCACTGTGACGGGTTAGTCCTATGCATCATTAAGGACAAGACAGGGCTCTTGGTATGGAACCCTTATTTGGGGCAAACTAGGTCGATCCAACCGAGAAACAATTTCCAGATGGAAGACAGGTATGCTCTTGGATATGATAACAACCGTAACTACAAAATTTTGAGGATTTTCGATTTGTATCCAAGCAGAAACCGCGTTTTTGGGTACGAAGTCTACGATTTTAGCTCTAATTCATGGAAGCTTCTTGATGTCAATCCCGGGTGGGATATACAGTCTCATCATCGTGGCGTGTCTTTGAAAGGGAATACTTATTTTCCTGCGCAAAAGAAAAAAACAGAGGGAGGAATAAAGACAACTAATATTGAAGATGTTCTACTTTGTTTTGATTTTACAAGCGAGAGATTTGGACCGCCTCTGCCACTGCCGTTTCACTCTTACAATGCAGAAATTTTTGTCTCTCTATCTTGTGTTAGGGAAGAGCAGCTCGCTATGTTATATCAACGCTGGGAGGCATGTGAGACAATCGAGATTTGTGTTACAAATAAGATTGATCCCAATACGGTTTCATGGAGCAAGTTTTTGATTACGTTCACTGGCTTTCCGGTTGACACTTTTTCTGGGAGCTTTTTCATTGATGAGGAGAAGAAAGTTGCTGTGGTTTTTGATCTAGATAGATATAAACCGACCGAGACCTGTCGCTACCAAATAGCTCATATTATTGGACAAGATGAATACTTCAAATCTGTGAATATCGGAGTTGCGCCAAATCTCGCGATATCGTACAAAGTTGGATTTACTCCGACGGCATACTGTGTTCCACTTGTGTGCTCTTCATCCTATGTTCCAAGCTTAGTTCAACTACAAATCAACAAACCAGGCAAAAGGAAAGAAAGTAGT
>Al_F0154
ATGGCTAGAAACGTATCGTCGTGGTCATCCCTTTCTTGTTTGCCCGACGAGATGGTTCTGAACTGCTTAGTCCGCGTCCCGAGACGGTACTACGAAAACGTCGCTTGCGTCTCGAGAAGGCTCAGGTCCCTTGTGCGCACGCCTGAGCTCTACCGGATGCGATCCCTCCTCCACAAGGATTCCGTCTACGTCTGCTTCTGCGATAGGGAGAATTATTCTACTGATGCCACCTATCTTTGGTTCACTCTCCGTCCAACGAGGACAACGGGGTATCAATTGGTCCCGATCTCGTTCCCTAGTCATTGTTTCATGTTCCGATCTTCCACGGTCGCGGTGGATTCAGAGATATACTTTGTGGGCGGACGTCCAAACCCGACCGAGCTGTGGATCCTTGATACCCGGTCTGGCAAGTTACGTCAGGGCCCGATCAAGCCGGAGTCCCGACGAATTGCGTCCAGCAACGCCGTGGGAGTATTCGGCGGAAAGATATATGTAATCCAAGACTTGATACAAGATGAGACCGAAGAGCAGGTTTACGACCTAGAAACGCAAACTTGGAAAGTTGTAGGAGTCCCTGTCCCTGACGAGAAAGTGGATACTAAACCGATGATGGCGTCAAGTGTATCACTGGAGGGGAAGGTTTATGCTATGGATAATGATAGTATCATTGTCTACAATCTGAGACAAGGTACAAGAAAGGAGAAACTGGATATGCCAATTGATGGGAATTGGGTTTGGTGCATATGTGTGGCAAACAATGTGCTCTTTGCTTTTTTTACCAAATGTGGGCTAATGTGGCTTGACACAAAGCTTAACGTATGGAGAGTGGTTACTGGTGATGTGCAGACACTGCAGCGAAAGTTGTATGGCTCTGCAATGGCGGAATATTATGGGAAGCTAGCTATTTTCTGGAGAGAAAGAGACATTAGTACTACTATTACTACAAAGAAGAGGAAGAAGATGAATAATAATAACAAGGAGGAGAAGATCTGGTGTGCATTGATCGCGTTGGATAGGGTTGGAGAAGGAATTAGCGGGACGGTTGAATGGTCTGGTGTCGTTGCCACCATCCCATATGTTTGTCAGTTCTTGCATTGTTTAGTTGCTTCGGAC
>Al_F0155
ATGGACGCCAAAGTAGAACCGCCGCAGAAAAAGAAAATTACGATATCTCCGTCACCTCCATCGTTTTCATCACTTCCAGATGAACTAGTTCTACATTGCTTAGCTCGGATCTCGAAATCTTACTACCGTTCCCTCTCTTTAGTCTCTAAGAGCTTCTACTCTCTCCTCACTTCTCCGGACATTTACGCGTTTCGATCCCAAATCGGAACCACAGAGCCTTGCCTCTACATATGCCTTAAATCACCCACTTGTCGTCATAGCTGGATCACTCTTGATGAAACCCTAATCACCAACGGCGGCGAGATTAAGGATGAGTTAAGTTTAGAAATGGTAAAACTACCTTCCTCCCATTCTCCTACTCGATTAAACTCGACCACTGTAGCTGCCGGGTCGGAAATCTACCAAATTGGCGGAATAAACAAGACCAAACGATCCAGAGCCGTTATTAGTGTGCTTGATTGTTGTAGTCACAAGTGGCGTCGTGCTCCTAACATGAGGTTACCAAGGGTAGACGCCAAGTCTTGGTTCTTAGATGGGAAGATATATGTAATGGGAGGATGCAGAAAAAGAGAGGAATCCATGAATTGGGGTGAGGTTTTAGACCTAAAAACTCAGACTTGGAAGCCATTGCCTTGCCCTAGTGACAATGGCGTCGATTTCAATCACAAGGAAAACGTTGCAGTTTTGAGAGGAAGGCTATACGTTACCACCAAGGATAAGAACTATGTATATGATCCAAAAGAAGGAAGATGGAAGGAAACATTAGAGCTGGCTTCGGGTATTTGTTTTGGTTTGAGTCTAGAATCTATAACTGGACCTTGGTGCCTTGTAGAAAACGTAATGATTAATGATAATGGCGGTAGATACTGGTGGTGGTATGAGTCAAGTAGTGGAATGATTCCGGGTTTGAGTGATCTGTATATGAAGCGTGCTAGTAATTACCGCACGATTCAATTAGTTAACTATGGTGGGAAACTGTTAATTATATGGCAAGCGACGATCAACAAGAGAACGACTTGGTATGCGTTGAATAGGTTGGAGAAGCGTTTGAGTTCTTTTGAA
>Al_F0156
ATGTTGAAAAGACGTCATGGCTCGAGTGTTGTTGTGGGACTGAAACGACATCGGTCGAGTGTTGTGGGACTGTTGCTACCTCACGATGCTGTAGAGCTGATCCTCGAGAGACTGCCAGTGGAGTCTCTATTGAAATTCAAGTCTGTTTCCAAGAATTGGAAATCCACAATCGAGTCCCGGTGTTTCAAGGAACGACAGTTGATCCGTCGCAAGCAATCACGAGGCCCTGATGTTCTTTTAGTGCCCCTCACTTGGTCTTGTGATGGCATATATGCTGAAAGTATTGCTTTGGGGTCATCCATTGTTTCTACCGTGAGGCTACCTACTTCTTCGGGCAGCAGGATCTGCCATGGTAGCTGTGACGGTCTACTATGTCTCTACTGTGTTTACACTCCTAGTGTCGTCGTCAATCCCGCCACTGGATGGCATCAAACTTTTCCTCTTTCCAACTTGCAACTGCTCTGCCTCGACATGTACGATAAACCCGAAGACCATGACTTCTTCCCTATGCCTAATCTTGGATTCGGCAGAGACAAATTCACTGGCACTTATAAGCCTGTTTGGTTGTATAACTCATCCGACTTTGGCCTCCCCAACGCTACCACTTGTGAAGTTTTCGATTTTAGCACCAACACTTGGCGGTACGTTCACCCTTCTCCTCCTCATCGGATTGATGATTTTATTAATCCCGTGTATTTAGATGGGTCACTTCATTGGCTCGCCGAGGGTGAAGAAGAAACCAAGGTATTGTCTTTCGATCTTCACTCCGAAACCTTTCATGTCCTCTGTAAAGCTCCCTTTGCCCGTGATCATTTCCCTTTCAGCCACAACATGTTCATCCTCGATAATCGCTTGTGCGTCTCTGAGCAAGACTCGTCCACCCAAGTGATATGGTCGTTCCATTCATCTGGCGGCAACAAGAACAAGACATGGAATAAATTATGTTCTATAGATGTCACAAGAACTCGTTCTTGGTTCATCGATATCAACTTCCCTCTCGCACCAATTGCAATTTTGGACAAGAATAAGTTATTGCTTCAAGGTCGCCATTGCGTGGGAGACCTGAGAATAACTGTCCAACCTGCAAATGCTTCAGAGGGTTTGTGCCAAAGTCAGATGATGAGTTGGAATAGCGGAAACTGGACTCGTAGGTGTAATTTCCAAGCTCTGGTGATGCAGAACAATGTTATCAAGGATATCTCAGCAACTGTTCTTGCTCGGATTAATGGATTTGGATGCTTAGTGTGGAACCAGGAGCTATTGGACATGGTTCACTTTACTGAAGAAGGAGAGCTTCTTTCCATCTGTCTTGCACGTTCTGAGTTAGCGAAGCTGGAGATTGATTGGCCCAAAATATTCGGATATTTGGTTGGCTCCGATGTTTCAAGGAACTCAAAATCAAGACAACGCTGGCAGGGTATTAGGAACTTTAGGTTACATGGCTCCAGGTATTCAATGTCTTGTGCTCTGAACATGTTGAGCAAGCATGAACGTGCATCATACTGCAACAACTGTCGGGAAAACCAATTGAAAAAGGTTGAGCTCTGGGAAAAAGCTCAGGATTTCCTTCTGCACAAGATAGCTATTTTAAGAGTACCAGTTTCACATAAACAAGATTCCGATGTTTATGAACGCAAGACCCCGAAAGGTAGCAGCTGTAACCGAAGGGATTTAGAACTTGTCGATATATCTGCCTGTAATGTGCCAAACTACTCGGAACAGGAGATGTCTTTGAGATACAGCAGCACAAGCACAGAGAGAGAAGAGCTTTTTTTGGTTGCAGTTTTGTAT
>Al_F0157
ATGAAAACACAGCAGCAGAGAGATGAAGACAACGACGACGGTTCGATCACAACCGTTGGAAACAGTAACACAGAATCGATTCCTCTAGATCTGACGATCGAGATACTCAAAAGATTGCCAGCGGAATCTATTTTCAGGTTTCGGTGCGTATCGAAGCAGTGGTGTTCCATTACATGTAGCAGACATTTCATTGACTCTTTTTATGTCTTTGTCTCTGTCTCGACCACGTTTACTCGTCTCTTGGAAAAAAAATCAAGCACCAGCTTTGTGATAGTGAGTTTTGATGTTGAGTTTGAACGGTTACTTCTCATTGAAGCACCAAAAGAAGAAGTGAAGTTAGATTATCGTCTAAAACTAATAAACTACAAAGGGAAGTTAGCGTTATTTACTGTCAACAATGATTATAGTTATATTTTGTGTGTTCTTGATGATATCAAGAAGCAAATTTGGTTGACCAAGAGTACTGGTGTTCTTTGTCCTTCTTTTTGTGATTTATCGTCCTGGAATTTCTTAGTAAAGACATGCGACACTGATGCTGAAGAAATCTGTTTTGTGTCGCCATCAAATGCTTCCGAGCTTTTCTTTTACGATTCGAAGAAGAACAATGTCAGAAGAAGAGTTACAGTGGAAGGAATCACAGAAGAGTTTCGTCGTCGCTGTTTCTTTAGATCATGTGACCATGTAGACAATATTGTTTCTTTC
>Al_F0158
ATGATTTCAGGAGAAGTTGAACCACCGGAGGGAAAAAGGATTGATTCTCAGTCACCGTCGATTTCATCACTCCCAGACGAAATCTTAGAGAATTGTCTCGCACGTATCTCTAAATGGAATTACCCTAATCTCTCTCTCGTGTCTAAAAGGTTCCTCTCACTCCTCTCTTCTCCCCATATCTACACTACACGATCTCAAATTGGAACCATAGAACCATGCTTTTATTTCTGCTTAGAGTTGCCTAAGCACCAATCTCCCCAATGGTTCACTCTCTGGATGAAACCTGACGAAACCCTAACTGACAACGGCGAGATTTTAAATGACTATACGTTGCTTCCGCTACACTCTTCTTCAAATTCTCCACCTGTACCATATGCTTCCACCGTAGCGGTTGGTTCGGAGATCTACGTAATCGGTGCACCCTTTGAATCAACATCGTCTTCAGCTGTTCGTATCCTTGATTGTCGGAGTCACACGTGGCGTGATGGCCCCAGCATGAAGGTGGCTCGGGAGGAGGCGACTGCGGTTTATCTCGATGGGAAAATATATGTAATGGGAGGTTACGACGAAGACGACGAGTCCATGGCTTGGATGGAAGTATTGGACATAAAGACTCAGACTTGGAGTTTCTTGGCGAGCAATGGAGCCGACGAGTTAAGTTGCGACGATCGGTGTCTTTCAATGAGTGTCCTCCAAGGAAAGATTTATGCATTGGATCATCAAAAGATACATGGGAAGTTGTATGCTTATGATCCCAAAAAAGATACATGGGAAGTTGTAGAAACGCTCTCAAGAAGCACATTGATATATGCTTGGTGTGTGATAGAGAATGTAATGTATTGTTATACAGCCTCAAATTCTTGCATGTGGTATGACTCGAAGAGTAGAAAGTGGAGAGTGGTCAAGGGTTCGAATTTGAAAGTATTGCTTGAGCGCCGCACATGTTGCTTATCACGGGGGTGTGTGGTTGATTTATTTAACTGTGGTGGGAAACTTTTAGTTGTGTGGATGGCCAGAGTTCACGGAGACGAGACAAAACAGAAAAGGATAATCAAGTGCACAAAGATGGCGTTGGAGAAGCGCCATGGAGGTGAGGTTTGGGTTAAGATGGAATGGGATAATACTCTTCTTACGGTTCCCAAGTCGGTTGATGACATCTTGAGTTGTGTAGTGGTTTCGATT
>Al_F0159
ATGGCTATGTCTAATCTTCCTAGGGATTTGGTAGAAGAGGTGCTCTCTAGGCTTTCGGTGACATCTACGAGAGCAGTGCGATCTACTTGCAAAAAATGGAACATTATATCCAAAGACGAGAGCTTTACAACGAAGCACGTTGCTCAAGCAAACGCAGCAGCAAGGGAAAGTGAGTTTCAGGTGGTAATGATGATGGAATATAAGCTTTATTTAATGAGCGTCAATCTCCATGGCATTGAAAACAATGTTGATCCATCTATAGAGGTTAAGGGTAAACTTATTAGCCTAAACATAGCTGATCAAATCGTTTATGAGATTGAAATTTACAACTTTAACTCTGATTCATGGAAGGCGCTTTACGGGGATAGGCGCTTTTTTGTACATGGCGTGTCTCTCAAGGGAAATACTTACTGGTTTGCTAGAGAGTATGTGAGGTATGAAGGTGTACAAGAAGTAATGAATTACAGATTTGGACCGCGACTTCCTCTGCCTTTTGACATTTTTATAATCGATAATGTGAGTCTCTCGAGTGTTAGAGAAGAGCAGCTTGTGGTGTTACATCACCAATGGATGAAATTGAGGATGGAGATATGGGTTAGTAATAAGATTGAGCCTAATGCAGTGTCGTGGAGAAAGTTGTTAGAGGTTAATATGAGACCATTACCTCGATATCGTTTTCGTCTTGACCATGGGAGTTTCTTCATTGACGAGAAGAATAAGGTCGTTGTGGTTCTGGATAAAGACGAAGAGACGGAAACCCGCAACTTAGTTTATTTCATTGGAGAGGATGGATATTTCAAAGAAGTGGAACTGGGAGAATCTAGAGGCAAAAATGGTTCTCCATTTGTGAGCTCTTATGTTCCAAGTTCAGTGCAAGTTAGCAACTCGCAGAGGAGGCAATTAACCATATTTGATTAA
>Al_F0160
ATGACGACAATTTCCGATCTATCAGAAGATTTGGTAGGTGAGATTCTTTCTTGGGTTCCATTTACATCTCTTACCGCAGTGCGATCTACTTGTAAAAAGTGGAATGCTTTATCGAAAAATCACATCTTTGGTAGAAAAACAGCATCAAGGAATCAGTTTCTGGAGTTCATGGTTGCAGATTCTAGGGTTTGTTCTTTGAGATTAGATCTCCAAGGAATCCGTAACGACGACGTAGAAGACTACGTTGATTCATCTATGAAGCAGATAACTATACCTAATAATGATGATCAAGTCGAGATATCTCAAGTCTATCACTGCGATGGCTTATTGTTATGCATCGCCAAAGACAACTCGAGGCTCTTTGTGTGGAATCCGTATTTGGGGCAAACCAAATGGATCCAACCAAGAAACAAGTTCCACAAATATGACAGGTTTGCTCTCGGATACGACAACAACCGTAACCACAAAATCTTGAGGTTTCTTTATGATGAAGAGAACAACGAAAGCTGTCGAAGAACTCACATTGATGTATACGATTTTAGCTCTGATTCATGGAGGGTTCTTGATGTCAATCCTGACTGCGATATTATACCGTTTTATCTCAGTGGCGTGTCTTTGAAGGGAAATACTTACTTCTTCGGTCAAGAAGTAACACAAGCGAGTAAGGTAACAAACATTGAAACTTGTTTACTCTGTTTTGATTTTACAACAGAGAGATTTGGACCGCGTTTGCCTCTGCTGTTTCACCCTCCCTGTCCTAGTTTTGAAACTGTGACTCTATCTTGGGTTAGAGATGAGAAGCTCGCTGTGTTATACAACCACTACGTCACATCTGAGATTTTAGAGCTTAGGATTTCGACTAAGATTGAACCCAATGCGGTATTGTGGAGCTCTTTTTTGACAGTGGATATGTCAGTAGTCAATGGTTTACCGGATGATTTTTCGATGTACTTTGAAGCTAAGAGCTTCTTCATTGACGAGGAGAAGAAAGTCGTTGTGCTTTTTGATAGTAAAGTGATCGAGACCTGTCGCTACCAAATGGCTTACATCGTTGGAGATGATGGATACTTCAAATCTGTCAACATCGGAGTAAATGATCAAGTCGAGATATCTCAAGTCTATCACTGCGATGGCTTATTGTTATGCATCGCCAAAAATAACTCGAGTCTTATGGTATGGAATCCGTATCTGGGGCAAACGAAATGGATTCGACCCAGAAACACATTCCACAGAGCTGACAGCTTTGCTCTTGGATACGACAACAACCGTAACCACAAAATCTTGAGGTTTCTTTATGATGCCGAGAGAAACAGAACCGGTCAAGGATGGGTCATTGATGTATACGATTTTAGTTCTGATTCATGGAGGGTTCTTGATGTTAATGCCGATTGGGATGAACTGTTTTATCAGAGTGGCGTGTCTTTGAAGGGAAATTCATATTTTTTCGCTCGAGAGGTAACAACAGAGGCAGAAGTGGGGAAAGAAGACTTGTTGGTAACAGAGATTGAAGATTATTTACTCTGTTTTGATGTTACAACAGAGAGATTTGGACCGCGTTTGTCTCTGCCGTTTAACCATCCCTCTCCTATTTTTGAATATTTGACTCTATCTTGGGCTAGAGATGATAAGCTCGCTGTGTTATATAGCCACTACGACACATCTGAGATTTACGAGATTTGGATTTCGACTAAGATTGAGCCCAACGCCGTATCGTGGAGCACTTTTTTGACAGTGGATAAGTCACTAATCAATGGTTTTTCAACTTTCTATGACCCTATGAGCTTCTTCATTGATGAGGAGAAGAAAGTAGCTGTGTTTTTTGATATTAAAGGGACCGAGACCGGTTGTTACCAAATCGCTTGCATCATTGGAGATAATGGATACTTCAAATCTGTCAACATTGGAGTAATCTCGAACTCCCAGTGGAAACAAGGCAAACTTGTGTGCTCTTCATATGTTCCAAGTTTAGTGCAACTGCAAGAT
>Al_F0161
ATGGGGTTGCTTTTTGGTCTTGCCGCCGTTAAAGGGCTGAGGAAGAAGAATAATAAGAAGAAGAAGGTAGTAGAAGGGAGAAGAAGAAGCATCGTAAAGGCTAATTCTAGATCCACCCCAACCTTTGAGGAGATCCCTGAGGAAGTATGGATGGAGATCCTGGCGCGATTGCCGGTGAATTCGCTGATGAGATTCAAGTGCGTGTCAAAGCTCTGGTGGTCCTTCATCACCTCTCGGTATTTCACTAATCTTTTCTCCAAATTGTCATCTCTGACGCGAGAACGGCGTGTGTTCATGTCTGTGGTGGACAAGGAATACCACGGTGACTATATGTTGTTCTCAGCATCGCCTAGTAACTGGGACGCAGCGTCTTTCCCTCTACTCAACCAAGATCTGACTTTGCCGGGAATGGGAGGCCACTTCGTGAACGCGGTTCGGGGCTTGATGTGTTTTAGGCTTGGGAGAGAGGTACGGATCTATAACCTCACCACCAGGCAGCTCGTGAGCTTGCCCATTGTGAAATCCAACATGTTGGAAGGTGATTCTCATATGTGGAACTATTTTGGGCACGATCCTGTTAGTGATGAATACAAAGTGCTTAGCAAAGTTTGGTGGGTCAGCAAGGGATGGAGGAGAGTGAGATCAGAGACTCAGGTTTTGGTTCTTGGAGCTAGAGCTTCATGGAGAAACGCTCGAAGCCACTTTCATCCTCCTCCTTCTCATCGTCCTTACTCTCAAGGGATCTCCATCAACGGTGTTTTGTATTATGGTGCTTGGTGTAATGGGAAGAGATGTGTAGTCATGAGTTTTAACTTGGCTTCTGAGGAGTTCAATTTGATTGATTTACCTGATGAGGCTGGCATCGTCTGGCACGCTTGTCGAGCTAATCTCATGAATTACAGAGGTAAAATAGCTGTCTTTGAGTGTTCCCGTCTCATCACTGAAGGTATGCTAGACCTCTGGGTAGTTGAGGATGCCGGGACGAGTAAATGGTCGCACAAGGTTTCTGTTTTGCCTAGTCATCAACTTATGAAAAGCCTAGATGTTAGTGAGTTGGTGATTAGAAGTACCAACCGCAGCGGAGAGGTCAGGTTGTCTGGGAGAATAGTCGATAGTATTAAAATGTCAATGAACGTTATCTACGACTTGGAGAAGAATCGTATAACACGAGGGGTTGCTATGGAGCCATTATACCCAAGGTTCTCTGGTGCCGGGTCTTTGCAGACGATTCTTTGGGATGATGTTGAGAGCATCATAACCCAGTTTAAGCCAGCTAGTGAGAGTGCAGTAAGAAGGTTGAAAATAACATGGATAGAGGAAAAGATCGGCTGCACAATATGTTTAGACGAGTTGGCGGTTGGAGCTGAAGCATCTACATTACCTTGTCGTCATCATTTTCACAAGGGATGCATCGTGGAATGGCTTAAGAGTAGCCACTTTTGCCCCTTGTGTCGTTTTGCCTTACCTGCCCACCCTAACAATTAA
>Al_F0162
ATGAAACGCAAGGAGATAGATCATATCCCTCTTGATCTAACGGTGGAGATTCTCACAAGATTACCAGCCAAGTCTCTTTTGAGGTTCAAATGCGTTTCCAAGTTGTGGTCGTCCATTATCCAAAGCCAAGGCTTCATCGATTCCTTCTACTCCATTTCCTCTACACGACCACGGTCTATAGTCGCTTTCACCAACGGTTTATTCGCCAAGGATGAGGACAAGCGTTTTTTCATCTTCTCGTCTTCACAAGAGGGACATGAATCTTCTTCTTCTGTGATAAACAATCTCGATATCACAATACCTTCTTTAACCGTTTGTAATAACCCTGCGTCACGGTGTGTTTCCGTCAATGGTTTTGTGGCCTGTTCACTTAACACAGGGCTCATGATATGTAACCCTAGCACTAGACAAGTCATTGTCTTACCAATCTTACCCCCACGTCACGCTCCAAAAATGAGAGGCAGATGTCTAGGGTATGATCCGGTGGATGATCAATTCAAAGCTTTGGCTCTCATTTCTTCTCGCTTACCTAATAATTATAGTGGACATGAATCTTCTTCTGTGATAACCAATCTCGATATGACAATACCTTCTTTAACCGTTTGTAATAACCCTATGTCACGGTGTGTTTCCGTCAATGGTTTTATGGCCTGTTCACTTTACACAGGGCTCATGATATGTAACCCTAGCACTAGACAAATCATTGTCTTACCAATCTTACCCCCACGTCACGCTCCAGATATGAGAGGCAGATGTTTAGGTGTAGAGCACTTGGTGTTAACTCTAAAAGGTGATAAAAAAAAGTACTCATGGAGGCAAATCCAAGGTAACAACAACATCCCACCTTATTCACCTGTAACTATGAGAATATGCATCAACGGGGTTGTGTATTATGGTGCTTGGACTCCAAGACTACGTATGAATGCAGTGATCGTTTGTTTTCATGTTAGATCCGAGAAGATAACTTTTATCAAAGCACCTAAGGATGTCGTACAATGGTGGGCTGATTCGATTTTGATGGAATACAAAGGGAAGTTAGCTTCCATTGTAAGATACCCTTATTCTCGTTTCGATAGTTTTGATTTGTGGGTGTTAGAAGATATCGAGAAGCATGAATGGTCTAAGCAAACATGTGAGATTCCTTTCTCTGTGTGGGATTCTATTGAGGACGGTAACATGTCTTTTCCAGGTATTAACAAGTTTGGTGAGATAATTCTAGCACCGACATTCTTGTCACGCTATCATCTTCGACCCTTCTACATTTTCTACTACCATGTAGAAACAAAGAACATTAGAAGAGTTAGGCTTGAAGGAATTGCAGATGATGAAAATTTTAGGCGGTGTTATGGAATTGGAAAGAATGTTGGTCCATGTAACGTCTTTATCTCACCTGAACATGTTGAAACTTTAAGGTTTTTGTAATGTGTATTTTTATTCAAGGATGTGTCCTATTTGCTTTTTTTTTTTTATATATACTCAACATATATATGTTGATTTTTAGGTACCAAACAAATTGTTTTGATACTTTGGGATTTGCTAGATGTTGAACATAATAAATGATGTGTTGTCTAAAAC
>Al_F0163
ATGACGACGATGATCTCTAATCTTCCAACGGTTTTGATAGAGGAGATTTTAATTAGGGTTCCTTTGAAATCTTTGAGAGCAGTGAGATTAACTTGCAAAATTTGGAACACTCTATCCAATAGTAGGAGCTTTCTGAAGTTGTACATTGGTAAACCAGCAACAGCAACAAGAGAAGAGGATTCTATGATGGTCGCGATGATGAATTTTGATCTTTATTCAATGAGGGTCGTAGTTGACGACGTTGATCCATCTATAGCGTTTAAACGTAAACCTAGTTTCCTTGAAGAACAAGTCAAGGTATCTCAAGTCTTTCACTGTGAGGGTTTATTGCTATGCATCTTCAAAGACAATACTAAGGTTGTGGTTTGGAATCCGTATTGCGGGGAAACAAGGTGGATCGAACCAAGATTTTCTCATCGTCCAAGGGGGTGGGACAGGTTCAGTTATGCTCTAGGATACAAGGATAAGGAATCTTGTGATAGCTTTAAATTCTTGAGGTTCATAGATTATTTCTGCTTTGCACCCGAAAATCAATTTTTTTGGTATGAAATCTATGATTTTGACTCTGATTCATGGACAACTCTTGATGTCACTCCAAACTGGTGTATAATGTTTGCTAACCTTGGTATTACTCTCAAAGGAAACACTTACTGGTGTGCTGGGGAAAGGAACTCAGAAGATGATATTGCCGATCACATAATCTGTTTTGATTTTACAAGCGAGAGATTTGGACCGCTTTTACCTCTGCCGACTAGCGTCAGGGATCATGAGTATGAATATGTGACTTTATCTTGTGTTAGGGAAGAGAAGCTTGCAGCTTTATTTCAGCACAACGAATCAAATCCGTATGAGCTTGAGATATGGATTACAACTGAGATTAATGCCGAAATGGTGTCGTGGAGCAAGTTCTTGATGATGGATACCGGACCTAGGATAGAGGTTCCACTTATATGGGAAGGTTTCTTCATTGACGAGGAGAAGAGAAACGCCATGGGTTTTGACGAAGAGTTCAGTCGTAAAACATTTATCATCATTGGAGAGGCTGGATACGTAAGAAAATTGGATATTGGAGTAGACATAGATTGTCGACCAAAAGTGTGCTCTTATGTTCCAAGTTTGGTCCAAATCAAGAAACCTGCAGGAGGAAAAAGGAAAAGACAAAGCAGCTTAGAAACGGGTCTATTTGAGCAAAACATGTTGAGACTTGAAGCATTTGAAAAGCTAAAATTAGTC
>Al_F0164
ATGGATTGTCTTCCAGATGATCTCCTTGTCCATATCTTATCCTTCCTTCCCACGAAACAAGCTGTTTCAACCTCTCTTCTCTCAAAGAGGTGGAGGACTCTGTTTACTCTCAGTGATAATCTTGACTTTGACGATCCCATCTCCGAGCGCCCCGAAGATATCCGAAAGAGTTTCAATGATTTTGTAGACAGTTCATTGGCTTTCCAAGGCGGTAAACATATAAAGAAGTTCTCACTTAAACATACTGAAATATATGAAGAAGAAGAACATAACGTTGACCGATGGATATGTAAGGCCCTGGAACACGGTGTCTCTGAGCTCCATCTACATCTACACGTAAAGTCTAAATTGTGGTGGGAGTTTTCTATACCATCCAAAGTCTTCACCAGCACAACACTAGTTAAGCTGTCACTGGGAACAGGACTAGACTGCCCAAGACTTCCTCCGGATACATCTCTCCCAGCACTAAAGGTTCTCCTCCTTGATTCAATCTTCTGGTTTAGGCATGATCAATTATCTAATGTGCTTCTCGCTGCATGCCCTGCACTTGAGGACTTAACCATACATTACGAGTATTATCCAGGACATTCATACGTCATATCCAGCAAAAGCATTAAGAAACTCTCAGTTACCATTAATAGTAGTTATTATGTTGATCAATCTAGCATTCTTACACTTGACACACCTAATGTTGCCGACCTCTACTACTCTGATTATCCTCGGCGTAAATCTCCACGTTGTCAATTGGATTCAGTTGCAAAAGCTACATTGAACCTTCATTTCTTAAAAGATTATCGCCAGGTGAAAAGTGACGCGGATGTGACCGATCTCATCAGTGGGATACGTAACGTCAAGACCCTTCACTTGACTATTCCGACTGTCAAAGTGATTTTGGTATGCTGCAAAGATGAATTACCCGTGTTCAACAACCTCGTTGATTTAGTGTTTTCGAGTAAAAGACAAGGTTGGAAAGTGCTTCTGCCTCTTCTGCTAGAGCGTTCTCCAAACCTAAAAAATCTTATTCTCTCGTTTGTGGGGATTCCAATTCCCTTGAATAACCAAATAAAGATTCTGCGTATCATGCAGTATCAAGGAAGTGAAACAGAGCTGAAACACATAAGCCATTTCTTACTGAATATGGAGTGTCTTGAAGTTGTGGAAGTTAACGTTGCACCTACACTGTATGACCCCAAAAAAGTGCGGCTCACAGAGGATCTGTTGAAGCTTCCCACAGCTTCATCTTCATCCAAGCTCAAGATACAAGTCCTGTGA
>Al_F0165
ATGGCGAATTCACCAGTTAATAATATACCATACATTCCCGATGATTTACTTTTGAACTGCTTAGCCCGCGTATCGAGATTGTACTACCCGATTCTCTCCTTAGTTTCCAAGAGATTCCGCTCTCTCGTGTCATCTCTTGAGCTTTATGAGATCCGAATGCTCTTAGGACACACCGAGAATTGTCTTTATCTGAGCTTACGTTTAAGTTCTGAATCTGATACACGTTGGCTCACTCTATGCCGAAGGCCAACTCGAATCCCTAACCCTAACCCTAACCCTAACTTTAACTCACGATGGTTCTCTTCTTGCTTTAGACCAGATAGAATCCTAAAGAATCATACTATGAAGAAAGAGAAGAAGTCAAGTGACAATCTCATGGTCTCATTCCAAATTCCCAGTCTTAGTTCTCCATCGTCTGAGTTGACTGGTATCGCAATTGGTTCTAATATCTATATGATGAGCATATTCAGCAACGGTGTGTTCTCATCTAGGTTCTTCTTCATGGACTGTCGGTCTCACACATTGCATGAAGCTCCAAGCATGCATAGGGCCCCAAAGAAACCCTCCGTTAATGTTCTTGATGGGAAAATATATGTAATCGAAGGCTGCAAAAATCCCGATTACTCGAATTTGATCGAGTGTTTCGATCAAAAAACCTTAACATGGGAGCATGTGCCAAGCCCTAGCTCGGCGATACGTGGTAGGTATATTACAGCAAGTTTAGTTTTCGACGGAAAGCTTTACCTGTTTGGGGATAAAAAATTGGTTTACAAGCCCAACGAAAATAAATGGGATGTGGTAGGATTGGAGATGCCTTTGCGTTGGACTCCCTCTTATATATCTTGCGTAGTAGATAACGTAATCTACTGTTTTGGAGCATCTAGATTGCTCTTGTGGTACAACACAGAGGAAAGAACATGGAGATATTTGAAGGGTTTGAAAAAACTTCCTAAACTACCAAAGGATTATACTCGTGTTAGATTGGTGAATTATGGTGGAAAGATTGCAGTTTTGTGGGAGGAGGATGTCCGTGTTGGAGACCCTCAGAAGAAGATGATTTGGTGTGCTGAGATTACGCTTGAAAGGCGCAATGCACACAAGATTTATGGGAAGATTGAGTGGTGTGACGTTGTGCTTACTGTCCCCAACCCGCGTCTCGAGATTGTACTACCCGATTCTATCTTTTGCGTGATAGATAAGGTAATCTACTATTATGATGAAATTTCCAGAATGCTCGAATGGTATGACCCTCAAGGAAGCTCGCGGGGAAGTTTGAAGGGTTTGGAAGTACTACCTGAATTACCTCTATTGTCAGTTACTTGTGTTAGATTAGTGGATTCTGATGGAAAGATTGCGGTTTTTTGGGAGAAGAAAGTGTGCCGTCCTATCGGCTATAACAAGAAGATGATTTGGTGTGCGGAGATTGCCCTTGAAAGGCGCAATGCACAAGAGATTTATGGGAAGATTGAGTGGTGTGATGTTGTGCTTACACTGCCCAAGTCATGTTTTATATATGAGTTTAATGCTGTCAGTATCACTGTTTGA
>Al_F0166
ATGGTGAGGTTTGATCTTCCATGGGATTTGGTAGATGAAATACTCTCTAGAGTTCCGGCTACATCTGTACGACGATTACAATATACTTGCAAACGATGGAACGCTTTATTCAAAGATCCGGAATTCATCACAAAGCAATTGGATAAAGCAGTAAAGCAGAATTTGGTTCTCATGTGGAGTAATTTTAGGGTTTACTCGCTGAGAATCAATCTCAACGAAATTCAAAACGACATTGAAATATCACAACTTTTTCACTGCAATGGATTATTGTTATGTTCCACGAAAGAGGCCAACAAGACCAAACTTGTTGTTGTAAATCCGTGTACTGGTCAAACCAGGTGGATCGAACCAAGAAGTGATTACACGAAGCATGATATATATGCTCTAGGTTACGAAAACAATAACAAGAAATCGTACGATAGCTACAAAATCTTGAGGATTTCGTATGGTGGCAAACTTTTG
>Al_F0167
ATGACGACGGAAGAGATGAGCTTCCAGAAATCATCACCAGAGTCTCCTCCTCCTCCTCCGACGTCGTTTTCTTCGTTACCGTACGACTTAGTTCTGAATTGTTTGGCTCGTGTCTCGAGAACCCGTTATCCAACTCTATCTCTCGTCTCCAAGGGTTTCCGATCTCTCATCGCTTCCCCTGAGCTCGAGGCCACACGATTCTCCATGGGAAAAACCGAGGATTGCATCTTTGTTTGCTTAAACCTCAATCAGAACAACCCTAACCCTAACTTGTTCACACTTTCCCCAATTCCCAAACAACAGGAATTACTACCCATCCCTTGGTTTCCTTATGATCAACATCCCAAATACCCAACCATTCTTGCAATTGGTGCAGAGATTTACATAATCGGAGGCTTCCTCAAGAGAACGAGAAGCAAGAGAGTGTTGATTCTCGATTGTCTATCTCATCAATGGCGTAGACTCCCAAAAATGCGTCTATCTCGAGCTTCTGCTGCCGCGGATGTAATCGACGGTAAGATCTACGTGATTGGAGGCACAAGGTCCAAGAATATCGAGAATTGGGGAGAGGTTTTTGACCCAAAGACCCAAACTTGGGAGCCAATATTGCCCACAACACTTGATCTCACCGTTCAAAAGAGTGTGGTTCCAGGTAGATTGGTAATGGGTGGGAAAGTTTATGCCATGGATGATTTGTTTCAGCTTAGATTGCTCAATGATGTTTTCTTAGTAGAGATAGAAAATGTGTTGTGCCAAATATCTCTAGCGTATGGGTATCTACTTTGGCGTGATCCTAAGGCAGATGGATCTGAGTGGAGTGACGTTTTGGGACTTACGCTTGAAGAACTGTCCCCGTATCAACCTTATTGTGTGGAAAACTCCGGCGGAGAAAGAAGAGTGAAAGTGTGGTGGGAGTCGGTGGTGAATCGCCGTCAAGGTCGCAGGCGTCGCCGTACTAATGAATTTAACACAGAGATTTGGTGTGCAGAGGTTTCGTTTGAGAGACGAGGTTTAGGAGAGCTTTGGGGATTCGTTGAATGGTCTAAAAATGTGTTTACCTGTGATGGATTTGACCCTAACCCTTTTTCTGGTTTATTTTTGCAATCAGCTATTGTCACACAT
>Al_F0168
ATGATTAACTGTTCATGGATTTTTGTTTGGCTCTTCGTTGTGTTGGTGCCATTCTCAAAACGGGCTTGGTTCAAGAACTTGGTTGCCTTACTTTACAAAACCTTCTCTAGAAAGGAGAAGAAGCTGACGTTTTTGTCGCTTCCTGATGAAATCATCTTGAACTGTTTAGCCCGCATATCGAGATCACACTACCCGAAACTCTCCCTAGTCTCCAAGACCTTTCGCTCCCTTCTCATGTCCCATAAGCTCAACGTGGAGCGATTTCACCTTAAAACCACTGAAACTTTTTTTCATGTCTGCTTAAAGCTTCCTGATAGACCTAGTCCCTCCATGTTCACCCTTTGGATAAAACCTGGTCAAATCCTAATGAACCAACTCGAGAAGAAGGAGAGGTCTACCGGAGATACTCGGTTGGTACAAATACCTTCGTCATATTATAATAAAGTACCACTTTATGTCATTACTGTTGGTTCCGAATTGTACGGACTCAGCCAACGCAATGATCCGTCCTCCAACATGTTGGTGCGTAATAAGGAGTTTTTGTTTTGCCGTAATTCTCCCAACATGATTGTAGCTCGAGCTAAAGCCCGTGCAGTCGTCTTCTATGGGAAAATATATGTGATGGGAGGTTGCGCGGCTAATGAATCCGCGAATTGGGGTGAGGTTTTTGACCCAAAGACTCAAATTTGGGAAGCTTTACCTGACCCTGGCCCGGAGCTCCGCTTTTCTTCAATTAGAGGAATAGAGGTGATCGAAGGAAAGCTTTACATTAGAAGCAACGAGGAAAAAGACTCTGTTTATGATCCAAAAGAAGGTAAATGGGATGTTGCAAAAAAATCACACCTGCAATGTATGATAGGTTGTGAAATGATTGAAATAGCTAACTATGGTGGTAAACTCTTAATCTTATGGGACAAGATTGGTCCTTCTCAAGAAAAAGATATTTGGTGTGCGGTGATTGCGCTTGAAAAACGTGATGGTATTGATGAAGTTTGGGGAAAAATTGAGTGGGCTAGTATTGTGCTTACGGTTCCGTGCTCATACGTTTTCTTGTATAGTCTACTAAACAGGTGGTGA
>Al_F0169
ATGATAACAGGCGATTCAATCGACGGTGTAGATTTCATCAGCTCTCTACCTGACGTAATTCTCCACCATATCCTCTCCTCTGTCCCGACCAAATCCGCGATCAGAACCTCTCTCTTGTCCAAACGATGGAGGTATGTTTGGTCTGAGACACCTTCTCTCTCCATTGATTGCCGTAGAACCGACCCTAATTCGATCGAAAAAACCCTAGCTTTCTTCTCCGCTCCCAAAATCACGAGCTTCCATCTTTGTACAAGCTTACTCAACAGGATTGATCCTCTTAATAGCTGGATCGAATTCGCCATTTCTCACGACTCGGAGAAGCTTTCACTGGAGTTTCGTGATTCCCGTGTTAGGGATTACAAGTTTCCTGATTTCTTCTACACCAATTCATCTGTGAAGCAACTCTTGGTCAACTCTGGATCTGTTGATTTGATTCCCAGATGCTCTGTCTCTTGGACATCTCTAAAGAACTTGTCTTTGAGCTTTTGCACACTTTCTGATGAATCATTTCTTAAGATTCTTTCTGGTTCTCCACTTCTGGAAAGCTTGGAATTGTTGTATTGTGCTGAATTCATGTGTCTTGATCTGAGTCAATCACCGCGTTTAAAAAGATTGGAGATTGACCGTAGCGATTGGTTTATGGGGCAAACGAAGATTGTGGCGCCGCATCTACATTGTTTGAGATTGAGACACTCTCGATTACCATGTAGTTTAGTGGATGTCTCTTCTTTAACCGAAGCTGACTTGAACATTTACTTTTGCGATCTTGGAACACTTACCGCTGGTTTTCTTCAACATAATGTGGTAAAGATGCTACAAATGTTGCAGAATGTAGAGAAGCTTACTATTGGGGGTACTTTTCTTCAGATGTTATCTCTTGCTGCGCTCTGTGGTGTACCTTTTCCGATGCTCAAGGTCAAAACTTTGACTCTTGAAACGATGATTATTCGGTCTGTTATTCCTGGTATAACAGAGCTGCTACGGAACACACCTGGATTAAGGAAGCTAACAATTCACACTGTGAAAGGCAGCAGCATATCGGAATTGCATCTGAACGCCTACTTGCGTTTACATAGCTTGAATCAGCGTCAATGCTGGAGATCAAAAGACTCGGTCTTCCCGGGCTCTCTTGAGACCATTTCGATGTTGGTGGGTAAACATGCAGAGTCCAATCTCGTGGCTTTGTTCATGGAACGTCTACTGAAAAGTACAAAAAGTCTAGAAACCATGGTTGTACTCTTGGTAGGTTACCTTGATGCATCAGGTTTTGAAGAACTTCTTGCGATGGCTACAACACTTTCTCACAACAACGATGTCTCCGTTTTGATTAAACGAAGCTCTATAAAGTATGTATCCAACACTTTCCCTCAGCGA
>Al_F0170
ATGTCGTCCCCGCCGGAGAAGAAGAGGAAGACAGCGGCTTCAACGCCGCAATCGCAACCGACCTCGATTCAGTCGCTTCCCGATGATTTGGTATTGAGCATCGTCGCTCGCGTCCCGAGATTGTACCATCATACACTCTCACTCGTCTGCAAGAGCTTTCGATCTCTCCTAGTTTCACCGGAGCTTTACGAGGCCCGATCACTCTCGGGCCACATCGAGAGCTGTCTCTATCTGTGCATAGGATGCGATACTGATTATCGTATGTTCACACTCTGCCGGAAACCTGATCAAACCCTGACCAGTGAGGAGGAGAAGAAGAAATCAAATGGTTATGTTTTGGCTCCAGTCCCAGCTCCAGATTCTTATCCTGCCTACTTTTCGAGTCTCGTCGCGGTTGGCTCTGATATCTACAACATTGCCGGTTCGCACGGCTCCTCTCGCGTCTCGATTCTGGATTGCCGGTCAAACACGTGGCGCGAGGCTCCCAGCTTGGGCGTGGAGCTAACCTCAGTTTCAGCTACCGTCATTGATCGAAAGATATATGTAGTAGGAAGGTACACAGATGAGGAATCTATTTTCAAAAAGACTTCTTTGAGGTGTTGGACACAAAAACACAAACTTGGGATCCTCAGCCCTTCAATTGCAGCGAGACACAAGACAAGTTTTTCTCCTGCAGAACCGCATTTATTGACGGAAAAGGCGGTTGCTTACAATTCCAAGGAAAGTAGATGGGACCCGGTTCAAACGAAGTTGGCTTGTATAATGTTGAAAGATTCGCATTGCCAGATAGGGAATGTTATGTATTGTTCTGTTGACGGAAGGATCAGATGGTGTGACACTGAGGTAAGCAGTTGGAGATTGGTCAAGGGTTTGCTAGAACTAGGTAACTTCCCTTGTGGTCCTTTTCGTGTTAAATTGGCTGATTATCGTGGAAACATAGCGGTTTTCTGGGTCAAGAATTTTCCTGATGATAACCAAAGGAAGATGATTTTGTGTGCCGAGATTGCGCTTGAAAGACGCACTAGTTTTGAGATTTGGGGGAAAGTTTTGTGGTTTGATCATGTTCTTACTGTCCCTACAGATTATGAGTTAATCAAGGCTCTTTTTTTGAATGCCTGA
>Al_F0171
ATGGGTTCTGCTATGAGTTTGAGATGTTCCAAGAGGAAAGCAACGAGTCAGGACGTGGAGTATTCGAGTGAATCTCGTAAAAGACGAAAGATATGTTCAGAGAACGATGAAGGAGAGTGTTGTAGATTGATTCCAAGTCTTCCGGATGAGTTATCTATACAGATTCTTGCTAGGCTTCCTCGAATATGTTACTCGAGTGTTCGGTTGGTTTCTCGGAGGTGGAGATCGGCTGTTTCCACCTCTGAGGTTTATATTTTGAGGAAAGAGCTTCGGAGGACAGAGGAGTGGCTTTATGTGTTGACGAAAGGTCAAGAGGATAAGCTTTTGTGGTATGCTTTAGATCCTGTTTCTACTAAATGGCAGAGATTGCCTCCAATGCCGGCTGTTGTTTACGAAGAAGAGCCTAGAAGGAGTTTATCTGGTTTGTGGAATATGATTAGCCCGAGTTTTAATGTTGCTGATATTGTGAGGAGCTTTCTTGGTAGGAAGGATGCCTCTGAGCAAATGCCGTTTTGTGGGTGCGCTATCGGTGCTGTTGATGGCTGTCTTTATGTTATTGGTGGGCTCTCTAGGTCTAAAACAGTGAGCTGTGTTTGGCGGTTTGATCCGATTTTGAACTCTTGGAGTGAAGTTAGTTCTATGTTGGCGAGTCGGGCTTATTCCAAAACAGGTGTATTGAATAAAAAACTATATGTTGTTGGAGGGGTTGATCGGAGACGGGGAGGTTTATCTCCGCTTCAGTCAGCTGAGGTTTACGATCCAAGCACGGATGCTTGGTCAGAGGTTCCGAGCATGCCTTTCTCAAAGGCGCAAGTGTTGCCAAATGCGTTTTTGGCTGACTTACTTAAGCCTATTGCCACAGGAATGACTTGCTACAACGGTAGGTTATGTGTTCCTCAGAGTTTATACTCTTGGCCTTTCTTTGTTGATGTTGGAGGAGAGGTTTATGATCCCGAGACAAATCTCTGGGTTGAAATGCCGTCTGGTATGGGTGAAGGTTGGCCTGCGAGGCAAGCGGGTACAAAACTGAGTGTTGTGGTGGATGGTGAGTTGTATGCTTTTGATCCTTCTTCTTCGATGGAGAACGGGAAGATTAAAGTGTATGATCAGAAGGAAGATACTTGGAAGGTTGTTATCGGGGAAGTCCCTGTTTACGACTTAACAGATTCAGAATCTCCTTATTTGCTTGCTGGGTTTCACGGCAAGCTTCATTTTATTACTAGAGACCCTAATCATAACGTTACAGTCTTACGAGCTGATGTCCCCAACATCCCAGTCTCCTCATCATCAGCTAGCTCCAGTTCTGTTTCGGGTTCACGGTCTTCGAGTGAAAAGACCAATGCACCTAACAAGTCAGACACTGTTACCTGGAAACTCATTGCAACCAAGGACTTTGGTGCTGCTGAACTTGTTAGCTGCCAAGTTATAGATATA
>Al_F0172
ATGGTGGATGAGGAGAAGCTTCCATGGGAGTTGGTTGATGAGATACTCTCTCGTGTCCCACCAACATCTCTTTTTCGCTTCAGAACCGTTTGTAAACGATGGAACGTTCTCTTCTACGACAAGACGTTCATGAACAACCACAAGATGACGTTTCGATTCATCTTAGCAACTGAATCAAAGATTTATTCGGTAAGCATCGATCCAAAGATAGAGGTGTGTGAGTTAACATTATATTTTCCTGGTTTAGAATATCAGAAACCTCAATACTTGGTTGATTGCGATAAGTTCTTGCTATATGGCTTGGATAAAGGAGCCGTGGTTTGGAATCCGTGGTTGAGACAGAGTAGATGGATAGAGTCGTCGGAGATAAAACAAACTCCTATGCAATTCAGTGGCATAGGAGACGTCGATAGGAATTACAAGATCCTTGCTTCTTGTTCTCCGACGGGACTTCCCAACAAGTCTTGGTGCAAAATATACGACTTTGCATCCGATGCGTGGAAAGACTACGGATCCGGTGATGGCATTGAGGAACGAAGTTCTTATGTAACCTTTGGTGATAGTGTTTCCTTGAATGGTACTTTGTATTGGGTTGCTATAGAGAAGACTCATAAAAGCTTCCACCTTGCATGCTTCGACTTTTCGAGGGGGAAATTTATTAAAGGTAGGAATCTACCATGTGAGAAGACGAACTCCCTTAAGGATGCTCTTGTCCTCGGGGTTTTTAAGGGAGATCGGCTTTCATTGTTAAAGCAATGCCATAAAACAAAGAAGATTGAGATTTGGGTGACCAAATACAAGGTTAATACAAATCTTGCTCGTGAAGATGTTGAATGGATAAACTTTATGGAAGTGTCAAGTCCTAACTTTCCGAGTCTAGTATACTACTCTCAGCCAAGTTACTTCATTGAAGATAAAAGGCTTGTCGTTTGCTCTTGGGACAAAATTGGTCGGGCTTGGATATATGTTTTAGGGGAAAATAAGTTGATCAGTAAAAGTCATATAGATTATGTAGTTGATCCTTGGCCTTTTCACTGTACCTTTATTCCTAGTTTGGTACCGGTTCCTCGAAGTCAACGTGAAGAACTAGCAGAATTACAAGTT
>Al_F0173
ATGTCGGAGCTTCCATGGGATATAGTAGAGGAGATTCTTTGTCACGTTCCGACCACATCTCTAAAACGGTTACGATCTAATTGCAAAAGATGGAACCGTTTATTCAACGATACAAGATTCGCACGAAAGCACTTCGATAAAGCCGTAAGACAGTCTCTAATTCTCATGTTGACAGTGGAATGTAGGTTTTTATTGATGAACGTCAATCTCCATGGAGTCTCAGCTAGAGATGTAACAGATAAAGAAGAGAAACACCTCGGCACATTCTTAGTCAGTTTTGATTATACAAAAGAGAGATTTGAACGTCTGGGTCTTCCGTGTCACCGTGGAACTGCGGCTGTCTCCGTTGTTAGAGAAGAAAAACTTACCGTGTTATTACATGACGCAAATACATCAAGGACAGAAATATGGGTGACAAATAAGATTGATGGTACCAAAGTGGTGGCGTGGAGCATGGTCTTAGCAATGGATCACCCTGAACTTGTTTTTGGGTTTAGGGTAAGTTTTTTGGTCGACGAGGAGAAGAGATGCGTTGTGTGTTGGGGTCAGAAACGTATGGTCAAGGATGGCAAGATTCACTACAAAGTCATGGTACACATAATTGATGAGGATAATAAAGTTACAAAAGTGGATTTTGCACCATCTACAATGAGTTCATATCGGCCACTTTTGCTCAATTATGTTCCAAGTTTGGTTCAAATCCAG
>Al_F0174
ATGACGACAACTCTTCCGACATCGTTTTCTTCGTTACCGGAAGACATCATTCTCAGTTGCTTGGCTCGTGTCTCAAAATTCTATCGTCCGACTCTATCCTTAGTCTCCAAGTATTTCCGATCTCTCGTAGCTTCTCCTGATCTTGAGGCCACACGTTCCCGCAACGGGATAACAGAAGATTATCTCTGCGTCTGCTTAAACGTGGGGTCTAAGCCTCGCTGGTTCACACTTGCACCATTCCCACAACAACAGAAACTCAAACCAATCCCTCCTTATTATAAACATCCCAAATCCTCCACCGTTGTTTCAATCGGTTCAGAGATTTACATAATCGGAGGCTCCCTTCATCAAAAGAAAGGCAACAGAGTGTTGGTTCTTGATTGTCGATCTCATCTATGGCGTAGACTACCAAACATGCGTCTAGCTAGAGAAACTCCAGCCGCTGATGTAATCGATGGTAAGATCTACGTGAATGGAGGCTCTACGTCGTACAAAATCGAGAATTGGGGAGAGGTTTATGATCTAAAGACCCAAACTTGGGAGCCATTATTGTTTACAACACTTGATCTCACCACTCATAAGAGTGTGGTTCCAGGTAAATTGGTAATGGGTGGAAAAGTTTATTCTATGAATGATGATTTGAAGATTAGCTTGGAGAAGAATGTTTGCTTGGTAGAGATAGAGAACATGATGTGCCAAATATCGATTTCGAAGGGGATGTTAGTTTGGTATAATCCAGAGGAGAATTTGGGGTGGAGTAGGGTTGAGGGACTTGAAGGAGTACCTCGTGATCCATATTTTCCTGGTTATCTAACTTCGGTGGCAAGTTACGACCGAGGAAGGAGAGTAACGGTTTGGTGGAAGTTGATAGTGAGTCGTTGTTGGCCTGATTGGATGGAAAGTAAAACAGAGATTTGGTGTGCAGAGATTTCGTTTGAGAGACGAGATTTAGGAAAGCTTTGGGGTTTTGTTGAATGGTCTAAGAATGTGTTTATTTTCGACGGAGGCGTCTCTTCTGATTTCTTTTTGCAT
>Al_F0175
ATGCATCTTCCGGAGGATTTGGTAGTGGAGATACTCTCTAGGGTTCCTACTGTATCTTCTCTGGCACGATTGCGATCGACATCCAAAAGATGGAACACTCTGGTCAAAGATGGGAGACTTGCTAAGAAGCACTCTGCTTACGCTCCAAGGCAGTCTCCTCTGGTTATCATGTTGATTAATTTTAGGGTTTATTTAGTGAGCATCAATCTCAATAACAACGTTCCCCCATCTGCAAAGGTAACATGTCAATTCAGCTTAAAAGATCCTCTTTCTATTTTTTCCAAAGAAATCGATATACGTAGCACCTTTCACTTGGACGGCTTATTGCTATGCAATACCAAAGACAATAGATTGGTTGTTTGGAATCCATGTTCAGGTGAAACAAGGTGGATCCAACCTAGATATTCCTACAAGGATTCCGACTGTTATGCTCTCGGTTACGATAACAAATCCTCCTGTTACAAAATCTTGAGGATGCATCGATTTTTTGTTGGTAACATATTGCACATTGAGTCCGAAGTCTATGACTTTGCTTCTCATTCGTGGAGAGGTGTTGGTGAGTCTACCAGCTGGTTCATAACACAGATTAGTTGTCGTCGTGGCGTGTGTGTGAAGGGAAATACTTACTGGCTTGCTGGTGGTCAATACGAGCCGCGAAATGATCATTTCTTACTACGTTTCGATTTTTCAAGTGAGAGATTCCAATTTCTGTCTCTCCCAGCGGATGCTCGTCGTGATTATGGTAATATGGCTTTATCAGTGACTAAAGAAAATCAACAACTTTGTTTGCTAGCTACCCAAGTATTAGATATAAATGTATGGATGGCAACTAAGATTGAGAGTACCGGAGCCATTTTGTGGAGCAAGTTCCTAACAGTGACGGGAGCCGATATCCGCTATCGTCTTCAATTTAATATCGGGATGAGTTTCTTGGTCGACCATGAGGACAAAGTTGTAGTGTCTTGTAACTCAGTGTTTCCAAATATCATACACATTGTGGGAGAGGATAAATACATAGAATCGTTTTCGAGCACAATGCATCTCCCTGAGGATTTGGTAGTGGAAATACTCTCTAGGGTTCCGGCTGTATCTTTGGCAAGATTACGATCAACATCCAAGGAATGGAATGCTCTGATCAAATATGGGAGACTTGCTAAGAAGCATTCTGCTTATGCTCCAAGGCAGTCTTCTCTGGTTATCATGTTGATTAATTTTAGGGTTTATATAGTGAGCATCAATCTCCACGGAATCAACAATAACAAGGATGTTCCATCTGCAAAGCTAACAGGTCAATTTAGCCTAAAAGATCCTCTTTCTAACTCTTCAGAAGAAGTTGGTATATGTAGCGTCTTTCACTGCAACGGCTTGTTGCTATGCACCACCAAGGCCAATATACTGGTTGTTTTGAATCCATGTTCAGGTGAAAAAATGTGGATCCAACCCAGAGTAATTACTTACAAGGAATTCAACCACTATGCTCTAGGTTACGATAACAGATCCTCCTGTTACAAAATCTTGAGCGTGGATCGATCTGGCTATCGTTTCCCATTTCAAACTGAGTACCAAGTCTATGACTTTACCTCTAAATCGTGGCGGGTTGTTGGTGAGACTGGAGGCTTGCTCATACCACGTATTCAGAGGCTTGGCATATCTGTGAAGGGAAATACTTACTGGCTTGCTAATAATGGACAAGGACGTGTTATCTTACAATGTTATGATTTTTCTACAGAGAGGTTCCAAAGTCTGTCTCTTCCCAAGGATGCTCCTAGATGGTATTCTGATGTGGCTTTA
>Al_F0176
ATGGAGTCTGTCTCTATATGTTCAATAGATTGTCTTCCAGATGATTGTCTTATCCAAATCTTGTCCTTACTTCCCACGAAAGAAGCTGCTTCAACCTCTCTTCTCTCCAAGAGGTGGAGGACTCTGTTTACTTTCAGTCCTAATCTAGACTGTAACGATTCCATCTTTTGTCACCCCGAAAAGAGTAAACGGAAGAGCTTCAGGCATTTCGTGTACAATACATTGGCTAATTTGCAAGGCCGTAACTGTATAAAGAAGTTCTCACTAAAATTTAATGAAGCAGAGTGTATGTCTAAATTAAAGAATTTAAGAAAAGGACAAGGCAGTTTTGTTGTTGATCGCTGGATATGTAATGCCCTGGAACACGGTGTCTCTGAGCTTCATCTACGCATACAAAATGAATTGTTGTGGCCGTGTGGTGGATTCCCATCCGAAGTCTTCACCAGCACAACACTGGTTAAGCTGTCATTGGGAACAAGATCTCACATCCTTACTATTCCTTGGGATACATATCTGCCAGCACTAAAGGTTCTCTTCCTTGATTCAATATGGTTTAAGGACGATAAACTATTGAATGTGTTTCTCGTTGCTTGCCCTGCACTTGAGGACTTAACCATACATGAAGAGATGTATAGAAAGGCAGAGGTCATATCAAGCAAAACCATTAAGAGACTCTCAGTTACCTATAACAATAGTGAATATTTCTATGATTCTGGCATTATTTCACTTGACACACCGTGTGATGGACCTCTACTACTC
>Al_F0177
ATGAAGAGCAGCAAATCAATGTGGTCCCTCGAAACGAACAAGAAGAGGAAGACAACAACTACGACGGAGAAGAAGAAGTTGTCTCCAAATCCGTCACTTCCGGATGATTTGCTTTTGAGCATCGTCGCACGCGTCTCAAGGTTGTACTATCCAACTCTCTCCCTCGTCTCCAAGAGCTTTCGATCTCTCCTAGCTTCACCGGAGCTTTACAAGGCCAGGTCGCTCTCGGGCCACACTGAGAGTTGTCTCTATGTGTGCTTACAGTGCTGTCCTGGTTATCGCTGGTTCACCCTCTGCCGGAAGCCAGATCAAACCCTATCCAATTACACCACTAAGAAGAAGTCAAGTGGATATGTTTTGGCAACAGTACCGATTCCCAGTTTTCAAAAAGGGAGCTTTTCGAGTCTCGTGGCGGTTGGTTCTGATATCTACAACATTGGGGGATCCAACTACCACGGGCCTTCCTATAGCGTCTCGATTTTGGATTGCCGGTCTCATACGTGGCGTGAGGCTCCAAGATTGCGTGTGGAACAACTGTGTCTTTCTGCTAGTGTCCTTGATCGAAAGATATATGTAGCAGGATGCTACAACGATAGTGATTCAAATTCTTTGAAGAACTTCTTGGAGGTGTTCGACACAAAAACACAAATTTGGGATACTGAGCCCATCGCTTGCAGCGGGAGAATAGACAACTTTCTTTACTCCAAAAGCACTTGTATTGACGGAAAGTTCCACGTGGTGACTGAAAGAGAGGGGGTGATTGCTTACGATTCCAAGAAAGGTAGATGGGACAGGACTGGACAAAGTTTGTATTATCTTATTTATTCAAATTCTTTTTGCGAGATAGAGAATGTTTTGTACTTTGTTTCTGACGGAGAGTTCATGTGGTATGACACCGAGTTAAAAATGTGGAGAGATATGGAGGGTTTGGTAGGACGACTAAGTAGGTTGCCTCCTGACGTTTCTGTTAGATTGGCTGATAATAGTGGAAAGTTAGCGGTTTTGTGGGAGGAGGAAGATTTGCCTTATTGTCGGCCTGGATTCACCGGTATGAAAAAAATTTGGTGTGTGGAGATTGCGCTTGAAAAACGAAAAAGTAAAATTTTGGGGAAAATTGAGTGGTTTGATCATGTGCTCACAGTCCCTGCAGAAAATGATTTGGTGAAGGTTCTTGCTGCTACTGTT
>Al_F0178
ATGGCCCCCGAAGTAGCTGAAAAGAGAAAGAAGATTCATCAGCCAGTATCGATTTCGTCATTACCAGACGAAATCACAGAGAACATTCTTGCCCGTATCTCGAGATGGAATTACCCTTCACTCTCTCTCGTCTCCAAGAGCTTCTGCTCTCTTCTATCTTCTACACAACTCTACAAGACGCGATCTCAAATCGGAACCAACGAAACATGTGTCTATGTCTGTTTACAGTTGCCCAATCACCCTTGTCCTAGCTGGTTTATTCTTCGGGCGAAACCTAATCAAACCCTAACCAAACAGAGAGGGGAGCTGCTTATTTTTAAGGAGAATTCAAGTGGAAACGTATTGGTTCCGATACCTTCCTCTTCTTCTCATTCTCCTCCCATACCAGGTCATTCCACTGTAGCGGTTGGTACGGAAATCTACATAATCGGTGGACCGTTGGCGAAGCCGTCTTCTTCTGTTCGGATCCTTGATTGTCGTACTCACACGTGGCGTGACGCCCCTAACATGACCGTGGCCCGAGAGGATGCATGTGCGGTTTACCTTGATGAGAAAATATATGTAAGGGGAGGTTGCGGGAAAGAAAAATCCGCCAATTGGTTTGAAGTATTTGACATAAAGACTCAGTCTTGGAGAGCCTTGCGGATTCATGATGATGAGCTACGCAATGAGTTACAAAGATATAAAATACTCAATGCTTTCCAAGGAAAGCTTTATGTAAGGGGAGATACAAAGGACTACACTTACGAGCCGAAAGAAGGTACATGGGAAGTTGTTAAAGAGAAAGCAAGTGCATATATAGAGGTTTGGTGTGTGATAGAGAATGTAATTTATGGTTGCACTCACATGGGATATTACATTTGGTATTATTACTCCAAGGGTAGAAAGTGGAAAGTGGTCAAGGGTTTGGCTGGAGAATTGGGTGAGCCCCGTGTTAAGGTTTTAAAACTCAGGAGAGTGGTTGGAATAGTAAAATATGGTGAAAACCTTTTAGTTATGTGGAATCCCAGTTGGGAAAACAAAATTCGGTATGCCGAGATTTCCTTAGAAACAAGATGCAATGGAAGTGAGGTTTGGGGTAAGGTTGAGTGGGTTGATGCTATGCTTACAGTCTCTCACGAGTCGTATATATTCAAGCATTGTGTAAGTCTTTCGGTT
>Al_F0179
ATGAGTAAATCGTCAACAGAGTCTCCGACAACGACGACGTCGTTTTGTTCGTTACCGTTCGACGTCATTCTCAATTGTCTGGCTCGTATCTCGAGATTCCATTATCCAACTCTATCTCTCGTCTCCAAGGGTTTCCGATCTCTCATCGCTTCTCCTGAGCTCGAGACGACACGATCCCGCATGGGAATAACAGGGGATCACCTCTGTTTCTTCTTAGACCTGAATAAGAAAAACCCTAATCCTCGCTGGTTCCTAGTTTCCCCGATTCCCACACAGAAATCGAAACCCATCCCTTCGTTTCCTCATCAATATCCCAAATCCTCAACCATTGTCTCAAATGGTTCAAAGATTTACATAATCGGAGGGTTTGTCAGGAGAAAGAGAAGCAAGAGAGTGTTGATACTCGATTGTCGATCTCAACAATGCCGTAGACTCCCCAACATGCGTCTACCTCGAGTTTCTCCAGCCGCTGATGTAATCGCCGGTAAGATCTATGTGATTGGCGGTTACGAGTCGAACAATATCGATGACTGGGGAGAGGTTTATGACCCAAAGACCCAAACTTGGGAGCCATTATTGCCCACAACACTTGATCTCACCGTCCAAAAGAGTGAGGTTCCAGGTAAATTGGTTATGGGTGGGAAAGTTTATGCCATGGATGATGTGTTTGAGCTTACATTGTTGAAGGATGTATGCTTAGTAGAGATAGAGTTTGTGTTGTGCCAAATATCGCTTTGGTATGGGATGCTAGTTTGGCGTGATGCTAAGTCAGATGATTCTGGGTGGGGTAAGGTAGAGGGACTTGATGGAATCTTGCCTGATGATCTTATTTTGGTAGCAAACTCTGACGGAGGAAGAAGAAGAGTGACAGTTTGGTGGAAGTCGGAGGTGGAAATTTGGTGTGCGGAAATCTCGTTTGAGAGACGAGGCGGTTTAGAAAAACTTTGGGGGTTCGTTGAATGGTCTAAGAATGTGTTTACCTACGGTATGAGTGGCGACATATGGTGCTCTCGGTCCGGTATCCTTGTGTTTACCTACGACATATGTGACTCTCCGCCCGATATCCTTTCTGCTATTGTCACTTAC
>Al_F0180
ATGGTTTTACTCTCTGAAATTCCCGGCGGCCCTAGTGGCGACGATCCAAACAATAATCCTCAAGAAAATGCTCAAGAAGAAGAAGAGAATGCTCAAGAAGAAGAAGAAGAAGAAGAAGAAGAAGAAGAAGAAGAAGAAGAAGAAGAAGTAGAGAATCTTCCGATTCTTCTAGAACTTCCAGAAGATCTCTTCGAAAGAATCATCGCACACATCCCAAGATCTCATTACCCGTCGCTATCTCTCGTCTCCAGAGCCTTTCGTCACGTAATCACTTCGCATAAACTCTTCGTAACGCGCTCGCTCCTCGGCTTCACCGAACTGGCTCTTTATGCCTTAATCAGATGCACAGCCAACATCCCTTTACAATTACGCAGAATCCGTCCACTTCGTCATATCTTTCCTGGAGCAGCTGTGGTCACAATCGAATACAAGATGTATGTAATGGGTGGTACCAATCCCATCGAGTTTACTAATAAACCTGTATCGACTGTGATTGTCATCGACTGCAGATTCCATACGTGGGGCAATCTCCCGGATATGCAAAGGGCTCGTTACCATGCAGCAGCCGGAGTCATTGACGGAAACATTTACGTAATCGGAGGTTGCAAGAAACGAGATGCTGACTGGGTCGAAGTGTTCAATGTGACGACTGAGACTTGGGCAACTGTGCCTAGTCAATGCCCTGAAGATGCTAGTGAGAATGGAGAGTTTGTTACATATGTGGTGATGCAGGGGAGGATTTTCACTTTGGAGTTTGGGGGCTGTTTTGCTTACGAACCAGGACAAGGTTTATGGCAGTCATGGGGTGTTGAAAGTGAGTTGATGAGATTTTGGAACTCGTCGTCGTCTTGTGTGGTTGGAGATTTGTTGTATGCACTTGATCTGACGTGTACTCTTGGATATCCGATAGTGGTATATATTATCCGAATGAATTGGTTTGGGGACCTGTGCTGGGTGGATATTCTTATAATTTGCCTATTCTCATTGGTGATTTTGGGCAAATATTCTTGGGGGTCTAAAGATATTTGGTGCATAGAGATTGCGTTGGAAACACGTCAAGAAAATCAGATTTGGGGGGTGGTTGAATCAATCTCGCTTGTGTTTAGGGACGAGATGATGATGCCTTCCATTGAGCTTTGTCGAACTGTTATGGTTTGA
>Al_F0181
ATGATGCAACCAGAAGAAAACACCGAACGTATCCACCGAAAAAGACGAAAAAGACAATCTTCTTCGACACCGAAAACAACAACATTGCTCTTTCCTCTCGATCTAATCTTAGAGATACTCTTAAGACTACCTGTTAAATCTGTTTTGAGGTTTCGTTGTGTTTCGAAGCTCTGGTTATCAATCACCACCGATCCATATTTTACCAACGCATACGGAGCTCGATCCTCAACACGACCAAGTCTTCTAATGTTCTTCAAAAGCAGGGGCAAGTTGTTTGTTTACACGTTTCCGCACCACAATCAGAATTCGAACGAGCCTCATTCTTATTCTCAGCATGTGGATAGTTACCATATCAAATACCCTAAACAATGTTGCTTCCGCTTCACGGAATCAGTCCACGGCTTGATCAGCTTTCGAATATCTACAAAACCCATAATTTGGAACCCTACCATGAGACAGTTTTTAATCTTACCTAAACCGGAAAAAAGCTGGAAGGGATTATCAGTCCTTTTAGGATACGATCCGGTCGAAGGTAAACACAAACTAATGTGCATACCTCGTGATAGCACATGCGACGAGTGTAGGGTTTTAACACTGGGATTAGCTCAAAAGTCGTGGAGAAGGATCAAAACTAACCATAAGCATCGTTCTATCTCTTTTCACATTATTTCGAAAACTGTGTGCAATATATTATGGATTGGTTTAAGGAAGATCCGGTTGAGAAGAAAAAAAAGAAAACACAAAAATTGCCTCCGGTTAGCATGTGTTAATAATACCATGAAGAACGATGTCAATGGTGGTATTACATTGTGGACTTTGGAGAATGCAGAGAAACACATATGGTCATGTAAACTCTTTCTTGCTCCTTTTGCTCATTATGGTCGGAGTTTGATAACTGATTTCAAACTAGATGGTATCACTCATGATGGAGAGTTTATTTACGTACCAGTACCATCCACGTTTCTCAAATCATTTTATATTTTATATTTTGATCCGAAGAAAAGCAACTTCAGAAAAGTCGAGTTTAGAGGAACTACGGACGAAGAATTTAGGCTCAGTAATGGATTTGGAGACAAAAGACAGAATAGGCTCCATACTTTCTCGCATCACATGCAGAGTCTTACGTCTTTCTATTAA
>Al_F0182
ATGAAGTTTGGTCCGAATACGACACCGATTTACATTCCTCTCGACCTCCAGATCAACATACTCTTAAGATTGCATGTGAAGTCTTTATTGAGATTTCAATGTGTCTCCAAGCTTTGGTATTCTATTATCACCAGCCACGATTTTGGAAACCGTCACTTTGATATTACATCTTCCTCAGCTGCTCCTCGTCTTCTCATTGCTTTTCAGGACTTTGACAGAAACGAGCTTATGCTAGTCTCGTCACCTAACCCAAACACATCTTCCTCTTCCCCTTCTTCATGTTGTGTACCTTACAAAGATCTGAGGCTACTCAACATTAATGGACGAAAGGTGTATAACGCAGTTCGGGGATTGATTTGCTTTGAAAGTAGATTAAAGGTTGGGATTTGTAACCCCAGCACGAGGGAGCTGCATATTTTTCCCCGAGTCAAACTGAAAAGAGATCCAGACACTTTTCCATGCATCATGTACTTTCTTGGGTACGATCCTATTGGAGATAAATATAAAGTGCTGGCCATTGATAATTTGCCTTGGAGATTGGAGTACAAGATTGTGGACAAGGGTTCCCCCAATAATTCTATAATTGTGAGTTTCGATGTTAGGTCTGAAACGTACAAAATCTCCAATGTACCAAGCAAACTTCTACAAATCGACGATTCTGATAATTTTTGGACTGCTAATTGCAATTGGTTTATTGGGGATAAAACTCTGATCAACTACAGCGGTAAGATTGGTGTGGTTGAGAAACCTCGACATGGTATATTTCGAATGTGGGTTGTAGAAGATGCTGAGAAAGAGGAATGGTCTATGAACACTTTTTATTTGCCACAATCTGCTGCTGGCCTTGACTTCAAAGTCATGGATACCTTTTATACCGGCGAGATTTGTCTGGTTACAGAAAAAATATCTGATCCGTTTTGTCTCTTCTATTACAATTTGAAGACGAATAGCATGAGAAGTGTCGCAATTAAAGGACTACCTATTTCCGAGTTTAAGCAAGGGTTGCAATTCCACAGCCTTTCTGTGACTGTTTCAGATCATTATGAGAGCTTGGTGTCCTTAGAAACTTGA
>Al_F0183
ATGACCAAATTACGAAAACGTTTTAAGAATTTTGTTTCCAGTGGAAGCCGCGCGTGGGCCTCTCTTAATAACATTACAGGCCCACAAACCCAAGTGGATGAAGCCAGACACATCAACCGATCCGATATGATTGGTTTAGGTCTAACACCTCGCATCTCGTCTCTCTTGTTTCCCAAGTATTCAACCCTAATTTCGAGCACAATGTATCTCCCAGAGGAATTGGTAGTGGAGATACTCGCTAGGGTTTCAGCGGCTTCTCTGGCACGATTGCGACGTGTATCCAAAGGATGGAACGCTACAATCAATGATGAGAAATTTGCGAAGAAGCGCTTTTTGCTGCGGTCTCATGCTACTGTAATCATGCTGGTTGAGCATAGGGTTTATCTAGTGAGCGTCAATCTCCACGAAGTTCACAACAACATGGTTAAGGTAAAATATCAATTGAGCCTTAAAGATCCACTTTCTAAATCTTCAGAAGAAGTTGATATACATGATATCTTTCCTTGCGACGGCTTATTACTATGCACCACCAAAGACGATAGACTGGTTGTTTGGAATCCGCTTTCACGTGAAACAAGGTGGATTCAACCAAAAAGCACCTACAATATATTAGATTACTTTGCTCTCGGTAAATCCTCATGCAACAAGTACAAAATCTTGAGGATGGATCAAATTGGTAATATTCACCCAGACTCACTTGAGTTCGAAATCTATGACTTTACCTCTAATTCGTGGAGGGTTGTTGGTAAGACTACAGACTGGTTCATACAACCGTGGCAGGGCCGTGTCATGTCTGTGAATGGAAACGCTTACTGGCTTGCTTGTAGGGAAGGCCATGGAGATTTCTTACAAAGTTTTGATTTTTCAACAGAGAGATTCAAAAGGGTGTCTCTTCCGGGTGATCATCATTCTTATCAGGTTTTCGGCTTATCAGTTACTAGAGAAGAGCAACAACTTTGTTTGCTTACTCAGAACAACTCGAAACAGAGTCCATATGCATGGATCGAACCTGCTGAGGAACCTAGGATAAATGTATGGATCGCAACTAAGATTGAGAGTAACGGAGCCGCGTCATGGATCAAGTTTATATCATTTGATTTAGACAATATCCACCAGCGTTTTTGCTTTCTTAATGCGATGAATTTCTTGGTCGACCCGGAGAACAAAGTTTTACTGTGTCGCGGTAAAATTTGGGTCTCCAAGACCTTCTTAAACATTTTGGGAGAAAATAAATCCATACAAGTGGATCACCAAGATAGCGAATCTGTATGCTCACTTCTCGTCAATTATGCTCCAACTTTGGTTCAAATCCAACAAGGTTCTTTAGTG
>Al_F0184
ATGGAGAACCATAACCCTAATTCCTGGTCGGACCTTCCTCTAGATCTCTTGAATTTGGTGTTTGAACGCCTTAGCTTTGCTAGTTTCCAACGAGCCAAATCGGTGTGTTCGTCTTGGTACTCTGCTTCGAGACAATGCGTGCCCAAAAAGCAGATCCCTTGGCTGATTCTCTTCCCCGAAGACAACAACAACAACAACAACAACAACAACAACAACAACAACAATTCATGCAAGTTGTTCAATCCCGATGAAAAACAAAAACTTTACAAAACGCAAGATCTTGGTGTTGAATTTGCAAAGAGTGTGTGTCTAGCAACCTATGGAAGCTGGCTCCTTACGAGAGATCCACGGTATAATCTCTACATTTTGAATCTTTTTACCCAAGAAAGGATTGATCTGCCATCTGTAGAGTCACAACTTGGAATAACAAAGATCGAGCGAGGTTTAGATGATTGGTTTCACGTTTCTAAGGATCACTTCCAAAGGCAGATCAAAGAGCTTTGCATCCGATCCCCTGTGATTTGGATTGACGAGAAAACCAAAGACTATATAGTTCTTTGGGGACTTGGAGGTTTGTGTGTCCTTTATTCCAAGAAAGGAGATACCGCGTGGAATCAGCTTCCGGAAATTTCTCACTGTCTTCACATGGTTTACAAAGATCACAAGCTTTACTTCTCTAGCAGCGAAAATATTTTCACAATCTTAAATTTTTCTAGAGAGGTTCCTCAACAAATTTTTCAATGTGGTATGGATCTGTTAATAATTAGAATGAGTCTAGGTCGTCGTTGTCATCGGCTAAGTAATTCATGGTTTGTTGATGAGACAAAACTTGTAGTCACAGTAACAGGAAATGTCCTTAGGGTTCAAAGAATGTTAAGACCTAGGTCTGGAATCCAGTCATTCCGTGTCTGTAAAGTTTTCCCCAAATATGAAGAAGTTGATTCTTTGGGCGACGAGGCACTGCTTTTGGATTTAGGTGTCACTGTGCTCGTCAATGACATTGAGGGGCTCAAAAGAAATTGCATCTATCTCAGTGGTAGTCATGGAAAGAAGAAAAATGGTATCTTTATCTTTAATTTCGAGACAAAAAAGATGGAGTTGCTGCGAAAATTTGATTGTTCGTCAGTTCAACTCTCTAGAGCTCGATGGTTCTTACCAAGTTTAACGCATACA
>Al_F0185
ATGGTGCTGCTAGTGAAGCTACCGAGTGATTTGGAAGAAGATATTCTCTCTCGTCTTCCACCTCGATCTCTTATTCGGTTCAAGACCGTATGTAAACGTTGGAACGCTCTTTTCAACGACAAGTGGTTCCTCAACAACCACTTGGTTCGTGCCCGTCCACAATTCATTTTCATAACCGAATCCAAGAGTTACTCGATAGATATCGATCTCTGCGGAACGATAGAGGTACGTGAGTTAGCCGCTGATTTTCCTTGTCATGCTATAGATTTGATGGATACCACCATCATGGCTTGCGATGAGTTCTTGTTTCGTGACTTTTGGAAGCAAGGTGTTGCGGTTTGGAATCCGTGGTTTCATTTCTGCGGTGTAGGATACGATAATAGTATACCCGAAAAGGGTTACAAGATCTTGGGGTATTTTGATTGTCTTCGTAGAGTCAGTGACACTTACGAGGTAGGTTACCGTAGGGTTGCGATTTACGAATGTTCGTCTCATGCATTGAAGTTTATTGATGGCCCTTTCAAGCAGTGGCCCATGATGGTACCTTTGTCCTTGAACGGGAATCTCTATTGGCTTACTCAGAATCCCGAGACTCGTGAGCATTTCATCCGAAGCTTTGATTTCTCGAGTGAAATATTCAAACCCTTTTGTCTCCTACCGTGTCAGAAGAACCGTTCTTCGGATAGACTTATCCTCGCGGTTTATAAAGGAGATCGGTTTTCGTTGTTAAAGCAATGTTATGTAACAGAGACGATTGATATTTGGGTAACGAAGAAGAATATTGATGGAGAGGAAGTGGTGTGGACAAACTTGATGACTTTTCCAAGAACTAACTTGCCTAAGTTAGTTAATAAGATTTGTGGCATTAGTTACTTCATCTTTGACAAGACCCTAATCATATGTTGTGGCGACGGTCAACTTGGAGCGGCTTGCATCTACATATTGAGGGGAGATATGTTCAGGAAGATTCATATAGATTTAGGGATTATTCGGTTTTCTCACTGTGTTTATCTTCCAAATTTGATCTCGGTTCCTTTAGAATTCATATCGCTACAAGTTTAA
>Al_F0186
ATGGCTATGTCTAATCTTCCTAGGGATTTGGTAGAAGAGGTGCTCTCTAGGCTTTCGGTGACATCTACGAGAGCAGTGCGATCTACTTGCAAAAAATGGAACATTATATCCAAAGACGAGAGCTTTACAACGAAGTACGGTGCTCAAGCAAACGCAGCAGCAAGGGAAAGTGACGTCAATCTCCATGGCATTGAAAACAATGTTGATCCATCTATAGAGGTTAAGGGTAAACTTATTAGCCTAAACATAGCTGATCAAATCGTTTATGAGATTGAAATTTACAACTTTAACTCTGATTCATGGAAGGTTGTTGATTTCACTCCTGACGGGGATAGGCGCTTTTTTGTACATGGCGTGTCTCTCAAGGGAAATACTTACTGGTTTGCTAGAGAGTATGTGAGGTATGAAGGTGTACAAGAAGTAATGAATTACGTGGCTAGTTTCTTGATTTGTTTTGATTTTACAACAGAGAGATTTGGACCGCGACTTCCTCTGCCTTTTGACATTTTTATAATCGATAATGTGAGTCTCTCGAGTGTTAGAGAAGAGCAGCTTGTGGTGTTACATCACCAATGGATGAAATTGAGGATGGAGATATGGGTTAGTAATAAGATTGAGCCTAATGCAGTGTCGTGGAGAAAGTTGTTAGAGGTTAATATGAGACCATTACCTCGATATCGTTTTCGTCTTGACCATGGGAGTTTCTTCATTGACGAGAAGAATAAGGTCGTTGTGGTTCTGGATAAAGACGAAGAGACGGAAACCCGCAACTTAGTTTATTTCATTGGAGAGGATGGATATTTCAAAGAAGTGGAACTGGGAGAATCTAGAGGCAAAAATGGTTCTCCATTTGTGAGCTCTTATGTTCCAAGTTCAGTGCAAGTTAGCAACTCGCAGAGGAGGCAATTAACCATATTTGATTAA
>Al_F0187
ATGATGTTCAACTACCTTCCGGAGGATATGGTTGTAGAGATACTCTCTAGGGTTCCAGCTGTATCTCTGGCACGGTTACGATCAACATCCAAAATATGGAACGCTTTGATCAAAGATGGGAGACTTGCTAAGAAGCACTCTGCTAATGCTCCAAGGCACTCTATGGCTCTCGTGTTGATTGATCATAGGGTTTATTTAGTGAGATCCAATCTTCGTGAAATTCACAATAACGTTGCTCCATTTGTTTCTGTAACATGTCATTTTAGCCTAAAAGAACGTCTTTCTAAACATTTTTCAACAGAAGTCGACATACGGGATGTCTTTCACTGCGATGGCTTATTGCTATGCACCACCAAGGACTATAGACTGGTAGTTTGGAATCCATGTTCAGGTGAAACCAGGTGGATTCAACCAAGAGATTCCTACAAGAAAGATGACTGCTATGCTCTCGGTAGATCCTCTTGCAACAAGTACAAAATCTTGAGGCAGGAACTTCTTATCAATCCTAGCCAAGAATCTTACGTGTACAACATCGTGAGGGGGGATTTTCTTATCAATAATAACCAAGAACGTTACGAGTACGAAATCTATGACTTTACCTCTAATTCGTGGAGGGGTGTTGGTGTGTCCACCGGCCTGTTCAATCCAAATATTACCACTGGCATGTCTGTAAACGGAATCATTTACTGGTTTGATATTACTGAACAATTTTTACTAAGTTTTGATTTCTCAACAGAGAGATTTGGAAGTGAGTCTCTCCCAGAGGATGATAGTCATTTGGCTTTATCTGTGACTCGACAAGGGAAACAACTTTGTATGTTATCTACTCATTCCTCATATGTGACCGAAACAAACGTTAACTTATGGATAGCAACGAAGAGTAGTGAGAACACCGAAGCAATGTCATGGAGCAAGTTCCCAATACTGCGGGGTGGAGTTGGTCTACGCTATCGTTATCATTTTAGGGAGGGGGTGAGTTTCTTCGCATACCAGGTGAAGGAGAAGATTGTTGTAGTGTCTTGTCATAGACCCAACCGGCACTCCAAGAACATCATACACATTGCGGGACATGGTAAATTCATAGAATTGGATCATCATGGTGCAAAACCTAAACACGAATTTTCTCCTACACCACTTCTCCTCGTATATGTTCCAAGTTTGGTTCAAATCCAACATGGTATCTAG
>Al_F0188
ATGGAACAAGGTGGTAAAAGTTCGAGAATGGGAGATTTTATGAGTGAGGACAGGATCAGTGAGTTGCCTGAAGTTTTGCTTCTGAAGATATTGTCTTCACTTCCTACGAAACTTGTCATATCCACAAGTGTTTTGTCTAAACGATGGCGCTCTCTTTGGAAAATGGTACCAAGACTCGAGTTTGAATCTTATCGAAACATATATGAATTTGCAGAAAATGTTACCAGGTCTTTGCTTTCACATAAAGCTCCAGTTCTAGAGAGTTTGCATCTGAAAGTTAGAGATCAATTTGATGGTGTATATGTTGGAGTTTGGGCTACAATTGCATTTGCACGCCATGTTCGTGAGTTCGTACTCGATCTTAGTTTTTGCCATGGCCTGCAAATCAGATTTCCAAGTAGCTTGTTTTGCTTTGACACACTTGAGACCTTGAAACTTATGAATTACGTTTATCTTGATTTTCCTTCTCTGGTTTCTATGAAGTCCCTTAGAACTCTTCACCTTCTATCCCTGGTGTACAAAGGCGATGAATCTGTTCATAATCTTTTTTCTAGCTGCCCTAATCTTGAACATTTGGTCCTGCGTCGAGGTTTCTCTCATGATTATGTTAAGAATTTCACCATTGAGGCACCATCTTTGAAGACACTATCGCTTTCCGATTCCTTTCGTGCGCGAGAGAGTAGTGGATATGTGATAAAAGCTCCTTCTTTGAAGTACTTGGGAATTGAAAGTGTAGAAGGTTATGAGTTTTTTCTGATTGAGAATGCATCAGAGCTAGTTGAGGCTAGTATTAGAAACGTTTCTAAGATAGTCAATGAGAAGATTTTGGGATCTCTTGAGTCAGCCAAGCGTCTTTCCTTGGACTTATCACCTTTGAAGATTACATATCCTACTGAAGTTATGTACCATCAACTGGTATATCTAGAGATGCATACACATAAAGTGGAGTGGTGGAATATGCTTACGGTCATGCTTGATAGCTCTCCTAAACTACAAGTCCTCAAGCTGATTGATCATGAAACTCGTCAGGAAAATCTAGAATTTAACAAACAATATACGGACCAAGGGGAATGGAATCAACCAAAGTATGTCCCTGAATGTTTGATGTCCCATCTCGAGACATTTATGTGGAGAAATTGCAATTGGGGAAGAGAAGAAGAGAAAGAAGTGGCTACATACATTCTAAGGAACGCAGGACAGCTGAAGAAGGCAACTTTCTCCACGGATCCCATTGAATCAAAAAGGCTCTGTAAGTTGGCAAAGAGAAGTAAGATGCGCAACGAACTGGATGGTGTGGTCAGGGCTTCCAGCTCAAGCCACCTTGTGTTTGAATTCGAATGATCTTATATGTGTTAGATTAGTTTAATTTGTTTAGAGGGATTTATAAACAAATTAGTTTTATTTTGTAAGAAGTCAAGGAAAAACTT
>Al_F0189
ATGGAAGAGGTTACATATCCTGATAGGATCAGCCAGTTACCTAACGATTTGCTTTTTCGAATACTCTCATCAATCCCGGTAAGCGATGCAATGTCCACAAGTTTATTGTCTAAACGATGGAAATCTGTGTGGAAGATGTTGCCAAGGCTTGTATACAATGAAAACCTTTGTCCCAATATTGGTTCTCTTGGATTTGACCAATTTTGTGGCAGATCCTTGTCCTTACATGAAGCTCCACTTCTCAAAACCCTAAATCTCAAACTTAGGAACCAATCTGATTCTTTAGATTCTCTCATATTTCCAAACATACGTTCCACACTCCTTGAGATGTCAATCAAATCTACTGATTATCCTTGTTATTACAGTACTATCAGTTTCCCAAACAACCTTGATGTCTTCCAAACATTAGTTGTCTTGAAACTCCAAGGCAATATTACTCTTGATGTTGTTGATTCTCCGGTTTGTTTCCAGTCTTTGAAGAGTTTGTACCTCAAATGTGTGAATTTCAAGAATGAAGAATCTTTTTCCAAACTTTTATCAGCCTGTCCTGTTCTTGAAGACCTCTTCCTCCAAAGACTTTGCAGTGTCGGCCGTTTTTTGTTCACCATATCAGTCCCTTCTCTACAGAGATTAACCTACAATAAAGAACAATGCTATTATTCTAACGATGAAGCCATACTCGAGATTACTGCTCCTTCTTTGAAGTACTTAAATATCTTCGATCGCGTAGGTGTTTTCAGTTTTATTGAAGATATGGATAAGTTGGTGGAGGCAAGTGTTAAAGTTAATCTGTCAAAGAATGAGAAGCTTTCTAAAGCTCTTACTTCGGTTGAGCATCTTTCGCTAGATTTATATCCTTCAATGGTTTTTCACCTTAATGATAGATTCATCTCCAAGCAACTTCTTCATCTGGAATTAGACATTTACGACAACTTTCGGTCAAATCTACTTCTGAGTTTTTTGAAAGATTTACCTAAGCTACAATCTCTCAAGCTCAACCACACACATCCCAACTATACTGTCGAGGATCAACCGTCTTCAGTCTCTGGACCGAGCTCTGTTCCTGAATGCTTGAGCTTCCATCTCGAGACTTTTCAATGGATAGGCTACGCAGGAACAATTGAAGAGACAGAAGCTGCGGTTTACGTTCTGAAAAACGCTCGTTGTTTGAAGAATGCTACAATATCTCTGCATTCAAGGGGCACAGAGAATGATCTGATGATGATTAAGGAGTTGGAATCTATGTCTAAAGCTTCAAACATGTGTCAGCTTTTAGTTAAATTTTAG
>Al_F0190
ATGACGATGATGTCCAATCTTCCAAGGGATTTGTTAGAGGAGATACTCTCTAGAGCTCCAACGGATTCTATGAGAGCAGTACGATTGACTTGCAAAAAGTGGAACACTTTAGCCGAGGAAGAAAGCTTTAGAAAGAAACAACTCCTTCTAGCAAAAGCTGCTAAAGAATTTATGCATCAATCTCCACAAGGAAGAAGACGTTATAAATTAAAGTGTAATGGTAAACTTATTAACCTAACCGATGTGTCTCAAGTCTTTCATTGCGGTGGTTTGGTATGCATCACAAATGGCTTCTCTAACACTAGGGATGTGCTTTGGAATCCGTATTGGGGCCAAACTCGGTGGATCGAAGCTAGAAGTCGTCACGCATATATATATGCTATTGGATACGAGACGAAAAAATCCTGCCGCAGCTACAAAATTGTGACTTCTGCTAACTATTATATTGATGATAAACGTGTTGGCTACGAAATCTATGAGTTAGATTCTAATTCATGGAGGGTTCTTGATCTCAATTCCGATTGGGCGACAGCATTTTATAAAATGGAAGTCTCTGTAAAGGAAATTCTTATACGTATACTCGAGCAGGAGGTAGGGGTGAATTCTTGCTTTGTTTTGATTTTACAACAGAGGGATTTAGACCGGCTCTGCCTCTGCCATTCCACTCTCATCGTCAAGATATTGTGGCTCTCTCTAGTGTTAGAGAAGAGCAACTTGCAGTGTTATATCAGCGATATGATACATTACATATGGAGATATGGATTACTACCCAATGATGTCTCGTGGAGAAAGTTGTTATTAGCAGTGGACATGAAACCACTCACTGTTTGCTATGGAAATTTCTTCGTTGACGAGGAGAAGAAAGTCGCTGTGGTTTTTGATAAGGACAAAGAGATAAGACACCAATCTGCATGTTTTCTTGTTGGGTGCTCTTATGTTCCAAGTTCAGTGCAAATCAAGCAACTTTCAAAAGGCAAAAGCAATTAG
>Al_F0191
ATGAAAAGAGGACGTGAAGAGAAGAACAGCCACGAGACCTTACCATCGCCAACACGACTTCGTCACGGTGGAGTTATCAATATACCTCTTGATGTAACCGTGGAGATACTCAAGAAACTTCCGACGAAATCTCTATTGAGGTTCCAATGTGTCTCTAAGCTGTGGTCATCAATAATCAGCAGCCGTAGAGACTTGATAGACTCGATCATCACTCGTTCTTTGAATGAGCCTCCGCGTGACGCCCATATCATCTCCCTCGTCTCTTCAAATTGTTTTCCTAATAGAATTTGTAAAAGTTTCATAGCCTTCTCTTCTACTACTTGCCCTGGAAATACTGACAAAGAATTAGTATTAGTCCCTGGACAATATCATCAATCCGTTCGCGGCTTGGTTTGTTGTTGGTCTCATTTTCCGAATGTGAGGGTAGTTGAAATATGGGTTATGGAAACACAAGGATGGTCCAAATTTTTCTTATGTGAGAAGGAGGATTTTCATAGTTGGAGCATCGCGGGTACTACTCGTGGTGGTGAGATCGTTCTTGTCAAGTCAGTGTACTGGTCGTACGACAAGTTACGTGTCTATTATTATGATTTAAAGGGAAACAGTATGCGATATGTTGACCTTGAAAACTGTTATACGGAGGATGGAAACCGTAAGGGATACGCTTCTACAATCTGGACTGGCCCGGATCATGTCGAGAACATTATGGGTTTGCATTAG
>Al_F0192
ATGGCGCCGCCTATGACGCTTCCGTGCGAATTGGAGGAAGAAATACTCTCTCGGCTTCCACCTTTATCTCTTGCTCGATTCAGATCCGTTTGCAAACAGTGGAATGCTATTTGCAATGAGAATAGGTTCATCAATAACCACTTCGCTCGCGCTCGTCCTCAGTTCATCTTCATAACCAATTCCAATATTTATTCGATAGAGATTATCAGTCTCGACGGGGTTGATCCAACGATTAAGTTGCGAGAGCTACCCTCCTCTCGTACCGCTTACCGTGAATTGTATTTGGATTACATAACCATCACTACTTGCGATGGTCTCTTGTTTTGTAACTATTCGGATTATCCCAAGGTTACAGCACTCTGGAATCCGTGGTTGAAACAAGTTAAATGGATCGAGTGCAATGATAAATATTTTGATGTCTCTGGCGTGGGATACGATAATACTAGACCCGAAAAGGTTTACAAGATCTTAGGGTCTTTTATATCTGGTTGTAAAGTCGAGAGAGTTGCGATCTACGAGTGTGCCTCTCACGCGTTCAAGTCTATTGATTCATCTAACGAGCAATGCCCCTTAAGCCAAGTTAAACGATTCAGTGTGTCCTTGAACGGAAATCTCTATTGGCGTACTCGTATTCCCCACACTTTAGACTTTTACATCCGAAGCTTTGATTTCTCGAGGGATATATTCAAACACTTTTGTCTCCTTCCGTGCCGCGAGAATCATTTTCGCGATGTACTTGTTCTCGGAGTTTACAAGGGAGATAGGTTGTCCTTGTTAAAGCAATGTTATGTGACAAGGAGCGTTGAGATTTGGGTTACGAAGAAGAAGATTGATAGTAACAACAATGGAACAGACGAAGTTGTGTGGATTAAGTTGTTGACTTTGCCAACAAATAACTTGCCAAACTTATATAATAAGTGTTATGGCATTAGTTACTTCATCTATGACAAGACCACCCTAATCATGTGTTGTGGTGAAGATGATGGTGGAACGCGGGCTTTCATCTACATATTGTCAGGAGAGATTTGTTCAAGAAGATTCCAATTGATTCTGGGGTTTTCCGGTGTTGTCACTGTCTTTATGCTCCGAATTTTATCCCGGTTCCTTTAG
>Al_F0193
ATGACGAAGATATCCAATCTTCCTAGAGATTTGGCGGAGGAGGTGCTCTGTAAGATTCCGTTGACATCTCTGCGAACTATCCGATCCACTTGCAAAAAGTGGAACACTTTATCCAAATATGAGAGTTTTGCAAAGAAGTACCTTGGTGATCAAGCAAAAGTAGCAGAAAGGGAAAGAGAGTTTATGGTGGTCATGATGATGAATTTTAGGGTTTATTTGATGAGAGTTAATCTTCAAAACAATGTTGAATCATCATGTATAAAGCGTGAAGCTGAACTTATTAGCTTAGGTGATGAAGTTGATATATCTCAAGTCTTTCACTGTGACGGTTTATTGTTATGCATCAGCATCACCAAAGACAAGACTAGGCTCGTGGTTTGGAACCCGTATTGGGGACATACCCGGACGATCGAACTCACACATAACTTACAGATAATCGATAGATATATGTATGCTCTCGGATACAACAAGAGCAGCAAATCCCACAAAATCTTGAGGTTCATTACTTACTGGGATCCCAATTTTGAAGAGTTCAAAATCTACGATTTGAACTCTAATTCATGGAGGGTTCTTGATGTCACTCCAGACTGGACGATAAGTCATATTAACCATGGCGTGTCTCTCAAGGGAAATGCGTACTGGTTTGCTAATGAGAAGTATTCTGAAACAAGAAGAACCGACCATTTTTTCTTAGTCTGTTTTGATTTCACAAGAGAGACATTTGGACCGCTTTTGCCTCTTCCGTTTGAGTTTGCTGTTTCTGAAGATGCTATGAGTGTATCTAGTCCGTGGGATACATTAAAGATGGAGATCTGGATTACGTCTAAGATTGAGCCCAACGTGGTGTCGTGGAACAGCAAGGTGTTCTTATCAGTGAGTATAAAAAAACTCATTGCCCCTCAGTTTCAGTTTTACTTGGGGAGTTTCTTCATTGACGAGGAGAAGAAAGTCGCTGTGGTTTTTGATAAATACTACAACGATCGGCGCAGCATAGCTTACATCATTGGAGTGGATGGATCCTTCAAAGCAGTGGATCTCGGAGAATCGGCATACGCAATGTGTTACCCACTTGTGTGCTCTTATGTTCCAAGTATAGTGCAACTTAATTAG
>Al_F0194
ATGGCTTCTTCGTCTTTACCTCCGGCGATGGAGGTCGGAGAATCTAGAAATTGGACGGAGCTTCCACCGGAACTGACGTCATTGATACTGCACCGTCTTGGCGCGATTGAGATACTTGAAAACGCTCAGAAAGTTTGCAGATCGTGGCGCCGCGTTTGTAAAGACCCATCGATGTGGCGTAAAATCGACATGCATAACCTCGGAGATTTGGAAGACATGGAATTCAACCTCGATATCATGTGTCGTCACGCTGTTGATCGTAGCCAGGGAGGCCTGGTTGAGATCGATATATGGTATTTCGGTACTGATGGTCTCCTCAATTACATCGCCGATAGGTCGAGTAATCTGAGAAGCCTTAGACTGACAAGGTGCTCTCAAATTACGGACGATGGACTTGTCGAAGCAGTTTTGAAACTTCCACTGCTTGAAGACCTCGAGTTGTCATACTGCTCATTGTCAGGAGTGTCTCTGAAAGTTCTAGGCCAGTCTTGTCCAAATATGAAGATATTGAAGTTAAAGAGCTATCCTCAAAAAGAGAATGACGATGATGCTCTAGCGATTGCTGAAACAATGCCTAAACTTCGCCATCTCCAGCTTTTTGGGAACGGATTATCAGACACCGGCTTAAACGCCATTCTTGACAGTTGTCTAAACCTGGAACATCTTGATTTACGCCGGTGTTTCAATGTTAATCTTATTGGGGATCTGCAGAAGCGGTGTTCTGAGAGGGTCAAAGTTGTGAGACACCCTAATGACTCGACTCATGATATCGACATTGGTTCATCAGAAGACGAATACCCTTATGGCTTCTCTGATATCGATCTCATGTCAGATGATACTGAGTTTGATGATTACTATGACCTCACAGGTGCTAGTGACTATTCTGACTATGACCAGTTTGATTACTATGATGACATGCTTATCTAG
>Al_F0195
ATGATGAAGAGAGGACGCGAAGAGAATTGCCATGAGACCTCACCCTCGCCGAAACGACTTCTTCACGGCGGAGTTATTGATATTCCTCTGGATCTGACCGTAGAGATACTAAAAAAACTCCCGGCGAAATCTCTAGTGAGGTTCCAATGTGTGTCGAAGCTGTGGTCATCCATTATCAGCAGTCGTAGAGACTTCATAGAGTCGATAGTCACTCGATCTCTGACTCAGCCTCCTCGTGATGCCCATTTCATCTTCGACGTCGCTCCAGGCCCCTACGTGGAATGTTTCTTAGCCTTGTCGTCTACTTGCCCTCCAAATACTGACATAGAAGCAGAAATATCAATGCCTGGGAGATTGGGGCAATACGTTCGCGGCTTGATTTGTTGTTTCTCTGGTTTGAAGTTGAAGACTATAGGAAGCAGGCTTGTCAAGTTTTCACGTTGGGAGATCCCAAGACGAAGCAGTGGAGGAAACTCCAAGGTGTTGGATCTCATCACGTTACATTTGAAGGATGCTGAGAAGGAGACACAAGGATGGTCCAGGATTTTCTTTTACGAGATGCATGGCTTTTCAAATTGGCGCCTCTTGGGTGCTACTCGTGGTGGTGAGATCGTTTTTGGCGAGTTGAGGTACAGGCTCTATAACGAAAAGTTGTTACGTGTCTTATATTATGATCCGAAGCTAAACAGTATGAGGTATGTTGACCTCGAAGGTACTTTACCCAAGGATAGAAGGCGTTACGACTTTACTTCAATA
>Al_F0196
ATGTTGAAAAGACATCGGTCCAGTGTTGTGGAATTGCTACCAGACGATGTTGTAGAGCTCATCCTCGAGAGACTTCCTGTGGAGTCTCTGCGGAGGTTCAAGTCTGTATCCAACAAGTGGAAATCGACTATTGCGTCTCGGTGTTTCCAGGAACGACAGTTGATCCGTCGTATGCAATCCCGAGGTCCTGATGTTCTTTTCGTGTACCTCACCTGTTTTGGGGATGATGGTCTGAATACTGATGCTCGAAGAATTGTGCAGTTCGGGTCGTCCATAGTTCGTACGGTCAGGTTCCCCGCTTCAGGCAGCATGATCTGCCATGGTAGTTGTGACGGTCTACTATGCATCTACTGTTTTGAAGTACCGAGTGTCGTGGTGAATCCCGCCACTGGATGGAGTCAAAGGTTTCCTCTTTCCAACATTCAACAGCTCCTCATTGACAAGAAACTTTTCAAGTCATCTCTAAGGCTCCCTTTTCCCATCTACGTGACCCTTGCAACGTCACCATGTGCATCCTTGATAACCACTTGTGCGTTTCCGAGAAAAACTGGCCCGCCCAAGTCATATGGTCAT
>Al_F0197
ATGATGATGCCAGAACTTCCAAAGGATTTGTTAGAGGAGATACTCTGCCGCGTTCCGGCTACATCTTTGAAACGATTACGATCTACTTGCAAACGATGGAACCTTTTAAAAAACGATAAGAGATTCACAAGAAAACACTTCCACAAAGCCCCAAGACAATCTCTGATTCTCATGTGGAATGAGTTTGGGTTTTCTTCGATGAACATCAATCTACACAGAGTTTCACCTATAGAGGTCACTGGTGAACTTAACCTAATCGACCCTCATTATAGTTTAGATCAGTTCAGGAACTCTCTACTCTGCCACACTTCTGGCTTATTGTTATTGTTATGCGTCTGTGACAACAACGAAGTGGAAGGTACTAGGCTCGTGGTATGGAACCCGTGTACCGGTCTAACCAAGTGGATCCAACACAGAAAGCTTTGCTACATCTGTACCTATGCTCTTGGTTCTTACCAAGACAACAAATCTGGCAATAAGAGCTACAAAATATTGAGCCGCAGGTTTTATGGTCACCAAGACCCAGAATTCGAAATTTATGAGATTAACTCGAATTCATGGAGGAGGATCCTTGATGTCAATGTGGACTGCACCGATATGTACATTCGGAACGTGTCTTTGAAAGGAAAGACTTACTGGTTTGCTACAAATGAAAAAGAGAAACAACTCGGCCTATTCTTAATCAGTTTTGATTATACAACAGAAAGATTTGAACGTCTATGTCTACCTTATCCGCATCCATATCATGGTTATCAAAACGAGTCTCTATCTGTTGTTAGAGAAGAGAAACTTTCTGTGTTATTACAACGTACATTTACGTCGAAGACAGAGATATGGGTGACAAATAAGATTGGTGAGACCAAAGTGTTGTCGTGGATCAAGGTCTTAGCGGTGGATTTGACGCCTGAGCCCAAATTTGACATAAAATTCTTGGTCGATGAGGAGAAGAAAGTCCTCGTGTATACTCAAAATAATGGATACAAAAGCCAAAGTATTGTATACATCGTTGGAAAGGACAACAAAGTTAGGGAAGTGGATTTTGGAGACGAATTCAAACCATTTTTGTTGAATTACGTTCCAAGCTTGACTCAAATCCAGCAAATGGAAAACTCGATACAATCGTTGTTTAGGGATATACATTTATTTCAA
>Al_F0198
ATGACGAGTATGAGCGATCTTCCACCGGATTTGGTAGTCGAAATACTCACTAGGATTCCGATAACATCTCTGAGAGCAGTGCGATCTACTTGCAAATCATGGAATGCTTTAACCAAAAAATGTAATTTGGGTAAAGCAGCAGCAACAAGGCAGCAGCAGTTTGTAGGGTTCATGACGATGAGTTCTAAGGTTTGTTCAGTAAAACTTGATTTCCAAGGAACCCGCAAGGACGAGAGCGAGTTCGTCGATCTATCTATAAACCAAGTAGCTTTATTTAATCAAGTTGAGATATCTAAAGTCATTCACTGTGATGGCTTACTGTTATGTGTCACTAAGGACAACTCAAGGCTCCTATTGTGGAACCCTTATTTGGGACAAACTAGGTGGATTGAACCAAGAAAATATTTCTATAGACCCGATCATTATGCTCTCGGATACGACACCAACCGTAACCATAAAATCTTGAGGTTTTTTGATGATTTTCGCGGAGGCAATGAGTTCGAAATCTACCATGTTAGGTCTAGTTCTTGGAGGGTTCTTGACCATATCACTCCCGGCAAGCTTCATCATCGCAGTGTGACATTGAAGGGAAATACTTACTTCTTTGCTAGAGAGAAAATGATAGAGGTTCTTGTTAATGTATCAGAGCTTAAACATTTTTTACTCTGTTTTGATTTTACAAGAGAGAGCTTTGGACAGCGTCTGCATCTCCCGTTTCATATTCATGGTAAAGAGACTGTGACTCTATCTGGTGTTAGGGAAGAGCAGCTCGCGGTGCTTTATCAGAAGGAGTCATTTGATATGTATAAGTTGGAGATTTGGGTTACGGATAAGATTGATCCCAACGCAGTGTCGTGGAGCAAGTTTTTGATGGTGGAAATGAGACCACTCACTGGTTTTCAGTTCAATCAAGAAGCTGTGAGCTTCGCCATTGATGAGGAGAAGAAAGTTGTTTTGGTTTTCGATCAAGAAGTATATAACCCGACCAAGACCATTCTCATCCAAACAGTTTACATCATTGGAGAAGATGGATACTTCAAATCTATGAAAATCGGAGAAAATCCAAATGTCTGGATGCCTGGAGAGTTCCCTAACAGGCCTAAGTTTTCTCCCCCACTTGTGTCCTCTTCTTACCTTCCAAGTCTAGTGCAAATCAAC
>Al_F0199
ATGGCTACTATGGAGCTTTCGTCTGATTTGGTAGAGGAGATACTATCACGGATTCCAGCTAGATCTCTTGTACGATTGAAATCCACATGCAAGCAGTGGAAAACCCTAATCACAGAGCCGAGATTCGTGAACAAGCACTTGTCTCACATGCGTTGCCGTGAGCAACAATTCACAGTCTTTAACAACGAACACATAGTTTCTCCTTTATTCGGTTCCACAATTTCTTATGTAGGTATCGATTTCAACAAACCAGAAAAATGTGGTATGAATTTGCCGTTTCCAATAGCTTTCTCACCCGCGAACAATATTTCTCATTGTGATGGTCTATTGCTATACGTCACTAAAAGTATGCTTTTGGTTGCGAATCCGTTGTTGAATCAAAAGAGATGGATCAAATGTAGCCAAGGATTTGACCATTCCATGGATGCGTATGGTCTTGGATACATTTTTAACCAATTATCAGGTTCTTATGATTACAAAGTGGTAACGTTTCGTTGTGGTGTCAGAATTAAAGATTTATATCCATCATCAAGAGTTGAAGTCTACGCATTCGAATCTGATTCTTGGAAGGTTGTTGTTGATAAAAACTTTGATGGGTTCGATGGATTTCCATTGTCAAGTGTTTGTTTGCGAGGAACTCCTTATTGGCTAGGTTACAATAAATATGGTAATCAACTCATGTCGATACAGAGTTTCGATTTCTCAAAAGAGAGATTTGAGCCCTTGTTTCTTCCTCCTCCATCCATTGGGTCACGTAATTTGGTAAAGTATATCTCTTTAGGGATTTTCAGAGGAGATCAACTTTCTTTGTTACTTGAATGCCACGAAACAAGTAAGTTACACTTATGGGTGATGAAGCAGCAGCATTGGAGCAGGCTGATGACAGTTGATGTACCTCAGTATCCGATATATGGTAAATATTTCAGTTCTTTCATTGAGAGAAATGGTAGGCTTGCATTATTTATCGAAAGCGGGAATATTAGCATCTACATTGGGGGAGAGAATCAAGATTTCGAAAAAATTGAATACTTCACTGGTCTAGGTCGCACGCTCAGTGATTGCTGCTATATTCAGAGCTTGCTTCAGACGACGATGGCTATTGAGCTTCCTTCTGATTTGGTAGAAGAGATAATCTCATGGGTTCCAGCTATATCTCTTGTACGATTAAGATACTCCTGCAAGGAGTGGAAAACCCTAATCCCAGACCCTAGATTCGTGAAGAAGCACTTGTCTCACATGCGTTGCCGTGAACAACAAACAATTCACACTCTGCAACAAGATTAA
>Al_F0200
ATGGCGATATTGAATCTTCCAAGGGATTTGATAGAGGAGATTGTCTCTAGAGTTCCTTTGAAGTATATGAGAGCAGTGCGATTAACTTGCAAAACGTTGAACGCTTTATCCCAAAGTTCGAGCTTTATGAAGTTGCACATAGGTAAAGAAGCAGCAGCAATAAAGGAAGGGGAGACTCGAATGATCATGTTGATGGATTGCAATCTTTATCTAATCAGTGTCTTCTTCAAAGGAGTTGATATTGATCCATATACAGAGCATAAAGATTATTTTTGTGGTATACCCGAACGACAAATTTTATGTTATGAAATCTACGATTTTGACTCTGTTTTGTGGACGACTCTTGATGTCACTCCACATTGGCGGATAGTACCGTTTGGTAACCGTAGCGTTTTCCTTGAGGGAAACACTTACTATTGTGCTTCAGAAAGGAACTCAGAAGTGGACGGACACCATGGACACAAAGATCACATAATCTGTTTTGATTATACAAAAGAGAGATTTGGACCGCTTCTACCTCTGCCGTTTAGCGCCGGGTATGATGACTATGTGACTTTATCTTGTGTTAGAGAAGAGAAGCTTGCGGCTTTACTTACGCATAACGAAGTAAATCTATATGAGTTTGACATATGGATCACGACTAAGATTGATGCCGAAAAGATATCGTGGAACAAGTTCTTGACAGTGGATTCGCAACCAGACATTCCGAATATATGTGGGGTTTCTTCATTGATGAGGAGAAGAAAGTCATCATGGGTCTACGAGAACCTGACTGCAGAAATTGTTGGCCACATGTGTGCATTTATGATCCAAGTTCAGTGCAAATCAAATCTCCTGCAGGAGACCAGGTCCGTTCCGTCCATAAGATAG
>Al_F0201
ATGGCTCTCCAAGTGAAGCTTCCATGGGAGTTGGAGGAAGACATACTCTCTCGTCTTCCACCTCAATCTCTCGTTCGATTCAGAACCGTCTCTAAACAATGGAACACTCTTTTCAACGACAAGACTTTCATCAAAAATCATTTGTCTCGCTCCCGTCCCCAGTTCATCCTCCTGACAACTTCCAAGATTTATTCCATAGACATCATCGATCACATCAACATCGATCCAACGATAAGGTTGCATGAGATACCCACCTATGATATTCGTAGCCGGGGTACAGATTTGAATCGCACAATTATACGTACTTGCGATGAGTTCTTGTTTTATAACTATCGGCATTGGGATAACAAGACAGCTCTCTGGAGTCCATGGTTGAGACAGGTTAGATGGATCGAGTACGCGAATCAAGAGTTCTGTGTTTTCGGCTTAGGGTACGATAATAGTAGACCCGAAAAGGTATACAAGATCTTGGGCCATATGTTTTGTCACGGTAAAGTCTTGAGAGATCAGAAAGTTGCGATCTACGAGTGTGCGGCTGACTCGTTGAGGTTTATTGATAGACCTGAGGATGACGACTGGCCCATAACTGAAGCAGCTAAACGATCAAATGTGTCCTTGAATGGAAATATGTATTGGCTTGCTTGTAGTAATTATAAGACTCATGACTACTACATCCGAATCTTTGATTTCTCGACGGAGAATTTCAAACCTTTCTGTCTCCTTCCGTGTAAAAAGAACCATGGTATTGATGGACTTATCCTCGCGGTTTATAAGGAAGATCGGTTTTCGTTGTTAAAGCAATGCAGTGTAACGAGGGAGATTGGGATATGGGTAACCAAGGAGAGGATTAGTAATATCAATGGGAACGGTGGGGAGGGCGTGGAGTGGATAAAGTTGATGACCTTGTCAACAACTAACTTGCCTAAGCTATTTGGTAAGTCTTATCCCAATAGTTACTTCATCTATGAGAAGACATTATACATGTGTGATGGCGACGAAGAAACTGCATTGGCTTGCATCTATATTGTGAGGGAAGATCTGTGCAAGAAGTTTCAAATAGGTTCTGGAAATATTAACTGTCGTCACTGTGTTTATACTCCCAATTTGCTCTCGCTTCCTTTATTTATTGGT
>Al_F0202
ATGTCTGTTTCCGATGAGGAAGATGAGTGTTTCGCTCGATTCCTCGAATCAGAAGTCTCATCGGTAGAGGATAAAGAAGAAACGAAAGAACCTGAAGCGAAACGGCAACGTATTGAGAAAGCCGAAACAAAGGCTCTAGAGAAGGATGATGAAGATCAAAAGGAAGATGGTAACAAAGATAGAACTGGTGAAAAGAGAATAGAGAGTGGAGTTTTCAGTAATGTTCCTACTGAGCTGTTTCGTCATATCCTCAAGTTCTTATCTTCTGAGGATCTTGTATCATGCTCCTTGGTGTGTAAATTTCTCAATTTTGCTGCGGCTGATGAATCCTTATGGCGTCGCCTCTACTGTATCCGGTGGGGTCTAACTCCTCCAACTAGAAAGTTACGTGAAAGTGCTTGGAAGAAGCTTTATATTGATCGTGACGAGCAGGACATGATTGAACTTGTCAGAACCTGTCCTTCGGATTTTAAAGAGTATTACATGCAAATGCAAGCAGCAAAGAGAAGCCAAGCACCTCTTCCGTCCCAGATGGTGGATGACCGGATAATTCTTGACAAAACTGTACTTGAACAAGTATCTCTGTGGAAGAAAAGCAAAGGACTTACCGATAAGGCTGTCACTGGCCATATTTGTTTGGGAACCAAATGTTCATACCATCAGATTGACGACGTGTTCATATGCAAAGAGACGGGAAATGTTCATGTATGCGATGATAACTGCAAGGAAGTAATACTGAGTCCAGAGGAAGACCTCATGGTGTGTACTATCTCAGGACTTTGTTCTGATACTTTGCTCGTACAAACTGATCCAGACGCAGATGGGTGTTATGAAGAAGAAGCTGAACTAGAAGCTGAAGTATTCATGGATAAAAGTCGATTGGCACGAGCTTTTGAACTTGGCTACAACTGCGATGATGAGCAGGAATTGGAACGTACCCTGAGGTTCTGC
>Al_F0203
ATGAAGGAGCAGGTCGAAATTCAAGCCTCTCCATCTTCTCTCGGGTTGAAGAGTCGGGAGACTCTTTACTTAACAATTCGACACGAAGAGTCGGGAGGAAAATGCGCGCACCTGATGAAGGAGCCAGATGAAAGCTATCAGAGAGATGGAGAAGAAGGAAACAATTCATTGTTGAATCCGGATATGCTTGCCGCAGATGATGACGTCGTTAAGACTTTCTTGATCTTCTCCATCAAGCTCCAGGGTTGTGGATCATCATCACACGATTCACCACCGGCCGCCATGGAAGATTCACAACCTTCTCCGTCAAGTAACCTAAATGACGCCGGAAACTCCACAAAAAACATCCCATTTGATCTAACCTTAGAGATACTCTCTAAACTTCCGGCGAAATCCCTCATCCGTTTCCAAGCCGTGTCAAAGCTCTGGTTCTCAATTATCCGCAGTAAAGATTTCACTGACTCGTTCCTGACTAGGTCAAAGACTCGTCCTCGTCTCCTTTTCACCTTCAAGCACTTCGATTCCCGAAAACGTTTCATCTTCTCAGCTCCTGAACACGACAACAATGACAAATCCTCTACAGTTGTCGCCAGACACGACATGACGATCTCTGATCTCGTCTACTACATCAGATCTCGCCCCGTGAACGGTTTCGTCTGCTGCACGCGTGGTGATTCGATCGCGGTTTGTAATCCAACCACTAGACAAATAGTGAAATTTCCAGATGTTAAATCCAACGGCAGAGACGTGTACGCACGTCTAGGATACGATCCAGTCCAAGATCAATACAAAGTGTTGTGT
>Al_F0204
ATGGACTTGCTACCCTACGATGTTGTGGAGCATATTCTGGAGAGACTTGATGTGAAAACCTTGCTCAAGTTCAAGTTCGTATCGAAGCAATGGAAATCTACAATCCAATGCCGTGCTTTCCAAGAAAGACAACTGATGCATCGTAGGCAATCAGGTAATCCAGATGTCCTTTTGGTATCCGTATGTGATGAATCTTATCTTATTGGTACAGAGCTTGAAGCTATGAGAACGTTGGTAGTGGGGTCATCAGTTTCGGTTAGGATCCTTACTCCTTGGGAAAAAACCTTGTACAAAGTTTGCCAGAGTAGCTGTGACGGCCTGATATGCCTCTACAATGACTATCCTAAGAATATTGTTGTTAATCCCACCACTCGATGGCATCGAACTTTCCCTCGTTCTACCTATCAACGACTCACTAGTCATGGAGAATCATGGGCTAAGCTTGGATTCGGTAAAGACAAAATCAATGGCACATACAAGCCAGTTTGGTTATACAATTCTGCTGAATTAGGCGGCCTTAACGATGACGACGACAACAACAACACTAGTACTATTTGTGAAGTTTTTGATTTTACCTCCAAGGCTTGGAGGTATGTTGTCCCCGCGTCCCCCTACCCGATACTTCCTTACCAAGATCCTGTATATGTAGATGGGTCACTTCATTGGCTCACTGCGGGTGAAACCACCAATGTTTTGTCTTTTGATCTTCATACCGAAACTTTCCAAGTCATGTCTAAAGCTCCCTTTCTCCACCACCACGACCACTCTAATAGAGAGTTGGTCATAAAAAAATGGCCCAACCAAGTGATATGGTCGTTGGATTCAGACCACAAGACATGGAAGGAAATATATTCCATAGATCTCAATATAACTTCTTTTTGGTTTGGGAAGCATAGATTCGCACTCACGCCACTAGCAGTTGTGGACAAAGACAAGTTATTGTTTTGTGAACCTAACTCCGGAGATCAATTGGTAACACATGATCCCAAAACCAAATCTTATGAATTAGCTTACATATCTTTTTATCGTACTACTGCATACCCTCTTTGTTATTTCCAGAGTTTACTGTCTATTTTG
>Al_F0205
ATGGTGAACCGCTACAATCCTCGCCGTCGTTTGCGTCGCCGCCTCCATGAAAAGAAGAGAGCAAAAGACTTAATCAGCTCTTTACCTGATGAGATCCTCCAACATATCCTCTCCTTTAGTCCGACCAAATTCGCCATCAGAACTTCCCTTTTGTCAAAACGATGGAGGTATATATGGTGCGATACACCTTCTCTCTCCTTTAGTAATTGTAGACAACGACCTGCTTCGATTGACAAAACCCAAATGTGCTACAAAGCTCCCAAGATGAAGTATTTTCGTCTCAAAAACAACTTGAAGAACAATAATTACTACATCAAGAAGTGGATCACATTCGCCATGTCGCGTAACGTGGAGAATCTTTCCCTTGAAGTCTATGGTACTGGTTTTAAAATTCCTGCTTCCTTCTTCATCAATTCCTCTATCAAACAACTCAACATTGAGTTAGCCTATATTTCTAGTCAATGCTTGGTATCTTGGCCATCATTAAAGAAATTGTCATTGCGTTGCAAAGATATTAAGGTTCTTGATCTCAGCAAATTGTTGCACTTGAGAACATTAGAAATAAACAGCCACATTAAGTTTCTAGGGCCAACGCAGATTGTTGCACCACATATCCATTGTCTTAGATTGATAGCCTCTCAATTACCATGTACTTTAGTTGATATCTCGTCTTTAACCGAAGCGAAACTGGACATTTGTATTAAATCAAGAGATGAGATCTTCAAGGCTGATTTTCCTCAACTTCAAGCCATGGTGCTAGAGATGCTGGAAAAACTACAGAATGTTGAGAAGCTAACTTTTGGTGGAAACTTTCTTCAGATTTTATCTCTTGCTGGTGTTCGTGGTGTTCCTTTTCCGATGTTAAAGGTCAAAACTTTGATTCTTGAAACGGTAATCTTTCAGTATGTTATTCCTGGTATAGAAAGATTGTTACAAAACTCATTTGAATTAAAGAAGCTAATGGTACGAGCAAGGGATTGCAACACCATACCGGGGAGTTACTTGACAAATTACTTGGACTCACTAGGCTTGGATCCAAACATATGTTGGAGATCGAAAGATGGGAAGGTCATTTTGAACAAATCCCATCGGAATATAGAGACAAAGCATGTTACTTCGTTCATAGAATTTACGCTTAAAAACACAAAGAGCTTAGATAAGATGGTCGTACAGTTGGACGAACGTTACATTAGTTTTAGGTTTAAAGACTTGGTACCAACACTTATTCCCAACAATAATGTCTCCATTGGGCTCTCAACCAAGCCGATGATATTAGGTGAGTGGTGA
>Al_F0206
CTAAACGGAAAAGAGAAGAAGAGATGCCGAGAAAAAATAAAAAAACTGAAAGGAGAAGACGTGCATGTGACGCTTCCGTGCGAATTGGAGGAAGAAATACTTTCTCGGCTTCCACCTTTATCTCTTGCTCGATTCAGATCCGTTTGCAAACAGTGGAATGCTATTTGCAATGAGAATAGGTTCATCAATAACCACTTCGCTCGCGCTCGTCCTCAGTTCATCTTCATAACCAATTCCAATATTTATTCGATAGAGATTATCAGTCTCGACGGGGTTGATCCAACGATTAAGTTGCGAGAGCTACCCTCCTCTCGTACCGCTTACCGTGAATTGAATTTGGATTACATAACCATCACTACTTGCGATGGTCTCTTGTTTTGTAACTATTCGGATTATCCCAAGGTTACAGCACTCTGGAATCCGTGGTTGAAACAAGTTTACAAGATCTTAGGGTCTTTTATATCTGGTTGTAAAGTCGAGAGAGTTGCGATCTACGAGTGTGCCTCTCACGCGTTCAAGTCTATTGATTCATCTAACGAGCAATGCCCCTTAAGCCAAGTTAAACGATTCAGTGTGTCCTTGAACGGAAATCTCTATTGGCGTACTCGTATTCCCCACACTTTAGACTTTTACATCCGAAGCTTTGATTTCTCGAGGGATATATTCAAACACTTTTGTCTCCTTCCGTGCCGCGAGAATCATTTTCGCGATGTACTTGTTCTCGGAGTTTACAAGGGAGATAGGTTGTCCTTGTTAAAGCAATGTTATGTGACAAGGAGCGTTGAGATTTGGGTTACGAAGAAGAAGATTGATAGTAACAACAATGGAACAGACGAAGTTGTGTGGATTAAGTTGTTGACTTTGCCAACAAATAACTTGCCAAACTTATATAATAAGTGTTATGGCATTAGTTACTTCATCTATGACAAGACCACCCTAATCATGTGTTGTGGTGAAGATGATGGTGGAACGCGGGCTTTCATCTACATATTGTCAGGAGAGATTTGTTCAAGAAGATTCCAATTGATTCTGGGGTTTTCC
>Al_F0207
ATGGAAGCAACTGCATCATCATCATCATCACTGGTAAACGACGTTGTAGAGGAAATCTTCTTGAGACTTCCTGTGAAATCACTAATCCGACTCAAGTCTCTCTCAAAACAATGGAGATCAACGATCCAGTCTCGTAGTTTTGCAGAGAGACACTTGAAGTTTGCCAAAAGATCCCACATGGAACACTCAAAAGTCATCGCCATCAATTCCAGAGAATACTTCGAAAATGAACATCGTTCGATTTGTTTTCATACACTCTCCTTAGAGCCCACTCCACTTCTATCGTTTACTCTTCCCAAATCCCATCCGAAATTCTCCAGTTTCTACGTTTCTAAAAGTTGCGACGGTCTTTTCTGCATCTATTCCACAAAATCAGAGTTTATATGGGTAGTTAATCCGGCCACACGGTGGTTTAGACAACTTCCTCCGGCTAGGTTTCAGATTTTGAATCACAGAATGGTACAGAATCTAGACGATAATTGGGATCCCGATCTATGCTATTTCACGACACCAGTCACTTCCCTACAAATTAGTGTGGTTGTA
>Al_F0208
ATGATAAAGAAGAAGCTAAAGCCGTCGGTTACGCAGCAATCGATCCTAATTTCGTCACTTCCCGATGATTTGATATTGAGTTGTGTGGCACGGGTCTCAAGATTGTACTATCCGACTCTCTCTCTCGTCTCCAAGAGCTTTCGATCACTCCTGGCTTCACCGGAGCTTTACAAGGCTAGATCACTCTTGGGACGCACGGAGAGTTGTCTCTATGTTTGCTTAAGGTTGACACCTTTTAAAAGCAATAGCTGGTTCACCCTCTGCCGGAAACCTCATCAAACCCTAACCAGTAAGAAGAAAAAGAAGTCAAGTGGGTATGTTTTGGCAACAGTCCCAATCCCCCATTCTCCTCGTGCGCACTTGTCAGGTCTCGTGGCTGTTGGTTCTGATATCTACAACATTGGCGGATGCAGAAAAATCTACGAAACGCCGCCCTCCTCTAGCGTCTGGATTCTGGATTGCATGTCTCACACATGGCGCGAGGCTCCAAGCTTGCCGGTGGAGCCAATGAGACTTTCTGCTAGCGTCCTTGATGGAAAGATATATGTAGCAGGAAGTAAAGAGTCCTTGGAGAACTTGTTTGAGGTGTTTGACACAAAAACACAAACTTGGGATCCTGAGTCGTCTATCCCTTGCAGCAAGACAAAAGGCATCTTTTTATGGTCCAAAAGCACATGTATTGACGGAAAGCTCCACGTGGTGGCTGACAGGCATGGTGTGGTGAGTCCCATGGGTGCTGTGATTGCTTACAATTGCAAGGAAGGTAGATGGGACATGGTTGAACAAAACATGGAATGTTTTAAGTTTTCCAGTTCTCATTGCGAGATAGACAACGTCTTGTACTGTGTTCTTCACGGAGCGATAAAATGGTATGACACTAAGGTAAGATTGTGGAGCAGGTTGAAGGGTTTGGTAAAGCTACCTAAGTTCTCTCATGATGCTTGTATTAAATTGGCTGATTATGGTGGAAAGATAGCGGTTCTATGGGTCGATGAATCATCTTATAGTGGCGGCAAGAAGAATAAGATTTGGTGTGCGGAGATTGCGCTTGAAAGACGACAAAATTGTGAAATTTGGGGAGAAGTTGAGTGGTTTGGTCATGTGCTTACCGTACCTTCAACATGCGTTTTAGAGAAAGTTCTTGCTGTTACTGTT
>Al_F0209
ATGACGACAATGATCTCCAATCTTCCAAAGGATTTGATCGAGGAAATTCTTTCGAGGCTTTCCTGGAAATCTATGAAAGCAGTGAGATTAACTTGCAAAAGTTGGAACAATTTATCCAAAAGTGAGATGTACATTGGTAAATCAACAAGAGAAGGACAGTCTATGATGATCGCGATGATGCCTCACAATCTTTATCTAATGAGCTGCGTCGTCGACGTTGATCCATCTATAGAGCATAAAGGTCAACTTAGTTTCCTTCACAATCAAGTTAGCATATCTCGAGTCTTTCACTATGAGGGTTTAATTTTATGCATCTTGAAAGACGTTACTAGGATTGTGGTTTTGAATCCGTATTTGGGCCAAACAAGGTGGATCAAACTCAGATTTTCTCACTGTCAACAAAGATTTGACATGTTCAGTTATGCTCTCGGTTACGAGCATAAAGAATCTTGTCGTAGTTTTAAATTCTTGAGGTTTATAGATTATTTCTACAAAGCACCCGAAACGAAATTTTTTTGGTATGAAATCTACGATTTTGATTCTGGTTCATGGAGTACTCTTGATGTCACTCCACACTGGTTTATATCTTGTTCAAGCGATAGCGTTTCTCTTAAGGGAAATACCTACTGGTGTGCTAGAGAAAGGACCCCTGAAAACGGTCTCCGCGATCACATAATCTGTTTTGATTTTACAAGAGAGAGATTTGGGCCGCTTCTACCTCTGCCGGTTAACGTTACTGATCATGACTATGGTATTGTGACTTTATCTTGTGTTAAAGAAGAGAAGATTGCAGCCTTATTTCAGCACTACGCATCATTTGATTCTGAGTTTGAAATATGGATTACGACTAAGATTGAGGCCGAAATGGTGTCGTGGAGCAAGTTCTTGAGAATGGATACGAAGCCTAAGATATTTTTTCCAGATACTTTCTTCATTGATGAAGAGAAGAAAGTCTTCATGGATGTTGGTAGAGACTATGAAGGTAATTGGGACTATGACTATGAATATCCCAAAACATTAATTTACATCATTGGAGAGGCTGGGTACTTCAAAAAATTGGATCCCGGATTACCTAACCAAAACCGTTGGCCACGTGTGTGCTCTTATGTTCCAAGTTTGGTCCAGATCAAGAAACTTGCACGAGGCAAAAGGATAGAACAAAGTAGTTTAGAAAAGCATCGATTTGATCAAAACATGTTGAGACTTGCTGAAATTGAAATTGATACTTTATTGGAGGTGAGGCTTATGGTGATTATACTTGTGATCTGCAGGAGCAGAACATTAAGAAGGGTCGAGTTTTGGAAACGCTCTGAGATGCTCTTGGAACCTTATGGGAATTCTTGCATTGTGATGCCTATTTTACGTGATAAAGAAACCATATGA
>Al_F0210
ATGTGCTCGAGTATGGAATTACTACCAAACCATGTCGTAGAGCTAATCCTCCAAAGACTTCCTGTGAAACCTCTGTCAAGATTCAAGTCCGTATCCAAGACATGGAAATCAACAATCGAGTCCCAACGTTTCCAACAAGAACAGTTGAGCCGTCGCATGCAATCACAAGATCCAGATGTCTTATTCGTACCCTTTGAAGATTTTGATTATCCAAGAACGAGAGTTAAGTTGGGGTCGTCCATTGTTACTACGATCAACAAGATCCCTCTTAGCTACTACTCGCAAGGCCATGTTTTCGATTTTAGCACTAACGCTTGGAGGTACGTTGTCCCTGCCTCTCCTTATCGGATTCTTTACCACAATCCAGTGTATTTAGATGGGTCACTTTATTGGTTAACTGAAGAAGAAACCAATGTACTAATACTACGTTTCGATCTTCACACGGAAACTTTTCAAGTCATCTCTAAAGCTCCATTTGACCATCTACCTAACCCTGACAAAATCAACATGTGCATTCTTGATAACCGCTTGTGCGTTTCCGAGTTAAGTTGGCTCCAACAAGTGATATGGTCGTTCGATTCGGGGACATGGAAGAAATTGTGTTCGCTAGATTTCACCAAAAGTATGTCTTGGTTTCGGGATCCCTGCGATCCGGCATTACCAATAGCGATCCTGGAGAAGAAAAAGTTATTGCTTCAAGAGACCAGCTTACAAGGTCATGAGCAAGATAAGGCCAAAGATTTGGACCTTGGCTTTAGAAACTGCTGTCATAATGAGATTCTGAAT
>Al_F0211
ATGGCTGGCAAAGTCGGAAACGGAGACGGCGCCACCGCCTCTGTAAGAAACCCTAGCCATTATTTCTCTAATCACCGCCGCAAAATCAAACGAGCAAGAGTGTCAAGCGAAGATTTAGACTCAATCAGCTCTTTGCCTGATGAGATCCTCCAAGTTATCCTCTCCTTCATCCCGACGAAAGCCGCAATCAGAACTTCGGTCTTGTCGAGAAGATGGAGACATATATGGTGCAATATACCTTCCCTCTCCTTCTTCCAAGAAGGCTGTACTAATGCCCGTGAGTCGATAGAGAAAATCCTATCTCGCTACACGGCTCGCAAGATGATGAGTTTTGAGCTCCGTTTCAATTGGAACTACTATTATCCTTACGTTTACAGTTGGATCGAGTTTTCCATGAACCGAAACGTGGAGAATCTGTCGCTGACACTTTGTATCGAAGATATTCCTGATATCTTCTACATCAATTCCTCTGTCAAGCAACTTTACGTTAAGTCAGGTTATACTATATTGGATCCCAAATGCTCCGTGTCTTGGACATCTTTGAAGATCCTTTCATTGCACACTTGCAACATCTATGACGAACCCTTTGCTAAGATTCTATCTGGTTCTCCGAATCTCGAAACCTTAAGATTGTATTTCTGCGATGAATTGTGTGTTCTTGATCTCAGCAAGTCACCGCATCTAAAAACATTAGAAATAGAAAGCGAACATTGGCTTCAGGGGGCAAAGATTGTGGCACCACATATCCATTCCCTTAGATTGAGATTTACAATCTCTGATTTTCCATATACTTTAGTTGATGTCTCGTCTTTAACCGAAGCTGAACTAGACATTGACTCTGTCTCAACTGAAAAATTAAACAGTAGTTTTCTTCAAACCATTGTGCTAAAGATTCTAGAGAAGGTGCAGAATGTAGAGAAGCTTACTCTTGGTGGAAACTTTCTTAAGGCTTTATCTCATGCCGATCTCCATGGTTTTCCTTTTCCCAAGTTCAAGGCTAAAGTTTTGACGCTTGACACAACTATCTCTCGATGTGTTATTTCTGGTATAGTAAGAGTGCTACAAAACTCACCTGAATTAAAGAAGCTAACATTACGCACAATGGATTGTGACGCCATTAAGGAGGAGAATCTTGACAGCCACTTAGATTTGTATTGCTGGAATCCGTATCTATGCTTGGAAGCGAGGACACTAGAGAAGATGGTGGTAAGGTTGGGACCGTATCGTAACACAAGAGGTTTTAAAGAGTTGCTTCAGATGGTTCCAATGCTTTCTCACGACAACAATGTCTCCATTGTGCTTAGCGCAACCAAAAGTCGAATTAGAGAGACTAAGTGGTCAAATGGTCATTTTATATATTACAAC
>Al_F0212
ATGGAGTGTCACTGTCACAGCATCCTTTCTAAGTTAATATTCGTTGAACCAAAGTACTCAACCCTAAGTTCGAGCACAATATATCTCCCAGAGGAATTGAAAGTGGAGATACTCTCTAGGGTTTCAGCGACTTCTCTAGCACGATCACAATGTGTATCCAAAGGATGGAATGCTCTGATAAACGATGAGAAATTTACGAAGAAGCGCTTTTTGCTGCGGTCTCATGCTACTGTAATCATGTTGATTGAAAATAGGGTTTATCTAGTGAACGTCAATCTCCATGAAACTCACAACAACATGGTTAAGGTAAAATATCAATATAGCCTAAAAGATCAACTTTCTAAATCTTCAGAAGAAGTTGATATACGCAACATCTTTCATTGTGACGGTTTACTGCTATGCACCACCAAAGACAATCGACTGGTTGTTTGGAATCCGCTTTCACGTGAAACCAGGTGGATTCAACCAAGAAGAACCTATAAGAGATTCGATTACTTTGCTATTGGTAAATCTTCATGCAACAAGTACAAAATCTTGAGGATGGATCAAACAGGTAATGTTCATAATCCAAGCTTACTTGAGTTCGAAATCTATGACTTTACCTCTGATTCGTGGAAGGCTGTTGGTGAGATTGGAGATTGGTTCATACTACGGCGGAATGGCCGGGTCATGTATGTGAATGGAAATGCTTACTGGCTTGCTACTACTAGAGGCTATGTGGATTTCTTACAAAGTTTTGATTTTTCAACGGAGAGATTCACAAGGGTGTCTCTCCCGGTTGATCGTCATTCTTATCACATTTTCAGCTTATCAGTGACTAGAGAAGAGCAAAAACTTTGTTTGCTTACTCAGGACGAACCGGTAGGGATTCCAACTGCTAAGGGATCTAGTATAAATGTATGGATGGCAACTAAGATTGAGAGTAACGGAGCCACGTCATGGATCAAGTTTCTATCAGTTAATTTTGCGAATATCCACAAGCCTTTTTGCTTTCATAATGGGATGAATTTCTTGGTCGACCCGGAGAACAAAGTTTTTGTGTGTCCCGGTAAAAATGGGTTCTCCAAGACCTTCTTAAACATTTTGGGAGAAAATAAATCCATACAAGTGGAACACCAAGATGCAGAATCTGTATGCTCACTTCTCGTCAATTATGTTCCAACTTTGGTTCAAATCCAACAAGGTTCTTTGAAGAAGGTAAAAAAGTACCGGAGAAAG
>Al_F0213
ATGAACCTCCAAGTGGAACCACCGGAGAAGAAGAAGACTAAGAATTCGTCTCCACCACAATCACCTCCATCGTCGTCGTCATCTCCGTCGCTTTCTTCTCTCCCTGACGAAATCTTCGTGAACTGCTTAGCTCGGATCTCGAGGTCATACTACCCAACACTCTCACTCGTTTCGAAAAGCTTCCGTTCAATTCTCTCTTCCACCGAGCTCTTCGCAGCCAGATCTCACATCGGAAGCACTGAACAGTGTGTCTATGTCTGTCTATGGGATCGCAGTTATCAATTTCCCCAATGGCTTAGACTATGGGTTAACCCTAATCGAACCCTAGCCAACTCCATGATTAAGAAGAGAAGGAAGAAGAAGAAGAAGACAACTGGACCAATGTTAGTTCCGATTACCTCGTCTAATTTTACATCTGTATCAAAAGCCACCGTTGTTGTTGGTTCAGAAATTTATGTAATTGGCGGCCCAGTCGACTCTGAACCATCCTCCACCGTGCGGGTGCTTGATTGTTGCAGTCACACTTGGCGCGATGCACCGAGCATGACTATAGTCCGAATGAATGCGTTGGCATGTTTCCACGATGGGAAAATATATGTAATGGGAGGGTGCCAAGGATTAGAGGACGAACCATGGGCTGAGGTGTTCGATACAAAGACTAAGACTTGGCAACACCTTCCTGAGCCGGATACTGAGGTACGTAAGTGTTCCATTTACAGTATTGCAGAGATTGAAGAAACGATTCAGTTTGGGAATGTAAACGAGACGTATGCTTACCACACGAAGCAATGTAAATGGGAAAGCCGTGTAAAACAAAAGTTGAAGTCAGAATGTATGATTGAGAATGTTTCATATGGCTATTGGAATATGCGCTTGTTGTGGTATGACAATGACTTACAAAAGGATTATTGGAAAAGATTGGAAGGGTTAGACTCACTAGATGAGATGTACATGAGGAATGGTGGCTCAAGTGGTAATACGACTAAACTAGTTAGCTGTGGTGGGAAACTCTTACTTTTATGGGAAGGGTATATGAAGCATAATCCCAATAATAGGAAGAAGATTTGGTGCGCTGAAATCGCTATAGAAAAGCGTGATGGAGGTGGAGTTTGGGGAATTGTTGAGAGGGTTGAGGTTTTGCATAACGTCCCTATATCATGTCAGCTCTTGCATTGTCTCGTTGTCTCGGTT
>Al_F0214
ATGTCGTCGTCTCCCGAGAAGAAGAGGAAGAAATGGTCACCAGACTCACTTCCCTATGATTTGATTGTGACCATCTTAGCCCGCCTCTCGCGATCCTATTACCCTAAGCTCTCCTTAGTCTCCAAAACCTTCAGAGCAATCCTTGCTTCACCGGAGCTTTACCAAACCCGAATCCTCTTAAGCCGCACTGAGACACTTCTCTATGTTTGCTTAAGCTTTCCTGATGAAGCTAACCCTCGCTGGTTCACTCTCTACCGAAAACCTAATCAGATCCACACCACTAAGAAGAATAAGAAGAAGAAAGATGGTTCAAGTGTTCATCTTTTGGCTCCAACACCGATCCTCAACTCTCCTCCTGTGGAATTCTCAAGTCTTCTCGCTGTTGGTTCTTATCTTTATGCCTTTAGCGCAGCCATGGAAGATCCTCCATGCTCTAACCTCTGGTTTCTTGACTCTGAAACTCCAGATTCTTTGAAACGTGTTGAAGTGTACAACATAGAGACTCAAACTTGGATTCCTGTGCCGCCCAACAAACGGAGAGTCAAACTCATACATATGAAAGGAAAGCTTTACATGAACGTTGGTAAACTTTTGAGTCTTGCTGAGAAGGTTTTGCCTTTAAACCCAAAGGTTCGATCATTGGAAATAATGTCTCCTAGGGATGTTATGGCTTTTAAGCCTGAGGTTTGTGGGGCATTTGAAGCGTTAGGATTGGATACGGTCAATACAGATTTAAATCGAGGTTCTTTTTGTATGATAGAGGAGATGACCTATCATTATGACCCTAGTGTAAAGTTTAGATGGAGAAAAAGTATGGGAGGAGTTTGGAGAACATTAGGGGGCTTAGAAGGGCTACCTAAGTTTGCTAGATATAGTACTGTTAAATTGGCGGATTGTGGTGGTAAGCTGGTTGTTTTGTGGGACAAGTATGTGCCTGCAAGTGGGTATGAGGAGAAGATGATTTGGTGTGCAGAAATTTCGCTTGAAAGGCGCAACAAGGAAGAGATTTTGGGGAAGGTCGAGTGGTTAGATGCAGTTCTTACAGTCCCTAAGTCTTACAAATTTGTTGATGCTAAATCTGCTACTGTTTGA
>Al_F0215
ATGTCAGACAACAATCCAGAAATCGAATCATCAACCTTCAACACTCTAAACCACGACGTCACTGAATCAATCCTCTCCCATCTCCCAATCCCTTCCTTAGTCCGTTTCACTCTCGTCTCCAAACAATGGCGTTCCATAATCACCTCTCTTCCTCCTTCTCCTTCTCCATCGTCATCATCACCACCATGGCTCTTCCTCTTCGGTATCCACAACACTTCCTCTTTCCACAACCAATCCTTCGCTTTCGATCCTCTCTCCAACACTTGGCTCCGCCTCCCTCCTTCCTCTTCCTCATCCGATCATCTCGTCGGATCTAACCGCTTCCTCTTCACCACCGCTCCTCGATTCTCCTTCTCACCGATCCTTAAACCTAATTGGCGATTCACTTCCCCTGTTCTGTTTCCTCGAATCAATCCTCTCTTAAGCGTTTTCACAACTCTCTCTAACTCCTCTAAGCTAATCCTCGTTGGTGGATCTTCGCGTATCGGCGGATTAGTCGATATCGAGGAACGGTTAGCTGTTCAGGTTTACGATCCTGTTCTTGATTCATGGGAGCTTTGTTCACCACTTCCTGCTGATTTTAGATCTGGTCAAGATCATCAAACTTTAACTTCAGCTTTGTTTAAGAGAAGATTCTACGTTTTCGATAACTATTCGTATTTTATCTCGTCGTTTTGCTTGGATTCTTATACATGGAGTGATGTTCAAACACTTAAACCACCTGGACTCTCGTTTGCGTTCTTGAATTCTTGTAATGGTATGCTTGTTCTTGGTGGAATGTGCGGGTTTTCGTTTAATCTTTGGAGTATCGAAGAAGGTTCGATGGAATTTAGCGAAATCGCGGTTATGCCTGAGGGTTTGTTGTTTGGATTAGTTGATAATGAAGATGAGGAGGATAAGTTTAGGAGTTTGAAATGTGTTGGCTCTGGGAATCTTGTTTATGTGTTTAATGATGATTGTCATAAGAAATTTCCAGCTTGTGTTTGTGAGATTGGTGGTGGTGAGAATGGGAAATGTAGTTGGAGAAGAGTTCCTTGTTTGCCTTCTCCGGTTAATAAGTTTCATAAAGTTGTTAGTTTCTGCTCAACGGTATCTATTAGCGATGTTTTCCACCCCGAGGATGCTCATATTGGTGGT
>Al_F0216
ATGGAGAAAACTCAGAAACTCCTGAGAAAAGAAATCAAACGAAGAAGAAGAGAGTTTGAGAAAATTCATATACCTAACGAAATCGTCGAAGAAATCATGGTGAGGCTTCCGGTGAAATCGCTCACGAGATTTCAAAGTGTGTCGAAATACTGGAGAACTCTGATCACGTCCAAGGATTTCGGGGAAAGACACATGGCTCTTGAGAAAAGCAAAGGATGCAAACTCATTTTTGTCTGTGATGATTTTGAAGATCGTGCGGAGGACACTCTGTTTTTAAAAACAGTTGCCTTGGAGAAGACGTCAGCTTCTGAGGGAGATGAACAAGCTTTCGAATTCCAAGGATTTAATGGGTTTCTGGATATTTCCGAGAGCTGTGATGGCCTTATCTGCTTCTACGACACTAAAAGAGCAGTGGAAGTTATGAATCCGGCCACAACAATGTTCATACAACTCCCTCTATCGAGAATTCAACGGCTTTGTATATACAAATATCCAAACTCGGAGGTTCAAGATCCAAATCCTGTTCCAGACCCAATCATGTCATGTTCTCAGTTGGGGTTTGGGAAAGACAGCGTTAATGGAAGTTATAAACTAGTATGGATGTATAATACTTCTCCTGCTACTCCTCCTACGTGCGAGGTTTTGGATTTAGAGGGAAAAAAATGGAGGTTCGTGAATACTAATACTCTTGATCATCATAAGATCTTGTTCAATCAGAGGCCAGTGTTTGCAAACGGATCACTCTACTGGCTCACGGGAGATGAACAAGGATATGCAACAACACAAACCAAACTCATAGTTTTCGATATTCACACAGAGATGTTTCAAGTCATCCAAACACCGCCTTTTTTTACCCATGATGCATCTGGTGACAAGATTGGTTTATGCAATCTTGATGGTCGTCTCTGTATCTCTGAGTTGAAGAAAGATTGCAAGCAGGAGTTTTGGTGGAGAATTGAAGACACCAACACATGGGAGAGGATCTTCTCGGTTGATTTGCTTTCTACTTCCACTTGGTTTGGTGGTATCACCTGGCAGCCTCTCACACCTTTAACCATCTCTAGGGACACCAATAAAGTCATTCTCTCACTTCGCTATCAAGATAATCTCGTTGCCCTCGATCTTGATCCTAACTCTTCAGTTTGTCATTTGTATTTTTCTGGTTACTACGGCTTAGTATGTCCTTATTTTCCAAGTTTTGTCACTTGCCAT
>Al_F0217
ATGGTTAGAACCAAAACCAATGGCTCGGGGATAGATAGGTTAAGCGATTTACCAGAGCATTTGTCGTGTCGTATACTCTCTCACCTCTCCACCAAGGACTCGGTTCGTACGAGCGTTTTGTCTAAGCATTGGAGAAACCTTTGGTTACATGTTCCTGCTTTGGATTTGAATACCATTGATTTTCCAGATAATCTCGTCTTTAAGGAGTTCATTGATAGATTTGTCGAATTTGACAAAGAGTTAGACTTAAAGAGATTCGAGATATTTTATGATGTTAATCATGACCACTCTTTTGATGAGTTTCTGTGGATGATCGATGATGTGGTTAAGCGTAGAGTTTGTCGTGTAACAGTTATCAATAACGTCTATGTTGTTGATGAAACGTTAGTTACCATGCCTCTATCGCTGTATTCATGTGCAACACTGGTGAATTTGACCCTCTCCTTTGTTGCCATGAATAAGCCACAGTCAGAATTGGTTTCTTTACCTTGTGTAAAGACCATATATCTAGATGCAGTGAAATTTGATGGTGATGATTCAATTCTAGAGACTCTCGTATCGGGTTGTTCGGTGCTTGACGATTTAACGGTGATTGCGCATCCTGAAGATTATGCCCAAGTTGTATGTGTTCGCTCTCGATCATTAAAAAGCTTCACACTAGAGTCTCAGAGTCAGTATCAAGACCCCAATGTTGTAATTGACTGTCCAAGGCTTGAGTATATGAGTGTTAGGGGATACCAACCTGCAAGCATTGTAGTACATAGTATTGGTCCTTATGCAAAGGTAAACATCGATGTGATGTTTGAAGTTGACTATGAAGATCCACCGGCAATCACTATGATCCGCAGTTTTCTCACCGCGATATCCAAAGCCCATGAAATGACCATCTCAACTCGAACTTTAGAGCTCATCGACGGCTACCATTTGATGGTGAATGAGTTGCCTAAGTTTTCCAACTTGTCTCGCCTAAATGCTTTCTTAGACAAGTCTTTTTGGGAACGTTTACCAGGTTTTCTTGGTTGTTGCATCAATCTGAATTCATTCGTCCTGGAACTTGACGGTCCATCAGAGATAGAGGAGATTAAAGTTTCACCACTGCTTCAAGATGCTCTATCCGCTCGTGGGTTTGTTCAGCTGAAGACACCACTTTCAGTCACAAGGACGTCAAGTGAGAGGAAACTAGCAGCATATTTTGTGAAGAAAAGTGGC
>Al_F0218
ATGGAGGATGACAAACATAATAATCCTAAGACAATGATTATATCAGAGGATATGGTTGAAGAGATCTTTCAACATCTTCCAATAAAATCACTGGCTAGATTCAAAGTCTTGTCAAAAAAATGGAGATCGACGATTGAATCAACCTACTTTTCCCACAAACGACTCGTTCGTACAGGATTACCAACCCCTAATATGAAATTTCTTTATGTTAGTCGACACTTTTCAGCAAATTTTGTTGAAGAAGATTCAAACTCAACAACTTTGCTTTTGGAGACTTTTTCTAGAGATGATCACGACAACAACGGAAAAAACAGTCCTTCCTCTTCTAGTTACTACAGTTTTCCTGATGATCCAGTCGACAAATCTCAAAACGAAACTATTCAAGTATTGGGGTCTTGTGATGGATTGGTCTTGATTCGGATCTACGACGATTTTAGGTACATTTACTTGATCAATCCGACGACTGGAAAACACATGACACTTTATCCCAAATTTACGCAATGGCCATTAACTTTTAGATTCGAATTTACCGCAATGGTCGATAGACCA
>Al_F0219
ATGGCGGTGCCTGTGAAGCTTCCGTACGAATTGGAGGAAGATATACTCTCTCGGCTTCCACCTCTCTCTCTTGCTCGTTTCAGATCAGTTTGCAAACTATGGAATGATCTTTTCAACGAAAATAGGTTCATCAACGACCACTTTGGCCGCGCCCGGCCTCAATTCATCTTACTGGACAATTCCAATATTTATTCGATAGAAATCATCGATTTAGACGGCATTGATCCAACCATAGAATTGCGTGAGCTAGCCTCCTCTGGTATTCCTTACCGGGAATTAGATTTGGATCACACAACCATCACTACTTGCGATGGGTTCTTGTTTTGTAACTTTTTTGTTTCGGCTAAGGGGACAGCACTTTGGAATCCGTGGTTGAGACAGGTTAAATGGATCGAGTACGAGGATAAAGAGTTCTATGTTTTTGGCTTAGGATACGATAATACTATACCGAAAAAGTATTACAGGATCTTTGGGTATTTTGTGCGTCATCGTCAAGTCCAGAGAGATTACCACCAGAGAGTTGCCATTTACGAGTGTGTGTCTCAAGCGTTTAAGTATATTGATACACCTGACGAGGACTGGCCCATAAAGCAAGCTACACGAGGAAATGTGTCCTTGAACGGAAATCTCTATTGGGTTGCTTGTAATCCCAACACTCATGAGTATTACATCCAAAGCTTTGATTTCTCGAGGGATATAGTCAAAGCTTTTTGTCTCACTCCGTGTAGGAAGAACCGATCTCGCGATGTACTTTTCCTCTCAGTTTTTAAGGGAGATGGGTTTTCCTTGTTAAAGCAATGTTATGTGACAAGGAGCGTCGAGATTTGGGTTACGAAGAAGAAGATTGATACTAGTAACAACGGTGGAGAGGATATTGTGTGGATTAACTTAATGATTTTGCCAACAACTAACTTGCCAAGCTTAATTAATAAGTTTTATGGCATTAGTTATTTCATCTATGACAAGACCACCCTTATCATGTGTTGTTGTGACGATGAAAATAGAGCCACTTGCATCTATATTGTTAGGGGAGATTTGTTCAAGAAGATTCAAATCAATTCTGGGGTTTTCCAGTGTTGTCACTGTGTTTATGCTCCCAATTTGATCCCGCTCCTC
>Al_F0220
ATGGCGGTGCCTGTGAAGCTTCCGTACGAATTGGAGGAAGATATACTCTCTCGGCTTCCACCTCTCTCTCTTGCTCGTTTCAGATCAGTTTGCAAACTATGGAATGATCTTTTCAACGAAAATAGGTTCATCAACGACCACTTTGGCCGCGCCCGGCCTCAATTCATCTTACTGGACAATTCCAATATTTATTCGATAGAAATCATCGATTTAGACGGCATTGATCCAACCATAGAATTGCGTGAGCTAGCCTCCTCTGGTATTCCTTACCGGGAATTAGATTTGGATCACACAACCATCACTACTTGCGATGGGTTCTTGTTTTGTAACTTTTTTGTTTCGGCTAAGGGGACAGCACTTTGGAATCCGTGGTTGAGACAGGTTAAATGGATCGAGTACGAGGATAAAGAGTTCTATGTTTTTGGCTTAGGATACGATAATACTATACCGAAAAAGTATTACAGGATCTTTGGGTATTTTGTGCGTCATCGTCAAGTCCAGAGAGATTACCACCAGAGAGTTGCCATTTACGAGTGTGTGTCTCAAGCGTTTAAGTATATTGATACACCTGACGAGGACTGGCCCATAAAGCAAGCTACACGAGGAAATGTGTCCTTGAACGGAAATCTCTATTGGGTTGCTTGTAATCCCAACACTCATGAGTATTACATCCAAAGCTTTGATTTCTCGAGGGATATAGTCAAAGCTTTTTGTCTCACTCCGTGTAGGAAGAACCGATCTCGCGATGTACTTTTCCTCTCAGTTTTTAAGGGAGATGGGTTTTCCTTGTTAAAGCAATGTTATGTGACAAGGAGCGTCGAGATTTGGGTTACGAAGAAGAAGATTGATACTAGTAACAACGGTGGAGAGGATATTGTGTGGATTAACTTAATGATTTTGCCAACAACTAACTTGCCAAGCTTAATTAATAAGTTTTATGGCATTAGTTATTTCATCTATGACAAGACCACCCTTATCATGTGTTGTTGTGACGATGAAAATAGAGCCACTTGCATCTATATTGTTAGGGGAGATTTGTTCAAGAAGATTCAAATCAATTCTGGGGTTTTCCAGTGTTGTCACTGTGTTTATGCTCCCAATTTGATCCCGCTCCTC
>Al_F0221
ATGATCTCCAATCTTCCATGGGATGTGGTAGAGGAGATACTCTCTAGGGTCCCGGTGACATCTTTGAGACGGTTAAGATCTACTTGCAAAGGATGGTACCATCACCCTTTATTCAAAGACCCCGGATTCATCAAAAAGCACTTGGATAAAACTGAAAGGCAGTACAACGATGTCTTGTTGATAGAGTTTAAGGTTTATTCACTGAGTTCCAATCTCAACGGAATTCACGTCAACTCACGTCTATTGTTTGAAGAAGGTAAACTTAGCCTAATCGATCCCCTTTGTAATTCATCAGAACTCAATATATATGAAGCCTTTCACTGTGATGGCTTATTTCTATGCACCACTATATCAATACGGCATGGATACAGGTGTGTGGTTTGGAACCCCTTCTCGGGGAAAACCAGATGGATCCGACCGATAAACCAGTATCACAAGAGATCAGATGAGGTATATGCGCTCGGTTACAATAACAAGGAATTGTGCCATAGCTACAAAATCTTGAGGTTTATAGATAGAAAAACATTAGAAATGTATGAGTTTAGCTCTAATTCATGGAGGAATTTTGATGTTTCGCCCCTTGGCGACTTAGTTAGTCGTGGCGTGTCATTGAAGGGTTTAACTATATATAGGCTTTATTACCTGATTCTTTTAGGGTTTTTACATTATATTAAATTTAATTTAACCATCTCTATCTAC
>Al_F0222
ATGATGATGCCTCACCTTCCAGCGGAATTAGTAGAGGAAATACTCTCTAGAGTCCCCGCCAAATCTCTGAAACGATTACGCTCTACTTGCAAACAATGGACCACTTTATTAAAAAACCGAGGATTAAGCGAGAAGCACTTTCGTAAAGCTCCAAAGCAGTCTCTGGTTCTCATATCGAACGATTATAGGGTTTGTCCAATGAGCATCAATCTTAACGTTGTTGCTCCATCTATAGAGTTTAAGAGAGAACTTAGCCTAAAGGATTTCCTTTATAGTTCTATACAAGTTGATATAACCACAGTTTTTCATTGCGACGGTTTGTTGTTATGCACCACCAATGATGATAGACTCGTAGTTTGGAACCCGTGTTTGGGGGAAACCAGGTGGATTCAACTCAAAGCTGATTACGAGAAACACTCTATGTTTGCTCTAGGATACCAAAATAACAAATCTTGTCGCACTTCATGGAGGTTTTGTGATAATGTTTGTGTCGGCTACGTTATAAAACCACAGACTGGTGTGTCTTTTAAGGGAAATACATATTGGGTTACTTTCAATGAAAGAAGTATCTTGGCCAGTTTTGATTTTACAACAGAGAGATTTAAACGTGTGTATCTTCCGCCAATTGAGAATTTGGATTGGAAGATTCTATCAATTGTTAGAGAAGAAGAACTCTCAGTGTTAATACAGAAAGAGTATACATCAAAGATGGAGATTTGGGTGGCCAATAATATTGAAACTGAAGCCACCTTGTCATGGAAGAAATCCTTTACTGTGGATATACGAATTCGCACTAATTCTCATAATTATACAGTTTGCCATAGCTTTCTGATCGAGGAGGAGAAGAAAGTGGTCGTGTGTTGTAATGAAAGGAATTATGACATCATGATAGACATTATTGGAGAGGACGATGACTATTACACAAAATTCCCTTTTGTACAACCTAGATGTTGGCCGTGGTGTCCATGTATTTTCAATTATGTTCCAAGTTTGGTTCAAATTCGGCTGAGG
>Al_F0223
ATGGAAGATTCACAAACTTCTCCCTCAAGTAACCTAGATGACGCCGGAAACTCCACACCAAACATTCCTCTTGATCTCACCTTAGAGATACTCTCTAGACTTCCGGCGAAATCCCTCATCCGGTTCCAAGCCGTGTCTAAGTTCTGGTTCTCAATCATCCGCAGTAAAGATTTCGTCGACTCGTTCCTGACTAGGTCAAAGACTCGACCTCGTTTCCTTTTAACCTTCAAGAACTTCGATTCCCGGAAACGTTTCATCTTCTCAGCTCCTGAACACCAAAAAAATGACAAATCCTCCACAGTTTTCGCCAGACACGACATGACGATCTCGGCCGATCGGGTCTACCACATCAGATGTCGTCCCGTGAACGGTTTCGTCTGCTGCACGCGTGGTGATTCGATCGCGGTTTGTAATCCAACCACTAGACAAATAGTGAAATTGCCAGATGTTGAATCCAACGGAAGACACGTGTACGCACGTCTCGGATACGATCCAGTCGAAGATCAATACAAAGTGTTGTGTGTAATGTTTTACGATCCTTACAGTGCTAAGTGTAAGCGACAAGGTACCCAACCGGAGCCTTACGTTTTCACATTGCAATCTCAGCAAAAAGAGTGGAGAAAGATTGAAATCACGCAAGGTGTTGCTTATCGCTCGGTCGATGGAGGGATATGCATCGATGGTGCTATATACTTTGGAGATGGACGCTCAAGAATAGTTAGATTCGATGTTAGATCTGAGACGTTGGAGCTAATTCAAGCACCCGAAAATTCACTAATCACGGAAACGTCCGATTCTGCTCTTTTAAATTACAATGGAAAATTGGGCGGTGTTGATTATAATTACACTAGAGAGACAATATTGTGGATTCTAGAGGATGCTGAGAAACAAGAATGGTCGGAATTGAGGTTTGCCCGACCTTCTGAGTGGGATGATTTACTTGAGGATTACTTTACCTCTGAGGGAGAGAGTCATACCGGTGAGCTTATTATGGTTGATTCACGGTTAATATCATCTGAGCCGTTTAGTGTTTGCTATTACGATTTTCATAGAGAGAGCTTAAGAAGAGTGGAGGTCCAAGGAATTGCGGATGATGAATTTAGACGTGTTCATGGCATTGGTAAGCGAACTCGTGAGATTTTGGGCTTTCCAGGTTATGTTGAGAATATTAGGTTCTTG
>Al_F0224
ATGATCTCCGAAGTCCAACTACTGAAGAAAGAGAAAACAATGTCGTTCTTGTCACTCCCGGATGAAATCATAGAGAATATTCTTGCACGCATCTCTAAATGGACTTACCCTAATCTCTCTCTCGTCTCCAAGAGATTCCTCTATTTCCTCTCTTCTCCTACTCTATACAAGACTCGATCTCACATCGGAACCACCGAACCATGCCTCTATTTCTTCTTAAAACTGCGTTATAATTCATCTGATCCCCAATGGTTTACTCTTTGGATGAAACCTGATGAAAACCTCACCAGTAACGGCGAGACTATGCATGACTATTCGTCGATTCCGCTACACTCTTCTTCCTATTCTTCACCCGTACCATATAAGTCCACCGTCGCCGTTGGTTCGGAAATCTACTTAATCGGTGGAATCCCGGAGGCTCCGTCTTCTTCTGTTCGGATCCTTGATTGTCGGATTCACACATGGCGTGACGGGCCAAACATGACGGTAGCTCGATCGGATCCAGTAGCAGTTTACCTCGATGAGAAAATATACGTCATAGGAGGTTGTGGGAATGATGAGTCTGCCAATTGGTTAGAGGTATTCGACATAAAGACTCAGACTTGGAGAGCTTTGCCTAGTCCTGGTACTGATCATGAGTTACGTTGCAAATATATTAAAGTCAACCCCAATGCTTTTAAAGGCAAGCTTTACGTAGCGGCAGAGACAAAAGACTACACTTACGAGCCCAAAGATGGTACATGGAATGTCGTAAGAGAGAAATCGATATTCAAAGATATAAGATATTGGTGTGTGATAGAGGATGTAATGTACTCTTGCACTTACGTTGGGTCTTTAATGTGGTATGACTCTGAGGGTAGAGAGTGGAGAGAGATAAAGGGTTTGGACGAATTTACTGTCTGCCTTACATCGTATTTAAAAAGGATGTATGTCCATGGAATAGTTAACTATGGTGGGAAACTTGTAGTTATGTGGAGGCAGTGGTATAATGAAGACGGCAAAGGACGGAAAATTAAAGTTGGGTTCTCTAAGATTGCGTTAGAGAAGCGCCATAAAGATGAGATTTGGGGTAAGACGGAGTGGGTTAATACTGTGCTTGAGATCCCCAACTCATATTACTCCTTAACTTGTGTAGGCGTG
>Al_F0225
ATGTCGTCCACCGCTTCCGTTTCCGCTTCCGCCGCAACGGACGGCCAACCACCGTGGAAGAAGAAGCAGACGCAGTCGAAAGAGCAAACCTCAAATCCTTCACTTCCAAATGATTTAGTAGTAACCTGCTTAGCTCGCGTCTCGAGATCGTATCACCCAAATCTCTCCTTAGTCTCCAAAAACTTCCGCTCAATCATTGCTTCACCGGAGCTTTACCAAACCCGAACCCTCTTAGGACTCACTGAGAATTTTCTCTACGTGTGCTTACTCTTCCCTCATGAAGCTAACCCTCGCTGGTTCATTCTCAAACCTAATCAAACCCTAACCAATCACACCACTAAGAAGACGAAGAAGAAGAAGAAGAAGAAGAAGAAGGTTTCAAGAAGTGGCAATCGTTTAGCTTCAATCACAATTCTCAATTCTCCGACAGTGGAATGGTCAGGTCTTGTAGCTGTTGGTTCTAATCTCTACGCCATTAGCAAAGACATTGAAGAAGCTCCTCACTATAACATTTGTTTTTTTGATTGTCGAACTCATACTTGGCTTGAAGCTCCAAGAATGTCATTATCTCACCCGGATGGTGATTCTGAGAATCCAGATTCTTTGAACTGTGTTGAAGTTTACAACACAAAGACTCAGACTTGGAAACCTGTACCACCCGAAACATTGAGATACGAATTTGATATTGTACAAGGAAAGATTTACATGAGCTTGGATGCAGTGTTTGGTGTAGCTTTTAAGCCAAAGGATTTGAAATGGGAATTGGTAGGATTGGATATAGATTCGGATCAGTGTCCTTTTTTATGGAAAAAGTTTAGTATTGCGGGATCGGTTTGGAAAAGAGTAGCGGGTTTAGAAGGGCTACCGAAGTTTGCTAGTTATTGTACTGTTAGATTGGCGGATTACGGTGGTAAGTTGGTGGTTTTTTGGGACAAGTATGTGCCTGCTAGTGGGTATAAGAAGAAGATGATTTGGTGTGCAGAGATTTCGCTTGAAATGCGCAGTGGTGAAGAGATTTCGGGGAAGGTCGAGTGGTTTGATGCGGTGCTTACAGTTCCTAAGTCTTATAAATTCGTGAGTGCTATCGCTGCTACTCTTTGA
>Al_F0226
ATGAAGAGAAGACGCGAAGCTACAACACCATCGCCGACACGACTTCGTCACCGTGAAGATATCAATATACCTCTCGATGTGACGGTGGAGATACTAAAAAAGCTCCCGACGAAATCTATAGTGAGGTTCCAATTCGTTTCGAAGCAATGGTCATCAGTTATCAACATGCGTAGAGACTTCATAGACTTCATCATGAAACGTTCTTTGGCTCAACCTCCACGTGATGCCTATTTCATCGCTTCAGACGACTACCGAGAATTTTTATATAACCCTACCACAAGGCAGTCCTTGTACTTCCTAAAGAAGAAAACGATGCACATGGAGACTAGTTTCATCGGGTACGACCCTCTTGAGAATCAATATAAAGTATTGTTCTTACCAAAGTACAATCCTGAGCAGCCTTGTCTAGTTTTTACATTGGGAGAAACAGCAACGAAGTGGAAGACTATACAAGGCGTTGAATCTCACCATCCATTGCAAGGTGCGCTTTGCATCAATGGGAGAATCTATTACCAAGCAGGGATTGTTGATCAATATGACTCTACTTCTCTATACAAACTGATGAGTTTTGATGTTAGGTCGGAGGAGTTTCATAACATTGAAGCTCCTAAAACATTGATGGATTACCGTTCTTATCTAATAAACTACCAAGGGAAGTTAGGATTCGTGTGTTGCGAAAAGGGCGTGGATATTTGGGTTATGGAGACACAAGGATGGTCCAAGATTTTCTTTAAGGGTTCAATAAAATGGCGCATCTTGGATGCTACTCATGATGGTGAGATCGTTTTGGTCAGGTGGGGGTACCTCTCCTATGACAGGTTATGTGTTTTATATTATGATCCGAAGCGAAACACTAAGAGATATGTTGACTTCGAAGGCATTTTTCCAAAATTTCCATCAGGATTGTTCCGGATTATGTTGAGAACACAATGCGTTTGTATTAGATGA
>Al_F0227
ATGAAGCGCAGTGCTACCGACTCTGATTTGGACGGTGATGCTCGGAACGAGACACACAAGAAGATGAAGAGTACGGAGGAAGAAGATTCAGAAATCGGATTCTCCAATTTAGACGAGAATCTAGTGTACGAGGTATTGAAGCACGTAGACGCAAAGACCTTAGCTATGTCTTCATGCGTGAGCAAGATCTGGCGCAAAACGGCACAAGACGAGCGGCTTTGGGAGCTGATCTGTACACGTCACTGGACTAACATCGGCTGCGGCCAAAACCAGCTCAGATCTGTGGTCTTGGCCCTTGGTGGCTTCCGACGTCTCCACTCACTTTACCTCTGGCCTCTCTCTAAACCTAATCCGCGTGCTAGATTCGGTAAAGACGAGCTTAAGCTCACTCTTTCTCTTCTCTCCATTCGATACTACGAGAAGATGAGTTTCACTAAGAGACCTCTCCCAAACTCTAAT
>Al_F0228
ATGAAGCACGGTGGATATAGAAGAAACTGGGTGGATCTTCCATCGGAGCTGACGTCTTCGATTCTTCTCCGTCTTAACATACATGATATACTCAACAACGCTCAGAAGGTATGCAAATTGTGGCGACGCGTATGTCAAGACCCATCAATGTGGACCAAAATCGAGACACGAATGTCAAAAAATTTCGATGTCTGGAAGTACGATCTCGAAGCCATGTGCCGTCACGCCGTTGATCTCAGCCGTGGCGGTTTGCTGGAGATCAACATTGAAGACTTTGGGAGCGATTCTCTCCTCTCCTGTTGCAATTCTCAAATTTTACTCAGGTTTTCT
>Al_F0229
ATGGAGCGTTTGGGATTTTGGGGATTGCTAATGGGTAATGTGGAAAAGTCATTGGATTCTGGAAATTCGGTGGCTTGCTCTGCATCTGCTAAGAATGGAGACGAAGATAGTAGTAGTAGTACTTCATCGAAGCAAGTTTCACCATTGAGGGGTTCTGGGTCGAGAAATACTAGTCCTTTAGGTCGAGTTGGGTCGAGAAACACGAGTCCTTCTAGGCAGAAAGTGGTTAAGACGAAGCCTCGTGGTTTAGAGGAAGAAACAGTAGCTTCATTTGGTAAGCCAGTTGTTGCTGATGTGCAGATGGAGGATGGTATATGGGCAATGCTTCCAGAGGATTTGCTCAACGAGATTTTAGCTAGGGTTCCACCGTTTATGATATTTCGAATCCGGTCTGTTTGTAAAAAATGGAACTTGATTCTTCAGGATAATAGTTTTCTCAAGTTTCACTCAAATGTGTCATCTCACGGACCTTGTCTTCTCACTTTTTGGAAGAACTCACCGCAGATTCCGCAATGCTCGGTTTTTAGTTTGCCATTGAAGACATGGTACAAAATTCCATTCACGTTTTTGCCTCCATGGGCTTTTTGGTTGGTTGGTTCTTCAGGTGGTCTCGTTTGCTTTTCGGGTATGGATGGTCTAACTTTCAGAACTTTAGTATGCAATCCTCTGATGCAGAGTTGGAGGACTCTACCTAGTATGCACTACAACCAACAAAGGCAATTGATTATGGTCGTAGATCGCTCAGACAAATCGTTCAAAGTTATAGCCACAAGTGATATTTATGGTGATAAGTCAGTTCCTACCGAAGTGTATGATTCCAAAACTGATAAATGGTCCTTACATCAGATAATGCCTGCGGTGAACTTATGCTCTTCGAAAATGGCTTATTGTGATTCCCGGTTATATCTAGAGACTCTCTCGCCTCTTGGGTTGATGATGTATCGGCTTGATACAGGACAATGGGAACACATTCCAGCTAAATTCCCGAGATCTTTATTGGATGGTTACTTAGTTGCTGGAACTCAGAAGAGATTGTTTCTCGTAGGAAGGATTGGCCTCTATAGTACCCTCCAAAGCATGAGGATATGGGAGCTTGATCACACAAAGGTTTCTTGGGTAGAGATAAGTAGAATGCCACCAAAGTACTTCCGAGCACTTCTGAGACTTTCGGCTGAGAGGTTTGAGTGTTTTGGACAAGATAATTTGATCTGCTTTACATCTTGGAATCAAGGAAAAGGTCTTCTATACAATGTGGATAAGAAGATATGGTCTTGGATTTCCGGTTGTGCTCTTCAGTCATGCAACAGCCAAGTGTGCTTTTATGAGCCAAGATTTGATGCATCTGTCCAC
>Al_F0230
ATGGAGAAGAACTATAACCCTAATTCCTGGTCGGAGCTTCCTCTAGATCTCTTGAATTTAGTTTTCGAACGCCTCAGCTTTGCTAATTTCCAACGAGCTAAATCCGTGTGTTCGTCTTGGTACTCTGCTTCCAGACAATTCGTGCCAAAACATCATATCCATTGGCTGATTCTCTTCCCTCGAGAAAACAACAACAACAACAAAAATTCATGCACGTTGTTCAATCCCGAGGAAAAAGAAAAACTTTACAAAACCCAAGATTTTGATCTTGGTGAAGAATTTGCAAAATGTGAATGTAGGGCAACCTATGGAAGTTGGCTTCTAATGCAAGATCCTCTGTTTAATCTCTACATTGTGAATCTCTTTACCAACGAGAGGATCAATCTACTTCCCGTGGAGTTATTGTGGGAAGGTTATGAGTTAGGCGTTTCAGGTCGCAAAGGACGAATGAAGTCCAGAGGTGGGTATGTACGATCTCCTGTGTTTTGGATTGACGAGAAAACCAAAGATTATGTAGTTCTTTGGGGACTTAGAGATTGGTGTGTATTTTATTCCAAGAAAGGAGATACCTCTTGGAATCAAATCCCTCAAACTCCAGATTGTTCCCGTATCCTTTACAAGGATCACAAGCTTTACTTCCTAGGCTACTTCCATAGTTTCAAAATCTTCGATCTTTCTGGAGAGATCCCACAACAAATCTTTGACTCGAGTGTTTGGATAGACCATTTTTCCTTACGTGGACGGGACGTTTGTACCACAACACTTGTAGTCACACTCACAGGAAAAGTCCTCAAGGTTGAAAAAATGAGGGACAAGTCCTTCAAGGTTTTCGAGGTTTATTCATCAAGAAGACGGATTCATTCTCTGGGAGATGAGTCAATTTTTTTGGATCAAGGCATCACTGTGCCCGCCAATGACACTGATGGATTCATTAAAAATTCCATTTATTTCAGTAATTGTTATAAAAAGCACACAAAGGACATGTTTATCTTCAATCTTGAGACACATAAGACGGAGCCGCTGCATACATTTGATAGTTCTTCATTTCAATTCTCTAGAGCTCAATGGTTCGTACCTAGTTTCACGCATAGA
>Al_F0231
ATGGCCATGGAAGAGGAAGACCACGCCACTGTCGCTGTACGAAACCCTAGCCACCGTTTTGAACGTCCCGTCAAAATCAAACGATCAAGAAGTGATTCAATCGATGGTGTAGACTCAATCAGCGATCTACCAGACGCGGTTCTCCAACATATCTTCTCCTATATTCCGACAAAGTTCGCGATCAGAACCTCCGTCTTGTCCAGGCGATGGAGACATGTATGGTCGGAGACACCTCATCTCTCCTTTAAATGGCTCAGTGTTTCCCCAGAATCGGTAAACAAAACCCTAGCGAGCTACAAGGCTTCCAAAATCACGAGTTTTCATCTCTGTACCCGTTTAGCCAGCACGGCTCATCACCATGTTAATAGCTGGATCGAGTTTGCAATGTCTCACAACGTGGATGATCTTTTTCTGGAGTTCCGTGGTTTTCTCACAACGATGAATTACAGTTTTCCAGATTTCTTCTACAGCAATTCCTCTCTAAAGAACCTCATAGTAGACTCACGATGTAATGAGATGATTCCCAGATGCACCGTGTCTTGGACGTCACTAAAGTACTTGTCTTTGAGCTGTTGTGAACTCTCTGATGAATCCTTTCTTAAGATTCTGTCTGGTTGTCCAATCCTGGAAACCTTGAGATTGTATAGTTATGATTCAGTTAGGTATCTTGATCTGAGTAAATCGCTGCACTTGAGGATATTGGATATAGATTTCTCCTCTTTTTTTAGAAGGCCTATAAATATTGTGGCGCCCCATATCCATTATTTGAGATTGAGAAACTCTGAGGCACAATGTACTTTAGTTGATGTCTCCTCTTTAACTGAAGCTAAAGTAGACATTAGCTATATCGAACCAGGTTGCTGTTATTACAGTTTTCAGCTCTTGAAGCCTGATGTTCTTCAAGGTATAGTGCAAGCAATGCTAGAAAAGTTTCAAAACGTAGAGAAGCTTACTTTTGGGGTTAACTTTCTTCAGATGTTATCTCTTGCCGAAATCTGTGATATTCCTTTTCCGATGCTCAAAGTCGAAGTTTTGATTCTTGAAACGATGATTGTTCCGTCTGTCATTCCTGGTATAGCAAAGCTGTTACAAAACTCACCTGGAGTGAAGATGCTAAAACTAGACATTGTGAACAGCAACATCGTACCGGATGCTGATCTTAATTACTACTTGGATTTGAAAGAGTTGGATCAGAATCAGTGCTGGAAACCAAAAGATTTGGACTTCTCGACTTCTTTTCAGCCGAAACTCATGACTTCATTCATGGAGTTTCTACTGGAAAACACTAGAGAAGACAATATATCTCAGTACAATTGGCAACTAAGT
>Al_F0232
ATGAACAAACCTGATATAGAGATTAGGATGGAGGAAATAGATGTGAATCTTCCGGAAGAATTAGTGATAAACATAATCGCAAGATTACCACTACAAAGTATTGTTAGATTCAAGCTGGTGTGTAAAGAATGGAAATCACTTATGGAGTCTGCATTCTTCCGTGATCTCTACCAAAGTAATTCCAATTGGTCGATCCTTCACGGAAGTTATAGATGTATAAATTCTTGTTTGGAGGAATTAGAACTCAATCTTCACGGAAGTGAGTCATGCCATGGTAATTCTCAATATTGGTCTTTTCCAAGTGGACTGATCCATAAGTATACTCAAAACAACAATAAGGTCAAAGAGATTTGGGTTGTCGCTTGCGCTGATGGGCTGGTTTTGATATGTCTACTCGAGGAGGACATAACGAAACGTTACTACATTGGTAATCCTGTGTTAACACAATGGGTTCAACTATCTTCTCCTCCTTATCTTCCTCAATACCGTTATCATTTCATTGATTTGGGACTTGTCACACGAATGCACAATGGTGCCCTCCTAGGTTACAAGGTGATTCGAGTATATAGCGAAGCACGACACCTGGCTGTTTCTAGAACCTGGACATTTCAGATTTATTCGTCGGATACGGGAAAATGGAGTGTTCAACACGTCTCTTGTCCTGGTCAAGGTGTGTCACCACTGACATCTAATCCCGTTTCTTTGAATGGGAAACTTCACTGGTTCCATGAGTCCCGTCGTATTATGGTTCATGATTTCTTCTCTCATGATGATCAAGTGAGGGAAATATGCATACCCGCCAGGATGCTAGGCAGTCGGTGGCATCGAGATGACCGTGGAAGCTGTATAAGACATGGTTGTGCCTCTCCATGCAATAAGATAATCTGCACCACCTCGCAAGGATATTTTGTGCTTATTGAAGCTGGATTGATAGACGAGGTCAGAAGCTATAATGTTAGGCTTTGGAGACTCAAGAGCGATTCGTGGAGTTGGGAAAAGGCACGGGAAATCAACATGGCATGTGTGGGGCTTGGCTTTAAATGTGTTCCAATGGCAATCAACTATTTTGATATCGACATCATCTACCTATGGGACTTAGACCGCCAATGTTTCGTCATTTGTAATCTTCGAACAAATACAAAATATTATGGAGGTCGTAAACGAGGTGCCCCTAACAAGGAATGTACTATATGCTACGAGTCACGTTCGTGCCTTTCGCAATTTGTTCCATCCTTGCAAATTGTACCTACA
>Al_F0233
ATGTGTGGACAACATTACACGAACCATTTGTCTATTATATTCCTTTATTACAAAAGAATCGATTTTCCCAAATACACACGATTTGATCAAAGGCACCGATCGATGATGGGGCAAAATCATGGCATTATTGAATCTAGCGGTGGAGAGATCGTTGTTCCGGGGCCGTCACCTTTTGATGTCTTGCCGGAGGATTGCATCTCCAACATAATCTCTTTCACAAGTCCACGAGAAGCGTGCGTCGCTGCATCGGTTTCAAAAACCTTTGAATCGGCTGTTAATTCCGATAGCGTATGGGACAAGTTTCTTCCGCCGGATTATTCATCTCTGGTTTCTCAATCTCGAGTTTTCGCATCGAAGAAGGAGCTTTATTTCGCTCTCTGCCACAATCATGTTCTGATTGAAGATGGCAAAAAGAGCTTTTGGTTAGAGAAAGCGAGTGGGAAAAGGTGTATCATGTTATCTTCAAAGGAACTTTGGATCACATGGGGAAGTAGTCCTGAATATTGGCAATGGATTTCAGTTCCTGAATCTAGATTTGAAAAAGTAGCAGAGCTTCTTAATGTATGTTGGTTTGAGATTCGGGGCAAGACAAGCACTCGTTTATTATCTCCTGGTACTCGTTACTCGGCTTACATTGTTTTCAAGACGAATGATGGATGTCCTGGATTAGGGCATTTGCCGGTAGAAGTTGGACTTGGTTTGGTGGGACAAGAATCTTCTAAAAGGTTCATATACTTCGTTGGACCTAGGGATCGAAGGAGAGGGAGGGAAACGAGAGATGTAACGAAACCAGAGCAGAGAGAAGATGGGTGGATGGAAGCTGAGCTTGGTGAATTCTTCAATGAAGAAAGTTGTGATGAAATTGAGTTTAGTGTTATTGAGATTAAGTCTCCTTCTTGGAAGAGTGGTTTGATCATTCAAGGAATCGAATTCCGCCCTACGAAAAGCCCCTAA
>Al_F0234
AAGAAGAAGACGAAAAATAAGAAGCAGAGTAGGAAGGAAAAAGAAAAGGACCAAACTTTCATAAATCTTCCCTCTGATCTCTTACAACTGGTGATTTCCCGTCTTTCATTGAAAGACAACATCCGTGCTTCTGCTGTCTGCAAAACATGGCACGAAGCTTGTGTTTCTCTTCGAGTGGTACACACATCTCCTTGGCTTATCTACTTTTCCAAAACAGACGAATCCTATGAACTTTATGACCCATCAATGCAGAAAACATACAATCTTCACTTCCCTGAGTTATCCGGTTTTCGAGTTTGTTACTCCAAAGATGGTTGGTTACTCATGTACAATGCCAATTCCTATAAACTCCTTTTCTTCAATCCGTTTACCCGTGATCACATACCCGTACCTCCGCTTTGGATGGCATATGATCAAAGAATGGCTTTCTCTTGTGCCCCTACATCAACTAGTTGTCTCTTGTTCACTATCAGTTCTGTCACTTGGAATTACATCACCATCAAGACATGTTGTGCTGATGCTCAAGAGTGGAAAACATTTGAGTTCAAGAATCGGTTACCGCGAAACTTCAACACTTTCGAGCAGATTGTCTTTTCAAATGGTGTCTTCTACTGCCTCACAAACACCGGATGCTTAGCGCTCTTTGACCCATCTTTGAATTCTTGGAATGTTCTTCCCGGGCGACCTCCTAAACGTCCTGGAAGCAACGGATGCTTCATGACAGAACACCAAGGAGAGATCTTTCTTATTTATATGTACAGACACATGAACCCTACAGTGCTTAAACTTGATCTTACAAGCTTTGACTGGACTGAGAGGAAAACACTAGGAGGCTTGACGATCTACGCTAGCGCTTTGTCTTCTGAATCGAGAGCCGAGCAGCAGAAGCCGAGTGGAATAAGTAACTGTTTGTGTCTCTCTGTGTTCCATGGATTCAAGAGGACTTGCATATATTATGAGGTTGATGAAGAGAGTGAGATCTGCTTCAAGTGGAGAAAACAGAATCCGTATGAGAATATTTGGATCATGCCACCACTCAACCTCCTTGATCTCCCTTTATTTGATCAACTTATCAAGTAA
>Al_F0235
ATGTCCACCATGATGAAAAAACGGAAGAGGCACGTCTCCAAGGAAGATGTTGCCCTAACCATATCTTCTTCATTGGGTGAATATGGAGAGAACTCGGGTACGTTGCCAATGGATCTCATGGTTGAAATACTCTCCAGAGTGCCAGCGAAATCGGCCGCGAAGTTTCATTGCGTGTCAAAGAATTGGAATTCTCTTCTCCGCAGTTCATATTTCACCAACCTGTACCTTACGAGGTCTCCTACTCGGCCACGTCTCCTAATCACTTTTCAAGCTGAGGGTAAGTGGTCTTTCTTCTCATCACCCGAGTACCTGATTTCAGACCAGAACTCAAATCTTGTAGTTGTTGATAATCATATGGATGTCCCTAAAGATTACTCGTTTGGAGTTTGTGAACCTGTATGTGGATTGTTGTGTACTAGAGATGAGTGGGTTTTAAGTAGAAAGAAGGATGCAAGGATGATGATATGTAACCCTAGCACAAGACAATTCCAATCTTTACCCAAAGTGAGATCGAGAAGGAATAAGGTTATAACCTACATCGGGTATGATCCAATCGAAAAAGAGTATAAGGTATTGTGCATGACAATTTGTGAAAGGCCATATATGTTCAAAGCTGAAGAGCATCAAGTTCTTACACTAGGAACGGGTAAATTGAAATGGAGAATGCTTAAATGTTTTGTCGAGCATTTCCCTCATCATAAGGAGATTTGCATCAACGGGGTGTTGTATTACTTAGCTGTGAAAGATGAGACTAGAGAAGATATAATAGTTTGCTTTCATGTTAAGCATGAGAAGTTCCAGTTTATACTGAACAAAGCTCCGTTGTCAACTTTGATAAATTACAATGGGAAATTAGGAGGAATCCGTCATGGCTTTATGGAAGGTGGAGTTGCAGGCTATGAGTTGTGGGATCTTGATATTGAAAAAGAGGATTGGACAAGGCATATTCACATATTGCCGCCTATGTGGAAGCAGGTAGTTGGGGAGACTAGAGTTTACGTTGTTGGGATGATCGGTACAAGTGAAATTGTGTTTTCTCCATTCGTGAAGTCTAACCCTTTCTACATCTTTCACTTAAATATAGAGAGGAACTCTATCACAAGAGTTGAAATCCAAGGGACTGGACCTCTTGAAGGTCAACAAGTTTACACCTTTATAAACCATATCGAGAATGTGAAGCTTATTATG
>Al_F0236
ATGAGGACGGAACAAGAGATGAATACATCATCAGATTCACCTCTTCCGACGACGTTTTCGTCGTTACCGTACGACCTCGTTCTTTATTGCTTGGCCCGTGTCTCGACACTCTGTCGTCCAACTCTATCTCTCGTCTCCAAACATTTCCGATCTCTCATGGCTTCCCCTGAGCTCGAGGCCACCGGATTCCGCATGGGCCGATCTCTTATGGCTTCCCCTGAGCTAGAGGCCACACGAACCCGCATGGGAATAACAGAGACTTACCTCTGTGTCTGCTTAGACCTGAATAAGCACTACTCTAGTTCTCACTGGTTCACACTTGCACCAATTCCCAAACAAGAGAAATTACAACACAACGTTTCGTTTCCTATGCTATATCCCGAATACTCTACTGTTATCTCAATTGGTTCAGAGATTTACATAATCGGAGGCACCGAGTCCAATAGTATTGAGGATTGGGGAGAGGTTTATGACCCAAAGACACAAACGTGGGAGCCAGTATTGCCCACAACACTAGATCTCACTAAACAAATGAGTGTTGTTCCAGGTAAATTGGTAATGGGTGGCAAAGTGTATGCCATGAAGGATGGCTACAATCTTCGCTTGATGAAGGATTTTTGCTTGGTGGAGATAGACAACATGTTGTATCAAACACGGGTTTCGAAAGGGATTTTACGTTGGTCTGATCCAAAGAAAAATTTGAGGTCGACTAGGGTTAAGGGACTTGAACGACTGCCGAAATGTACTCATCTTACTTTGTCGGCATATTCTGAC
>Al_F0237
ATGCCAAACTGGTCGGAGATTAACTTGGATGTTCTACAATTGATTCTAGAACGTCTGAGCATCCGCAATAGACTCAATGCTCGATCCGTTTGCAAGAATTGGTACAGAGTTAGTAAAGAGTCTTTGATAAAGGTTCCATGGATGATTATCTTCCCATCCAGAAAAACAAAGGAACGTTCATGTCAATTATTCGATCCCCAAGAAGGTAGGTTTTACGAATTGAACAAGCTCGTTAATGACTTCTATTCTAGCCAATGTATCGCGACTTCGGGAAGCTGGCTTTTAATGTTTGACTTTGGATCAAGATTCTATGTTTTGAATATTTTCACACGCGAAAGAATCAATCTTCCGCCTTTAAAGTCACACCAAGGGAGGATTTTTGTTAAGAAGACCCGAGATAAGCTAGGCCGAGACAACTTCATGTTAAGAATCAGGCAATCGAGTATTACTGCGAGAAACGCATTAAACCAGACAAAAGCAGTTTTATGGGTGGACGAGTTAACCAAAAACTACGTTGTCGTCTGGTCGATAGGTCTCTTGTATATGATGTTCACTAAGAGTGGATTTGATAACTGGAGAGAGATACCTACAAGAGAAGGTCCTGAGATTCTCCATGGATGTCAAGACCTTGTCTACAAATACAACAAGCTTTATGTTTTGAGTAAACAAAACCGAATCAGAATCTTGGATTTCTCTCAAGAACTCCCTAGAGCGAATTCGGATAATGTTTACCATAATCCTTTTAAGAATGATGGAAAAGGGAGGGCTATGATCATCGGTGTTACTGTCTCTGGAGATGTTTTGATCGTTAAGAATCAGTTGAAGAAGATTTTCAACATTTTTAAGATGGGTTTAGAAGGTACAAGATGGGATCGTGTGAAGTCATTAGGGGATGAGTCTTGGATTGCGGATCTTGGTGTGACTGTACGAGCTTCAGTTAATGGCTCCAAGCCAAACTCGGTTTATTATTGTAGAGACATGAATGTTTATTGTGGCGATATTTCTACTCGATCGCAGGTGATTCAAAAGTATTTCACGAGTCTAAAGTTGGGTTGCGTGAGGTTGTTTATTCCTACTCTA
>Al_F0238
ATGAAACGCAAGAATGAGAAAGACACAACAAACCCTAGTAAGTTAGACTTATTAGATTCGCTCCCTCTTGATCTAAAGATGGCTATACTAACTAGATTGTCTGCCAAGTCTCTAAAGAATTTTCGATGCGTGTCAAAGATGTGGTCTTCCATCATCCGAAGCCGAGGATTCATTGATTCCTTCTTCTCTATGTCCGCAAAGCAATCACGGTTTATAGTCAGTTTATGTAACATTGTATTCGGTGAGCCTGAGGAGAAGCTTATCTTATTCTTCTCGTTTTCACACGACGAGGGAGATGAGTCTTCTTCTTCTTCTTCTTTGGTACCCAATTTCGAGATGGCTCTTCCTGCTGTGAGCTTTAGTTTCTACTCAGGGTCTTGCGCTTCTTTACATGGCATTCTCACTGTTGAAACTGAAGGTCAGTTGATGATGTGTAACCCTAGCACCGAGCAAGTCGTTAAGTTAACTAGTGACTGTATTTTTGTTGGTTACGATCCGATTGATGATCAATACAAAGTATTATCCTGGGATAACATAATTTGGGAGGATCCTAATGCTCACCTAAAGCACAAGGTATTAACATTGGGAGATGGTCAAGGATGGAGACACATTAAAAATACCACTTTACCTTATATGGCGATATCACCAAATGTATGCATCAACGGTTTTCTCTACTATGGTGCGTATTGCTTAACACAAACTAGAGATCCAGTTATGGTGTGTTTTGATGTTAGATCTGAGAAACTAAGTTTTATCAAAGCGCCTCCGGTTGTCCTCCAATGGGGGAAGGAAGCAGTGTTCATAGAATACAAAGGGAAGCTAGCTTCCATTGTGGGAAACACTTATGGAGCTGTCTCTAGTTTTGATTTATGGATACTAGAAGACGTTGAGAAACATGAATGGTCAAAACAAAAATGTGTGTTTCCTATCTCTGTGTGGGATTTTTTTGACCTTGGTGGAATGTCTTTTCCAGGTACAAATAGGGCTGGTGAGATCATCATGGCTCCAAGTTTGTTGTCAGTCAATCTTCAACCCTTCTATATTTTCTACTACAATGTTGAAACAAAAAACATAAGAAGAGTTAGGCTCCTAGGAATTGGAGACAGTGAAGAGTTTAGGCGCTCTTATGGATTCGGGGAGCACGCTAAAGCTTTTGTCAATATCGCACATCAACACGTCGAGAGCATTGCCTTCTTTAAGGATCCTTTTATT
>Al_F0239
ATGACGACAATATCAGATCTTCCATGGGATGTGGTAGGGGAGATTCTCTCTAGAGTTCCACTGACATCTCTGAGAGCAACACGATCAACTTGCAAAACTTGGGAAGCTTTATCGAAAAATCAGATTATTGGCGAAAAAGCTGCACCAGCAAGGAAGCAGTTTCTAGGGTTCATGATGAAGGATTTAAGGGTTTGTTCCTTGAAATTCGATCTCCAAGGAATCCGCAACCACAGTGACTTTGTTGATCCATCTATAAAGAAGATAAGTATACTTGATCAAGTAGAGATAACTAGAGTTTTTCACTGTGACGGTTTACTGTTATGCGTCCTCAATGACAGCTCGAGGCTCTTGGTATGGAATCCTTATTTGGGTCAAACCAGGTGGATCCAACCCAGACAAAATTTCGACGTGTTAGACAGGTATGCTCTCGGATATGACAAGAACCGTAACCACAAAATCTTGAGGGTTTTTGGTGAGCAGCAAACAGTTTTTGGGTACGAAATCTATGATTTTAGCTCTAATTCATGGAGGTTTGTTGATCATAAACCCGAGTGGTTTATATGGTCTCATCAACGTGGTGTGTCTTTGAAAGGAAATACTTATTTTGCTGCTAAAAAGAAAACAACAGTTGGTGGATGGAAGATTGAAGATATCTTACTCTGTTTTGATTTCACAACAGAGAGATTTGGACCGAGTCTGCATCTTCCATTTTGCTCTGATGATGCAAAAGACAATGTTGCTTTATCTTGTGTTAGAGATGAGCAGCTCGCCGTGTTACATCAATACAAGGATATTTGTCTGATAATGGATATTTGGGTTACGAATAAGATTGATCCCAATGCAGTGTCGTGGAACAAGTTTTTGAGAAAGTGGGCTGGTTATCCGGTTGACACTGAAGGTGGGAGTTTCTTCATTGACGAGGAGAATAATGTTGCTGTGGTTTTCGATCTAGACCAAATTAAACCGGTCATGGCCTCAGCTCACCTTGTTGGACAGAGGTACTTCAAATCTGTGAATATCGGAAAAGTTCTTAATATCGTCGAAGTTGACAAGTTTGGATTTTTTAAGGTGAATTATCGTCTCCCACTTGTGTGCTCTTCTTATGTTCCAAGTTTAGTGCCACTGCAAATCAACCAACCGGGCAAAACAAAAGATAGAGGTTATAAAACCAAAAGAAAAACAAAAAAAAGGAAAAAATTTGATAGAGATTAC
>Al_F0240
ATGAAAAGAGGGCGTGAAGAGAAGAACAGCCACGAGACCTTACCATCGCCAAGACGACTTCGTCACGGTGGAGTTATCAATATACCTCTTGATGTAACCGTGGAGATACTCAAGAAACTTCCGACGAAATCTCTATTGAGGTTCCAATGTGTCTCTAAGCTGTGGTCATCAATAATCAGCAGCCGTAGAGACTTGATAGACTCGATCGTGACTCGTTCTTTGAATGAGCCTCCGCGTGACGCCCATATCATCTCCCTCGTCTCTTCAAATTGTTTTCCTAATAGAATTTGTAAAAGTTTCATAGCCTTCTCTTCTACTACTTGCCCTGGAAATACTGACAAAGAATTAGTATTAGTCCCTGGACAATATCATCAATCCGTTCGCGGCTTGGTTTGTTGTTGGTCTCATTTTCCTAATGTGGTAGCTATATATAACCCTACCACGAGGCAGTCCTTTGACTTACCAGAGTTGAAATATAATCACATGTACATGTGTGATTTCTTCTTCGGATACGACCCTATCAAGAATCAATACAAAGTAATCTTCCTACCAAGAGGCACCTGGGATGGGAGTTGTCAAGTTTTCACATTGGGAGATCCGACAGCAAAGCAGTGGAGGAACATCCAACACGATATTAGACCTCACCAGACGTTGTTAGGTGTGGTTTGCATCAACGGGACTATCTATTACCGAGAAGGGACTCGCAATCCTCCTTTTCTTGTAGATATTAAATTGATGAGTTTTGATGTTAGGTTGGAGAAATTTGATCATGTCGAGGCTCCAAAAGTATTGATGCATTTGCATCGCGATTCGACTTTGATCAACTACCAAGAGAAGTTAGGACTCATCTCTTGCGAGAGGGTAGTTGAAATATGGGTTATGGAAACACAAGGATGGTCCAAATTTTTCTTATGTGAGAAGGAGGATTTTCATAGTTGGAGCATCGCGGGTACTACTCGTGGTGGTGAGATCGTTCTTGTCAAGTCATTGTACTGGTCGTACGACAAGTTACGTGTCTATTATTATGATTTAAAGGGAAACAGTATGCGATATGTTGAACTCGAAAACTGTTATACGGAGGATGGAAACCGTAAGGGATACGCTTCTACAATCTGGACTGGCCCGGATCATGTCGAGAACATTATGGGTTTGCAT
>Al_F0241
ATGGGCCTTGAGCCCATTACTATAAAGCCCAAATTCAAAGAGCTTATATCACCAAAGACCCGCAAGAGATGGTGGATTGATAGACACGGAAAAGAGAGATTTGCGAGGTTAGGGTTGGATCCGAAGATGTTAGATCTTCCAAGTGATATGGAGGAGGAGGTGCTCTCTAGGGTTCCGGTGACATCTCTGGGGAAACTGCGATTGACCTGTAAAAAGTGGAACACTTTAACGAAAGGTGAGAGCTTTTTAAAGAAGAATGGAATTGAGGTGGTGATGCTGGTGGAATCTAGAGTTTCCTTGATGACCGTCGATTTACTCTATCCGTCTATAGAGCGTATCGGTAATCTCGATGCAGATGGAATCAAAATATCTAAAATCTTTCACTGCCAAGGTTTATTCTTATGCATCAACAAGGACAAAGACAAAGACTCCTCTAGGCTTGTTGTTTTGAACCCTTTTTTGGGACAAACAAGGTATATCGAATTACCTAGAAATTCTTCTTACCACATACGGGAGAAGTACGCTCTGGGATACGAGAAAAAGAATCACAAAGTCTTGAGATTTGTGAATGAGTACTACGAGATCAGTGGCGACCGAATTTGTGAGCTTCAGATGTACAGTTTAAACTCCAATTCATGGAAGGTCATTGATGATTTCACTCCGGACTGGTATATTTCGTATCAATACAGTGGCGTGTCTCTAAAGGGAAACACTTACTGGTATGCTCAAGATGAGATCCCATTTGATGGTCGGATATCAGATCACTCTAATTTTCTACTATCCTTTGATTTCACAAAAGAGAGATTTGGACCGCGTCTGCCTCTGCCTTTCCACGGTTTCTATAGACATAATGTCACTTTTTCTAGTGTTAGAGAAGAGCAGCTTGCAGTACTGTTTCAGTCAAGATATGAACTTGATTCCGTCGTCAAGATATGGATTACTAATAAGATTGAGCCTAATGCAGTGTCGTGGAGCAACTTGTTGTTTGCTGTTGATATGAAACCAGTCGCTGGTTTTCAGTTTCCTTATGTCGCTGGGAGTTTCTTCGTTGACGAGGATAAGAAGGTCGCGGTTGTGGTTGATAAAGAGGATAAATGTCACCCTCACAACATAGTTTACATCATTGGAGATAATGGAATCTTGAATAAAGTGGATCTAGGCGAATCTACAGACAACGTGGATCGAATCACCCAGCAATTCTTCTTACCACATACGGGAGAAGTACGCTCTCGGATACGAGAAGAAGAAGTACAAAGTCTTGAGATTTGTGAA
>Al_F0242
ATGGATTCCAAAGAGTGTTCATTGTTGCCTTCTGAATTATGTGAAGAAATACTTTGTCGAGTTCCAACTAAATCTCTTATACGACTCAAGTTAACGTGCAAACGATGGCTCGCTCTTTTCCAAGACAAGAGGTTCATTTACAAGCACTTAGCTCTTCTTCAAGAACATATCATAAGAACCAATCATATGGTTAAGATCATCAACCCGGTAATTGGAGCTTGCTCATCTTTATCACTTCCTAACGAGTTTCAAGTTAGAGGTGACATTTATACTATGGTTCACTGCGACGGATTATTGTTATGCATTTTCGAATCAGGTTCAATGGCAGTTTGGAACCCATGTTTGAACCAGCTTAGATGGATCAAGCCCTTGACTTCTTCTTACAAGGGTTGCTGCTACGGCATTGGATACGACTGTTTGTCTCGAGATAACTACAAAATCTTGAAGTTCGTAAACGGTGCTTTTACGAAAAACGAGTATGCAAATACGGGATCTTACAAACCAGAAGTTGACATCTATGAGTTCAAGTCTAATTCTTGGAAAACTTTTAAAGTTTCTTTGGATTGGCATGTGGTTACGCATTGTAAAGGTGCGTCACTCAAAGGAAACATGTATTGGATTTCTAAATGGAATCGTAAACCCGATATCTTCATCCAAAGTTTTAACTTCTCTACAGAGACATTCGAGCCATTGTGCACTACTCTTCCCTTTGAGTATAGAGTATGTGATGTTGTAGCTTTATCAGCTTTCAGAGGAGACAATCTTTCTTTGTTACACCAAAGCAAAGAAACATCAAAGATCGAGGTATGGGTTACGAACAAGGTTAAGAACGGAGTGAGTATCTCATGGACCAAGTTCTTTATTGTGACAAGATCTGATCTCCCGGTGTTGGTGGCTTCTGAGAATATTTCTTATCCGGTGCATTTCATTGATAAGAATAATAGGATTGTAGTATGTTGTGAGGAAGTATTGGCAGATAGGAGAAACGTAGCCGTCAACATCTACGTTATTGGAGAGGATGAGATCAAAAGCCAAGATGAGATAGAACAGCATCAAATAGGTTTTAGTTGGCCTTATATCTCCGGCTATGCATATCTTCCAAGTCTTGTTCCGGTTCCATCATCGGAGGATAAACCCGAATAA
>Al_F0243
ATGGAGAGAGGAAACGAAGAGAACAACCACAAGACCTCCTCACCATCGTCTACGCAACTTCTTCGCTGCCGTGAAATCTCAACCGGAGAAAAGTGCGTCGATGTCAATATCCCTCTGGATCTAAAGGTGGAGATACTCAAGAAACTACCGGCAAAGTCTCTCTTGAGGTTTCAATGCGTCTCGAAGGAATGGTTATCAATTATCAGCAGCCGTAGAGACTTCATTGACTCGATCGTGACTCGTTCTTTGACTCAGTCGCCACCACGTGATATCAAACTCATCTTCCACCACCAAGTAGATACTGGACCTAATTTCTTCATCTTCTCGTCTACTTACCCTCAAAATACAGACAAAGAATCATTAACAACTAGAGCCGGATCGTATCACTATGTCCGTGGCTTGATTTGTTGTTGGTTAGACTTTCCTACTACGGTAGACATATATAACCCTACCACGAGGCAGTACTATACCGTACCGGATACGAACCGGTACCAATACATAGACACTTGCTTCTTTGGATACGACCCTCTCGAAAATCAATACAAAGTAATGGTCTTACCAAAGTACGATATGGAGGAGAAGCCTTGTCAAGTATTTACAGTGGGAGATCCCATGGAGAAGCCCTGGAGAGACATCCCAGGCATTGGACTTCACTTTCCATTAGAACATGCGGTTTGCATCAACGGGTTTATCTATTACCGAGCAAGTAATAAACATCGCGGTTCTACTTTTTTCTTGGTGAGTTTTGATGTAAGGTCAGAGAAGTTTAATCATGTAAAGGCTCCGGAAATACTGATGGATCACCCTTGCACTTTGATAAACTATCAAGGGAAGTTAGGATTTATCATGTGTTGCAAGAAGGGTGTGGCAATTTGGGTTATGGAGGATGCTGA
>Al_F0244
ATGTCGTTACCGGAATCAACTCCAAATCCTTCACTTCCAGATGATTTATTAATTACTTGCTTATCACGCGTCTCAAAACTGTACTACCCAACTCTTTCCCTAGTCTCCAAGAGCTTTCGATCTCTCCTTGCTTCACCAGAGCTTTACGAGGCCCGATCTCTCTTACGCCGCACCGAGAGTTGCCTATATGTGTGTTTACGCTTTGACGATAACCCTCGTTGGTTCACTCTCTGCCGGAAACCTGACCGAACCCTAACTAAGTCAAGTGGCAATCTTTTGGTCCCAATCACATCTCCACAATCTCATCCTGCCTACTTGTCAGGTAAGGTCGTTGGTTACAATATCTACAACATTGGCCGATCCATCAAGACTTTGGCCTCATCTAGCGTCTCATTACTAGACTGTCGGTCTCACACGTGGCGTGAGGCTCCAAGCTTGCAGGTGAAGATGAAGTACCCTTGTGCTAGTGTCTTTGATGGAAAGATTTATGTAGTAGAAGGTTTTGTAGAGAACGTATCAGAGTTTTCGAAATCGATGGAGGTGTTCGACACCAAAACCCAAATTTGGGATCATGTCCCCATCCCTTACCAGGACGGTGATGAATACTCGGGTTGGCTAACCAAAAGTACATGTGTTGAAGGAAAGGTGTATCTGACAATTGGGAGAAAGGTTCTGGCTTACGATCCAAAGGAAGGTAGATGGGACTTGGTGGAACAAGAGATGGGTGATGGTTGGCGATGGTATTGTAATTGTGCAGTAGAGAATGTTTTGTACTGTTATAATGAGGGAGCATTAAAATGGTATGACAATAAGGTGAGATTGTGGAAACAAATCAAGGTTTTGGGAGGACTGCCTGAGTTTGCTAGTTCAAGTCGTGTTAAACTGGCCGATTATGGTGGAAAAATGGCGGTTTTGTGGGACAAGTATGAGCTTGACAGTGAAGACCAGATGATTTGGTGTGCGGTGATTGCCCTTGAAAGACACAACGATGGAGAGATTTGGGGGAAGGTGGAGTGGTGTGACGCGGTGCTTACAGTTCCCCGATCAACAATTTTTGAGTATGCTCTTTCTGTTACTCTT
>Al_F0245
ATGGATAGACGAGAAGAAGAGGCGGAAGATAAAGAAATAAGTATACAATCTAAAGAAGATGAGAGTTGTAGAAAGTTTCTCGTGATGATTCCTCTTGATCTGATTCATGAGATACTCTTGAGACTTCCTGCTAAATCCGTTGCAAAGTTCCGTTGCGTATCAAAGCTATGGTCATCCATAACCACTCGCCCAGATTTCATCAGGTCGTTCGTGAGTCAGTCTTCAACTCGGTTGTGTCTTTTCGTCTGCGTGAACACAAGGGACGAGCGTCTTTCCTGCTCAATCCCTCAACATGAAAATTCGGACAGATCATCTTATCCTCATGTGGAGCGTTATCGGAAAAATGCTCCAAAATTTGATTATCACCAACGGTACTCCGAATCGGTCCATGGCTTGATAGGTTTGGGAGATTTTTGTGGGAATATTGTAGTTTGGAATCCAACCATGAGACAACATGTTACCTTACCGAAACCCGAACCAAGAGTCCCATGTGTATGTAGCTGTTTAGGATACGATCCGGTTGAGGGCAAGTATAAAGTCTTGTGCATCTCAGGTTATAGATACCAAGATCCTCTTGTTTTTACTTTGGGACCTCAAGAATCATGGAGAGTGGCCCAAAATAGCCCTAAACATGTCCCTCGATGCACCTGGGTACTAATAAGTAAATGCATCAACGGGAATTTGTATTATGAAGCGAGTATACCTTTTGGAGTCAATGATAGTTTTGAAGTTGAAAAAGTCCTTATGAGCTTCGATGTGAGGTACGAAAAGTTCAACACAATAAAAAAACCAGCTGATGATTTACTTTGCGAATTTTTCCTCGACTACGAAGGAAAATTAGCATGGGTTTGCGCCGACGTCTCTTGTATAAGATTTTGGGTTTTGGAGGATGAAGAGAAACAAGAATGGTCGCTTAGAAAATTTCTTCTCCCTATTCCAAAATTTCCTCTACGTGACACGATCTGGGAAGTTTCTTGGGAGCTGAGAGGTATTACTCACGATACTGGTGAGTTTATTTTTACAGATGAAACAACATCTGAAGCAATTTATGTCTTATATTATGATCCAAAAAGAAACCGCGTAAGGAGGGTCAAATATGAAGGTATTGGAGGGGAAGAATTCTGGAAGCTTAATGATCATTACAATGTAAGAGAGGTCCGTTTGTTTCCTAATCACAGTGAGAGTCTAATGTCTTTGGAGGACGTTCTCTCT
>Al_F0246
ATGACTTCTGAATTCGCAAGTCCATCGTTTTTGTCACTTCCTCATGAAATCGTCCTAAACTGTTTAGCCCGCATATCGAGATCGTACTATCCGAAACTCTCCCTAGTCTGCAAGACATTTCGCACTCTCCTCATATCTAAAGAGCTCACCGTGGCGCGAGTGCACCTTAAAACCCACGAAACCTTTTTTCATGTCTGCTTACAGTTACCTGATAGACCTAATCCTTCAATGTTCACCCTCTGGATAAAACCTGGTCAAATCTTAACCAACCAACTTGAGAAGAACGAGAGGTCTACCGGAGATACTCGGTTGGTACAAATACCTTCTTCATATTATTCTAAAGTACCACCTTATGTCATTACTGTTGGTTCCGAATCGTACGGACTCAGCCACTGCAATGATCCGTCCTCCATCATGTGGGTTCGTAAGAAGGGGACTTTTTGTTGGCGTAAAGCCCCAAACATGACTGTAGCTCGAGCCAAAGCCCTTGCGTGCGTCCTCAGTGGGAAAATATATGTCATGGGAGGTTGCAGGGCTGATGAACCCGTGAATTGGTGTGAGGTTTTCGACATAAAGTCTCAAACTTGGGAACCTTTACCTGACCCTGGCTCTGAGCTCCGTTTTTCTTCAATTAGAAAATTAGAGGTGTTCAAAGAAAAGCTTTACGTTAGAAGCAATGAGGAGAAAGACTCTGTTTATGATCCAAAAGAAGGTAAATCGGATGTTTTAGAAAAACCACATGTGAGATGTACAATAATAGAGAATGTTGTGTATTGTTATAATAAACAGAGCTGCTGGTGGTATGACACAAATCGCAAAGAATGTAGACTGGTCAGAGGTTTAGATATGTTGAACCTGAATCTTGGTTGTGGAATGATTGAAATAGCTAACTATGGTGAGAAACTCTTAATCTTATGGGACAAGTTTGTTCATCGTGGTACTTGTCAAGACAAAGATATTTGGTGTGCGGTGATTGCGCTTGAAAAACGTGATGGTAGTGATGAAGTTTGGGGAAACATTGAGTGGGCTGATATTGTGATGACGGTTTCTAGCTCATACGTTTTCGTGAATAGTCTAGTATATGGTAGT
>Al_F0247
ATGGCAGAAGCCAAAATTGAAGAGATCGGTTGTGAAGACAGGATCAGTGCTCTACCGGAAGATGTACTCGTAGAGATATTGGATCTTCTCCCGACAAAAGACGTAGTAGCCACCATGATTCTGTCAAAACGATGGCTGTCGATTTGGACGATGGTAAGGACACTTGAGTATAAAGAAGACATGGATGATGAAAGCAAGAAGAGCGTTTGGTGGTTTCTTAACAAATCATTGCAACTCCACAAGTCACCTGTAATAGACAGCTTGTGTATTGAACTTGGTCCACAGTGCCCTACTACTGATGATGTTGATATCGGAAAGTGGGTTGCAAAAGCTGTTGATTGTTTGGTGTGGACGCTAACAATCAAGCTCCTCTGGTCCGCAGGTCCAACCAGCTTGCCCAAGAGCCTTTACTCTTGCGACACTCTTTTTGAACTGACTCTCTCCGACCAGATTCTCGTGAATGTTCCTTCTTCTTCTTCCGCCTATCTCCCATTCCTTAGCGATCTCGAACTAATCCGTGTTGTGTATAAAGACGAGGATTCTCTCGTTACCTTGTTATCGAGCTGCCCTGTTCTTGAGACCTTGTTCGTGAAAAGGAAAATAGATGACAATGTGAAAAAGTTTACCATCAAAGTGCCTTCTTTATTGTACTTGTGGTATATTAATGACTCGTCTGATGTAGTAGACTATACTGATAGGTGTTTGGTTGTAGATGCTCCTGCAGTGAACACCTGTCGAATCACCGATTATTCACTAGACTCTTTCTCCATCGAGGATATGCCCTGTCTCCAGGATGCAAATATCAATGTTGAAGAGTCTTATCATCCGGATGACAAATTTCTAACTTCTTTTTCTTCAGTCTTGTCTCTTCATTTGAATTTGTCTGATGCAATGGTTATGCGTTGTACCAACGTCAACTTCTCTCGACTTATAAAGTTAAGCATATGTCCGTATGGACCAGACATGTTGGAAACACTCCTACTTTTACTTAAAAATGCTCCAAAACTAAAAGAGTTTTTGGTAGATTATAAATTTGTCTATCATCCCGAGGATCTCCCATGGTCATGGAAACAGCCGAGTCATGTTCCCGAATGCTTGTCATCACAGCTCGAGATATTCGAGTGGAGAGAATATGGGGATAGAATAATAGAGGAAGAATTCTTGACATACGTTTTAGCCAACTCTAAGCGTTTAAAAACCGCAACAATCTCCCTGAGGTTAAATCTTGAAGATCCAGAGTTGATCATCGAGGAGTTAAAAGATCTTCCTAGGGTTTCAACAACATCTCACCTTTTGTTCAAATGA
>Al_F0248
ATGAAAACACTGCAGCAGCACGTCTCTGAGGATGTTTCAACTATATCCCAACGCAATACGCGACAGAAGACCTCACTTAATAATCTAGAAAACTCTTTGCCGATCCCAGTTGATCTCATTGTCGAGATATTATCTAGGTTGTCGGTGAAGTCTATAGCAAGATGTCGTTGCGTATCGAAGCTCTGGACCTCCGTACTTCGCCGTCCAGATTTCACAGAGTTGTTTTTGACAAGATCTTTGGCTCGACCGCAGATATTGGTCGCCTACCAAACAAACGGAGAATTCTTCTTCTCCTCCTGGCCTCAGCCTCGAAGTCTGGAAGTGAACTCGTCTCCGGTAAGTATCAATCATCTTAAGCGCCTCCCCTTTTCTGGTCCCTGTAAAATTCTTGGTCTTGTCCAAGGCTTGGTCTGTCTTATAGACAGACGGTTCTTAAACGGAAGGACGAGAACGGTGCCAGTGATATGTAACCCTAGCACTGGAGAATCCTTATCTTTATCCACAATGAAGACGAGGAGATGCAACGTTATAAGCTTTTTTGGGTATGATCCGATTGAGAAACAGTACAAGATCTTGTCCATGAGCAGGCCAAGATATGAAATATAA
>Al_F0249
ATGGCGGTCCACAGCGAAAACAGAGACGGTGGCTCCGCCTCCGTAAGAGTCCTCAACAACCGCTCCGAAGATTTAGACACAATAAGCTCTTTGCCTGATGTGATCCTCCAACAAATTCTCTCCTTAATCCCGACCAAATACGCCATAAGAACTTCCATCTTGTCCAAACGATGGAGGCATGTTTGGTCCGAAACACCTTCTCTCTGCTTCGATGATTGCTATAAAGTAGATGCTGATTCTATAGACAAAACCCTAGCTCACTACATGTCTCGCAAGATTATGAATTTTCAGCTCTGTACCACCTACGGAGTCAATCTTCCTTACAATGAATGGATCAAGTTCGCCATGTCCCGAAACGTCGAGAATCTGTTTCTGGATTTCGGTTACCTTAAGTATGAATTTCCTGATTCCTTGTACATCAACTCCTCTAAGCTTTCTTTGCGTTGTTGCAAATTCTCTGATGAATCCAATGCTAATATTATTTCTGGTTGTCCGATTCTCGAAAGCTTAAAACTGGAATTTTGTGATGAACTGAGGGTTCTTGATCTCACCAAATCACCGAGTCTGAAAATATTAGAAATCGTTCCCAAACTAGACATTCGCTTTTGCGCACTTGACAACCTGAATGCTGATTTTCTTCAAGACATGGTGCTTAAGATACTTGACAAGTTACAGAACGTAGACAAGCTTACTTTTGGGGAAAACTTTCTTAAGGTCCGCGGTGTTCCTTTTCCGATGTTCAAGGCTAAAGCTTTGACTCTTGAGACAATGATCTCTCAATATGTTACTCCTGATGTTCGCAAGTACTTGCGCGGCTTGAATCTGGATCATCGCTGGATATTTGGGAATATTTTTCATTGGAATGTAGAGTCAAAGCATGTGGCTTCGTTCATGGAACTTATGCTTAAAAGGACAAAGACATTAGAGAAGATGGTCGTTAGGTTGGAAAGTTATCTTGATGGAAGAGGTTTTGAAGAATTGCTTGAGATGGTTCCAATGCTTTCTCGAAACAACAACGTCTCCATTGTGCTTAGCTCAACCAATCCGAGACATAGTGTTTAG
>Al_F0250
ATGTTTGGGATTCTAGGGTTTAGCGCCGCCATGGGAAAACGGCAGAAGCAGCAAGTCACCGGCCGCCCAAGCAACTCCCCAAGAGAAAACTCGAAGGAGGTGCCAATTGATCTCTTGATTGACATCTTCACAAGATTACCAGTGGAAGACGTTGCGAGGTGTCGTTGCGTGTCGAAGCTTTGGTCTTCCATACTACGTCGTCGAGATTTCACCCAACTGTTCCTCAAAATCTCATCGACTCGGCCTCGTATACTATTCACCTTCCTTTACAACGGTAGGCGAATCTTTTACTCCATACCTCAAGATCTAGATCCAGACCGCAACAACTACTCCTCTCCTATAATTCCCTATTACCAGATGCATTTCCCTAAAGATCCAGACCGCAACAACTACTCCTCTCGTATATCTGCTTATTACCAGATGCATTTCCCTAAAGATTTGGGTTCTTCAGACCAGGTTTGTCCCCCTATACTTGGCTTGATCTGTTGCAAATCTAAGAAGCCGATGATATGTAACCCTAGCACAGGAGAGTCAAAGTACATTTCTTTACCAAGTGCGAAAACAAAGAGGATGCTTACCGTGAACACTTCATTTGTATATGATCCTATCGACAAACTATTCAAGGTATTGTGCATGTCTGATGATTGTGTGAGTCGAGTTTCAACATTAGGGACGGAAGAAGCTACCTGGAGAACAGTCGAATGTTTGATACCCCATCTACCTTTACGTAAAGAGATGTTCATGGATGGGGTATTGTACTATTTAGCTCTGCGCCTGGACCATGAAACTTCAACACCTTATATGGTAGTAGCCTTTGATGTTAGATTGGAGAGATTCAAGTGTCTACCTGTGAATCGGAGTTATATAAACATTGCGTGTTCAGCACTCATAAAGTACCAAGGTAAGTTGGCCGTAGTATGGCTAGATGGTAATGCTATTCAACAACATCAACAATTGGAGCTGTGTGTTCTAAATGATGGTGATGAAGTGGCATGGTCGGGTATTATATATGAATTGCCATATTTTTGGTATAATCTAGCTGCGGATACCTACGTATACATTGTCGGGACGACTACTGCAGGTGAAATTGTGATGGCGACAAGCCATCCACGGGAACCTTTCTACATCATCTACTTCAGTACCGTGACTCATACTATGATAAGAGTTGAAATCGAATTCGGAATTGTAGCTTTGAAGCCTCACTGCTCAATGATTTCGACGATTTTAAACCATGTAGAGGATGTCGAGCTTATGGATTAG
>Al_F0251
ATGGAGAGGTTGATCAGCGGAGACACAACGAACAAGAAGAGGAAGACAACGTCGTCGTCGAACAAGAAGAGGAAGACAACGCCGTCGACGCCGGAATCGACACCAAATCCGTCACTTCCCGATGATTTGCTATTGCTCATCATCGCACGCGTCCCAATATTATTCTATCCGATTCTCTCACTCGTCTCCAAGAGCTTTCGATCTCTCCTGGCTTCACCGAGGCTTTACAAGGCCCGGTCACTCTTGGGCCGCAGGGAGAGTCGTCTCTATGTGTGCATAAATATGTATCCTTATAAAAACGGCCCTAGCTGGTTCACCCTCTGCCGGAAACCTGATCGAACAACCAGTAGTAATAAGGAGCAGGACAAGTCAAGTGGTTATGTCTTGGCAAGGGTCCCAATTCCCCATTCTCCTTTGTCTCAGAATAATAGCCTCGTGGCGGTTGGTTCTGATATCTATAACATTGGCGTGGTCCGATCCTGCGAAGCGTCCTCCTCTAGTGTCTGGATTCTGGATTGCCGGTCTCACACGTGGCGCCAGGCTCCAAGCTTGCCGGTGGAGCTATTTTCAGTTACTGTTAGTGTCCTTGATCAAAAGATATATGTAGCAGGGATATGCCTAGAAGATGGCTCGGATTCCTCCACGCAGAACTCGCTCACGGTGTTGGACACAAAAACACAAGTAAGTGCTCGGGTGCCTATCCCATGCAGTGTGGCACAAGGCAAGGAGATCTTCCTAAGCACATGTGTTGGCGGAAAGGTCAACCTCGTTACTGGGAGAGAGGTGGTTGATTACAATCCAGTGGAAGGTAGCTGGGAGGAGGTTGGAGAAACCATGTGTCAATTTATGTTTGCTGAATGTTTTTGCGTGGTTGATAATGTTTTGTACTCGTGTGCTATTGACCGAGTGTTCAGATGGTATCACGCTGAGGTAAGAACGTGGAGAAATTTGGAGGGTTTGGTAGGACTACCCGAGTTATCTCCGGATGCTTTTGTTAGATTGGCTGATTATGGTGGAAAGCTCGTTGTTTTGTGGAACCGTGGTTACGACCGTTGGAAGATGCTTTGCTGTGCCGAGATTTCGCTTGAAAGGCGCAATACTTGTGAAATTTGGGGGAAAGTTGAGTGGTTTGATCATGTCCTTAGTGTCCCTGGGTTAGTTTCTTTATACAACGCTCTTTCTGCTACTCTCTGATCATGAATGTGTCAGAATGCTTGAACCGTGTCTTCTTTTTGTGTACCCTTGTATGGTGGTCTTTATTCTATGGTATTTTAGCATTTATTGGCTTTGATTTCGATTTGTTTAGTTTATTTATTTGTCTTGCTCTTTTGGTTCGTTAGTTTAAGATCCTTTTGTAAAGAGAGTATTGGAATGAACAAGTATCCTATT
>Al_F0252
ATGAGAAAACGTAAGCAGCAAGTTTACAAGGATAACCTAATCGTAGCCAGATCCAATAAACGATCTTCAACATCTGGAGAGGAAACATGTTACTTTGATCCGATTCCCGTTGATCTCATCATCAATATCTTGTCGAGATTGCCTCTGGAGTGTATTGCGAGGTGTCGTTGTGTATCCAAACTGTGGTCGTCCATAGTTCGCCGTCCAAATTACAACCTGTTGTTCCCGTTCAAGTCTCCGGCTACACCGCGGCTCCTTTTCGCGTTCAAAGTTTCAGAAGAGTTGTTATTCAACTCTTCACCTCAGCCTCACAATCCGTGTAGGAACTTGTCTCTTGTAGCCACCTCTCTTCAGAGGACTTCTAGCGCAAATTTCTTTAAGTTTTGTCGCCCTGTCCACGGATTGGTCTGTCGCCAACATATCGAAAATAACTATTCAGTGGCGGTAATTTCTAATCCCATCACAGGAGAGTCTTTCACTTTACCCAAACTGAGAATGGAGGGGATGAATTCAGAGAGGAGAAATGGAAAAGTAAGATATTCTTTTGGGTATGATCCGATCGAAAAACAATTCAAGGTATTGCGTATCACATGGTTGCGTAGCGGCTCACACGAGCGGTCTAGTGAGTATCAAGTTCTAACGTTAGGGTTTGGAAATCATTCATGGAGAAAGATCCAATGTCGCATAGTTCATTATCCACTAGAAGATAATGTGGCGAAATTGTGTTTTACCCTCGGTGTACACAAGATCCTTTCTTCATCTTTTTACTACAACCTCGAGAGCAACATTCTCACAAGAGTAAAACTTGAAGTTTCACTATTGTTTATTGGGTGTGATGTTCACGCATTTACAAACTATGTAGAGGATCTTAAGCTTATAAACGGTACTCCATCTCGAGATGCTGAGCATCTCTATTAG
>Al_F0253
ATGTCTTCCTGTTCAAGAACGAGAACAAAAGCTCCAAGATCGGCCAGAAGCAATAGAAATGGCGGTTTCTCTTCCTCATCAGCTACAATTGTGGCTAATATCGACGATGTCTTGATTCAAATCCTCTCTTTTCTTCCAATCAAAACTCTTTTAAGATTCAAACGCGTATCCAAACGCTGGCTTTCGCTCATTACAAATCCCGATTTCTCCAACCGTATCATCAAGTCCAATCACCCCTTGCCCATCTCTGGCTTTTTCTTACACTCACCAAGAGCCATCAAGTATAGTTTTGTCTCTCTTGATGATGAAGATGACGCAACCAACCAACGGATTTCATCATCATTACCGCTTTGGTTTACTGATCATCAAACAGATATGATCATAATGCAATCAACCAATGGCCTCCTTCTCTGCCAATGCTCTTGTGCTTCTTCCAACCATTTCAACACAAATTACTATGTTTACAATCCGACGACGAAACAGTACACTCTTCTCCCTCAGATCACTGGTCACATCGCACTCTCTCTAGCCTTTGATCCTTCCAAATCTCCTCACTATAAAGTCTTTTGCCTCAGAGGAAGAAGTAACAACTCTGTTTCCTCTGCCTCTGACTCTGAACTTTACCACATAGAGGTTTATTCCTCCAATGAAGGACTTTGGAGAAGAGTTGATCCAGCTCTAACTTCTCCTTCAACCTTTATAGAGTTCAGCTACTCAGTCTTCTGGAATGGCGCGGTTCACTGGTACGGTCTCAGCTCTAGAGATTGCCTCTCCTTCGATATCAGTAAGGAGGAAATCAAGATTCTCCCACTCCCTGATCTTGACGATGAAGAAGCGCTGCTACCTGATCCCAGGACATTGAGGTTTTTGGATGAATCCCGGGGAAATCTTTACTATATCGAGGTAAATGATCAAAGTTCTTCAGATTTACCGGTATACGAAATGGAAAGAAACAGCTCAAGCTGGTCCATGAAGTATAATGTTGATTTAGAGCCTCTTGCAGCCGCTTTCCCCGAGATGATAACCGAAGACTATACCAATAGGCGGATCTACGCGTTCTCTGTCATCGGTTTCGTAAAGGAAGAGACAGATGCGGAATCTTACATTTTGCTTCACATTCCAAATAAGGCTGTAAAATACAACTTCATAGACAAGACTTTCAAGAAACTTTGTGACTTCAAGCCATTGGTCAATGATGCTCCTGAAGATGCGTTTTACAGATTCCAAAGAACTTTCCCATTCATCAAGTCTCTTGCTAATGTC
>Al_F0254
ATGGAGGCGGCGAACAGAGAAAAGCAGAGAGAAAATGACGACGGCGAAGAACGGACCAACGACGAAGCTTCACCCGGATTGCTCTTCCTTCCTCATGAGATCATCACGGAAATTCTTCTTCGATTACCGACCAAATCGATCGGGCAATGCAGGTGCGTGTCGAAGCTGTTATGCTCTTTATCGCCGAGTCCAGGGTTCGTGAAGAGTCACCTCGAACGATCGAACCACCGGAAGATGATCGTGTCTACGTATAATCTATACTCGGTGGATGTGGATTGGATCGGTGACGGATGTGAAGGAAGTAGGGAATCAGTAGCGGCTGTGGAACTCAATTATCCGCTTAAAGACGACCCGAGCATGATGGATCAGATAGGAAGACATTCATATAGAAGAAGCTGGGTCGTGATCGTTGGATCTTCCAACGGTTTAGTGTGTCTCTCTCTTGGTGCTTCATATAAAAAAGTCCCAGTTTTCTTGTTTAACCCAACCACCGGAGATTCCAAGAGATTACCTGAAGCTCCTGTTGATACTCCTGTAGAATCATTTAATTTCCGAAGTTATGGATTTGGCTTCGATGATCATACTCATGATTACAAAGTGGTGAAGCTTGTTGCTACTAGTGTGTCTAATCAACATATTCTCGATGCTAGTGTCTACTCCTTGAAGGCAAACTCATGGAGACGGATCTGCATTTTGAATTATAAAGGCAGCAATGCCTTCCACACTTGCGGTGTGCATTTCAACGGTGCGATTCACTGGGTGCTCACTCGTCATGAGGACCATAGAGTAATCCTAGTCTTTGATCTTACAACCGAGGAGTTTCGAGAGATGCCATTTCCTGATGAAGCTGAGGATTGTTCCCATAAGCGTGGAGAGTTTATGGTCGGATGTCTCAATGGACGTCTGTGTGTTGTCAATCATTGCAACGGGCAGCACGATGATATATGGGTAATGAATGAGTACGGTGAAGCTAAATCATGGAGCAGAATGCGGATGAGCTTGTCGTACTGGGTGATGAGACCACAGTGTTCGACTAAGAACGATGATGAGGTTCTTCTGGACGTTGATGGAGACATGGTGTTGTACAACTTCAAGACTGATGCATCCAGGAGAATGAGTATTCGCGGGTTTAAGGTCGGTGTTGGATTCGAGGCCGATACATACGTCGAGAGCCTCATAGCACCCAGCTCTTATGGCATAGCGAGCCGAGCACGTCTGCTTGCTCTAAATGTCTGCTTTCTC
>Al_F0255
ATGATTCCTGAAGACCTTTTGGACGAAATTCTCCTAAGGTTACCTGTGAAAACCTTGGCGAGATGTCTATGCGTATCCAAGCATTGCTACTCAATCATCCGCAGTCGACGTTTCATCAACTTATACCAGTCTCGATCCTCTACTCGTGAGTCACGTGTCATGTTTGCTTTCCGTGATGTATACACATTTCTTCGCTGGTATTTCTTCTCGTTACCTCAACCACCTTCTTTAGTTACCAATTCAACATGCTGCATCGATAGTACATCTTTTTGTATGCCTGTTTGCGTCCACGGCTTGATATGTGTCGAACACATGTTTCGGCTGTGGATATGCAATCCTGTCACGGGAAAGGTCGCACTGTTGCCCCAACCAGGTCCCCGTGAACAATTCACGACATGGTATATGGGATATGATCCTATCAATTACCATTATAAGGTATTGTTTTTGTCAAAAAAATGTTTATTAGATGCATATAAAGTGGAAGTGTTTACATTCGGAGAAGAAAGTACATGGAAAACGATCGAGGATGGGAATGTTCACTTTCCAGAAACCAGAGGAATATGCATCCACGGGGTTTTGTATTACGGTGCTCACACGGGGAATGGACCGAAAATTGTGAGGTTCGATGTGAGGACGGAAAAGTTTGGTAAGTTCATTGAATTTCCGGCTGAGGCTTGTGGTATTTATGGTGTGTGTTTGGGTTTCTATACCCTTGTGGCCTACCAAGGGAAGCTAGCTTTACTTGCTTCAAAAACCATAAGCATATATGATTTATGGGTTTTGGAAGATGCCGAGAAACATGCGTGGTCTAAGGTTTCTATCGTCATAACTCCAGAGATGTGTTCGTACGAGCTTATTTGGCCAGGTGTGACGGGTTTTGTTGCTGGTAGTGATGAGCTTATAGTTACTGCTCGTGATCAATTTCATGAGTTTCATCTTGTCTATGTTGATCTCAAGACGCAACGTTCGAGGGAAGTTCGGTTCGAAGGAATCAGATCCTCATTTGGATCATCGCTGGTGCTTGCTTTCACGGATTACGTTGAAAGTATTGTTTTACTG
>Al_F0256
ATGGAAACCCAAAAAGAAGATGGCACCAAATTGTCTTCATGGATTCCTCTTGATGTGACCATAGAAATACTCTTAAGACTGCCAGCTAAATCCGTGGTGAGGTTCCGTTGCGTGTCGAAACTCTGGTCCTCTATGATCTCCACTCCAAATTTCATCAAATCGTTTGCAGTTCACTCGTCGGCTCGGCCGTCTATTCTTTCTTGTTCCGTCAAGAAAGAAGAGGGCAAGCGAGTCTTCTTCTCGTTTCCGCATCAACAGGATCCCAAAAATCCTTATACTAGTATATTGGACAAGTTTGATATGATAATAGCCAAAACCAGCCCTATTCATCCCTCAATGAAAACTTGGAGATGCATCAACGGAGTTCTTTACTACTGCGGGGTTGATTGTTCTGTAGTGAGCTTTGATGTGAAGTCCGAAAAATTCTTAACGATAAAGAAACCAGAAGGCTGTGTCTGTGATATGATTGATGATCTACCTAATCCGAAACATAGTTTGATAAGCTACAAGGGAAGATTAGCTTGGATTTATGATGGGTTTTCAAGATATTCAATACTAAGGATTTTAGAGGATGCCGAAAAACAAGAATGGTCACCTAGTGAATTTGAAGTTCCTTTTTGGAGGATCCCCAAAAACATTAACTACTGGTATCTGCTATTATGTGGTGACACTGGTGATGATGAATTGATTTATGCACCAACGTCCACAGAAGGAGAGTTTTGTGCTTTTTTTTTGTCACAAGAAAAGTCACATACGAAGGAATCAAGGATAGGTGGTACAAATATGTATGGTTTCCGAATCATATTGAGAGTCTCAAGTCTCTGTACTAAGATAATTGAT
>Al_F0257
ATGAATTCTCTCACAGAGGATCTATGGTCAATCATACTAGCAAGATTACCACTAAAGAGCATCATAACTTCAAAACTTGTGTGCAAGCAGTGGAAATCGATTGTCGAGTCTCCATACTTTCGTAAGTCTCTGTACCAAAACTTGCATTCTTCTTCATGGTCGCTCCTTGTTTGGGATGATAAGAAAGACGTCGGTACAACTCTTTACGGATGCGAACCATCTATAGGCTCTTACATCTTATCCTTCCTAACTAACAAGTTTGAGATTCAGAGAGACAAATACGAGTATTCGGTCTGGGACTACACGGACGTTGGGTTGATTTTGGTCAGTGAAGTGTCTAAGAAGCCATCTATCCTTATCAATGCAGTGTATGTGGCTAATCCAGTTTCACAGGATTGCATAGAACTCCCTTCTCATCTCAAAGAATATGTTTTTCCTTTGGGAATTGTCACACGAACGGAGAACGGCGTTGTTTTAGATTACAAAGTTGTTTTGCTTGACTTTGGTAATGTGAACGAAAACATGGAAATAAGTTTGTTGATATATTCATCTGAGACAGGCTTGTGGAGTCTCAGCATTGTCCATTTGCCTTCATCTTTGTACTATCAATATTTTTATCGTTCAATTAGCTTGAATGGAAATCTTTACTGGCTCAACCGCAATAGTGACAATGAAGATGTTATCGTATCCCATGATTTCTATGCAACTGGCACGGATTCGGATCGATGTCGAGTTACACTTTATCCTGATTCAGGAAAACATCCCAAATTCAGAAGAGGATGCACTATATCTCAAGGATTTCTCATGTATATGAATGTAGTGTCTATAACCAAAGATGATGGAAGTCTAGAGGATAAGCTAAGTATATGGAAGCTTAAGAGCGGGGAATGGCAGCTAGTATCTGAAATCTCTGTGGATTGTGTTAATCCCAGTTTTGATCATATTCCAGTGACAATAAACTCTGTTGATGCTAAAACAGTCTATTTCTGGAACAGGAAGCATCAAAGTTTGGTAGCTGCTAACATATGCAATGGGAAGTTTGTGCTCCATAGTGAATTGGAACATAGCGGTCGCAGTCCGAATTCCTTTGAATGCTTTAAAAGATCAGACTGTCCCTCGTTTGTTCTTCCACAATGGTTGCATCTCACGCCGGTGAGAGGTGTT
>Al_F0258
ATGAATTCTCTCACAGAGGATCTATGGTCAATCATACTAGCAAGATTACCACTAAAGAGCATCATAACTTCAAAACTGGTGTGCAAGCAGTGGAAATCGATTGTCGAGTCTCCATACTTTCGTAAGTCTCTGTACCAAAACTTGCATTCTTCTTCATGGTCGCTCCTTGTTTGGGATGATAAGAAAGACGTCGGTACAACTCTTTACGGATGCGAACCATCTATAGGCTCTTACATCTTATCCTTCCTAACTAACAAGTTTGAGATTCAGAGAGACAAATACGAGTATTCGGTCTGGGACTACACGGACGTTGGGTTGATTTTGGTCAGTGAAGTGTCTAAGAAGCCATCTATCCTTATCAATGCAGTGTATGTGGCTAATCCAGTTTCACAGGATTGCATAGAACTCCCTTCTCATCTCAAAGAATATGTTTTTCCTTTGGGAATTGTCACACGAACGGAGAACGGCGTTGTTTTAGATTACAAAGTTGTTTTGCTTGACTTTGGTAATGTGCACGAAAACATGGAAATAAGTTTGTTGATATATTCATCTGAGACAGGCTTGTGGAGTCTCAGCATTGTCCATTTGCCTTCATCTTTGTACTATCAATATTTTTATCGTTCAATTAGCTTGAATGGAAATCTTTACTGGCTCAACCGCAATAGTGACAATGAAGATGTTATCGTATCCCATGATTTCTATGCAACTGGCACGGATTCTGATCGATTTCGTGTTACACGTTTCCCTGATTCAGGAAAACATCCCAAATTCAAAAGAGCATGCACTATTTTTCAAGGATTTCTCATGTATATGAATGTAGTGTCTATAACCAAAGATGATGGAAGTCTAGAGGATAAGCTAAGTATATGGAAGCTTCAGAGCGGGGAATGGCAACTAGTATCTGAAATCTCTGTGGATTGTGTTAATCCCAGTTTTGATCATATTCCAGTGACAATAAACTCTGTTGATGCTAAAACAGTCTATTTCTGGAACAGGAAGCATCAAAGTTTGGTAGCTGCTAACATATGCAATGGGAAGTTTGTGCTCCATAGTGAATTGGAACATAGCGGTCGCAGTCCGAATTCCTTTGAATGCTTTAAAAGATCAGACTGTCCCTCGTTTGTTCTTCCACAATGGTTGCATCTCACGCCGGTGAGAGGTGTT
>Al_F0259
ATGCCGGTGAGGCTACCATCTGATTTGGAAGAAGAAATCCTCTGTAGAGTTCCATATAGATCTCTTGCAAGGTTCAGATCTGTATGCAAGCTCTGGAACAGTCTGATTTTGGAGGAGAGACTCCTCCAGAAGAACTTGTCTCGTACAGACAGATATAGCGGTGAACATCGGTTGATAATCATACATGGTGAATATAATCTTTCTTCCGTGAGCATTGAGGAGCAGAAAAACGTGGTTGATCCTCTGTCTTTGAAGACCGAAAACCTTACCCTTAGAAGAATTCGTCCAGACGGACCTATTAGGGTGTACAAGATTGTGCATTGCGACGGTCTGTTGTTGTGTGTCATGGACAACCAGCTTTTGGTTTGGAACCCGTTATTAAAAGAAACGAGATGGGTCAAATGCGGCAGCGACTTTCACGAATATGATGATGCTTATAGCCTTGGATACCTCAGCCATTGTGATTACAGGATATTAAGGTTTCGATGTGCTAGTAATTCAAGAAATAGACCTCCAAGAGTTGAGGTCTACCAACTCGCAACTAAGACATGGAAGGTTATAGATATGATCAGTTTTGATTGGGTCCTTAAAACACCGTTGTCTATACTCTCTTTGAGAGGAACTCCTTATTGGATCGGTCTTCAGGAAGACCATACGGCGTTCATACAAAGCTTTGATTTTTCTAAAGAAAGATTTCAACCCATTGATCACCTACCATTCAGGTATGATAAGTTGAATCCTATTGCACTGGAGATATTCAAAGGAGATCGGCTTTCAGTATTAGAGCAATGTCACAAAACAAGGAAGATATGCATATGGGTGAAACATTGGCGGCTCTCTTGGAGCAAGTTGATGGTTGTGGGTATACCACAATTTCCGCTATTATATCCACCTTTATGTCACTCTCCAACACATTATTTTTTTGACAAAAGCAATAGGCTCATCATAACTTCTATTGACATGCATAACAAAATATCTATTAAAGCAGTCATCGACGACGGCAAGAACGATTTCCAAACGATCGAAGCAGCAAACAAAAAGCTCAAATCAAAGCAAACCGGATGGAAGGTTGCGGAGTCACACCACAATCTATTACAAATTTACAATCGATGTTATAACACCCGAAGGCTTTTGGAGTCAAGAACAAGTTTTGGCTGA
>Al_F0260
ATGATGTCTGATCTTCCGGTGGATTTGTTAGAAGATATTTTCAATAGACTCCCGACCACGTCTCTGAAAGGACTACGATCCACTTGCAAACTATGGAACGGTTTAATAAAAAGAAACCCAAGATTTCTCGAAGCTGCAAAGAAGCCTCTGGTTCTCATTTTGAGGGATTATAGGGTTTGGCGAATGAGCGTCAATCACGACGTCGCTGCTCCATCTAAAGAATTTGATGGTGCACTTAGCCTAATGGATCCACATTTTAAGTCACAACAAGTCGATATAGCTGGCGTTTTTCACTGCGACGGTTTGTTGTTATGCACCACCGAGGACGATAGACTCGTGGTTTGGAATCCGTATTTAGAGGAAACCAGGTGGATCCAACACAAAACTGATCACAAGAGAGACTCTAAGTTAGCTCTAGGATATGAGTATAACAAGGTTCTTGATAACGACCCTCTGGACTGCTTCATAGAACCAAATACTGGTGTTTCTTTGAAAGGAAATACTTACTGGATTGCTTCGGATGAAGTAACAAATTTCTTACTCAGTTTTGATTTTACAACGGAAAGATTCAAAAGTTTTTGTCTTCCACCAATTCAGAATTTTGGGAAGATAGTTCTATCAGTTAGAGAAGAACAACTCTTAGTGTTACTTCAGAGCTATCATGCATTAGAGATGGAGATTTGGATGACCGATGATATTGATACTGAATCCGCCTTGTCGTGGAGTATATTCATTAAAGTGGATTTCAAAAACCTCTCGACTTATTATTGTTTTCCGGTTTGCTGGAGTTTTTTGATGCATGAGGGGAAGGAAAAGGCCTTGTGTTGTACTATAGGTTCTTATGAGACCAGCAGGAACATGGTCAACATTACTGGACTGCACGATCAATATTACGCTGAAATCCCTGATGAAGATTCTACAAATTGGCAGCGCCCGATTATCTTCAGTTATGTACCAAGTTTGGTTCAAAGT
>Al_F0261
ATGGAAGAGGAATACCACGCCACCGTCGCTGTAGGAAACCCTAGCGACCGTTTTGATCGTCCTCTCGAAATTAGACGATCAAGTGATTCAAGCGATGGTATAGACATAATCAGCGATCTACCCGACGCGGTTCTCCAACATATCTTCTCCTATATTCCGACAAAGTTTGCTATCAGAACATCCGTCTTGTCAAAACGATGGAGACATGTATGGTCCGAGACACCTCATCTCTCCTTTGGTTGGTTCAGTGGTTCCCCTAAATTGATAAACAAAACCCTAGCCAGCTACTCGGCTTCCAAAATCACGAGTTTCCATCTCTGTACCCGTTACTGCTACAAGGCTAACCATGTTAATAGCTCGATCGAGTTTGCAATGTCTCACAACGTTGAGAATCTTTCTCTGACGATCAGTAATCTCACAAGGAGTTATTGTTTTCCTGATCTTTTCTTCACCAACTCCTCTGTGAAGCAACTCTTGGTCAATTTGCAACATCTTTACACCAAAAAAAAAAAAAAAATGCCTTTTGTGAATTTGAGTCCCGGATGCACCGTTTCTTGGACATCACTAAAGAACTTGTCTTTAAGCTCTTGTAAACTCTCTGATGATTCCTTACTTAAGATTCTGTCTGGTTGTCCAATCCTGGAAACCTTGAGTTTGAAGTTTTGTATCTCACTCATGTATGTTGATCTGAGTAAATCGCTGCGCTTGACAAGATTGGAGATAGAACGCCGCAACCCTTTTCCAGAACCAATGCAGATTGTGGCGCCACATGTCCGTTATTTGAGATTGAGAGACTCTGAGGCACAATGCACCTTACTTGATGTCTCTTCTTTAACAGAAGCTAATGTAGACTTTACCGATTTTCATCCTAGAACCCTTTATCATGGTTTTGAGCCCTTAGACCCTAGTGTTCTTCTAGTCACGGTGCAAACGATGCTAGAACAGTTTCAGAACGTAGAGAAGCTTACTTTGGGGGTTAACTTTCTTCAGATGTTATCTCTTTCCAAGATCCCTAGTCTTCCATTACCGACGCTCAAAGTCAAAAATCTGACTCTTGAAACAAGGATTATGCCAACTGTGGTTCCTGGTATAACAAGGCTATTACAAAACTCACCTGGATTAGAGAAGTTAACAGTACTTTACACAATTGACGAGTGCAGCATCTTACTGTGGGAGTGTGTCAACAGCTACTTGAAGAAGCAATTGAAAGATGTGGCCTTTCTCTTTCCGTGGGAGTATGAAGTTATAAAGCCGAAAGTCATGGCTTCGTTCATGGAACTTTTGCTGGCAAACACAAAAACGCTAGAGACATTGGTTTTACATTTGGGAAGTTGCATTAATAGATCAAGATTTGAAGAGCTGTCTCAAATCGCTCTCACGCTTTCTCATAACAATAAGGTCTCAATTCTGCTCAAGCGAAGCGGTGGCTGA
>Al_F0262
ATGTGGCATAGATTGGCGAGAAAGCTTCCATCAGAGCTAGAAGAGGAGATACTCTTCCGAGTGCCACCTCGATCTCTCGTTCGCTTCAGATCCGTTTGCAAAGAGTGGAACACTCTTTTCCACAATAAGAGATTCATCAACAAAAACTTTGCTTGCAATCGCCCAGAATTCGTGTTAACGACACATTCCCATATTTATTCGATAAGCGTCAATCTCAATGACGATCCAACTATGAAAGTGCACGATTTATGCGTTGATTTACACCGTCTCCGTTATTCTCTCTATGGGACTTGCGATGGTAACTTATTCTTCATGTATGATTCTTACAAAAGAGGCGTGGTTTGGAACCCGTTGTTGAGAAAGACTAAATTGATTGCCAAGGATGAGAATATATGTGGCAGGAGCATGGGTTACGATGGTAGTAGACCCGAAAAGAGTTACAAGATTATTGGACGTTGCAGTACTAATTGGTATCATAGAGTTGCAGTCTTGAAATTTGCAACCAATGCCTGGAAGGTTACTCATCGTACCAGTTTTGGCGAAGAGTTACAATCACTCGACTCTAATTCTAGGGTCTCCCTGAATGGAAATTTGTACTTGACAGGTTACAAATATCCCTACACTGGTCAGTGTTTCATCGAAATGCTCGATTTTTCGAAAGAGATAATAAAGATCTTTTGTATGCTACCGTGTAAGGGAAAAAAAGGTACTTCCCATACTCGTATGCTTTCGATTTACAAGGGAGATCGGTTTTCAGTGTTACAACAATGCAAAAGAACAGGCGAGATTAAGATTTGGGTGACAGAGAAGAAAATTGGTAATGGGGATGACGGAGACAATGTGGTGTGGATTAATTTCATGACTGTCTCAAGACCTGACTTCCCCAAATTACTTACTCCCATGTCTACAAGTTACTTTGTCGATAATAATATCTATGGGAAGAGCTTCGTTCTGTGTTGCAATAGCAAGAAACCTAGACAAGCTTGGGTGTATATTGTGAGGGGAGATATGTGCAAAAAGATTAAGATAGATGGAGTGCTATGTAAGTTTCAATCCTCTTTTTATGTTCCCAGTTTGATCACCATTTCT
>Al_F0263
ATGGGATTCTCAGCTGGGAAAAGAAAATCACGAGATGAAGAAGATACAACAGTGAGCTTCTTAGCTTCTGAATTCCCCATGGATGACCTCAGCGATGACGTCCTCGAGAGAGTCCTCTCATGGCTACCTACTTCTTGTTTCTTCCGTATGAGCTCTGTCTGCAAGAGATGGAAATCAAGCCAATCCTCAAAAAGCTTCAAGCTTGCTTGCTCTCAAATCCCTACTCGAGATCCTTGGTTCTTCATGATCCATAACGATTCCCATTCTTCTTCCTTCGTTTTCGACTCCACTGAAAACACCTGGAAAAATCTCAACCGCCGCGATTTCCTCCACCACCCCCGCCGCGATTTCATCCCCGTCGCTTCCTCCGGCGGATTGCTCTGTTTCCGCTGCTCAATCTCCGGCGAATTCCTCCTCCGTAATCCCCTCACTGGATCTTCTCGCGACATTCCTTCTCCAATCTCTCAAGATAGTGACAAACCTCTCCAAGCTGTAGCCATGACCACCACCACTGTTACTCCCTCCAGCTATAAGCTCGTTACCATCTCCGGTGAAATCCCAAATCTCAGTTTTAAGATCTACGAATCAAACTCAGATTCATGGAGCAAAGACCAAGAATTGGAATTAGCCAAGAACACTGATTCATCATTACATGATGATTCTGATACTGACATTGGCACAGTCTACTTCCTTAGCAAGACTGGAAATGTTGTCATTGCGAGTAACAACAATCTTCAGAGAAGTCCATCGAAGCAATACTCTTCCGTTATTACCGTTACAGATGGTGCTGAAATCGTCTATTTTCTCAGCTCTTACGGAACAGTTGTAGCTTGTGATCTCACGAAACGATGCTTCACCGAGCTGCCGAAGCTTCTTCCTCCGTTCCTAGAGTATTCCATCGACCTGGTGGAATGTAATGGAACAATGTATGTGATTCTCCTCTCTGAGTTCTTTGAAAGCGCGAGTTTAAGGGTCTGGAGACTTGACAATAACCGGGAATGGGTTCAAGTCGGGATGTTGCCTCCCGCGTTGTCTCATGAGTTATACGGTAAAAAAGGCGACATAAACTGCGTTGGAGGAGCTGGAAACAAGGTACTTGTGTGCTTCAATGCGAGTCCTCCAGAGGTGTATTGTAGATACTTTGTGTATGATTTAAATGCAGAAGAGTGGAGTGAGTTGCCGAGATGCTTCAAGGATGGAGAAGCTATGGATTTCGTTTCCGCTCTTTCATTCCAACCTAGGATCGAGGCTACAGTT
>Al_F0264
ATGATGTCCGATCTTCCAAGTGATTTGGCAGAGGAGGTACTGTCTAGGCTTCCAGTGACATCTCTAAGAGGGTTCCGAGCTGCTTGCAAAAAATGGAACACTTTGTCCAAAGAGCGGAGCTTTACAAGGAAACACCTTGCTCAAGCAAAAGCAGCGGCAGCAAGGGAGTTTATGGTGGTCATGGTGATGAATTCTCGGGTTTATTTGATGGGCATCAATCTCCATGGAGTTCACGAGAGCGTTGACCCATCTATAAACCATCAAGGTAAACTCGTTAGCCTAAACGATTCAGATCGGGTCGATATATCTAGAGTATATCACTGCGACGGTTTACTGTTATGCATCGCGAAAAACTACTCTAGGTTCGTGGTTTGGAATCCGTACTCGTGCAAAACTTTGTGGCTCCAACCCAGAAGTCCCCACCCTAGATTGGACTGGTATACATATGCTATAGGATACGAGAAGCGCAAATCATGCCGGAACTACAAAGTTTTGAGATTCGTTGATCTTGCCGAAACAGAATTTGTTAAGTACGAAATCTACGAGTTAAAGTCTAATTCATTGAGGGTTCTTGATGTCACTTCCGACTGGAAAATAGAGATCTATGCACGTGGTGTCTCTCTTAAGGGAAATACTTATTGGTTTGCTACAGACAAGTTTCCAGAAATCAGCAATAATGTTAGACATAGTGTTGATTTCTTGATCTGTTTTAATTTTACATCGGAGAGATTTGGGCCGCGTCTTCCTTTGCCGTTTTTCTCTCTGAATGGAGATACTGTGAGTCTTTCTAGTGTTAGAGAAGAGCAACTTGCTGTGTTATTTCAACGCGGTGACAACTTAAAGATGGAGATTTGGGTTACGACTAAGATTGAACCTGAAGTGGTGTTGTGGAGCAAGTTGTTCTTAGCAGTGGATATGCAACCACTCACTGATTTTCCATTTTTATATACAGATGCAAGTTTCATCATTGACGAAGAGAAGAAAGTTGTTGTAGTGTTTGATAAAGACAAAGATGTAATGAATACCACTCGCAACACAGCTTACATCATTGGAGAGGATGGATATTACAAAGAGGTGGATCTCGGAAAATCTACTGATGAATTTCAATATCCACTTATGTGCTCGTATGTTCCAAGCTCAGCGGAAATCAAGCAAGGAAACAAAAGGAAGAAAAATGTT
>Al_F0265
ATGGAGGATTCAAGTTTCGAATCACTTACTCAAGTTCTACAAGAGGATATTCTGTCACGGTTGCCTCTGAAATCCTTGGTGAAATTCATCCTCGTCTCAAAGAAATGGGCATCTATTTTCCGTGGGCCAAGGATACGTCTTTGCTCT
>Al_F0266
ATGATGTCCGATCTTCCTTTAGATTTGGAAGAGGAAATACTCTCAAGGGTTCCAGCCACATCTTTCAAACGATTACGATCGACTTGTAGACGATGGGACGCTTTATTAAAAGACCAAAAATTCACTGAGAAGCACTCTCGTAAAGCACCAAAGGAGTCTATGGTTCTCATGTTGAAAGAGTATAGGGTTTGTCCAATAAGCGTCAATCTCAACGTTACTCCTCCATCTATAGAGTTTAAAGGTGCACTTGGTTATTCCCATTCTAGTTCAGAACAAGTCGAGATAACCGAAGTTATTCACTGCGATGGTTTGTTGTTATGCACCACCAATGACAATAGACTCTTGGTTTGGAATCCGTGTTTGGGGGAAACCAAGTGTATCCAACTCAAAGTTGATTACGGGAGAAACTACTCCAGCTTTGCTCTAGGATATATCCAAAACAACGAATCTTGCCGTAGCTACAAAATCTTGTGGAGTTGGAGTAGTAAAGATTACGAATCATCACCGCCCGAAAGAGGTTTGGGGTTTGAAATATACGAGTTTAGCTCTGATTCATGGAGGGTTCTTGATGACATTAATCACGACTCCTTGGTCAAGCACAACTCCGTATTAGGAAGTGGCGTGTCTTTGAAGGGAAATACTTACTTGTTCGCGTATGATGTTGAAGAAAATTCTAGATTTTTACTTATGTTTGATTTTACAACAGAGAGATTGAAACGTCTATGCCTTCCGCATTTCCAAGATGTTGGTCACATGGTTCTATCAGTTGTTAGAGAAGAACACCTCTCAATATTACATTGGACTCGTACTACATCAAAGATGGAGATATGGATAACCAATAACATTGACACTGATGCTACATTGTTGTGGAGACTGCACTTACACACTCGCTGTAATTGTGTTCGAATCTTCTCAAGTCTATTAATCGACGAGGAGAAGAAAGTCGTCTTGTGTTGTAATGTTAATGATGATGAGACTAGCAAGAACATGGATATTACA
>Al_F0267
ATGGATTCAAATGTGTTCATCAATAACCCATCTTTAACCTTACCTTTCTCTTACACCTTTACCAGTAGCAGCAACAGTAGCACAACCACAAGCACCACCACAGACTCAAGCTCCGGTCAATGGATGGACGGTCGGATTTGGAGCAAGCTACCACCTCCACTTCTTGACCGCATCATCGCTTTTCTTCCACCTCCCGCGTTTTTCCGGACACGTTGCGTCTGCAAGAGATTCTACAGTCTACTCTTCTCCAACGCTTTCCTCGAGACATATCTACAACTACTTCCTCTTGGACACAACTGTTTCCTCTTCTTCAAACACAAAACCCTAAAGAGCTACATTTACAAGAGAGGAGGAGGAACAAACGATGATGATTCCAGTAAAGCTGAAGGCTTTTTGTTTGATCCTAATGAGATCCGATGGTACCGTCTCTCTTTTGCTTATATCCCTTCAGGGTATTATCCTTCTGGATCATCAGGAGGGTTAGTGAGTTGGGTCTCCGAAGAAGCTGGTCTTAAAACCATTCTCTTATGTAACCCTCTTCTTGGATCCGTGAGTCAGTTGCCACCAATTTCAAGACCAAGGCTTTTCCCTTCGATAGGTCTCTCAGTAACACCAACCTCTATTGATGTTACTGTCGCTGGAGACGATCTCATATCTCCTTACGCCGTGAAAAACCTCTCCTCGGAAAGTTTCCATGTTGACGCAGGCGGATTCTTCTCCCTCTGGGCGATGACTTCTTCTTTGCCACGGCTTTGTAGCTTGGAATCTGGTAAGATGGTTTACGTGCAAGGCAAGTTTTACTGTATGAACTATAGTCCTTTTAGCGTTTTGTCCTATGAGGTTACTGGAAACCGGTGGATCAAGATTCAAGCTCCCATGAGGAGGTTTCTCCGATCTCCAAGCTTGTTAGAGAGCAAAGGGAGGCTTATTCTTGTAGCAGCCGTTGAGAAAAGCAAGCTTAACGTTCCCAAAAGCCTTAGGCTTTGGAGTTTGCAACAAGATAACGCCACGTGGGTCGAGATTGAACGGATGCCTCAGCCGCTCTACACACAGTTTGCAGCTGAAGAAGGCGGAAAAGGATTCGAGTGTGTCGGAAATCAAGAGTTTGTAATGATTGTGTTAAGAGGAACCTCGTTGCAGTTGCTGTTTGATATGGTAAGAAAAAGCTGGCTGTGGGTCCCACCGTGTCCTTACTCCGGCTGTGGTGGCAGTGGCTCAGGCGGTTCAGACGGTGAGGTGTTGCAGGGTTTTGCTTATGACCCGGTACTTACTACACCGGTGGTTAGTCTTCTTGATCAGTTAACACTTCCATTTCCTGGAGTTAGTTTT
>Al_F0268
ATGAAACGCAGGGACGATAAGAAGGGCAGGTTGTGCAGCATCTCAATCCCAAGTAAGTTAGATCCGATACCTTTTGTTCTGAAGATGGTTTTAGCGACTGCCAAGTTTCTGAACAAGACCCCCCAAAAGAAACATCTTTGCCGCGAGGAGAGAGATATTAACAAGTACGATGAGAAAGACACAAGCCCAAGTAAGGTAGATTCGATCCCTCTTGATTTGGAGGTTGAGATACTGACTAGATTGCCGGCAAAGTCTCTTATCAAGTTCCAATGTGTGTCCAAGACGTGGTCTTCCATCATCCGAAGCCAAAGATTCATCGATTCCTACTACGCTCTGTCCTCCACTATGCGATCGGATCGGTTTATAATCGCTTTCAGTAATGGTGAATCAGCCAAGAGGGAGGACAAGCGTTTGTTCATCTTCTCGTCTTCATACGAGGGACATGAATCTTCTTCTTCTTTGGTAACCAATCTCGATATGACAATACCTTCCGTGACCGTCATTTGCTTCTCCACCTGTGCTTCTGTCCATGGCTTAATCGGGTCTACTAGGAGTGGTCCGTTCCTTGTCTGTAACCCTTGCACAGGGAAAGTCACTATGTTACCCTGTAGCGGAGCACACACATCCTTCGGATACGATCCTGTTGATGGTCAATTCAAAGCATTGACCCAGGTGTCCCCTTATTCTTACCAGGAACCTGATTTTCTAGTGCACGAGGTTTTAACACTTGGAGGAGGAGAATCTTCATGGATAGTCAAAAAGGTTACCACCCCGGTTTACTATACTGCAACCAGAAAACTATGCATCAATGGTTTCGTGTATTTTGGTGCGTGGACCCCAAGAAGTAGAATTGATCCGGTGATTGTGTGTTTTGATGTTAGATATGAGAGGCTAAGTTTTATCAAAGCGCCTATGGATGTTGTTTGCTTGGAGGGTGATTCAATTTTGATAGAATACAAAGGGAAGTTTGCTTCCATTGTAAGACACCCTTATGCTGATTTCCATAGTTTTGATTTATGGATACTAGAGGATGTGAAGACACATGATTGGTCCAAGCAAACATTTCAGCTTCCCTTCTCTTTGGGGTTGGGTACAAAAATGACTTCCCCGGGAATCAACAAAGCTGGTGAAATCATTTTTGCCCCAAAAACTCTGTCGCGAGATGTTCAACCCTTCTACATTTTCTACTACAATGTAGAAAGAAAAGACATGAGAAAAGTTATGCTCAAAGGAATTGCAGACGATGAACAGTTTAGGCGTCGATATGGACTTGCTGGGAACTGTTACGTCCACATCTCACCCGAACATGTTGAAAATTACGCGTTTGTGGAATTTTTTGGCAAACAATGCTTTCAATACCTGAGTTCCAAATGGAGAACTTGTCTTACTACCATTTCTCCTATCTCTCTGGTTGAGTCAATGATGTTTGCTTACGACAACCATATATCCTTATATGAATACCCATTCGAGGACAGAGAAGTGTATCGCTTGGACGATGTTGGTGAGGTTGTTCCTCATGTCACTATTGCAATTCAAGAGTGGATCCAGAGAGTTGCGGTTAGTCCTGTTGACGGTGAGGAGGGTCCTGCTGATATTTGCATTACCGAATTAGGGTAA
>Al_F0269
ATGACGATCACAAATCTCCCAAGCGTTTTATTAGAGGAGATTTTCTCCAGACTTCCTTTGAACTCTATGAGAGCAGTGCGATTAGCTTGCAAAACCTTTTATACTTTATCTAAAGGTAAGAGCTTTGCGAAGCTACACATTGGTAAAGAAGCAGCAACAACAAGGGAAGGAGAGTCTCGGATGATCTTGTTGATGGATTACAATCTTTATTTGATTAGCGTTGTTGCCGGTGAAGATCCATATATAGAGTCTAAAGATACTAGGCTTGTGGTTTGGAATCCGTATTGGGGGCAAACAAGGTGGATCGAACCTAGATATTCTCACCACCTAATCGGATGTGAAAGGTTCACTTACGCTCTTGGATACGTGGATAATAAGTCTTGTCGTAGCCACAAATTATTGAGGTTTATAGATGATTACTTCTATGGACCTGAGTTTGAATGGTATGAAATCTACGATTTCGAGTCTGGTTTATGGGCGACTCTTGATGTCACTCCACACTGGTGTATATCGCTTGGTAGCCATGGAATTTCTCTTAAGGGAAACACTTATTGGAGTGCTATTAAAAGAAACGCACGCCACGGATTGACCATATCTGATCATGACCACATAATCTGTTTTGATTTTACAAGAGAGAGATTTGGACCGCTTCTGCCTCTACCGTTAAGCGTTGAGTATTATGGTTATGTGACTTTGTTTTGTGTTAGAGAAGAGAAGCTTGCGGCTTTACAACAAAACAACCGTTGGAATCCATATAAGTTTAATATATGGATTACAACTAATATTGAGCATGAACAGGTGTCGTGGAGCAAATTCTTGACAGTAGATATGGGAACTGAAACTCCATCTACAAATGAGAGTTTTTTCATTGATGAGGAAAAAAATTGCCATGCTTTTTGG
>Al_F0270
ATGTCGAATTCAGCGACCTACAAAAAGCCACCGCATAAGAAGAGAAAGACGTCTCCGTCTCCGCCTGATTCATCATGGTCTCCGTTATCGTCGCTGCCAGATGAGATGATTCTGAGCTGTTTGGCTCGAGTGTCGAGATTGGACCAAGCGGCTCTGTCTATCGTTTCCAAGTCTTATCGCTCCCTAATGGCTTCGCCTGAATTGTACAAGACGAGATCTAAAGTGGGTTACGCGGAGAATTGCTTGTACGTTTGTTTGCTCACCCCTCCTGACCTAACCCCACGCTGGTTCATCCTCCGCCGTGGTGAAACTTTGAATCGGCTTTCTCCGATCCCGTCGTTGTGCTCTCAGCCTCCGGAAGCATCCTCCGTGGTGGTGATGGATTGGGGAATCTATGTAATCGGTGGATTTATAAAGGAGACGACTCGTACTTCGGATGTCTGGCTCTTGGATTGTCGGACTCACACTTGGCGTCAAGTCCCTTCCATGGGAGTGGCTCGAGCTTGTGCGGCGGTTGGAGTCGTAAATGGGAAGATTTATGTGTTCGGAGGCTGCTTGGACCCAGATTCCTCGAACTGGGCAGAGGTATTTGACCCAAAGACTCAAACTTGGGACTCTTTGCCTCCAATGCCGGATCGGATTAAACGAGATCAGTATATCCACGACAGTGTGGTGGTGAGGGGGGAGAAGATTTACGCAGTTGATGGAATTGATAGAACCTATTGCTACTCGCCGTGTGAAGGTAAGTGGGGAAGAGGGAATGATGCTCCAACGAATGGAAACAGAAGGGATTGGTGTGTGATTGATGGTTTGATCTTCTGTATTTCTCGCAGCGGAAGTGTGTATTGGTGTGAGCCAGATCAGTTGGAGTGTGAACCAGAGGGGATGTATTGGAGGAAGGTCAAAGGTTTGGTCTCTCTCAAGAAGAGACTCTCTAGCTCTAGACTGGTTCACTTTGATGGGAAAATTGAGGCTTTGTGGGAGTCGTACAAAATCACTATTGGTAGAGACAAAAAGCTCATTGATTTACTTCCCGGGACCAGACTGAGCAACTCTGGTTCCAACATTCTGCTCTTGTGGGACGTTATCGAGGAGGATCATCTGCAGATTTGGTGTGCAGAGATTTCATTGGAGAGACGCCAAGGACCCGAGATTTGGGAGATCTCCTTGGAGAGACGCCAAGGAGGTGAGATTTGGGGTAACATTGAGTGGTCCAATGCTGTCATGACCGTTGATCCTTTCTTAGATCGCTCTAAGGTTTTGTATTCTGCTTCTGTCACTCTT
>Al_F0271
ATGATGCATGTAATCCTTCCGTGGGAATTGGTAGAAGAGATACTCTATCGTGTTCCGCCTCTATCTTTAATCCGATTCAAAATCGTTTGCAAACAATGGAACACACTTTTCAAAAGCAAATCGTTCGTCAACAACCACTTGGTTCGTGTCCGTCCTCAATTCCTCTTATGGACCGATTCCAAGATGTATTCGGTAAGCGTCAATCTCAACAATGATCCAAAGATAGATATGCGTGAGTTACCATTAGATATTTCTTATTTGAACAATTGTACGCGTACCAGCTTTACTCCTTGTGATGGCTTATTGTTTTGTGACTCGTGGTCATGGGAAAATAAAGCTGCGGTTTGGAACCCGTGGTTGAGACAAACTAAATGGATAAAGTTTGATACGATAGTGGTAGACCTGAAAAAGCGAGAACTCAGTAACGATACATTCGGGCCCAATACAATGCCAGTATACCGAAGAGTTGATATCTACAAGTTAGAAACTAATGTGTGGAAGAGTATTAATACCTTTTCTAAAGCAGTAGAGATCCGCACATGTAGTGATGTGTCTTTGAATGGAAATTTGTATTGGGTTCTTACCAATCACGATACAGATGAGTATTTTATCGAAAGTTTCGATTTTTCGAAAGAGATATATAAATTTTTTTGCGCTCTACCGTGGGATTATAAATCTTTTGCTTTTCCAGTCCTCTCAACTTTCAGGAAAAATCGACTTTCAGTGTTAAAAAGAATGACCGCAACAAATAATACTGAGATTTGGGTGACAAAAGACAAGATTAATGACGATGGGGAGCATGTAGCGTGGATAAAGTTCATGACAGTTTCAGTACCTATTTCTAGTTACTCTCGTCCAAGTTACTTCATCGATAATGTCTACCAAAAGAGCCTTATCATGTGTTGTGAGGATGAAAATAGCAAGCTTTGCATTTATATTGTGAGGGGTAATGCGCTGACGAAGACTCAAATTATAGGTGTTGATGCTAAACATTTTATTAATTATTGTTCCTATGTTCCCAGTTTGATCCCAGTTCCTTGA
>Al_F0272
ATGGTGTTTACAAATCTTCCACGAGATTTAGAATCGGAAATACTCTCAAGAGTTCCTGCCAGATCTCTACAAAAGTTGAAACCTACTTGCAAACGGTGGTACACTTTATTCAAAGATCCGGAATTCCTCAAGAAGCACGTGGGTAGAGCGGAAAGGGAGGTGCTCTCACTGATAGGTTTCAGGGTTTATTCAGTTAGTGTCAATCTCTCTGGAATCCACAGCAGCGTTGATCCACCCATTGAAATGACAGGCATGTTTAACAGTCTCAAGGATTCTGCAAATGTCAAAATATTGGAAATCTGTGAGTGCAACGGTTTATTATTGTGCACCACCAATGACAGTAGACTTGTGGTTTGGAACCCTTATACTGGTGAAACCAGGTGGATCCCATACAAATCCAGCACACGTTTTGCAATGTACCATAAGTTTGTTTTAGGATACGACAACAGCAAATCTTGCTATGGCTACAAAATCTTGAGGTGTTACCACTTCTACATTGACTTTGGTTTTGAGTATGAAATCTATGATTTTAACTCTGATTCATGGAGGCGTTTTTATGACAACTCTCCTAATTGTTCCTTTATATCTAAGGGCGTGACATTGAAGGGAAATATTTACTGGTTTGCTTCAGATACTAAAGGCCGCCAATTCATACTCAGGTTTGATTTCACAACAGAGAAATTTGGACGTCTCTCTCTTCCTTATCAGAGTGGTGGTTATGTTGATGATGTTGTGGAGACTGGGGTTTTATCGGCTGTTAGAGAAGAGAAACTTGCGTTGTTATATGAGAGGTTTGATGAGCTTACTGATACATCAGTGATGAAGATATGGGTGACCAATACTAAAATCGATGAGGCCAAAGACTTGTCGTGGAGCGACTTCTTGGTAGTGGATTCCTGTAAATTTATGGTACCAAGGATGACGAATGTGATGAGTTTCTTGGTGGACGAGGAGAAAAAAATGGTTGTGTTTTGTGATACAGACAGTGATCAAAACATGACCAGATTTTACATTGTCGGAGAGGATATACACAAAGAAGTTTATAATGCTATTACAGAGGGATCGTTTTCCTATTGGCCACGTCTCGTCAGTTATGCACCAAGTCTGGTTCAAATTCAGCAAGGTAAAGTGAATCCTGGAGGCAAAAGAAAAAGGTGATTAG
>Al_F0273
ATGAGGTCGGAAACAGGCATGGAACTTCCGTATGATGTAGAAATCGAAATCTTGCAGAGACTTCCAGTGAAACCTCTGCATCGATTAGAATTGGTTTCAAAAAACTGGAGGAGGCTGATAAGATCTCGATATTTCATGGAACGGTACATGGTTCATCAGAAATCCAAACATCGTTTCAAAATCCTTGCTAAGATCATAGTCGTGGACCCGTTGGTTCTTAAAGTTTCCCCAAAACCTCGACTGTTCCTCCGTTCATCAGACGATGATCCCGAATTTACCTATGTGCTGCTTGAAAATAACGAAGTTGTTGCTACTTGTCTCTCATGCGACGGTTTCATCTGCTGTCCGAGACCTGGTAACAAGTATCTGTTTATAAACCCCGCTACGGGTCAGAAAATCCAAGCCGAACAACGAAGTCCTTGTCACCGTCCACAGACATTTGAAAGTCATGTAACTGTGCCCTTCTTCATAAGCAGATACAGCATAGATTTTCTTGGTTACCGCACGTCTAATCATCAGTTTCCTAGTCCGGCGATTGACTTGTTGGGATTTGGGAGAGACAGAGTGAGCGGAGATTATAAACTTGTTAGGTTATTTGAACGGCCTGGGGAGAATACGGCATGCACAGAATGCGAGGTTCTTTCGCTTAAGACATGGGAATGGAGATACATAAGCCATGTTCCTATACCTTGCTTTAAAGGACAACCTTCAGCTAGCGTTAACGGATCCATCTATTGGTTCACTGTTTATCTATGGTTAACAGATGCAGAGTATTCAACAACGGCCAAGATCATAGCATTTGATCTTCACACACACAGATTCCGTGCAGTCCATCACCCTCCTTTCGGTGCTAGAACACCCTCATATATAATTAATCTCATGAACTTAAGGGATCAAGTATGGATGGTAGAGCAAACACTTGACTGTTTGGAGATGTGGAGCATGGATGGAGGAGGAGGCGCATGGGAAAAAATGTATTCAATTGATCTAAAAAGCTATGCGAGGCCTAATCTGGAGGTGCTTATGCCAATTGAAATCTGCGGCGACGGAAAGGTGTTGATTAGCGGTAAGAAGCCAAATAATTCAAATCACTGGGATTTGAAAGAAAGGTTGCTCAAATATGATCCTCGTACTAAAACTTTGCTTCTCGCCGACCATCAAACTTTTGCCCGTGTCCCTTACTTCCAAACTTGGGTCCTTGCTCCCTACTTCCAGTCTCTCTTCTCTTTCGATACACTT
>Al_F0274
ATGAGGTCGGAAACAGGCATGGAACTTCCGTATGATGTAGAAATCGAAATCTTGCAGAGACTTCCAGTGAAACCTCTGCATCGATTAGAATTGGTTTCAAAAAACTGGAGGAGGCTGATAAGATCTCGATATTTCATGGAACGGTACATGGTTCATCAGAAATCCAAACATCGTTTCAAAATCCTTGCTAAGATCATAGTCGTGGACCCGTTGGTTCTTAAAGTTTCCCCAAAACCTCGACTGTTCCTCCGTTCATCAGACGATGATCCCGAATTTACCTATGTGCTGCTTGAAAATAACGAAGTTGTTGCTACTTGTCTCTCATGCGACGGTTTCATCTGCTGTCCGAGACCTGGTAACAAGTATCTGTTTATAAACCCCGCTACGGGTCAGAAAATCCAAGCCGAACAACGAAGTCCTTGTCACCGTCCACAGACATTTGAAAGTCATGTAACTGTGCCCTTCTTCATAAGCAGATACAGCATAGATTTTCTTGGTTACCGCACGTCTAATCATCAGTTTCCTAGTCCGGCGATTGACTTGTTGGGATTTGGGAGAGACAGAGTGAGCGGAGATTATAAACTTGTTAGGTTATTTGAACGGCCTGGGGAGAATACGGCATGCACAGAATGCGAGGTTCTTTCGCTTAAGACATGGGAATGGAGATACATAAGCCATGTTCCTATACCTTGCTTTAAAGGACAACCTTCAGCTAGCGTTAACGGATCCATCTATTGGTTCACTGTTTATCTATGGTTAACAGATGCAGAGTATTCAACAACGGCCAAGATCATAGCATTTGATCTTCACACACACAGATTCCGTGCAGTCCATCACCCTCCTTTCGGTGCTAGAACACCCTCATATATAATTAATCTCATGAACTTAAGGGATCAAGTATGGATGGTAGAGCAAACACTTGACTGTTTGGAGATGTGGAGCATGGATGGAGGAGGAGGCGCATGGGAAAAAATGTATTCAATTGATCTAAAAAGCTATGCGAGGCCTAATCTGGAGGTGCTTATGCCAATTGAAATCTGCGGCGACGGAAAGGTGTTGATTAGCGGTAAGAAGCCAAATAATTCAAATCACTGGGATTTGAAAGAAAGGTTGCTCAAATATGATCCTCGTACTAAAACTTTGCTTCTCGCCGACCATCAAACTTTTGCCCGTGTCCCTTACTTCCAAACTTGGGTCCTTGCTCCCTACTTCCAGTCTCTCTTCTCTTTCGATACACTT
>Al_F0275
ATGGAAGATCAAGAGAGAGGAAACCCTAAACATAAACTTGGGGTGTGGGAGAGAGAAGTAAATCGGTTAAAATTTCCAACTATAATGTTACCTCACCATCTTGTGGAAAAGATTCTAGAGAAGCTTTCGATTAAATCTCTGTTTAAATTCAAATGTGTATCAAAAGAATGGAAATTAACGATGATGTCTCAATATTTTAAGGAGAGACATATGATTAGTCAGCGATCTCACGATCCGAATATCCTCTTTGTGCAGACTAATCGTAACTATTCGAACGCACCCACTGAAATTTGCGTAAACACATTGACGTTGAGGTCTTCGGTTTTCGTGGAGAGTCGCTCTTATTACCCTTTCTGTGATAGTTCGTTTGCTATTGTCACTAAGAGTTGCGATGGTCTAATATGCATTTACAGTTTCACGCAATGGATTTATGTGATCAATCCTTCGATAAAATGGTATCGGAGTCTTCCCTTGGCAAGGTTTCAAAATCTTATTGAAGATATGGAAAATCGACGTGGTACACATTTGAGTTTAGGGTGTATCATGTATGCCCTTTTGTTCAGGTTT
>Al_F0276
ATGTCGTCCAAGAGGAAGAGTAAGACGATCACGACGACGAAGAAACCACCGCTTAAGAAAAAGAAACTGTCACCGGAATCGACCCCAAATCCTTCACTTCCAGATGATGTGTTAATTACTTGCTTAGCACGCGTCTCGAAATTGTACTATCCAACTCTCTCCTTAGTCTCAAAGAGCTTTCGATCTCTCCTTGCTTCACCGGAGCTTTACAAGGCCCGATCTCTCTTACGCCGCACCGAGAGTTGTCTCTATGTATGTTTACACTTCCCAACTGAAGCTAACGCTCGCTGGTTCACTCTCTGCCGGAAACCTGACCGAACCCTAGTTAATCACAAGAAGTCATCAAGTGGCAATATTTTGGTCCCAATCCCATCTTCACAATCTACTAGTACTCCCCACTGGTCGGGTCACGCGGCTGTTGGTTCCAATATCTACCACATTGGCGGCGGATTCATGCGTTCATCTAACGTATCAGTCCTAGATTGTCGGTCTCACATGTGGCGTGAGGCTCCAAGCTTAAAGGTGAAGAGGATGTTGTACCCTTCAGCTAGTGTCATTGATGGAAAGATTTATGTAGCAGGAGGTTTAGTACAAAAAAAATCAGAATCCTCGGAATCGATGGAGGTTTTCGACACAAAGACCCAAATTTGGAATTATGTCCTCATCCCTTACTTGGAGGAATTACGGGGTTTGCTAACCAAAAGTATATGTATTGAAGGAAAATTGTATCTGAGGATTGGGACTAAGGTTTTAGCTTACGATCCCGAGGAAGGTAGATGGGAACAAGAGGTGGGTAAGACTTGCAAGTGGTTTTCTAATTGCGTGATTGAGAATGTTTTGTACTGTTATATTCAGGGAGTATTAAAATGGTATGACATTAAGGTGAGATTGTGGAAACAAGTTCATGGTTTGAGAGGACTGCCTCATGAGTTTTCTACTTCCCTTATTGTTAAATTGGCGGATTATAGTGGAAAGATGGCGGTTTTTTGGGACAAGTCTGAGCCTCTCAGTGGAGAGAAGATGGTTTGGTGTGCAGTGGTTGCGCTTGAAAGACACAACAATGGAGATATTTGGGGGATGGTCGAGTGGTGTGACGCGGTCCTTATTGTCCCCAAGTTAACACATTTTGAGAATGCTCTTGCTGTTACTGTT
>Al_F0277
ATGGTTCCGCTTCCACGGGAGCTAGAGGAAGATATACTCTCTCGGCTTCCAGCTCAATCTCTTGTTCGATTCAGATCCGTTTGCAAACGTTGGAATGCTCTTTTCTATGAAAAGGGTTTCATCAACCACCACTTTGCTCGCGCTCGTCCTCAGTTCATCTGCATGACCAATTCCAATATTTATTCGATAGATATCATCGGTCTCGACGGCGTAGATCCTACGATTAATTTGCTTGATCTGCCTTCTAAACCTTACTACCGGAAATTGGATTTTAACTGCATAAGCATCACTACTTGCGATGGGTTCTTGTTTTGTAACTCTTTCCCAATCGCCTTCGTTTTCTTTTGCCCGGGGATGACCAAGGGGACAGCGCTCTGGAATCCGTGGTTGAAACAGGTTAAATGGAACGATTTTGAGGATAAAGATTTTGATGCCTGTGTTGCGATATACGATTGTACCTCTCAAGCGTTCAAGTTTATTGATACACCTAACGAGGACTGGTCCATAACCGATGTTCAACGATCCAGTGTGTCCTTGAACGGAAATCTCTATTGGATTTCTCCTATTCCCGTCAAATTTGATTTTTGTGAATTTCTCATCCGAAGCTTTGATTTCTCGAGGGATATATTCAAACCCTTTTGTCTCCTTCCGTGTCGGAAGATGGATTTTTGCGATTTACTTGTCCTCCAAGTTTTCAATGAAAATAGGTTATCCTTGTTAAAGCAATGTTATAAGACAAGGAAGGTTGAGATTTGGGTTACGAAGAAGAAGATTGATTCTAGTAACTACAACAGTGGGGAGGAAGTTGTGTGGATTAGCTTGTTGACTTTTCCATCAAGTAACTTGCCAAACCTATGTAATAAGCGTTACGACATTAGTTACTTCATCTATGACAAGACCACCCTAATCATGTGTTGTGGTGACGATGGAGGTGGAACCCCTTGCATCTATATTGTCAGGGGAGATTTCTTCAAGAAGATTCAAATTAACTCTGGGGTTTTCCGGTGTTGTCACTGTATTTATGCTCCCAATTTCATCCCGGTTCCTTTAGGTTCAGATTGCAAGCCTAATAATTTTATCACATTTTCT
>Al_F0278
ATGTTGATGTACCTTTCGCAGGATTTGTTAGAGGAGATACTCTGTCGCGTTCCGGCCATATCTCTGAAACAGTTACGATCTACTTGCAAGCGATGGAACAGTTTATTCAACGACAAGAGGGGTGAACTTAGGCGAGTCAGTATATCTCAAGTCTTTCACTGTGATGGCTTATTGATATACATCAACAAAGGAGACACTATGATGGTGGTTTGGAACCCGTTTATGGGTAAAATCAGGTGGTCCCAACACATAGATCGTGACAAGACACACTACGACTATGTTCTTGGATCCTACCAAGACGATAAATCAGGCAATACTAGCTACAAAGTTTTGAGATACATGTTTTGGGGCAGCAAAAAAAATTTAGAAATTTGTGAGTTGTACTCTAGTTCTTGGAGGATTCTTGATGTCACTACGGACTGCACGTTTTATGCTGAGTCGACCCGCGCGTCTCTGAAAGGTAAGACTTACTGGTTTGCTTTTGATGAAAAAGACTGGCAGATCTATATGGTTAGTTTTGATTATACAACAGAGAGATTTGGAAGTCGTATGAGTCTTCCCTATCAGTTTCCTATTGGTAGTTATAAAACTGTAGCTCTATCTTGTGTTAGAGAAGAGAAACTTTCAGTGCTATTACATCTCAGAGATACATCAAGGAAAGAGATATGGGTAACAAATAAGATTGATGAGACAACTCAAGTCTTGTCGTGGAACAAGGTCTTAACTCTGGATTACCCTGATCTTGGTCGTTGTTTCCTAACTGGTCTAAGTTTTTTGTTCGACGAGGAGAATAGAAAAATCGTGTGTTGTGAGAGACGTATGTCTGAAGACGAGGCCGCCGACTGGGTTTACATTGTTGAGGAGGATAATAAAGTCACACAACTGTGTTTTGGAAAATGTAACGACTTTGATACGTTGGAGTCGGATCCATATCTGTTTGGTTATGTGCCAAGTTTGGTTCAAATCGAGCATCCTCGACACAAAACTAAAAGAGGTGACTAA
>Al_F0279
ATGAAAAACGTGGAGCAGCATTTCTCAGAGGATCTATTGATCACACAATCTTCCAACGCGGTAAGAAATTACTCATACCTAATCCCATTTGAGATTCTTATCGATATATTCTCGAGAGTTCCCGCAAGGTCTATAGCTAGGTTTCGTTGCGTATCGAAATTATGGGAATCCATACTAGGTAGTCCTGATTTCACAGAGCTGTTCCTGACTAAGTCTGTAGCTCGTCCACGGCTCTTGTTTGCTTTGGAAGTTGATAAAGAGTTATTCGTCTTTTCTTCACCTCAACCTCAAAATCCAGATGAGAACTCTTCTCTTGTAGCCACCCCTTATAAGTATTTTCCCAAAGATTTTCCAATCAATATATGTCCCCCGCTCAATGGATTGGTATTTCTTCAGGATTTGAAACGAAAACTGCAGGTGGTTTATAACCCCGTTACGGGAGAGTCCATAACCTTACCCGAAGTGACAGCAACTACAAGTTTTAAAAGAAGCTATTTTAGTTTTGATCCGATCAGCAAAAAGTGGAAAGTCTTGTATATGGAATGGTCACGTGATGGAACACCCAAATCTACTTACGTTTTGACATTGAAGACTGGAAAATGTTTATGGAGGAAGATCCAAGACCCAGTATTTCCCCATACTCCTAGATGTGATGAAATATGCATAAATGGAGTTTTGTATTACGGAGCTTCCGCTAAAGGATATTATAGCTATAAGATAGTTTGCTTTGACTTTAGGTTTGAGAAATTCGGCCGTATTAAGATAAATGGAGATCATACGTGGACTTTGTTTAACTGCAAAGGTAAATTAGGTGCACATCAGTATAACCTTTGGGGTTACGAAAAACTTACGTTGTGGGTTTTAGAAGATGCTGGAAAACATCAATGGTCTAAGAGTATATGCATACTGCCATCCATAGTCTACAAGAAGAACATGATTGTCGGAATGACTAGTAGCGGAGAGCTTGTGTTTACGCCATACGCATGCTATCTATCAAACATTTTCTTCTACAATATCGAGAGGAAGACTTATACAAGAGTCAATATTAAGGGATTTGAAGAGTTTAACCATCAATTTACTTTGGTTCACACCTTTCTAGACTTTGTAGAGAATATTAACTTTATCAACATAGATGGCATGTTCGATGTGTATAATAATTGGACTTTGTTCAACTGCAAAGGTAAATTAGGTTTACATTACTATGCAGCTTGGTATAGACAAGAAGAAGAACTTGTGTTGTATGTTCTAGAAGATGCTGGAAAACATAAATGGTCCAAAAGTATATGCATACTCCCACCTATAGTCCACAACAACAATATTGTTGGAATGACTTGTACGGAGAGATTGTGTTTTCGCCGTACCCATGCTATCTACCAAGCACTTTCTGCATTTTCTTCTACAACATGGAGAGGAAGACTTGTACAAGAGTCAATATTAAGGGATTTGAAGAGTTTAAGCATCACTTTACTTTCCCTTACACCTTTCTAG
>Al_F0280
ATGTTAAAAAAAACTCTGATAAACTCTCCAAAACGTCGCCGCTGCTCATCCGTCTCCGCCGTTGGTAACGTCGCGAATAGATCGATCATGGTTTCTGTTTCCCTCCCGAAAGAACTCATCCTCGAGATATTGTCAAGATTGCCTGCAAAGTCAGTTAAAAGGTTTCATTGTGTGTCGAAGCAATGGTCATCAATGCTTAGTCGTCCACATTTCACAGAGTTGTTCCTGACCAGGTCCTCCTCTGCTCAGCCGCGTCTCTTATTCGCCATCGAAAAACGTAATCAGTGGAGCTTCTTCTCGTTGCCTCAGCATCTGACTCCATATGAGAAGTCTTCGTCGTTGTCTCTTGTAGTAACCCCTGAATTTCACATGAAGTTCCCTCCAGATGGTATGCAGATCTATCCTCGTCATGACCGACGGTTTTCATGTGGCTATGCCTCTGGTTTGATGTATTTCTATGGTATGTGGATCAACGAGAGGGCTTATGATGGAGTGCCTGTGATATGTAACCCTATAACAGGACGGTATGCGACCTTACCGTTTCTGGAAAGGTACAGAAAGGCGTTTAGCTTTTTCGGGTTTGATCCGATTGACAAGCAGTACAAGGTGTTGTTCATGGCTTACCCATCTGGTCCTGATCCTCATAGAGTTCTGACATTTGGAGCTGGTGAAATGAGTTGGAGAAAGATAGACTGTTCAGTAAGACATGACATCGCCAGTGATGGGATATGCATCGATGGAGTTGTGTATTACGTAGGTGATACATCTGAGTTTATGACTGCTTTTGTGGTAGTTTGTTTTGATGTTAGGTCTGAGACATTCAGCTTCATTTACCCAGGAAGCTATTGTGAAGTGATAAACTACAAGGGAAAGTTAGGTTTGATTTTTTATGATGATTACGCTGATGATGCTATTGAGTTGCGTCTGTGGGTTCTAGAGGACAAGGAGAAAATGGAGTGGTCAAAGTATGCCTACAAGTTGAGGGATGATAAATTCTTGGCTAATTACGTTTCCATTGTTGGAGTGAGTGCTGCGGGTGAGATTGTTCTGTCAATGGCTGATTATATGTCTAAACAACAGTTTTATGTGTTCTACTTCAATCCCGAAAGGAACACACTCCAATGTGTTGAAATTCAAGGCTTTGAAGAATACCATGGAGTGTTCGACAAGCGTAGCAGAGTCCGCGTCTTTGTAGATGATTGCAGTAGTTTCTACCGTTTTGCAGACCATGTTGAGTATCTAAATGTTGACGAACCGAAGCTGCTGAAGTCAAAAATCTATGATGGTCCAAATGCGAAGGTAGAAGAAGAAGAGGAAGAAGAAGAAGAAGAAGAAGAAGAAGAAGAAGAAGAAGAAGAAGAGGATGAAGATGAAGATGAAGATGAAGATGAAGATGAAGATGAAGAAGAAGAAGATGAAGATGAAGATGAAGAAGAAGAA
>Al_F0281
ATGTCAGAGAGCTGCAATTCTCGCCATTTCTCATGGCTCATGAAATCTTGTTTACCAAATCCCTCCGACGCCAAATCACTCGTTCCGATCCACCAACCGTCGTCCACGGCGGCCAATTCTTCAGCTACAATCGCTTCTCTACCTGACGATTTGCTCCTCGAATGTATCTCCAGAGTCCCTTCCTCTTCAATTCCTTCTCTCGCCGCCGTTTGCCGCCGTTGGTCTCGTCTCCTCCTCTCTCCTTACTTTCTCCACCTCCGTCGTCGTTTAGGCTTGCTCCGGCATTCTCTCTTCGCGATCTCCGCCGTTGATTCAGGACTTTTCGCTGCGGATTTGCAGTTTCAGTCTGAGATTGCTTCGTGGAAAGTGTCTCTTGCGGTTTCGAGTAGGTCTGTTTGTGTTGACGGTAGTTTATCTCATGCTCGTGCGGCGGCGATTGGGCCTAGGGTTTATGTTGTTAGTAGAAATGCTGTTTTGAGATACGATTCGTGGATGGGAACGCTTAATTTGAGATCTCCGATGCTTTTTCCTAGGAAGAAATTCGCAATCGCGGTGGTTTCTGGTAAGATCTATGTTGCTGGAGGTGGTGGTGGTTCGGAAGTTGCGGCGGCGGTTGAAGAGTATGATCCGGAGTTAAATCGGTGGAAAGTTGTGACTCAATCGGCGAGGAAGAGATATGGTTGCATTGGAGCAGCCGTTGACGGAGTTTTTTATGTGATTGGTGGATTGAAAATTGGGAACGAGACTTCACGCGCGGTGGCGGCGCGTGCTTATGCAAGCTCTATGGATCTTTTTGATGTGGAATCGCGTCAGTGGTTGAGGAGTCGTTCGGTTCCTGGCGGTGGATGTGTAGTGGCGGCGTGTGCGGCGGTTAGATATGTGTACGTGCTTAGCAGCCATGCGGTGGAGCTTTCGTTTTGGCGATTTGACGCGCGTCGTCGAGGCGGAAACAGCGGGTTCGGGGAATGGCGGAGGCTGAAAAGTCCCCCGTTGCCGGCACAAGTGCGGTTAGATGGAACGGTGAGGTTTAGCTGCGTCGGAGTGGAAGATAAAGTGGCGGTGGTTCAGGTGGTGGGATGTATTGACGATTTGCTCCGGCGAAGTGGAAGGAGTGAGAGAGGGCTGAGAGAAAGCCTTGTGTTGCTGTACGATACGACGGATGGAGAGTGGAGGAGAGCGGCGGATTTACCGGAGATGATTACACGCGCCGCCTGTGCGTGTGTGGAGTGGTAAGAGCGCAGACAACGGCGCAGGATTAAGGATACGAGAAGTGGGAAGAGGCTAACGTACGCAGGATTTATTAAAGTGGTCAAAAACAAAATGATTATGATTGGTGCACATGTTTACTCTATGAAAAGCAACAGCTTCTT
>Al_F0282
ATGACGAAAAGAATAAAACTGGTGGTTCCAGAGGAAGTGTTGGTGAAAATATTGGCTCGTTTATCATTGACGAGCATCGCAAGATTTATATCAGTATGCAAAGAATGGAAATCGATAATCAATTCCGACTATTTCAGAGATCAGTACGAGTCTCTAAACTCGTCCTCCTCCATTTCGTGGTCAATCATGAGTACAAGGAACCAAACATTTGCGTCAGAGATCGTGGGACACCATGGATGCCAAAGATGGGGACTTAAAAATTCTCTAGGCTCTTACATGCATAACAAATCTGACACACCATTGAGAAAAACTTGTGTCTTGAGCTGCACGGATGGAATTGTATTGCTTTATACCGAAACCATCGAAGGTGCACCAATGTATCATGTCGGAAACCCTTTGTTGCAACAATGGGTTCAAATCCCTCTTCCTCCACATCTCACGGTTTTTGATGTAGTGAGGTTACAAGAGAGCATGTTTTTCAGCGACACTGGACTTGTTACAAAGATGGAAAAGGGTATTGTCGTGGGGTACAAGGTAGTGTGGATGTTGGTGTCATGGTTTGTGTCTACTAAACTCACTTTTATGATATATTCTTCTGAAACAGGAGTGTGGAAAACCGAAAATGTGCGTTGTAAACGTTCCATGATTTGGTCTAGACTAAAGTATTCGGTTCCTTTAAACGGGATTCTTCACTGGCTTTCCTCTATTGGTAGCGACATAGACGCAAATTATATTGTATCATATGATTTCTATAATGGAGTTGATGATGATGAGTGTCGTACTATACCTTTTCCTGATTTCCAAGAATATCAACAAGCTCGGTGTTTCAAGAGAACAATCACAATGTCTGCAGGATTTGTGGTGTATTGCAACATTTTCTCGGATAATGGAGGCCGTACAATCATGGTTTGGAGGCTGATCTCTACGGATGATCATCCTAACGCATGGCAACTCTCGTGGAAACTAAACCCCATTTGCAAGTTTTATGCTGATTATTTTCCCGTGGTAATGCATCCTTTGAACTATGAGATCATATACATGTGGTGTAGGAACAAGAACGCTATGATGTCGTTAAACTTGAGGACATTCAGGTATAGTCTTCGCAAGAAGTTATCACCGGAAGAGAAGGTGAAAAAGTCTATGGATGGTTGCATCATGAGATTTAGCGGTTGCAAGGAGTATATGGACTTGATCTATCCAATTTTCGCCAATGCAATATACGGTGGTGTTCACGATCTCTACTTTTCACAGTATGTGCTCCCACGCTGGCTAAATCCGCTCCCTCAACGTGCTTCT
>Al_F0283
ATGTCGACAAAGCTTCCATCGGAGTTGGAGGATGAGATACTTTTTCGTGTTCCACCTCTATCTCTCACTCGATTTCGAACCGTTTGCAAACGATGGAACACACTTTTCAACGATCAGAGATTCATCAACAATCACTTGGCTTGCGTCCGTCCTCAATTCATCTTACGGACCGAGAAAGATTCCAAGATTTATTCAATAGGCATCAATCTCGATGACTCCTTAGAGGTGCGTGAGCTGAACCTAGAAACTCAAGGTCCTAAGAAACTTAAGGTATATCGAAACCTCTTTTACTGCGACGGGTTTTTGTTATGTCCTGCTTTGATTGACGAGGTTGCGGTCTGGAATCCATGGTTGAGACAACAAACTAAATGGATAGAGCCTAAGAGGACTAGATTCAATTTATATGGACTAGGGTATGATAATCGTAGACCGGAGAAGTGTTACAAGATCTTAGGGTTTAGCTACGGTTACTGTAGTGAAATAGACGGTAGTAACACCAAAATCAACCCAAGAGTTTCGATTTACGAGTTTGAAACTAATATGTGGAAGGATCTTAAGTTTGGTTTACTTGATTGGCACTTAAGATCTCCCCGGACTGTTTTATCTTTGAATGGAACTTTGTATTGGATTGCTATAAGATGTGAGAGTGGTGGTGATTGTTTTATCCAAAGCTTTGACTTTTCGAGTGAGAGATTTGAACCCTTTTGTCTCTTGCCGTGTAAGAACGATCTTGGCGATACTCAAATCCTTGAGGTGTTTAGGGGAGATCGACTTTCAGTGTTGGAACAATGCGTGACAACAAAGAAGATCAAGATTTGGGTGACTAAGAACAGGATTAGTGGAGATAGGAAGGAGCTTGTCTCGTGGAGACTGTTAATGACTGTGTCGATACCAAACTTCCCGAGATTACAAGACCATATTTACTCTAATTCTCAGCCGAGTTACTTCATGGATAACAATGATGACAAGAGGCTCATTGTGTGTACTTGTGATGAAATTGGAAAGCCTTGCATCTACATTGTGAAGGGAGATAGGTTCAAGAAGATTCAAATGGATTTTGAGGTTGATCCTTGGCCTTTTCACCTTGTCTATGTTCCTAGTTTGGTTCCTATTCCTTTAGCTCAAGAGCAACAATAA
>Al_F0284
ATGGATGAAGATGGAGATAAACATGTTCGTGCGAAAGGATCTGATGAAGTTGATTGGATAAGCAAATTACCAGATTGTTTGCTATGTGAGGTACTCTTGAATCTTCCCACAAAAGATGTTGTTAAGAGTAGTGTTTTATCCACTAGATGGAGAAATCTCTGGAAACACGTACCTGGTTTAGACTTAGACAATTCTGATTTCCAAGAGTTCAACACATTCTTGAATTTTGTTGATAGCTTTCTTGATTTCAACACTGAATCATGCTTACAATACTTTATGTTGAAGTATGATTGTGATGATGATGATTATGATCCTGAGATTTCTATTATCGGACGTTGGATCAACACTATTGTCACGCGCAATGTTAAACATATCGATGTTTTGGATGATTCATATGGGAGTTGGGAGGTTCAGTTGCCTTCAAGCATTTACACTTGTGAGAGTTTGGTATCTTTAAAGCTTTGTGCATTAACTTTACCTAGTCCCAAGTTTGTTTCTTTACCTTCACTCAAAGTTATGGCTCTGCTTATAGCTAAGTTTGCTGACGATTTGGCGTTAGAAACGCTGATTACGAAATGCCCGGTTCTTGAAAGCTTGACTATTGAGAGGTGTTTTTGTGATGAGATTGAAGTTTTACGTGTGCGGTCTCAGTCTTTGTTGAGCTTTACTCATGTTGCGGATAGTGATGAGGGTGTGGTTGAAGATCTTGTGGTTGAAATTGATGCTCCTAAGCTTGAGTATCTGAGGCTTAGTGATTATAGAGTTGCGAGTTTCATACTAAATAAACCGGGCAAGCTTGTTGAAGCGGATATCGATATTGTGTTTAACTTGTCTTCCGAAAATAAGTTTAATCCAGATGATCTACCAAAAAGAACTATGATTCGTAATTTTCTCGTCGCGATTTCTACTGTCAAAGATTTGATCATTTCTTCGAATGTGAACGACTACCCTTATTCCGTAACTTATCTGTCTTGTGTGTTGAGAAGCTGCCCGAATCTAAAAACTCTTGTCGTGAAATCTACTAAATATCAAGAGAAGCAAGGAGATATTGTTTTCTCCGGACCTCGGCGTTTCCTATCATCGCTCGAGTATGTTAAGATAGAAAGGCCATTGAAAGGAGAGGCGATGGAGATGAAACTTGTGAGTTACTTACTTGAGAATTCAACAATCCTCAAGAAACTGACTCTATGCTTGGATGATTCCATAAAGAAAGAAGAATCTGTCATCCTAAAAGAACTCCTTGCCATTCCAAGTCTCTCTACATCATGCAAAGTTGTCGTTCTCTGA
>Al_F0285
ATGGATAGGATCAGCAATCTACCTGATGAGCTCATTTGTCACATCGTGTCCTTTCTTTCGGCAAAGGAGGCTGCTTTCACACTGGTTCTCTCAAAGAGGTGGAAGAATCTGTTTACCATCATACCAAGTCTTTATTTCAAGGATTGGTCTACGGTTCAGGGGAGTTTGATGGATTTTGTTGATGGAGTAATAGCTCTGCCTCTCTGTTCTCGCATAAGGAAATTCTCTAGAGCGTGT
>Al_F0286
ATGTCAAAGTTGAAATCTTCACTTCCAGATGATTTGATATTGAGCTGCTTAGCCCGTGTATCAAGATTGTATTACCCAACTCTCTCCTTTGTCTCCAAAAGCTTCCGTTGCTTCATTGCTTCACCAGAGCTTTACCAGACCCGATCTCTCTTAGGTCAAACTGAGACTTGTCTCTATGTTTGCTTACGATACTCTCCTGACTCTAACCCTCGTTGGTTCACATTCTGCCGAAAACCAAGTGACAATCTTCTTCTTCTGGTTCCGATCCCAATCATCAACTCTCCACCTGTGGAATGGTCTAATATTGTCTCTGTTGATTCTAATCTCTACGCCATTAGCGACGAAGTTGCTGTCTCTTTCCTTGACTGTCGAACTCACACTTGGCTCGAAGCTCCAAGCTTGCGATTGACTAACACTCAAAGTAAGCTTGATGGGGAGATGTATTTACCAGGAAGCTGTGAAAATCCAGATTCTTTCAACTGTATTGAAGTTGTCAGCAAAAAGACTCAAACTTTGAAGCCCCAGCGGCTCGAAAAGCCGAGTTTAGGAGTTTTAGATCTGCAAGGAAAGGTTTACATGATCCACGAAATCGAGTCTGGTAAAAAAGGTGTGGTTTTAAACTTTAAGGATTTAACTTGGGAAGTGGTAGGATTAGGTGGGAATAATTTTTGGGCTTCTGTTGGTATGATAGAGAACATAGTCTATTCTTATAATAAACGCAGTGGGGAGTTTCTTTGGTTATACTTTGACAAGGAGGAAGAAGGTGCGAGGAAATTAAAGGGTTTAGAAGGGTTACCTAAGTTTGATAGTGGTAGTACTGTTAGATTGGTGAATTATGGTGGTAAGCTGATGGTTTTGTGGGATCAAAATGTTCCTGCAAGTGACTTTGAGGAGGAGAAGATGATTTGGTGTGCCGAGATTTCGCTTGACAAACGGAAGAATGACGAGATTTGGGGCAAGGTCGAGTGGTTTGAAGCTGTGCTTACAGTCCCTAAAGCTTATCAATTTGTTTGTGCTATTGCTGCTACTGTTTGA
>Al_F0287
ATGGAGCAACCAAAAGAGAAGAAGAGAAAAGTCAACAGAAAAAGAAGAACGCAATCAAAATCAACTTCGTCCTTTCCTCTGGATCTAACCACAGAGATACTCTTGAGGCTGCCAGCGAGATCTGTTTTGAGATTTCGTTGCGTGTCGAAGCTTTGGTCATCAATCACCACCGACTCATATTTCATCAAGTCATTTGAAACGAGGTTCTCAACACTGCGGCCGAGTCTTCTAGTCTGCTTCAAAGAAGGTGACAAGTTGTTTGTTTCTTCAATCCCACAACATAATCATAATTCCAACGAGTCTTACTCTTGTTCTCAGCCTATTTATCGTTATCATATGAAATTCCCAAAAGGACTTAGTACCTTCCCCCCTACGGAATCCGTCCAGGGCTTGATCTGCTTTCAAGTATCAGGAACGCCAATTGTTTCGAACCCTAGCAAAAGAGAGTTATTACCCTTACCCAAACCCCCAAAGAGCTTGTATGCTAACTTTTTAGGATACGATCCAGTTGAAGGTAAACACAAAGTAATGTGCATGCCTCATTCAATAAGTTCTGATGTGCGTTGGGTGTTTACATTGGGGTCGACTCAAGATTCATGGAGAACGGTCAACACCAACCATAGGCATCCTTCTGACTACAATACTTTTGGGCGATGCATCAAGGGGGTCATATATTATGTAGAGGATATTTATAATAAGGGTGTTTTGGTTATAATTACATTTGATGTCAGATTTGAAAAATTTGGTATGATAGATTTACCATCGGATATATTTTATAGGGACATGCTGATAAATTATAAGGGGAGATTAGCTTTTGTTGATAAAAATAAAACGAGGAAGAGCACATTGTGGATTTTGGAGGATGCAAAGAAACACAAATGGTCATCAAGTAAAGATTTTCTTGAACCTTTTAGTTACTATGATAAGAGTTTGAAAAGCGATTTCAACCTAAAAGGTTTCACTCATGCTGGTGAGCTTATTTATGCTCCATCCACATTTCACAAATCATTTTATATTTTATTTTGTGATTCGGTGAGAGAAAGCTTTAGAAGATTCGAATTTAAAGGAATCACAGATGACGAATCCGGTAAGGGAGTCGGAAAAGGATGTGTGCTCCATACTTTCCCGAATCACCTT
>Al_F0288
ATGATCTCCGGAGGCGAAGTCGAACCGCCGCATAAAAAGAAGACTCCTCCGCCATGTGATGAGTCGTCATCGTTTTCGTCACTTCCATACGAACTCATTGTAGAGTGCTTCGCACGTATCTCTAAATCGTATTATCGTTCACTCTCACGCGTCTCCAAAACCTTTCACTCTCTTCTCTCTTCACCGGAAATCTACGCCGGCCGATCTGAAACCACCGAGATCTGCCTCTATATTTGTTTACGCTTACCTAAACGTACATGTCCTCGCTGGTTTAGTCTCTGGATTAAACCTAAAACACCAACCAACTCAAGTGGAAATTTCTTGGTTCCGATTTCATCTTGTTCCGATTCTCTTCCGGCATCAAAGTCCACCGTAGCGATTGGTTCGGACATCTATGCAATCGGCGGAACCATTGCGCCGTCTTCCGTGGTTAGGATATTTGATTGTCGGAGGCACACGTGGCGTGACGCACCTAACATGACGGTTGCTCGGAGTAACGCGATGGCATATGTCCTCGGTGACAAAATATACGTAATGGGAGGATGTCATGAATCAGAAAATTGGTCGGAGGTATTCGACACAAAGACTCAAACTTGGCGACTAATAGCTAATCATGACGCTGAGGCAAAGGAACCAAAAGAAGGTACGTGGAATGTTATGGATATGAGGAGAATTGTTTGGTGTCAATGGTGGTGGGTGATAGACAATGTAATGTACTGTCGATCTGGCTCGGGGTATTTCATGTGGTATGACTCAGTTGGTGAACGATGGAGATATGTCCAAGGTTTGGATAAACTGGTTAGGTACATGAATTATAATATATCTTGCTGTATGATAGAAATAGTTAACTTTGGTGGAAAAATCTTATTTATGTGGGAAATGTGTACGCTATTTGGTCGCTGTCCAAACAAGAAAATTTGGTGTGCGATGGTTGCGTTTGAAAAACTTGATGGAGGTAAAATTGGTGGGAAGATTGAGTGGTGTGATATTGTGCATACACTCCCCAACTCTTATAAGGTTTTGCGTTGTCTATCTATTTCGGTT
>Al_F0289
ATGATTAGCTCGTTGTGGATTTTTGTTTGGCTCTTCGTTGTGTTGGTGCCATTTTTGAAACGGGCTTATTTCAAGAACTCAGTGGCCTTACTTTACACAACGTTCTCTAGAAAGGAAGAGACGCTGACGTTTTTGTCGTTGCTCCCTGATGAAATCGTCTTGAACTGTTTAGCCCGCATATCGAGATCATACTATCCGAAACTCTCCCTAGTCTGCAAGACCTTCCGCACTCTCCTCATTTCTAATGAGCTCACTGTGGCGAGATTGCACCTTAAAACCCATAAAACCTTATTTCATGTCTGCTTACAGTTTTCCGATAAACCTTGTTCATCCTTGTTTGTCCTCTGGATAAAACCTGGTCAAACCCTAACCAACCAACTCGAGAAGAAGGAGAGATCTATCGGAGATACTCGGTTGGTACCAATACCTTCTTCCTATTGTTCTACGGTACCATTTTACACCATTTCAGTTGGTTCAGAAGTGTACGGACTCAAACAATATAATGATCCATCCTCCATGATGTGGGTCCGTAATAAGAAGAACTTGTTTTGGCGTAAAGCCCCCAACATGACTGTAGCTCGAGCGAAAGCCATTGCACGCGTCCACAATGGGAAAATATATGTAATGGGAGGTTGCAGGGCTGATGAATCCGCGAATTGGGGTGAGGTTTTCGACATAATGACTCAAACTTGGGAACCTTTACCTGACCCTGGCGCTGAGCTCCGCTTTTCTTCAATTAGAAAAATAGAAGTGTTCCAAGGAAAGCTTTACGTTAGAAGCAATGAGAAGAAAGACTCTGTTTATGATCCAAAAGAAGGTATGATTGAAATAGCTAACTATGGTGGGAAACTCTTAATCTTATGGGACAAGTTTGTGCTTCATGGTACTTGTCAAGAGAAAGATATTTGGTGTGCCGTGATTGCGCTTGAAAGACGCGATGGTAGTGATGAAGTTTGGGGAAACATTGACTGGGCTAATATTGTGTTGACCGTTCCTAACGCATATGTTTTTGTGAATAGTCTAAAAAATAGGGTTTGA
>Al_F0290
ATGGTGGAGAGAAAGCTTCCATTAGATCTGGAAGAAGAGATACTCTTTCGAGTTCCACCTCGATCTCTCCTTCGCTTCAGATCCGTTTGCAGAGAATGGAACACTCTTTTCCACAATAAGAGATTCATCAACAAAAACTTTGCTTGCGCTCGCCCAGAATTCATGTTAAAGACTTATTCCCATATTTATTCGATAAGCGTCGATCTCAACGACGATCCAACTATAAAGGTGCGTGATTTACGCTTTGATCCTTTACGCGGTCGCCATTATAATCTCGATGGTAACTTCTTCTTGTATGACTTTCATGACGGAGGCGGATGCGTGGTTTCGAACCCGTTGTTGAGACAGAATAAATGGTTTGCAAAGGCTAAGAATATATGTGGCAAGTACATGGGTTACGATGGTAGTAGACCCGAAAAGAGTTACAAGATTATTGGGATGTGGGAACGTCATTCGCTGGATGGAATTACTACGACATATTTAGTCTCCGAATTTGCAGCCAATGCTTACTGGAAGGTTACTGATCATACCAGTTTTTACGAAGAGCCAGCATTTAGGAGTGACTCGTCCGGTAATAATAGGGTCTCCCTGAATGGAAATTTGTACTGGACAGCTCATACTTATCCCGAAACTGGTCAGTATTTCATCAGAATGCTCGATTTTTCGAAAGAGATAGAAATGTGTCAAAAGACATTCTGTGTTTTACCGTGTAAGGAAAAAAAAAGTACTACACATACTCGTGTCCTCTCGATGTACAAGGGAGATCGGTTTTCAGTGTTAGAACAATCCAGAAAAACAAGAGAGATTGAGATTTGGGTGACAAAGGATAAAATTAGTAATGCGGATAATGGAGATGACGTGGTGTGGATTAAGTTCATGACGGTCTCAATACCTGACTTCCCTATGGTACTTAGTCACATGTCTACAAAATATTTCGTCGATAATAATATCTATGGAAAGAGCTTTGTTCTGTGTTGTCCAAGCAAGATACCTAAAGCAGCTTGGGTGTATATTGTGAGGGGAGATCTGTGCAAAAAGATTAAGATAGATCAAGTGCTATGTGAGTTTGAGTCCTCTGTCTATGTTCCAAGTTTGATCACCATTCCT
>Al_F0291
ATGGTGGCGAGAAAGCTTCCATTAGATCTGGAAGAAGAGATACTCTTTCGAGTTCCACCTCGATCTCTCCTTCGCTTCAGATCCGTTTGCAGAGAATGGAACACTCTTTTCCACAATAAGAGATTCATCAACAAAAACTTTGCTTCCGGTCGCCCAGAATTCATGTTAAAGACACATTCCCATCTTTATTCAATAAGCGTCGATCTCAACGAAAATCCAACTATAAAGGTGCGTGATTTACGCTTTGATCATTTACGCGGTCGCCGTTATCATCTCCATGGGACCTGCGATGGTTATTTTTTCATGTATGACTTTCATAAAGGAGGTGGAGGCGTGGTTTCGAACCCGTTGTTGAGACATACTAAATGGATTGCCAAGGCTGAGTATATATGTGGCAGGGGCATGGGTTACGATGGTAGTAGACCCGAAAAGAGTTACAAGATTATTGGGATGTCGGAATGTCATTCGTGGGATGGAATTACTACGACATATTCAGTAGCCGAATTTGCAACCAATGCGTGGAAGGTTACTGATCATACCCGTTTTAAAGAAGAGCTAGAGTTAATAAGCGAAACGTGTGATAATGGTAGGGTCTCCCTGAATGGAAATTTGTACTGGACAGCTTATACTTATCCCCAAACTGGTCAGTATTTCATCCTAATGCTCGATTTTTCGAAAGAGATAGAAATGTGTCAAAAGACCTTTTGTGTTTTACCGTGTAAGGGGAAAAAAAGTACTACACATACTCGTATTCTCTCGATTTACAAGGGAGATCGGTTTTCAGTGTTAGAACAATCCAAAAAAACAAGAGAGATTGAGATTTGGGTGACAAAGGATAAAATTGGTAACGGGGATGATGGAGACCATGTGGTGTGGATTAAGTTCATGACTTTCTCAATACCTGACTTCCCCATGTTACTTTGTAACAGCCCTGCAAGATACTTCGTGGATAATAATATATATGGAAAGAGCTTTGTTCTGTGTTGTCCAAGCAAGAGACCTAAAGCAGCTTGGGTGTATATTGTGAGGGGAGATATGTGCAAAAAGATTAAGATAGATCAAGTGCTGTGTGAGTTTGAGTCCTCTGTCTATGTTCCAAGTTTGATCACCATTCCT
>Al_F0292
ATGGCACGACGGAGGGCGAAATCGAAAACCCTAAGTTTCCAAAAGATTCAGCGTTCCACGAAGATGTTACCGGAGCTTCCAAAGGATTTGGTGGAGGAGATACTCTGTCGCGTTACGGCGACATCTCTGAATCGATTACGTACTACTTGCAGAGCCTGGAATCGTTTAATCGAAGATGATCGGAGATTCGCGACGAAGCATTTGGAGAAAGCACCAAAAGCGTTTATACCTCTCATGCTGAGAAAGGAATACCGTGTTTTTCCGTTTAGCGTCAATCTCCACAGAGATGATCCATCTGTAGTGTTCAAAAGAGGGGTTAAACTCCTCTATCGGCTTTCTAATTATCGATTTCGTATAGATCGAGTATTTCACTGCGACGGCTTGCTGTTATGCACCTCCGATGAAAACGAATCTAGAATCGTGGTTTGGAACCCTTTCACCCGTGAAACCAGGTGGATCGAAGCAGGTCTCAAGAGGAGAGACTTCACTTTCCTTCTCGGCTACTCGCAAGTCACCTCTAGTAAGAGCTACAAAATATTGAGCTTTCTTTCTGGTAGAAATGATTCGGAAATCTATGATTTGAACTCTGATTCATGGAGGCGGCTTCTTGATCATGATCACTCTCTAGAGTTGACAGTTCGATACGCTGGTCACAGCGTGTCTTTAAAGGGTAACATTTACCGGTTTCATGGAGAGGAAACAGGAACCAAATCCTTGCTCAGATTTGATTTTGCAACTGAGAAATCCGAGATTCTGCCTCTTCCTTATCAGTGTGATAGTTATGATGCCAAGATTCTTTCCGTTGTTGGAGAAGATAGGCTCTCTGTGTTATTAAAGCGGTGTAGAAAGGGTTCCAAGACTGAGATTTGGGTTACAAATGGGATTGATGACACCACCAAAGCTGTTTCTTGGACCAAGGTCTTAGCATTGAATTTGAGCAGGGACCTTCAAATTACCGATCGTGGAAGTTTCTTGCTCGATGAGGAAAAGAAAGTCGCCCAAATTTGCGAGAGATGGTTCGACAATGGAGACGACGAAAGCTATAACAGTGACATGCTATACGTTGTTGGGGAGGGTAAAAAAGACTTGATAACCGTTTATGAAGTACCTGATATAAGAGTATGTTGGCCTGCTATTCTGAATTATGTTCCAAGTTTTGCCCAAATCAAGCTAGCTGGAGGCAAAAGGAAAAGAGAGCTTCCACACAATCTACTCTTACCTGCCGGAAAGTGTCAATGCGGAGATTATGTATTTAGAGAAGTGATGATGAAGGAGTCTCTACCCGAGTGGATCAATTGGCAAAAAAAGAGTGTTCATGTTCTCGGTTTTGGTGTTTTAAACAAGTACCTTCCAGATCAATCTTCCGCTTTCAATTTTGATCCGGTTAACAATCCTCAGGAAATCTTGAAGCAGTCAAGTTCTGTGCTTTTTGTT
>Al_F0293
ATGCAGCGATGGGAAAAAGATGTTTCCGGTGGTTCGTCAATGGGGCAAAAACTCGGCTTTGATTCTAGAGGCAAAGGCATAGAAGAGATTGTTTCTCGTTTATCCCCTTTCGATGAGTTACCGGAGGACTGTGTTTCTAATATAATCTCTCTTACAAGTCCCCGGGACGCATGCATTGCCGCTTCGGTTTCTAGAACCTTAAGATTAACGGTCCAGTCAGATAGTGTATGGGAGAAGTTTCTTCCGACGGAATATGCATCTTTGATTCATGAATGGCGAGTTTTCTTGTCAAAGAAGGAGCTCTATTTTTCTCTATGCCAAGTCCCTATTCTAATAGAAGATGGCCAAAAGAGTTTCTGGTTAGAAAAAGCGAGTGCGAAGAGATGTCTCATGTTATCTCCAAAGCAACTCGTGATCACATGGGGAAATAGTCCTCAGTATTGGCAATGGATTTCAATCCCTGAATCTAGGTTTGAGAAAGTACCGGAGCTTCTTGATGTATGTGCTTTCGAGATCCATGGTTGGATGAATACTCAGATCCTATCTCCGAGAACTCATTACTCGGCTTACGTAGTGTACAAGTCAAGAACTGGATGTTACGGCTTCCGTGATTTGCCCATACAAGTTGGAATTGGATTGGTCGGACAAAAGCCTCCTAAAAGATTCATATGCTTTGATGAGTCTACGGATAGAATTAAAAAGTGGGCAAGGAGAGAGCTAATAAAATCACATGAGAGAGAAGATGGATGGATAGAAGCAGGAATTGGAGAATTTTTCAATGAAGGAGGATTATCTTTGGGTTGTGATGAAATTGAGCTAAGTATTGTAGATATTACGTCACCTTATTGGAAGCGTGGATTAGTCATTCAAGGAATTGAATTCCGACCTGCTAAACAG
>Al_F0294
ATGGAGAAACAGTATCTCACTTTCCTTTCGTTTTGTTTCTCCAACACAATTTGTGGGCTACTCATAGTTTCTTGGCTTGCAAGAAGTATCATCCGAAATGGGTTAATAAGAACATTAGCATGGAGAAAAGAAAGGAAGAAGAAGAAGAATCAAGAAGATAAAAACAAAATGTCTCTCCTGGATTTGCCTGACTTAACCTTAGACTGCATATTAGAGAAGCTCTCTCCATCTGAGCTATGTGCAATGACTTGTGTTTGCTCTGAGCTGAGGGACAAATGTGTGAGCGACCATCTATGGGAGAAGCATATGGAGAAGAAATGGGGAAGATTGATGGGTGATGCAGCAACACAAGAGTGGAAATCTCACGTTGCTACAATAATGAGATGTCTCAGAAGTAGTAGCAGTAGGAAGAGTAAACCAAACTGGAGTTCGAGGTTTGTTGCGAGTCTTAAACCCTTTGCATGGTTAAGCTCAAACCATGGTTGTGAAAACAGAGGATCATCATCAACATATTTGGCACCTATTGATTCTGTGATGTATTGGTACTCGAATCTTGAAAATGGCAAGTTTTGGTTCCCTGCTCAAGTCTACAATCGTGAGAACGGACATGTTGGATTCATGATGTCTTGTTACGATGCTAAAATCAGATACGATTTCAAGACTGATACATTTCAAGCCAGATACTCGGCGCATGGCCGGCGAGCGGCGGAGGAAAAGGTGACGTGGCAGAGGCTGAGACCGTCTCAAGACGACACAAAGTCACGTGATCTACACGTGTCAGATTGTTTGCACGGACTTCGACCTGGTGACCATTTCGAGATCCAATGGCGAAGAACCAAAGAATTCCCTTATGGTTGGTGGTTCGGAATCGTTGGTCACCTGCAAAACTGCGACGGCGGAGAGAATTGCCGTTGCCACTCTGACGAGAATGTGGTGATGGAATTCAGACAATTCAGACAGGAGTCACCGTGGAGAAGGACGGTGATAAACAGGAAGGAACACCGTGAGACGGGAGATGAAGAAAACGGTTTCTACGGCGGAGTAAAGAAATTGGGTACGGAGGAAGAGATTTCTACATGGAAGCGATTGTGGCCATCACAAGCCTTGGAATAG
>Al_F0295
ATGAAGAGAGGACGCGAAGAGAAGAGCGACGAGACCTCACCATCCCCGACACAACTTGGTCACGGTGGAATCTCCACACGAGACATCAATATTCCTATCGATCTAACAGTGGAGATACTAAAAAAACTCCCGGCGAAATCTCTAGTGAAGTTCCAATGCGTCTCGAAGCAATGGTCAGCAATTATCAGCAGACGTAGAGACTTCATAGATTCGATCGTGACTCGGTCTTTGACTCAGCCTCCTCCTATATATAACCCTACCACAAGACGGTCTTTTCACTTACCAAAGAGCATAAAAACCTCGAGCACGGGCACTTGCTTTTTCGGTTACGATCCTCTCGAAAATCAATACAAAATATTGTTCCTACCACTATACTATTTGGAGCAAGGTTGTCAAATGTCACTTTCCGTTGGTTGGTGCAATTTGCATCAATGGGATGATTCTACTTCTATTTATATGTTGATGAGTTTTGATGTTAGAACCGAGAAATTTTGTCATGTTGACGCTCCAAATACATTGATGGATCACTTTTCGTTTCTGATAAACTACCAAGGGAAGTTAGGATTCGTGTGTTGCGGGAAGAGTGTGGAAATTTGGGTTCGAGAGGATGGCCATCAGAAGACACAAATATGGTCCAAGCTTTTTTTTTATGAGATGGAGGGTTTTGAGAAATGGCGAGTTTCTGGTGTTACTCGTGGTGGTGAGATAGTTTTTGTGAACACTGTATACTTCTCTGATGACAAGTTATGTGTCTTATATTATGATCCAAAGCGAAATAGTATAATATATGTTGACTTCGAAGGGATTTACTCGAAAGAAAGAAGGCGTCACAATTCTGTATTAATTTGGACTCTTCCCGATCATGTTGAGAACACAATGCGTCTGTATTAG
>Al_F0296
ATGAACGAAGAGGAGGCACCATCTGAGCAGAAGAAGACGTTATCATTGGTACCCTCACCGATCACAAATCTCTTTCTTCCTGATGACATACTTTTGAGCTCCTTAAGCCGCATTTCAAGATTGTATTACCCAACTTTCTCCCTTGTCTCCAAGAGTTTCCGGTCTCTCGTTGCTTCACCAGAGCTTTATCTGACTCGGTCCATCCTCGGCCGCACCGAGAGTTGTCTTTATGTGTCCTTACGGTTACTTAACGACTCTAACCTCCGATGGTACACTCTCTGTCGTGTTCCGGATCGAAAACTAACAAATTTCTCAGGTGGTCATTTATTGGTCCCGATCCTATCTCGCCATGCTCCTCCTGCTCATTGGTCGAGTGTGGTCGCTGTTGATTCTAATATCTACGCTATTGGAGGGCCTATCAATGATGCACCATCCTCTAGCGTCTCGGTCTTGGATTGTCAGTGTGACATGTGGCACGAAGCTCCACCAATGCGGGTGGCACGAAACTACCCCACTGCGACCGTTCTTAACGGGAAGATTTATGTAGCAGGAGGCTGCGAAGAATGCATTTCATTGGATTGTATAGAAGTGTTTGATCCTAAGACTCAGACTTGGGACTCTGTGGCAAGTCCTGGCACCGAGAGATGCGAGAGACTTGTGTACAAGAGCGTTGGGATCGAAGGAAAATATCACTTGTTTGGGGGTGCGGGTCATGTGGCTTACGATCCGAAAGAAGGTAGATGGGACTCAGTTGGAATGGATATGGATATGGGTCGGACATGGGTTTCGTATTGTGTGATAAACAATATATTGTTCTATTATAATAATAGAAAGTTTAAATGGTATGACTATAAAGGAGGATTTTGGAGAAAGTTGATGGGGTTGGAACGGCTAATCAAGTTTCTATGCTATAGCCGTGTTAACTTAGCGGCTTACGGTGATAAGATGGCGGTTTTATGGGAAACTTCTGTGCCTTCTAGCTCCAAGAACAAGATGATTTGGTGTGCGGAGATTACAATTGAAAGGCACGACATATACGAGATTTGCGGTAAGACCCAGTGGTTTGATGTTGTGCTTAGAGTTCCCAAATCACATGAATTGGTACATGTTCTTGCTGCTACTGTT
>Al_F0297
ATGTCAGAAATCACAAGAGAAACTACGATGATCTTCGATCTTCCACATGATCTAATAATAGAGGAGATATTTCTTAGGGTTCCGATGATATCTCTGAGACGACTACGGTCTACATGCAAACGATTAAAAGATCTACTCAAAGATCCGGGATTCATCGAAAAGCAAATTGCTAATGCCAAAACTACAAGGCAGTATCATGTTCTTGTGGTGGTAAAATTTAGGGTTTATGCAATGTGCTCCTATATCCATGGAAAGAACATGAACGTTGCTCCCTTGTTTAAACGTGGACTTCACCTAATCGATCCCCATCGTAAATCAGAAGTCGATTTATCTCATGCCTTTCACTGTGATGGCATATTGCTATGCACCACCAAAGGAAACATGTTTGTGGTTTGGAACCTGTTTTCGGGGCAAACTCAATGGATCATTACGAAAAATCCTCTCAAGATAAACAATACCTATGCTCTCGGATACGACAAGAATGAATTGTGCCATAGCTACAAAATCTTGAATCTGGATAGATACAAGAAAAAATTGGAAATCTATGAGTTTACGTCTGATTCATGGAGGAATCTTCATGCCATCATTCCTAAAGGCTGCTTGAAATCTCGTGGCGTGTCTTTGAAGGGGAATGTTTATTGGTTGTTTAAACGAAGAGGAGTCAATGAGTACTCTCTACTTAGTTTTGATTTTTCCACGGAAACATTCCAACTTTTGTATGTTCCCTTTCACCAAGAAGCAGATTATTTCTTGGATGATGATTTTTTGGATGATGATTATTCCGATGACGGTTGTTTCGATGATGCCATGGCTCTATCGGTTGTTAGAGAAGAACATCTTTCGTTGTTATTTCAGAGTGTTGTGACACAAAAGATGGAAATATGGATAACCAATGAGATTGAGACCACATCTGTGTCATGGAACAAGTTCTTAACAGTGGATTTTAAACCTCATCCTCATATGTTTTCGCGTAGCATGAGTTTTTTCATTGATGAGGAGAAGAAAGTTGCCGTGTGTTGTGAGAAAGACCAAGAGAAGAAGATATTCAACAAGGTATACATTGTTGGAGAAGATGAATTCAAAGTATCTCCCGGTTTTGGTTTTATTGATTGTAGAGGCATATATAGTTGCCCAACTATGTTTGGTTATGTTCCACGACTACTTTAA
>Al_F0298
ATGGAAGAGAAGAGAGCTTTGTTAAAATCTCAAAGAGAGCATATTCCTCTCGATTTAATCGTGGAGATATTCTCAAGACTGCCATCAAAATCGATTGTGAGATTTAGGTCCGTTTCTAAGCTCTGGTCTTCAACCACCACCACTCCATATTTCACCAGCTCTGTCGTGACACGGTCCTTGTCATCGCGGCCTTGTGTTCTGCTAAACTTCAGAAAAGACGACAAGCTGTTCTGTTTTGCGTCTCCAGTACACCAGAAGAAGACTTGTCCTAGAGTGGAGAATTTTCAATTTACAATCCCCAATAATGGTAAACTTCAACGTTATGAATCCGTCCACGGCTTGATTTACTTGGAAACTTCTACAAATGTCATGTTTATTAGAAACCCTATCATGAAAACCTTCTACACGTTACCGAAACTTGATAGCAACGAAGGCAGACCCCTAACGGGATTTTTGGGATATGATCCGATCAACGGTAAGTACAAAGTACTATGCATACTTAAAGAGAGAAACAAGATTGGGATTCTTACATTGGGAGCACAAGAATCATGGAGAATATTAACTAAAGGCTTCCTTAGTCATTACAAAGTGACAGGTTGTGCAAAATGCATTGATGGAGTCATCTACTATGAAGGTTCTTTTGGTGATGGTTTAAGACAAGAGCTTGCCATAATGAGTTTTGATCTAAGATCTGAAAAGTTCAGTTTGATTAAACATCCGAAGAAAAATAGCATAGCTACATTTTGGTCATGTTATGAGGGGAGATTAGCTTTGGTAAGTTCCATTGCTTCTGGAGTTGAATTATGGATTTTGGAGGATGCTGAGAATCACAAACAATGGATATCTAAACAATTTCCTTCACATCGTGAATTCATCAAAGGGAGATGGAAGTTGAAGGGTGTTACTCATACTGGTGAATTCATTTACACATCTTATAGATCTTATTTACTTACGGTTTCAGAAAGGATTTTATATCATTGGTTCCGTATTTTGTATGTTGATCCGAAGAGAAACAGTATGAGGGTAGTTATGTATGGAGGAATTGCCGTTGACGATATTAGGCGACTTGATGAAGTTGGATCTGATCTTATGAAAGGCTTGACTGTCATACCAAGTCACATTGAGATT
>Al_F0299
ATGACGAAGATGTCCAATCTTCCAAGGGATTTGGCGATAGAGGTGCTCTCTAGAATTCCGTTGACATCTCTGAGAATAATCGGATCTACTTGCAAAAAGTGGAACACTTTATCCAAAGATCACAACTTCGCTAAAAAACCACATTGGTCGACAAGGCACAGTTTCATGAAAGGGACCAGAGTCTCTACCAGTCATGATCGTGGCTCCATCGGCCTAGACGATTCAGTTGAAGTAGATGTAACTCGAGTTGTTCACTGCGACGGTTTATTGTTATGCATCACTAAAGACTACACTAAGTTCGTGGTTTGTAACCCGTATTTGGGGCAAACCCGGTGGATCGTGTCCCCACATAAATTCAACAGATTTGACTTGTATACGAATGCTCTCGGATACGACAAGAGTAGCAAATCCTACAAAATCTTGATATTTGTTGATTTCTTTTATCCCCCTGCTACTTTTGTTGAGTACAAAATCTATGACTTTAACTCTGATTCATGGAGGGTTATCGATGTCACTCCAGACTGGACTATGGAAATACATTGGTTTGCTAAAGACCAGCTTTTAGAAGAAAGTACTTTCTTAATCTGTTTTGATTTTACAAGCGAGAGATTTGGACCGCATTTGTCTATGCCGTATGAGTTGTATTTTGAAGGTACTGCGAGTCTATCTAGTGTCAAAGAAGAGCAGCTTGCAGTTTTGTTTCAACGTTGGGATACATTAGAGATAGAAATATGGATTACGACTAAGATTGAGCCCAACGCGGTGTCTTGGAACAGCAAGGTGTTCTTAGCCGTGAATATGAGATCATTCACTTGCTTTGACTTTCAGTTTTTGCTCACACATGCGAGTTTCTTCATTGACAAGGAGAAGAAAGTCGCCGTAGTGTTTGATAAAAACAAAGAACGCAACGTAAACCCCACTCGCACCGTAGCTTACATCGTTGGAGTGGATGGATCCTTGAAAAAAGCCGATCTTGGAGAATATGGAGACAAACATTGTTATCCACTTGTGTGCTCTTATGTTCCAAGTTTAGTTCAACTTAATTAG
>Al_F0300
ATGAAACTCCTAGCAAAACCACCGGAAAAGAAGAAGAAGAAGAGGACGACAAATGATTCGTCACCAACTCTGTCGCCGTCATCTCCGTCGTTTTCTTCTCTCCCAGACGAAATCGTCGTGAACTGCTTAGCTCGGATCTCAAGGTCGTACTACTCAACACTCTCAATCGTTTCGAAAAGCTTCCGCTCAATTCTCTCTTCCACCGAGCTCTACGCAGCGAGATCTCACATCGGAATCACCGAGCAGTGTGTCTATGTCTGTCTACGGGATAAAAGTTATCAATTTCCGAAATGGTTTACACTCTGGACTAACCCTAATCGAGCCAACTCCATGATTGAGAAGAAGAGGAAGAAAAAGAAGATAATTATGGTTCCAGTTACCTCTTCTAATTTTCCATATGTATCACAATCCACCGTAGTTGTTGGTTCTGAAATTTATGTTATCGATAGAGCACCTTCCTCTGCTGTGAGGGTCCTCACTTGTGGCAGTCACACTTGGCGTGATGCCCCTAGTATGACCGTAGCCCGGAAGAATGCAATCATTTATGTTTACAATGGGAAAATCTATGTAATGGGAGGGTGTGAAGGATTAGAGGATGAACCATGGGCCGAGGTATTTGATACAAAGACTCAGACTTGGGAACACCTTCCTGATCCGGGTACTGAGGCACGTAAGAGTTACATTTGCAGTATCGGAGAGATTGAAGGAAAGATTCAGATTCACTTTGGGACTTTAAAGGAGATGTATGCTTATGATACGAAGCAATGTAAATGGGAAAACCGTGTAAACAAATATGCAACGTATGCGAGGCCAGAATGTATGATTGAGAATGTATCCTTCTCCTTTGCTTCCGAGGGTGGTATATATCGTCAAGGCCAGTTCCGGTGGTATGGCAAAAAAAAGGGTTATTGGAAAGAGGTGAAAGGGTTAGACTCACTACTACAGAGGTACAGCAAGAATGGTGGCTCAAGTCATAATACGACTAAACTAGTTAGCTGTGGTGGGAAACTCTTACTTATTTGGGAAGGGTATATGAAGCATAATCCCAACAATAGGAAGAAGATTTGGTGCGCGGAAATCGGGATAGAAAATCATGATGGAGATGAGCTTTGGGGAAATGTTGAGTGGTTTGATGTTTTGCATACCGTCCCCACATCATTGGAACCACCGGAGAAGAAGAAGACTAAGAATTCGTCTCCACCACAATCACCTCCATCGTCGTCGTCATCTCCGTCGCTTTCTTCTCTCCCTGACGAAATCTTCGTGAACTGCTTAGCTCGGATCTCGAGGTCATACTACCCAACACTCTCACTCGTTTCGAAAAGCTTCCGTTCAATTCTCTCTTCCACCGAGCTCTTCGCAGCCAGATCTCACATCGGAAGCACTGAACAGTGTGTCTATGTCTGTCTATGGGATCGCAGTTATCAATTTCCCCAATGGCTTAGACTATGGGTTAACCCTAATCGAACCCTAGCCAACTCCATGATTAAGAAGAGAAGGAAGAAGAAGAAGAAGACAACTGGACCAATGTTAGTTCCGATTACCTCGTCTAATTTTACATCTGTATCAAAAGCCACCGTTGTTGTTGGTTCAGAAATTTATGTAATTGGCGGCCCAGTCGACTCTGAACCATCCTCCACCGTGCGGGTGCTTGATTGTTGCAGTCACACTTGGCGCGATGCACCGAGCATGACTATAGTCCGAATGAATGCGTTGGCATGTTTCCACGATGGGAAAATATATGTAATGGGAGGGTGCCAAGGATTAGAGGACGAACCATGGGCTGAGGTGTTCGATACAAAGACTAAGACTTGGCAACACCTTCCTGAGCCGGATACTGAGGTACGTAAGTGTTCCATTTACAGTATTGCAGAGATTGAAGAAACGATTCAGTTTGGGAATGTAAACGAGACGTATGCTTACCACACGAAGCAATGTAAATGGGAAAGCCGTGTAAAACAAAAGTTGAAGTCAGAATGTATGATTGAGAATGTTTCATATGGCTATTGGAATATGCGCTTGTTGTGGTATGACAATGACTTACAAAAGGATTATTGGAAAAGATTGGAAGGGTTAGACTCACTAGATGAGATGTACATGAGGAATGGTGGCTCAAGTGGTAATACGACTAAACTAGTTAGCTGTGGTGGGAAACTCTTACTTTTATGGGAAGGGTATATGAAGCATAATCCCAATAATAGGAAGAAGATTTGGTGCGCTGAAATCGCTATAGAAAAGCGTGATGGAGGTGGAGTTTGGGGAATTGTTGAGAGGGTTGAGGTTTTGCATAACGTCCCTATATCATGTCAGCTCTTGCATTGTCTCGTTGTCTCGGTTTGA
>Al_F0301
ATGGCAGGCGAGAGCTCCACCGCCGCTGCTTTAAAAATCCGTAGCTGCCGCCGCAAAGGCCTTCGTCGCAACCCCACGAAAATCAAAGAAGCAGTACTAGACTTAATAAGCTCTTTACCTGATGATATCCTACAACATATCCTCTCCTTTATTCAGACCAAAATCGCCATCAAAACTTCCCTCTTGTCAAAACGATGGAGGCATGTATGGTGTGGTACACCTTCTCTATCATTTAGTTGTAATAGAGTGGAGGCTCCTTTTATAAATAAAACCCTAACTCTTGGATCGAGTTCCTCATATCACGTAACGTGGAGAATCTGTCTA
>Al_F0302
ATGGATACCAAAAAGGTGAAATGTTGCTCTAGAGTTACAATCGACTCGTTTCCAGATGAGATACTTGCTAAGATCATATCCTTTCTTCCGACAAAACGAGCTGCTTCTACATGTCTTGTCTCCAAAAGGTGGAGGAATCTGTTTCCATTGACGTTTCAACTCTTTGCATCTCAACATCATTTATATTTAGACTACTCAGATTTAGTTTATCCCGAGGAGGGTAAAAGGGAGAGGAAAGATGTCGAGAAGAGCTTCTGGGATTTTGTGGATAAAGCCTTTTCCAGTTACAATTCCATAATAAAGAAACTCTCACTAAAATGTCCTCGTAGCTGCGTTCATACCGAAACAGACCAATGGCTAAGCCATGCCCTGGAACGAGGAGGTGTCGTGGATCTTGATCTGCGTATTCCAATTGGTTTCACTCGTCTGCAATCAAAGTGGCCTAGTGTTTTTGTTAATGTTTTGAGTTTTGTGTTTACGATAGTGAAAGAAAAAAACAGAGTA
>Al_F0303
ATGACAACCTCCGCTTTTTCAAAAAAGAAAATGAAAACCTCCTCTCCGTCGCCGATGAAAGACGAAGAGCCAAGAAACTGGGCGGATCTTCCGTCGGAGTTGACGTCTTTGATCCTGATCCGTCTTAGCGTGGCTGATATTCTGAACAACGCTCAGAAGGTGTGCAGACCGTGGCGACGCATCTGTAAAGAACCTTCGATGTGGCGGAAAATCGACATGAGAAGCCTGATCAGAGATAGGGGAATGCTCGACCCCTTGGCTATCATGTGCCGTCACGCTGTTGATCGCAGCCAGGGTGGTTTGGTCAAAATCCACCTTGGGAACTTCGTCAACGATGATCTTCTCGACTACATCGCTGATAGAGAAATTGATGGCTTTAGACAAAAGATATGTGTCGATATATATATTTTTGAGTGA
>Al_F0304
ATGTGGTCGAAAAAACATTGCTTGAGGATGATGGAATCGCTGCCCCACGATGCCGTAGAGCTTATCCTGGAGAGACTTCCGGCGAATTCTCTGCTGAGATTCAAGGCTGTATCGAAGCAATGGAACTCAACGATCCAATGCCAACTCTTCCAAGAAAGACACTTGAGGCAGCGTCAGCAATTAGGGGATCCAGATGTCCTCATGGTGTCCCTACGTCGTGAGGATGTTATCAACCCGGACATCGAATCTCTAACAACATTGGTGTTGGGTTCATCATCGTCACCGGTCAAGATCCATACTCCTTGGGAGAAGGAGAACACAGATTACTTAGTTTCCCATAGTAGCTGTGACGGTCTCGTTTGTCTCTACAATCCCCACCATTCCGGTTTCGTGGTTAATCCCACCACTAGATGGTATCGGCCTCTTCCTGTCTGCGAATTACAACAACTCATTATCGACTTACGAGACAGTTTCTACCTCCTCGGATACGGACTATACAAGCTTGGATTCGGTAAAGACAAATTCACCGGCACTTACAAGCCTGTTTGGTTATACAACTCTCTAGAAATAGGCTTAGAAAACGCCACTACATGCGAAGTTTTCGACTTTACCACCAATGCTTGGAGGTATGTCACTCCCGCTGCTCCTTATCGGGTTGTTCATTTCCCCGATCCTGTCTATGTAGATGGGTCTCTTCATTGGTTCACCGACTGCCAAGAAACCAAAGTTGTATCCTTCGATCTTCACACTGAAGCGTTTCAAGTCATCTCTAAAGCTCCCTTTGCCAAGAATGAAAATCCTTTCGACATCGTCATGTGCAACCTCGACAACCGTTTGTGCGTATCCCAGCAGAAGTGGCCCAATCAAGTTATATGGTCCTTCCATTCAAACAACAAGACGTGGGAGAAAATGTACTCCATAGATGTAACCGTTTCTTTGGTTGGGAAGCACATATGCGCACTCCCGCCACTAGCACTTTTGGGTGGGAAGAAGAAGAAGAAGAAGAAGCTGCTATTTTATTCTCCTAATCCAAAGAAAGTTGTTGGTGAATGGGTGATTGAGAGAAATGAGAGTTACAAAGTCTAC
>Al_F0305
ATGGAGGATGACAAGCATAATAATTCTAAGACAATAATTATATCAGAGGATATGGTTGAAGAGATCTTTCAACATCTTCCAATAAAATCACTCGCTAGATTCAAAGTCTTGTCAAAAAAATGGAGATCGATGATCGAATCAACCTATTTTTCCCACAAACGACTTGTCTGTACAGGATTATCAACCCCTAATATGAAATTTCTTTATGTTAGTCGACATTTTTCAGCAAATTTTGTTGAAGAAGATTCAAACTCAACAACTTTGTTTTTGGAAATTTTTTCTAGAGATGATCACAACAACGAAAAAAACTGTCCTTCCTCTTCTAGTTACTACAGTTTTCCTGATGATCCAGTCGACAAATCTCAAAACAAAACTATTCAAGTATTGGGGTCTTGTGATGGATTGGTCTTGATTCGGATCTACGACGATTTTAGGTACATTTACTTGATCAATCCGACGATTGGAGAACACATGACACTTTATCCCGAATTTACGCAATGGCCATTAACTTTTAGATTCGAATTTACCGCAATGGTCTATAGACCATGGAGACAAGTTGATCAAGGAGTCTTGGATTATCCACCAGATGAGAAGAGAATGCCGTTTCATGCTGGATTTGGCAAAGATATTGTTACAAAATCTTATAAGGTGGTTTTGATATATACAAGATTTGGAAAAGGTGATCGTTGTTTCAAGGCCAAGGTCCTATCCCTTGATAGTGGTGAGCAAAGAAGCGCAGGTTTATACATTTTTAATGACCATGACTTCATCAAAGAGCAAACATCAGTCTACGCAAACGGATCCCTCTTTTGGTTGATATTAAATAAGTATAAGAAAACACTTTCATTGCTACTAGCTATCGATCTTCACATCGAAGAATTTCGATGGATATTATTACCAACATGTTACACCAGATATGATTCTAGTATAGAAATGTGGAATCTGAATGACCGTTTGTGCGTATCGGATGTGCTAGAATGTTCAAATTTGATCGTTTGGAGTTTACAACAAGAATATCCTACCGTAAAATGGGAGAAAATATATGCTATTGATATTGGGTTTATAAGAACCAACCAGTTACATGAAAAGTTTTGGATGCTTGGTCTAGCGGCTGCCTATTTTCCAAGTATTAGGAATCATCGAGATCAAGTTTCTTTTTTCAGACAAAGAACGATTTCATATTCGCCAACAATGATTTCTCCTTCAAGTTTGATGTTT
>Al_F0306
ATGGGGATAACAGAGACCGGCGACGAATCGTCGGGGAGAAAGACGCGACGTAGAATATCACCATCGATCGAATCTCTAGACGCCGATATACTATGTATCATCTTCTCTTTTCTCGATTTGTTTGACCTCGTTCACTGTACCGTCGTCTGCAATTCCTGGCATGCTGTCATCAAAAAGCTGAAGCTGCTACAAGCTTCATGCCGGAAGATGCACCATCTCGGTTCCGATTTCCCCAGTAGTTCCACGTCACTTGATGGCCCAGCTGAGATAGATGTGGAGGATTTTGCGATGAAGCATCACAAGATGGCATTGTTAAGGGGTCGAATCGAAATTGAGCGATGGGAAGCTCATTCGAACCGGGTTTCTCAGTGTCGAATGAAGAAAGGTTTGCTTCTTACTGGTGTTGGTGATAAGGTTATGCGTCTCTGGTCATTAAAAAGCTACAAATGCATGGAAGAATACTCACTTCCTGATGCTGCTTCCTTGATTGACTTCGATTTTGATGAGAAAACCTCAGTCGAGTCACTGATATGGATTTCTGAAACCACCAGTATAATTGTTGGCTTGGTTGGTACCCGCATTAGCATATGGAGGAGAAATGGACAAAGAAGCATTTTTCCATCTCGTGAAGGCACCTTTCCTAAAGGCCTTTGTATGCGTTACATCGACCCAGAAGCTGTAGTTGGATGTGAGGATGGAACAGCTCGTGTATTTGATATGTACAGTAAGACATGTTCACAGATCATTAGGACTCAGGGTGGGCCAATTACGTGCTTATCTTTGAGTGAGAACCAAGTATTTCTTAGTGGGTCCTCACTAGGGAGAGTAACAGTATCTGACCCTTTGTTGGATCAACCAGTGGCTACTCTTAAATCCACAATAACTGCTGGAGGTATACAGACCATCTGTTTTAACCAAGGCACTAATCTCGCGTTCACTGGAACAACGGGTGGATATGTTTCATGCTGGGACCTTAGGAAAATGGGACGGTTGTGGGAAAAACGAGTGAGTCCTAATGTCGTGTACTCAATACAACAGCTGAGGAATGACACATCGGTAATGGTAGCTGGTGGAATAGACGGTGTGCTGCGAGTGATTGATCAGAATAGTGGAAGAGTTTTATCTAGATTTATAATGGAGGATAAGGTCTCAACAACATTGAGAAGGGACAACCAAGTGGTGATAGAGAAAAGAAGAGGAAAAAGAGTTTCTCAAGATATGGAGATGGATAAAATCGAAAGGAAAGTTCGGCCCCAAATCAGTTGCATAGCAATGGGGATGAAAAAGATAGTAACGGCTCACAATGGTAAATGCATAAGTGTATGGAGGTTCAATCTCTCG
>Al_F0307
ATGGTGGAAGAAGAAAAAAGCTCTAATTCGATCTACATAGTTCCCGAATTATTGGAAGAAATTTTCCTTCGATTGCCCTTGAAATCAATCCTCAAATTCAAAACCGTCTCAAAACAATGGAGATCAGTCCTGGAATCGAAAATGTTCGTGGAAAAGCGTATGAATGCTTCAAAGAGTGGAAAAATAATAGCTGCTTACAACTGCGACTGTGGCGACCGGCCGAGAATCATCCACGAGGCCCGGTTAGGGGACCAAGTGTTCGTCTATCTACACTGCTTCAACGCACGACCCTCGATGATTTGCGACTCACGACCCTTGTTGACTTGCGACGGTTTGGTCTGCATAGCTGAACCAGATTCCATCATCGTTTTGAACCCCTCGACCGGACAACTCTTGCGGTTCCCAGAACCATTGTCCTCCCGATTTATAAACGGAGAAGGGTCGGATTTCTATAGGGGAAATTGGGTAATGGGATTTGGTAGAGACAAAGTTACGGGGAGCTATAAAGTAACGAAGATGTGCCTTCTACCTAGAGAGGAAGGATGCGATGTTCTTGATGTTGAAACTGGTCAATGGAAGAACCTGAGTCTACCTACTTATATGGCCCAGGTGGGAAGAAAATTATTA
>Al_F0308
ATGAATGCATATCTATCGGTGAATGCAAGAGGTAGACGGATCCTTATCGATCCGGTCGACCGGATTAGTCAACTACCGGACAATGTGTTGGTCATGATCCTCAAACAAATGATAACAGAAGATGCCGTCAGGACAAGTGTCTTGTCTAAACGATGGAAGAGTGTATGGAAGCAAGTGCCTTATCTCTTCTTCGATATGCGATACGCTTTCTTAAGAAACATGGAACCTCTGCCCTCTCATTCTAATCGTGTTGCCAAATTGATAACCCAGGTTATAAAGAATCACAATGGTGATCTGCTGAGCTGCATAATCCAACACTACTCACACCAATGTAAAGACGGCGAGCTCGAAACTTGGATTCAATTACTTACTCTTCAGAAACAAACCAGAGCTCTCGCACTTTCAAACATTCATTGTAGTTACGGCGGTAAGGGTGTCAATATCCTTCGATTGTCCCCAAACACATTTTCTCATCCGAGGCTCACAACACTCTTCCTACATCGATACGAACTAAAAACCGCAAATGCCTTCAAGACCTGCCATAATCTCAAGATTCTCAAACTTGAGAATATGTTTGCTGAGGTTAATGTGTTCAACACAGTTATTGCATCGTGTCCCTCTCTCAAGGTGCTAGTGCTTCGTCTCATGTGGTACAATGCAAGGGCTTGCTTGAAGATTCATAACAATAATCTAAAGCTCTTGCATGTGGCCTCCTATTATGTTCATAGCATTGAAGTGTCTGCACCTCTTTTGGATATTTTCTCCATGGACTACATTTTTGATGGGGAATATAACATCGTCATCAAGTCCTCAAGACTTTTTTTTACTAAAAACTATGGGGCTATAGACGCGGAGAGAGTACCAATCCTGAATTACAACATTTCCTATAATGCTCGGGAGATGGAAAATCTTGGGCATCACTTCTTGGTAGGTAGAGATGCTAACTATTTCTGGCGGCTTAAATCTTTGGCGGTGGCCGTGGATATAATGAACACGAAAGAACTTGAAATGTTCAAGCAAGTTTTAGTTGCATGGAATGGAATAATGAAAAGGCTCGATATATTCTTTAAGCATAACTATGTGTATACGGAAGAAGGTGAATCTTCAATTCGTGGAACACAGAAGAAAAAGTGGGAGAAAAACTTGTTTCCCAATGCTGTATTCCGAGTGGAAGCTGTGTGGATGTTTAATTTCAGTGGTTTGGATAAGAAACAGTTTGAATTAGCTTCGCGTTTTATAACGCAAGGGACCGTAATGAAGAAGATGATGATCAAGACGTCTTCCGTTTCTGCAACCGAAAAGTTTTATATAGAAGCGGCCGTTACCAAACTGATGGAACTTCCAAAGGGTAACGAGGAGCTTAGTATTGGATATTTC
>Al_F0309
ATGGGGAAAAAACAGAGCGTCGAATCTAGCGGCGGAGGCGGAGGAGAGATAGTATCGGATTCTTCGCCGTTTGATTCCTTGCCCGAAGAATGCATCCCCAACATAATCTCTTTCACAAGTCCACGCGATGCATGCGTCGCTGCTTCGATTTCGAAAACCTTTGAATCGGCGGTGAAATCAGATTTCGTATGGGAGAAGTTTATTCCGCCGGATTATGAATCTCTGGTTCCTCGATCGCGGGAATTCTCATCGAAGAAGGAGCTCTATTTCGCTCTATGTAACGATCCTCTTCTAATCGATGATGGCAAAAAGAGCATCTGGTTAGAGAAAGCAAGTGGGAAGAGATGTATCATGTTATCAGCTATGAATCTCTCAATGGTATGGGGAGAGGAGCGTCACTATTGGCAATGGATTCCAATTCCTGAATCTAGGTTAGAGATTCGTGGCAGAACGAATACTCGTGTCCTATCTCCAAGAACTCGTTACTCGGTCTACATTGTGTTCATGGAATCGGATCAATGTTATGGCTTCGCGGATGTGGCAGTAGAAGCTGAAGTTGGAATGGTGGGACATGAACCTTCTAGAAGATTCATATGTTTTGATAAAGCTATGAATGGGCAGTTTATAACGAGAGACGGTGGAAGGAGGGACGTTGTGAAACCAAAGGAGAGAGAAGATAGGTGGATGGAGATAGAGCTTGGGGAATTCTTCAATGAAGGAGGATTGATGAATAGTGATGAAATTGAGATGAGTGCCTTAGAGAATAAGCGTATCACTTGGAGGGGTGGCTTGATCATTCAAGGAATTGAAATCCGACCTGCGAAAAGTCCTTTAAAG
>Al_F0310
ATGAATCTTAACCAAGTAAAATGTGTGTTGCCAGAACAAGAAAAAAAACATAAATGGCTTCCTCCTCCGCCGTTGAAAGAAGGAGAATCCCAAAACTGGGCGGAGATTCCGCCGGAGTTAACATCTTCGATTCTGCTCCATCTCAGCACTATTGAGATACTGAAAAACGCTCAGAGAGTATGCAGATCGTGGCGACGCGTCTGCAAAGACCCATCGATGTGGCGCAAAATCGACATGAGAAACAACGGAATATTTGGTTACGACTACGATAGGATGTGTCGTCACGCCGTCGATCTCAGCGAAGGCGGTTTGGTCGAAATCAACATGGTACACTTCGGCAACGATTCTCTCTACTCCTACATTGCTGAAAGATCGAGTAATCTGAGATGCCTTAGACTTGCTATGTGCTATCCACTAACAGGCAAGGGGTTTGTCAGCGCAGTCATGCAGCTCTCATTCCTTGAAGAACTCGAGATTTCACACGGCTATGCACAACTGGATTTGAAAGCTATAGGCCAGTCTTGCACACTACTGAAGACATTCAAGCTAAACCGCCCTTCTTTCAGCCGGTACGTTAAATATGATGATGAAGCTCTAGCAATTGCTGAAACTATGCCCGGATTACGCTACCTCGAGCTTTTTGGGAACGGACTAACCAACTCAGGATTGGAAGCTATTCTGGACAACTGTCTTCACTTGGAACATCTTGATTTACGCCGCTGCTTCAACATTTACCTTGTCGGGGATCTCGAGAAGCGCTGTTCTGAGAGTTTCAGAGATTTGAGACGCCCTGAGGACTCAACTGCTGATTCCCCATTTGATGCCACTTCCGTTATTATTTCAGAAGGAGAAGACAACTATTTCTCAGATGATTCTGACCTATATAATCCTTATTATGAC
>Al_F0311
ATGATGGAGGCAGAGCAGCAAGTGGTAATGGCATCATCTTCATCACTAAGAAAGCGAAAGAGAAGAAGAATGAGAAGAATAATAAGGAGAAGAAGAAGAAGAAACGAGAAGCGAGTAAAGGCTCCATCATCACTACCAAACGACATCGTAGAAGAAATTTTCTTAAGATTTCCGGTGAAAGCCCTAATCCGACTCAAGTCTCTCTCAAAATATTGGAAATCAACGATCGAGTCTCGCAGTTTTGAAGAGAGATACTTGAAGCTCGCTAAGCAAGCCTGCATGGATCATCCCAAGGTCATGGTCATCACAGAAGAAGATCCCATAAGAGAAATCGGGTATCGTCCGTTCACAGACATTGGTTTTAGGACGATCTGCTTGGAATCGGCTTCTCTTCTATCCTATACTCGTCTCAATTTCCCTCAAGGGTTCTTCCACTGGATCAAAATCTCTGAAAGCTGTGATGGCCTTTTCTGTATCCATTCACCAAAATCACATTCTGTATATGTAGTTAATCCGGCTACACGGTGGCTCCGCCTACTTCCTCCGGCTGGGTTTCAGATTTTGATCCACAAGTTTAACCCCACGGAGCGTGAGTGGAATATAGAAATGAAATCAATCTTTCATCTAGCATTCGTGAAGGCCACCGATTACAAATTAGTGTGGTTGTATAATTGTGATAAGTACATTGCTGATGCGTCGAGTCCAAACGTGGGAGTCACAAAGTGCGAGGTTTTTGACTTTAGGGTAAATGCTTGGAGGTACTTGGCTTGCACTCCAAGTCATCGGATATTTTATGACCAAAAGCCAGCATCTGCAAACGGGTCGGTTTATTGGTTTACGGAACCATATAATGAAAGAATCGAAGTAGTGGCTTTTGATATTCATACCGAAACATTCCGGTTGCTGCCTAAGATAAATCCGGCTATTGCTGGTTCAGATCCTCACCATATTGACATGTGCACTCTGGATAATAGTTTGTGTATGTCGAAAAGAGAAAACGATACTATGATCCAAGATATTTGGAGGCTAAAACCATCAGAAGACACATGGGAGAAGATTTTCACCATAGATTTGCTTTCTTGTTCTTCTTCTCGGAAGGATTTGGTTGAGCCATCCACACCAGTGGCAGTATGCAAGAATAAGAAGATTCTACTCTCACATTGCTATTCCCGCGGTCTGGTAAAATATGATTCCTTAACAAAGTCTCTCGATTCTTTTTCCTACATCCTTGGTCTAAGAGAAAAGTTACTTATTTTCAAAGTTTGA
>Al_F0312
ATGGATTTTAGGTTTCAACAAACGATTGCAATTCGTCAAGCTACGAGCGGAAAAGAGTCGTCGTCAGCTGTTAGCATGCCATATCTCCCGGATGATATACTGCTGAACTGTTTAGCCCGCGTCTCGAGATTGTACTACCCAACTCTCTCCTTAGTTTCCAAGAGATTCTGCTCTATCCTCGCTTCGACGGAGCTTTACGAGATCCGGAGGCTATTAGGAAGCACAGAGAGTTGTCCCTATCTCTGCTTAACGTCCCCTGGTAGCTCTAAGCCACGTTGGTTTACTCTGAGCCGTGGACCAGCTCCAATCCCCAACGCTTACTCAAGATGGTTCACTTCCTGTTTTAGTCCCTGCAGTAAGAGTCGCACAACAAGGAATATTATGGTGTCGGTACCCGGTCACAGTTTTCCGCCTCAGTCTCGTTGGCTTCCTACAGTAGTCGGTTTCAGCATCTACATGATTGGAGGACGCATCAAAGGTGAGCCTTCGTCTAGGGTATTCGTGATGGACTGTCGGTCTCACACATGGCACGAAGCTCCAAGCATGCGGTTGGCTCGGAAGCGCCCCCTCGTGAGTGCTGCTGGTGGGAAGATATATGTAGTGGAAGGCTGCTATTGTGATTCCGCAGAATTTATGGAGTTTTTCGATCCCAAAACCCAGATGTGGGAGCATGTGCCAAGCCCTGGAGCAGAGATACGCGGGTCATATATGCTGGAAAGCCTCGCCAAGGAAGGAAATCTTTACTTAGGTGGGGACAAGAGTGTTGTTTACAAGCCCAAGGAAGATGAATGGGATTTGCTAGGACCGGGAATGCATTTTGGTGGGATTTCAGATTCTTCTTGCATGATAGATAACGTAAGATATTGTTACACTGTCGGATCCGGATCCGCATCGTCTCGAAGGCTTAAATGGTACTCTAAGGAAAGATCATCCTGGATAGCTCTCAAGGATTTGGAGAAACTGCCTAAATTACCAAAGGGTAATGATCGTGTTAGATTGGAGAATTGTGGTGGAAATATTTTGGTTTTTTGGGAGGAGAATGTCCCTTCTATTGGTTCTACCAAGAAGAAGAAGATTTGGTGTGCTGAGATTGCGATTGAAAGACGCAACAAAGAGGAGGTATATGGGAAAGTTGAGTGGTGTGATGTGGTGCTTACAGTCCCCAAGTCATGTTCTTTCGAGCAATTCGTTGTTGCCACTGTT
>Al_F0313
ATGACGACGACGACGACAATGGCTAATCTTCCAGTAGTTTTGGTAGAGGAGATACTCTCTAGGGTTCCGGTGACATCTCTCAGAGCAATACGATTAACTTGCACAACCTGGAACCGTTTATCGAAAAATCAGATCATCGGTAAAAAAGCAGCAACAAGGAATCAGTTTCTGGGTTTCATGTTGATAGATTTCACGATTTGTTCAATGAGATTCGATCTCCGAGGAATCAGCAACAACGACGACGAAGACGATGATGATTTCATTGATCAATCTGTCAAGGAAGTGAGTGAACTTTACGAATTCTCGATATCTCAAATCTTTCACTGCGACGGCTTGTTGCTTTGCGTCTTCAATGACACCAGCAGCAAGACGCTCATGGTGTGTAACATGTACTTGGGGCAAACTAGGAGGGTTAAAGCCCGTCAATTGTTCGACAGATTCTCTAAATCAGGTGTTTATGCTTTTGGATACGATGATAGCGAAGAAAACCGTAACCACAAAATCTTGAGAAACGAAACTAATGGTGGTGGTTATGAGATCTACGATTTTAGATCCGATTCATGGAGGCTTCTTGATGTCGTTCCCGACGGAGATACAAATTTTGGTGAAAAACTAAGCTTGTCTTTGAAGGGAAATGCTTACTTTTTTGTTACAGAGGAATATGATGAGACACTTGTAGTTGAGGGAGAAACACTGTATTCAAGGGAGAGTCGACTTATGTTACTCTGTTTTGATTTCACTAGTGAGACATTTGGACAGCTTCTGACTCTGCCGTTTCACTCTCTTGGTGATCTAGTTGTTGATAGTAGTGTGGAGAGTTGGGCTCTATCTTGTGTTAGAGATGAGAAGCTCGCTGTGTTGTTTCAACACTATAAGACTATCAAGATTTGGACTACGACTGAGATCGAGCCCAATGCGGTGTCCTGGGATGAGTTTTTGGAAGTGGACTTGACGATGTTTGGTGGTGTTCCGGATGATTTTAGAGCTGGGAGCTTCTTTCTTGACGAGGAGAAGGAAGTCGCTGTAGTTTTCGATCAAGAGACCAAGATGGATCGCAACCAAACAGCTTACGTCATTGGAAAGGATGGATACTTCAAATCTGTGAATTTCGGAGATGATCCGCCAAGTTACCGTCTCCCACTTGTGTGCTCTTCTTACATTCCAAGCTTAGTGCAACTCAACAAGCAGGCCGAAAGGAAAATCAACAAGCAGGGCAAAAGGAAAGAAAGAGATTAT
>Al_F0314
ATGGCTGACGAAGAAGGTCTCTCTTTTTTGTTGATTGAAGAGATACTCTCTCGTGTCCCACCTAAATGTCTTGTTCGCTTCAGAACCGTATCGAAACAATGGAACACTCTTTTCGACGACAAGACGTTCATCAACAACCACAAGATGACGTTTCGATTCATCCTAGCAACCAAATACAGGATTTATTCGGTAAGCATCGATCCCGTAATTGTTGTGGTACGTGACATAACCTTAGGTACTCCCGGGTTAGCTTTCAAACTTAAAAACTTGGTTGATTGCAATGGGTTGTTGCTATGTGGCAAGAATAATGGAGCCGTTGTTTGGAACCCTTGGTTGGGGCAAAGTAGATGGATCGAGCCGAGTTTAAAACATTCTCGTATGAATTTCGAAGGTATAGGATACGACAATAAGACTTACAAGATCGCTGCTTCGTCCCCTGGGATCAAATATCCCAATCTTGACTTGTGGACAATCTATGAATTTGCCTCTGATGTGTGGATAGACCACGACCCAGAACCTGGTAATGGCGGTAGCATATACATTGAAAGTGTTGTATCGTTGAATGGAACTTTGTATTGGGTTTGTTCTCATTACGAGACCGATCCCTTGTGCTACCACATTAGAAAATTCGACTTTTCCAGCGGATTATTCATAAGATTTTGTGATCTACCATGCGGGAGAAACCATGATGGGGATGCTCTTGTCCTTGGGATCTTTAGGGGAGATCGGTTTTCGTTGCTAAAGCAATGCATGGTAACAAAGAAGATTGATATTTGGGTGACCGAGAACAAGATTAATGAAAATGGTGCGGATGTGGTTTGGATGAATTTCATGAACTTTTCAAGTCCTAACTTGCCGGATTTATACTCTAAGCCAAGTTACTTCATCGAAGATAAAAGGCTCGTGGTGTGCTCTTGCGACGACACTGGTCGTGCTTGGATCTATATATTGGGGGATAATAAGTTGATCAGTAAATTTCATATATATTGTGTGGTTGATCCTTGCCTTTTGCACTGTACCTTTATTCCCAGTTTGGTACCGGTTCCTTGA
>Al_F0315
ATGACGAAGATGTCCAATCTTCCCAGCGATTTGGGCGAGGAGGTGCTCTGTAGAATTCCGTTGACATCTCTGAGAAAAGTCCGATCTACTTGCAAAAAGTGGAACACTTTATTCAAAGGTGAGAGCTTTGCGAAGAAGTACCTTGGTGATCAAGCAAAAGTAGCAGCAACGGAAAAAGAGTTTATGATGGTCATGATGATGGATTTTAGGGTTTATTTGATGCGCGTCAATCTTCACAATGACGTTAAGTCATGTATAATGCGTGAAGGTGAACTTGTTAGCTTAGAAGATGAAGTCAATGTATCTCAAGTCTTTCACTGCGACGGTTTATTGTTATGCATTATGGAAGATAATACTAGGGTTGTTGTTTGGAACCCGTATTGGGGGCAAACCCGGTTGATCGAGCCTAAGCATGACTTCCAAAAAATTTATTCGTATATGTATGCTCTCGGATACGAGAAGAGCAGCAAGTCATGCCGCATCTACAAAATCTTGAGATTTATTGATTTTTCTCCCACTTATGTTGAGTTTAAAATCTACGATATTAACTCTAATTCATGGAGGGATCTTGATGTCATCACTCCATACTGTAAGATATACGCTCATCGTCGTGGTGTCTCTGTCAAGGGAAATACGTACTGGTTTGCTAGAAATCGGCAATGTAACTTACTCTGTTTTGATTTCACTAGAGAGAGATTTGGGCCATGTTTGCCTCTGCCGTTTCAGTTTTATTATTCAGATACTGTCAGTCTATCTAGTGTCAGAGAAGAGCAGCTTGCGGTTTTATTTCAATGCTCCTATACATTACAGATGAAAATTGAGCCCTATCGGGTGTCGTGGAACAGAAAGGTGTTCTTAGCAGTGGATATGAACCCACTTGTTTCCTTTCAGTTTCAGGTTAGTGCTGCGAGTTTCTTCATTGACGAGGAGAATAAAGTCGCCGTTGTTTTTGATAAAGACAAAGAAGGTTTAATGAACCCTACTCGCAACGTAGCTTACATCGTTGGAGTGGATGGAATCTTGGAAGAAGTGGATCTTGGAGTATCTGCAGCCAAATTTTGTTACCCACTTGTGTGCTCTTATGTTCCGAGTTTAGTGCACCTT
>Al_F0316
ATGGGAAAACGTCAGAAGCAAGTCACCCACCGAATCAACTACCGAAGAGAAAACTCGAAGGAGATACCAATTGATCTCTTGATTGAGATTTTCTCAAGATTGTCCATGGCAGACATTGCTAGGTGTCGTTGCGTGTCCAAGCTCTGGTCTTCCGTACCGCGTCTTCGATATTTCACTGAACTATTCCTGGAAACATCTTCGGCTCGGCCGCGTATATTATTCACCTTCCCGCATAACGGTAAGCGGATCTTCTACTCCATATCTCAGCATCTACATTCAGAGCCGAGTCCGTTTCCTTTCGTTCCCTATTATCATATGTCTTTCCCCGAAGGTAAGGGTTTTTCCTATGACTATGAGATTCATGCCCCTGTACGAGGGTTTCTTTGTAGCAAATCTAGTAAGCCGATGATCTATAACCCTAGCACAGGAGAGTGCAAAACTTTACCCAGAGCGATGACAAAGAGGACTGAGATGAAAACCTATTTTGGGTATGATCCTATTGACAAACTATTCAAGGTGTTGTGTGTGTCCAAGGTATTGTTGGCGTCCGAGGATTTTGCATGTCGAGTTTCAACATTAGGAACAGGTGAAGTGTACTGGAGAATGATCGAATGTTCGATACCCCATAGGCCTTTACGTGGTGAGATATGCATCGATGGAGTTTTGTATTATGTAGCTGAGTGCACTGGAAATAAAATTCCACAACGTTATATGGTAGTTTGCTTTGATGTTAGGTCTGAAAAGTTCAAGTTTCTAGCTGTAGAACTTATAATTTGGTGTTCAACTCTGATAAATTGCAAAGGTAAATTGGGCGTACTATGGTCATCGCCCTTTGGTCTTACTCATGAACTCACAAAATATTTTGTGTTGTGGATTCTCGAAGATGCCAATGAATTGAGATGGTCGAAGACTACCTACACATTGCCGTCTTATTGGAAGAATCTAGTTGCGAATAACTCTCTATACATTGTCGGGATGACTAGTGCAGGTGAAATTGTGTTATCGACATGCTATCTAAAGATTCTAAACTATCCTTTCTACATTGTCTACTACAATGTAGTGAAAAAGACTGCAGGAAAAATTGAAATCCAGTTTGGGAATATAGCTAAGAGGGCTAAAAACTCAAGGATCTATACATTTATTGACCATGTAGAGAATGTAGAGCGTATGGAT
>Al_F0317
ATGGTGGCGAGAAAGCTTCCATTAGATCTGGAAGAAGAGATACTCATTCGTGTTCCACCTCGATCTCTCGTTCGCTTCAGATCCGTTTGCAAAGAATGGAACACTCTTTTCCACAATAAGAGATTCGCCGACAAAAACTTTGCTTGTGGTCGCCCAGAATTCATGTTAAAGACACATTCCCATATTTATTCGATAAGCGTCAATCTCAATGACAATCCAACTGTAAAAGTGCGTGATTTATGCTTTGATTTATGCGGTAGCCGTTATCATTACTATGGGAATTGCGATGGTTACTTCTTCATGTATGACTACGACGAAGGAGGCGTGGTTTGGAACCCGTTTTTGAGACAGACTAAAAGGATTGCCGCGGATGAGTCTTCATGTGGCAAAGAGATGGGTTATGATGGTAGTAGACCCGAAAAGAGTTACAAGATTATTGGACGTTCCAGTAGTAATTCGATCCATAGAGTTGCAGTCTTCGAATTTGCAACCAATGCATGGGAAGTTACTCATCGTACCAGTTTTGGCGAAGTGTTAACATCACACGACGACTCGTCTACCGTCTCCCTGAATGGAAATGTGTACTGGACAGGTTATAAATATCCCGAAACTGGTCAGTATTTCATCGAAATGCTCGATTTTTCGAAAGAGGTAATAAAGATCTTTTGTGTTTTACCGTGTAAGGGGAAAAAATGTGCTTCCCATCATCGTATGCTCTCGATTTACAAGGGAGATCGGTTTTCAGTGTTACAACAATGCACAAGAACAAGCGAGATTAAGATTTGGGTGACAGAGAAGAAAATTGGTAACGGGGATGATGGAGACAATGTGGTGTGGATTAAGTTCATGACTGTCTCAAGACCTGACCTCCCCATGTTACTTAGTCACACAAGTTACTTCGTCGATGATAATATCTATGGGAAGAGCTTCGTTCTGTGTTGCAATAGCAAGAAACCTAGACAAGCTTGGGTCTATATTGTGAGGGGAGATATGTGCAAAAAGATTAAGATAGATGGAGTGTCGTTCTCATTGGTGGAGGAAGTTGCCGACCATTTGGCAGACGAGTGTTTGGGTCTCTTAGAGGAAGCAGAAGGTGCATAA
>Al_F0318
ATGTCGATGGTAACCGAGGCTACAGATTACCTATGCATTAATAGTCTGGTTGATCTATGCTGCCAAACAATTGCTGATCTGATCACAGCCTGCAAAACTCCAAGTGAGATTCGTACCAAATTCAACATCATCAGTAGCGATTTTACTCCGGCGGAACAAGACTATGTTTGCAAGAAGAATCAATGGGCGTTTGAATCCAAAGATGTTGCATTTACTGTCTCAACATACGCTCGTTTTCTTTTCCGGCGTTCGAGGATAAGAGGTGGAAAAGACCCAGACTCCTTCCCTGATCATTTAATTGAGGATGTGTTCACGCGAATGCCTGCCAAATCTATAGCAAGATGCTGCTGTGTCTCAAAGGCCTGGGCATCGATAATTAGCTGTCCATCTTTCACAACCTTGTTCTCGAGCCGAGTAAGCCCTCAGCTATTGTTCGCTTGCAGTCAAAAAGTAACCAACAGCGACTACAGTGTTGACGGGAAACTGTTTTTTCTGTCTTCACCTTTGCCTCAGACTCTTGAAGGCTTCTCTTCTACTCTACCAGTCAATCATCAGACGGATTTATCTCTTCTAAGGGGTGAAGAGGAAACCAATGTCTCCGTCAATGGTTTGGTATTGGGTGTACAAGAGAAACCATTCACTGATAATAAGTATACAATGTGTGAGTGTGTGATACACAATCCGAGCACTAGCAAGTCTATTACTTTGCCCACATTGTTTCCGGCAAGGAGGCGTCAGTTTGAGAATACGCGAAGGGCGCTTGGAACACAATGCTATTTTGGTTATGATCCCGTTGGCAAAAAGTACAAAGTTTTGTCCATGACAACAATGGCCCCTGATGGAGACGGCAATGCATTATCTAGACGCCATCAATGTCTGACATTAAGGGGTGGAGATGATTTACTGTGGAGAAGTATCCATTGTGGCATAGAACACTTCCCGATAGATCATGATCCGATATGCATTAGTGGCCATATTTTTTATCTAGCTGCCCAGATGATCAATGCCGAGATTTCTATGGTAGTTGATTTCGATGTGAACTCTGAAAAGTTCACATCGATCAAGTATTTCGACAAAACACTTTCGATGACACGATGGGAGAGCACATACAAGGACATGGCAACTCTATTCAACTTCAATGGGAAGTTGGCTTCTCATGTAACTCTCGAGCATATGAAGAGTTTTGAACTCTGGCTTTTAGATGACCCCACAAATCATAGATGGTCAAGACAGTTTCACCAGTTTCCAGATGTTTCTTTGAACTGTGATCCTTACATTATGTGTTTTGCTGGAGTGACTCACGGCAATGAAGCCGTGTGGGTGCCATTTACTGTTCCTGACGTGCCTCCTCTCTCAGTGCTGTTTTACAATTTAGAGAGAAAGACCGTGAAGTCAATACAGTTCAGATCTTCATCATTATTTGAGGGTAATAGGTTTCTTACATCATTAAACCATATTGAGTGCATGAGAAATCCGTGGGAGGATTCTAAAGGAGTCGCAGTTTTGAAGAGCAGCGAGGGTGTTAACGGGACTATCGTCTTCACCCAGGAAGGAGAAGAATGTGTAACCTCTGTGACTGTAACAGTTTCTGGCCTTAAGCCTGGTGTCCATTGTATCCGTGTCCACAATGTCGATCTAAAAGAGTTCCATGTTGAAGACGACGGAACTGCCAACTTCACAATCACTGATGCCTGCCAGATTGCTCTTACTGGACCAAACTCTATTTCTGGAAGGTCTGTTGTTATCCTTGCCTACCCTGATGACTTGGAAAAAGGAAGCCATGAACCCAGCAAGGCTACAGGAGAAGCAGATGGACTTGTTGTCGCTAACGGTGGCATTGTTCTTCAGGGCTAA
>Al_F0319
ATGTTTGCCTCGTGTCTCGAGATTGTTTTTTTCCTTGCCGGAAGACATAATTCTCAATTTTCTTCGTCACCGGACGAAAATGAGACGAAGAAATCATCAGACACTCCTCCGACAGTATTTTTGTCGTTACCCGACGAAATCATTCTCAATTGTTTGGCTCGTGTCTCGAGATTCTATCGTCCATGTCTATCCTTGGTCAACAAGGATTTCCAATCTCTCATCGCTTCTCCTGATCTCGAGGCCACGCGATCCCGAATCGGAGTAACAGAGAAGTACCTTTATGTCTGCTTAGAGTCGAATAAGAACAACCCTAATCCTCGCTGGTTCACACTTGCACCAATTCCCAAACAACAGAAGCTGAAACCTATCCCTTTATTTCCTTATCGACATCCCACATCATCAACTGTTGTCTCTATTGGTTCAGAGATTTACATCATCGGAGGCTTCGTTAAGGGAAGGAGAAGCCAGAGAGTGTTGGTTCTAGATTGTCGATCTCATCAATGTCGTAGACTCCCCAACATGCATCAACCTCGAGTTTCTGCAGCCGTTGATGTCATCGACGGTAAGATCTACGTGATTGGAGGATACAAGTCTAACAATATCGACAATTGGGGAGAGGTTTATGATCCAAAGACCCACACGTGGGAGCCAATATTACCCACAACACTTGATCTCACCACTCAAAAGAGTGTGGTTCCAGGTAGCTTGGTAATGGGTGGGAAAGTCTATGGCATGGTTGGTTTGAAGGTTAACTTGAACCCGAATATTTGTTTGGTAGAGATAGACAACATGATGTGCCAAATATCGGTTTGCAAAGGGATATTACTTTGGTATGATTCAGAGGAAGATTTGGAGTGGAGTAGGTCAGTGGTGTTTGGCCGTCTAGGTCTCAATTGGACTAAGGAATGTAAAACGGAGATTTGGTGTGCAGAGATATCGTTGGAGAGACGCGGTTTTGGAGAGCTTTGGGGATTTGTCGAATGGTCAAACAATGTGTTTACTTACGACGGATGTGATTCTCCTTCAGATTTCTTTCTGCATTCGGCTTTTGTGACTTATTAA
>Al_F0320
ATGGAGAAGAACCAAAACCCTAATACCTGGTCGGAGCTTCCTCTAGATCTCTTGAACTTAGTTTTCAAACGCCTCAGTTTTGCTAATTTTCGACGAGCGAAATCGGTGTGTTCGTCTTGGTACTCTGCTTCGAAACAATGCGTGCCCAAAAATCAGATCCCTTGGCTGATGCTCTTCCCCAAAGACAAAAACAGCAATTCATGCACGTTTTTCAATCCCGAGGACAAAGATTTTTTATACAAAACGCAAGATCTTGGTGTGGAATTTGCCAAGAGTGTTTGTATAGCAACCTACGGAAGTTGGCTTCTTATGCAAGATTCAAAGTATAATTTATACATTTTGAATCCATTCACCAAAGAGAGTATCGATCTTCCGGCTGTGGAATCACAACAACCTGCCATGGTAAAGGTTGAACGAACCATAGATGATGATTTTATCACTTTCGGCGATCACAACCACGTTAAGTTATTTAAAGGTAATAATACCGTACGTACCCCTGTGTTTTGGATTGACGAGAAAACCAAAGATTACATAGCTCTGTGGGGGCTTGGATATTGGTGTGTGGTTTATGCGAAGAAAGGAGATAAGTTGTGGAATCAAATTCCAGAAATTATTTTAGATTCTCTTGACATGGTTTACAAGGATCACAAGCTTTACTCATTTAGCTACAGAGAGCTTTTCACAATCTTAGATTTTTCTGGAGAGATTCCTCGACAGACCTTTCAACGTTTTATGCATGTGTATAGATTTGAGTGGTTAAGTCCTCGTAGTCGTCAACTAAGTAATTCATGGTGCCTTGCTGAGACAAAACTTGTAGTCACAGTAACCGGGGATGCCCTCTTGGTTGAAAGAATGTTAAGACCTAGGTCTAGAATCCAGTCATTCAACGTCTACAAGTTTTATTCGTCAGGGAATTTTTTTGATAAATATGAACTTGCAGATTCTTTGGGCGACGAGGCAATGCTTTTGGATCTAGGCATCACTGTGCTCGCCAATGAAGTTGAGGGACTCAATAGAAATGAAGCATTGCGTTTAGTGAATAGGGTCTCTGCTAGGTGGGTTCAATCCAATTACGGTAAAGATGGAAGAAACGAGCAGACCGTGTTGGATACATCATCTTCGGTGGCAGTGGATGACGCAGCACTAGAAGATATGATGAAGCTTGTTAGCATCTTCGTGGATGCTAATCGTTTAAGGATGAAAGTGATCACGGGTCTTGTCAAACTTATGAACGATTCACAAGCGGCTCAATATCTTGAATCTTTATGCAAGTTTTTTCCTGGGTTTACGCTATAG
>Al_F0321
ATGAATAATCTCCCAGAAGACTGCGTCGCCATAATCCTTTCCTTGACTACGCCTCTCGACGTTTGCCGATCATCGGCGGTCTCCAGGATCTTCAGATCCGCCGCCGACTCCGACGATGTCTGGAACCATTTCTTACCGACGACTGATTTCCCCGCCGGCTTTGCGGCACCTGCTGGTCTCCCCACCAGGAAGCAGCTCTTCTTCTCCCTCGTCGATAACCCTCTTCTTCTCAACGACACTGATTTGAGCTTTTCGCTGGAGAGAAAGAGTGGCAACAAGTGCTACATGATGGCTGCGAGGGCCTTGAGTATTGTTTGGGGACATGATCCAAGATACTGGCACTGGATCTCTCTTCCTAACACCAGGTTCGGAGAAGTGGCTGAGCTCATCATGGTCTGGTGGCTTGAGATCACTGGCAAGATCAACATTACCCTTCTCTCTGATGACACCCTCTACGCCGCTTACCTCGTCTTCAAATGGAACCCCAGTCCATACGGTTTTCGCCAGCCTGTAGAGGCCTCTCTTGTCTTCTTGGCTGACACCGACAGCACTGATGATGTTCAGCCTTCCATGATTAGTCTCATGCAAGATCCAAGCGGTGATGAAGCTCAGTCCGCTGAGCTGAGAAGAGACGGTTGGTACGAGGTGGAATTGGGGCAATTCTTTAAAAGGAGAGGAGATATGGGTGAAATAGAGATGAGCCTCAAGGAGACAAAGAGGCCTTTTGAGAAGAAAGGCCTTATTCTTTATGGCATCGAGATTAGGCCGAAGCCC
>Al_F0322
ATGACGACGACGATGTCAAATCTTCCAGAGGTTTTGGTAGAAGAGATTATCTCCAGGGTTCCCATTACATCTCTTGGATCATTCCGATCAAGCTGTAAAAAATGGGAGGCTTTATCGAAAACCCATCTTTTAGGTGGTAAAGCAGCAGAAGTAACCACAAGGAAGCAGTTACTAGGGTTTATCCTAGTTGATGACAAGATCTGTTCGATGAAACTCGATCTACATGGAATCACCAAAGACGGCGATGACTTTGTTGACACATCAGTGAATCAAGTAAGTGCACTTGATCTTGATGAATTGTCGATATCTCAAATCTTTCACTGCGACGGCTTATTGCTATGCGTCTTCAGCAAGAGGCTCATGGTGTGTAACATGTACTTGGGACAAACGAGGTTTATCAAACCCCGTCGCTTGTTCGAGAGATTCGATAAATCAGGCGTGTATGCTTTCGGATATGATGATAGCAGCAAAAACCGTAACCACAAAATCTTGAGAAACAAGTCTGTTGGTGGTGGTTACGAAATCTATAATTTCAGATCCGATTCATGGAAGGTTCTTAATGTTGATCTCGAAGAAGATACACAGCTTGATCAACAAGGAAGCTTGTCTTTGAAGGGAAATGCTTACTTTTTGGTGACAAAGACATTTGAAGAGACACTTGAAGTAGGAGAAGACTTAGAAGAAGCGATGGTATCAGAAGAGACTGAAGAATTTTTACTCTGTTTTGACTTCACAACAGAGAGATTTGGACAGCTTCTGTCTCTGCCGTTTCACTCTGAAGTTGATGATGACGGAGTTCGAGAAGACAATGTGGTTTTATCTTGTGTTAGAGATGAGCAGCTTGCCGTGTTACATCAAAGTGACACGACAATAGGTATTTGGATTTCCACTGAGATCGAGCCCAATGCGGTGTCGTGGAGAGAGTTTTTGGAAGTGGACTTGACGACGGTTGATGGTTTTCCGGATGACTTCAAAGCTGGGAGCTTCTTCGTTGACGAGGAGAAGCAAGTCGCCGTAGTTTTTGATCAAGAGACCGAGGCCGGTGGCAACCACACAGCTTGCATCATTGGAAAAGATGGATACTTCAACTCTGTGAATGTTGGAGATATTCCGCCCCCATACTTCACTTCTTATGTTCCAAGCTTAGTGTCATTGCAAATCAAGAAGAAGGGCAAAAGAAAAGCAAGAGATTAT
>Al_F0323
ATGTCGTTCCCAGCCAGATCTTCCGTCGACAGGAATGGCGAAGAGCCACCGGTTAAGAAGAAGAAGACCTCTCAGGTACTCCCACAAACGCCGCAATTGTACCCGATTCTACCACTTCCCGATGATTTGGTATTGAGCTGCCTAGCACGCGTCTCGAGATCGTATTATCCAACTCTCTCCCTCGTCAACAAGAGTTTCCGCTCGCTTCTTGCTTCTCCGGAGCTTTACGAGACTCGGTCAATCTTAGGTCGCACGGAGAGCTGTCTCTATGTGTGCTTAAGGCTCCCTCCTGACTTTAACACAAGTTGGTTCATTCTCTGCCGGAGACCGAATCGCACCCAGAAGAAGAAGAAGAAGAATTCAAATGGAAGTCTTTTGATCCCAATCCCATCTCTGCAATCTCCTCCTGCGCACTCGTCCGGTCTCGTGGCGGTTGGTTCCAATATCTACAACATTGGTGGTGGACCCATGGAGGATACGCCTTCGTCTACCGTCTCAGTCTTGGACTGCAAGTCTCACGCGTGGTGCGAGGCTCCAAACATGCTGGTGGAGCGGAAACATCCAGCTTCCAATGTTGTTGATGGAAAGATATATGTAGCAGGAGGATGTGAAGAGTGCAATTCCTCCAATTGGATGGAGGTTTTCGATTCAAAAACCCAAACTTGGGAGCTTGTGTCTTGCCCTCTTGCAGAGCAATGCGAAAGTCGTATAGACAAGAGTGCAGTAGTTGAAGGAGAGATATTCATGCTTGGGGATAAGGGTGTGGCTTACAAGCCAAACGAAGATAGATGGGAAGCGATAGGACCCCTGAGTGATTTTGATTTGGGATGGGGATGGCTTTCTTATTCCGTGATAGATAATGTACTATTTTGTTATAGGAATCTAGATGGAATCACATGGTACGACTCTAAGATAGGAAACTGGTTAAATTTGAAGGGTTTGAAAGGACTACCTAAGTTTGCTGATTATAGTCGTGTTAAATTGGCGGATCATGGTGGAAAGATGGCTATTTTGTGGGACAAGTATGTTCCTTCTAGTGGCTATGAGAACAAGATGATTTGGTGTGCGGTGATTGCGCTTGAAAGGCACAACAGTCAAGAGATTTGGGGGAGGGTTGAGTGGCTTGATGCTGTGCTTACTGTCCCTAAGACTTATAAATTTGTGTGCGCTCTTTCTGTTACTGTT
>Al_F0324
ATGGGCCAAGCGCCGTCGTCTACGGCGGAATCGAACGGACGAGAGATTGATTTGAGGTTATGGTCTCCGGTGATTGTTTCTGGAGGAGAATCGATGGCTTTGGGAAATGTTGTGGCGGTTAGAGATCGGGATTTCACCGGAGATCTGCCGGATGAGTGTTTAGCTCATGTGTTTCAGTTTCTTGGAGCTGGAGATCGGAAGCGATGCTCTCTTGTTTGTAAACGGTGGTTGTACGTCGACGGTCAGAATCGTCATCGGTTATCTCTAGATGCTAAGGATGAGATCTTCCCTTTCCTAACTTCTATGTTCAATCGATTCGATTCGGTGACGAAGCTTGCTCTCCGATGTGATCGGAAGTCTGTTAGCTTGAGCGATGAAGCTTTGGCTATGATCTCTGTTCGTTGTTTGAATCTGACTCGTGTTAAGCTTCGTGGTTGTCGCGAGATTACGGATCTGGGAATGGAAGAGTTTGCTCGGAATTGTAAAAATCTAAAGAAGCTATCTGTTGGATCTTGCAATTTTGGAGCTAAAGGCGTGAACGCGATGCTCGAACATTGTAAGCTTCTGGAGGAATTGTCGGTGAAGCGACTTCGAGGAATTCATGAAGCAGCCGAGTTGATTCACCTGCCTGCTGGTTCATCTTCTTCGCTCAGGTCGATTTGCTTGAAGGAGCTCGTTAATGGCCAGGTATTTGAACCATTGGTTGCTACTACAAGAACTCTGAAAACACTTAAAATTATTCGTTGTTTGGGTGATTGGGATAGAGTTCTTCAGATGATTGGAGATGGTAAGAGTTCTTTAAGTGAAATTCACCTAGAGAGACTCCAAGTGAGTGACATTGGGCTATCTGCGATATCTAAATGCTCAAATGTAGAGACATTGCATATAGTAAAAACTCCAGAATGCTCAAACTATGGTCTGATTAATGTAGCTGAGAGATGTAAGCTGCTGAGGAAACTTCATATTGATGGTTGGAGGACTAATAGGATTGGTGATGAAGGTCTAATCTCTGTTGCTAAACACTGCTTAAACTTACAAGAACTTGTTCTGATTGGTGTTAATGCAACTCATATGAGTTTAGCAGCCATTGCTTCAAACTGTGAGAAGCTTGAACGATTAGCACTTTGTGGAAGTGGAACAATAGGCGATACAGAGATCGCTTGCATCGCTAGGAAATGTGGAGCATTGAGGAAATTTTGTATCAAAGGATGTCCTGTTTCGGATCGAGGGATTGAGGCGCTCGCTGTGGGTTGTCCTAATCTGGTGAAATTGAAGGTGAAGAAATGTAAAGTGGTAACTGGAGAGATTGGAGATTGGCTGCGTGAACAAAGGAGGACACTTGTGGTGAGCATGGATAGTGATGAAACCGAAGCGGTGGTGGTGGTGGATGGTGAGGTTGAAACCGTTGTCGAGGAGCCGAGGGTGGTTCAAGCAGGTGGAATTGTGGCAGAGATTGGTTCAGGTAATAGTGGTGGCAACAATGGAGGAAGTAGATTAGCAACGATTAGGTCAAAGTTAGGGTTTCTTGCTGGAAGAAACTTGGTAACTTGCACATTCAGAAGATGGTCTCATAATGATAATGCTAGTAGTTCTGCTGAGCTA
>Al_F0325
ATGATGTTTGCTGATCTTCCAAGTGATTTAGAATCTGAAATACTCTCTAGGGTTCCTGCCACATCTCTAAAAGAATTGCAAACTACTTGCAAACGATGGTACACTTTATTTAGAGATCCAAGATTCGTCAAGAAGAACTTGGTGACAGAGATGAATACTCTGATCCATAGCATCAATCTCCGTGGAATCCAAAACAGCTTTGATTCATCCATTGGGGTCGATGTTAAACTTTACGAGCTAAAGGATCCAGAACATGATAAGATACGTTGTATTATCTCTCACTGTGATGGTTTATTATTGTGCACTACCAAGGACAATAATAGTAGAGTCGTGGTTTGGAACCCTTGTACTGGTCAAACCAGGTGGATCCAATCCAATATGCTCATGAACACTTATTCTCTTGCTAAGTTTGAGATCTATGAGTTCAACTCTGATTCATGGAGAATTCTTGATGAGATCTCTCCTGATTGTTTCAGACGTTCCGATGGCGTGACTTTGAAGGGAAATGCTTATTGGTTTGGTTCAAATCTAGAAAGCAAATCCATACTCAAGTTTGATTTCACAACAGAGAGATTCGGACGTCTATCGCTTCCTTTTCAGAATAATTATCGAAGTGTGTTTCTATCAGTTGTTAGAGAAGAGAAACTTGCCTTGATACAACAGAGGCTTGATACAGATTCATTAAAGATGAATATATGGGTGACCAAAACTAAGATCGATGAGGACAAAGACTTGTCTTGGAGCAACTTCTTAGTAGTGGATTTTGGTAGATTTCCGTTAACAAGTGAGACGTTGAGTTACATGAGTTTCTTGATTAGTCACATTGAAAAGAAGATTAGAATTTACTTTGCTAAAGAGGGTATACAAGTTCATCAAAAGATTGCACGGAAACCCAAAGGTTGTTGTCCATTTCTCGTCAGCTATGTTCCAAGTTTGGTTCAAATTCAGTGA
>Al_F0326
ATGGATTCAATTTACCAACGAGACAGAATATCAAGTCTACCAGATGTAGTTCTGGTTATGATCCTCTCTTTCTTGTCCTTCAAGGATAATGTAAAGACGAGCGCTCTCTCGAAGCGCTGGAGGAACCTCTGTTATGAAACAAGGAACATTTCCTTTAAGGAATCCGAGTATGTGGACCACTATGTCTCCGACTATATCTCTAAAAGGGTGTCATTTGTTCGCTATATGCTCAACTGGGTCTCTAGAGTTCCCATTCAGGTTATCGAAAGTTTTGAAATTTGTCTCTCTAATCCAGTGGGCTTCGAGGCAGATATCAAGTCTTTGATTGAGTTTTCCATCTCCAAACAAGTAAAGAACTTAGTTCTTGATTTCTCAAGCCCTTTTTGGAGTCACTCATGGGATGGGTTGAGATATGATGACTTTGTTATTGTCTTGCCTGCACTCATTTACGGTCTACAAACCCTTGAATCATTGAAGATTTATGCTTGCTTGTTTGACCCCTCGAAGTTCGCAAACGTAGGACTAAGAAAGCTCTCTATTGGTTGGTTAAGACTTAAAAAGATCGAATCTTTGCTATCAAAGTTCCCTTTGCTTGAGAGTCTAAGTATCATCTCTTGTTACCTTGATGAGATTATGTTAGCTGGGCAAATTAGAGAACTGATCATTGAGAACTGCATTATCCCTTACATGTCTTATTCGTTTAACCTACCTAACATAGAAATCTTCAAGTACTCAGGCGATCTTATCTTCTTTGATTTTGCGAAAGTGGATATGATATTACTGAAAGAAGTGTACTTAGAATTTGGTGTAGAGTATAATAATGATGAACCAAGCTTTTCAACCGAAGAAGCCGGAAATATGCTTTCTCATCTGCTTAATGATCTTCGACCTTCTAGGACCTTAATTGTCTGCTCTTATCTCCTTGAGGTGATTCCAGAATGTAACGATCCGGTTGATATGCTTTGTGACCTCAAAACACAACATTTGGTGCTAGAAACGCATTTGCATCCGATGGAGTTTAGGGGAATCAAGCTCCTTCTTGATCATTGCCCGAACTTAGAGACTCTTACTTTCAAGATTCTTTCACCAAGACCTTTCCCTATGGCTTCAAATGGCGGCATAAGTTCACAGATATTTTGGCTGGAAAATATCTCATCCAGGTGTTTGAGAAGGACTCTCAAGACCCTAGTGGTCAAGGGTTATTGTAGTAGTTGGAACGAGTTTTATTTGTTGAACTATTTTGTTCAGCCGGCGCATGGGTATGCATTGGAAAGAGTTGAACTCTACATGCCGACTTGGTTGAAAGAAACTGAAAGGCAGTGGGCACATTATGGTGCCGCGATGTTGCAAAGCACTTCAAATCGAGTACAAGTTATTTTGCACAATGGGTTTTGGTGCATTCGTTGA
>Al_F0327
ATGGAAACAAGATCTGTGAAACGGAAGAAGAAGAAGAAGAAAGAAGAAGAAGCAAATTGGTTTAGTGTAGAGGAGATTATCAAAGTAGATAGAATCAGTAACCTCCCTGATTCTCTTATTCATCAGATTCTTCTCTTACTTCCTCTTAAATCTGCAGCTCAAACGAGCTTACTTTCGAAAAGATGGAGATCTCTTTTTCTCTCATTGCCTGATCTTGATTTCACATCCATTAACGACCTCAAGAATCCGAAATCTATCTCTTCTAACTCCATTTACAAAGTGCTTTCTCTTCGTAATCACCGTGACTTCAACAATCTTAGATCACTTCGTTTTCGCGCTCCCATCACTTTCACAAGTCTCAATTCCTTGATTCGTTTGGCTGTTACTCATCAGGTTCAAGATCTTGACATTGAAGTTACTACAAAAGACTACTTTAACTTCCCTCGTTGGATTGTGACCTCTCAAGATTTAAGAGCTTTGAAGCTTAGATCATCTCACCCTGGTTTTCGATTACCTCCTTCATCATCAATCCTTGGAGGTTTTCAAAAACTTACTTCACTCTCTTTATCTCTTGTGATCCTACACAATCATCAACCTTGTCTCTCAGATTTCTTCACTGATCCAAGCTTTCCTCTTCTAGAGAAACTAAACCTAGAAAGTTGCTTTGGACTCAAGGAACTTAAGGTTAGTTGCCGTCTTCTCCAAGAGTTTTCTCTAAAGAACTCTTTACAGCTTGAGGGCTTAGAGGTTTCTGGTAATAAACTTCAGAAACTTAAGGTTGAGAGTTGTTTCCATTCATACTCAGAAAAGAGCTTTGTGAAGATTAACACACCGAATCTCAGAACTTTCCTTTGGAATTCAAACGCAGTCACTACTAGTGTTCATTTCTTGGACAAGTTAGTTTGTCTGAGAAAAGCATTCGTTAAAGTGTTTTGGCTTCATCAAGATCTCAATTCTCAGACACAAAGCTTATTCACTCTCTTGTCAGGTCTCTGTAATTCCTATAAACTACAACTTGGAAACCAATCCGTAGAGATTTTGTCAAGCAAGAAGGGACTATTAAAGAATCATCTTCTACCGTTTCACAACATGAGATTCTTGGAACTGCAAACACGTTTCAGCAGACACAATGTTCAAACACTGTCCTGTCTGTTCAAGAGCTGTCCAATGCTAAACATACTTACCCTCAAAATCATTAATGATCAAACAAGTGAAAGAAGGCAATGGGATAAGGATTTGTGGAATATGTCAAACTCAGAGATTCAATACTGGGAATCTCAAACCTATGAATTGGAAGCTTTTTTGAACCACTTGGAATTTGTGGAGATTCACGGATTCTTAGAGTGCGAGAACGAAATGAGCCTCGCAATCTTTTTGCTGAGACATGGAAAGGCTTTGATCAAGATGACTCTTCGGTCTAGTTTCCTCTGCAGAGACTCTCTCCGGAGACAAATGATAAGGTCACAGCTAACGGGATTCTCCATGGCTTCTTCCAAAGCCAAAATCTCATTCCATTGA
>Al_F0328
ATGCCGCCGCAGTCGAACCCGAATCCGTCACTTCCCGATGATTTGATATTGAGCTGCGTCGCACGGGTCTCAAAATTGTATTATCCGACTCTCTCCCTCGTCTCCAAGAGCTTTCGATCTCTCCTAGCTTCACCAGAGATTTACAAGACCCGATCACTCTTGGACCGCACCGAGAGTTGTCTCTATGTCGTCTCGATTCTGGATTGCACGTCTAACACGTGGCGTGAGGGCCCTAGCTTGCGGGTGAAGCTAATGTCATGTGCTGCTTGCGTTCTTGATGGAAAGATATATGTATCAGGAAGCTGCGAAGATGACGATTCCGCGACGTTCCAAGTGTTTGACACAAATACACAAACTTGGGATCTTGTGCCCATCCCTTGCAGCGAGACAAAACACGACTTTCACTACAAAATCGTATGCTTTGACGGAAAGTTGCACATGGTGAGTAACAAAGGTGTGAATGCTTACAATACCAAGGAAGGTAGATGGGACGTGGTTGAACCAAGCAGAGAACATTTTAAGTATTTATATGATTCTTATTGCAAAATAGGGAATGTTTGGTACTCTGTTTTAAAAGGACCGTTCTCAAAGTTCATATGGTATAACACTGAGCAAAGAGTATGGAGAGAACTGAAGGGTATGGAAGGATTACCTAAGTTCCCTTTTGATGCTTGTGTTAGATTGGCTGATTATGGTGGGAAGATGGTGGTTTTGTGGGATGAGTATTTTCCTGGCGGAAAGAAGATGATTTGGTGTGCGGAGATTGCACTTGAAAGACGCGGAAGTTTGGAAATTTGGGGGGAGGTTAAATGGTTTGATCATATGCTTACAGTCCCTGGACATTATGAATTCGTCAAGGTTCTTTCTGTTACTGTTTAA
>Al_F0329
ATGTCGGGAAAAAGAATAAGCATGGTCGAGAAAAGTAACAACAAGAGACAAAGAGTGAACCAAGTTCCAAAGTTCAGTATCAACGACCACCACGACGTTCTTGTAGAAATCCTCCGGCGACTAGACGGTCCATCTCTTTGCTCAGCCGCATGTGTGTGCCGTCTTTGGTCGGCCGTGGCTCGTAACGACTCTATATGGGAAGAGCTCTGTTTCCGACAAGTTTCACCACGACCTTCTTTGTCTCTTCGTTCCGTTGTGTCGGCTCTTGGTGGCTACCGATGTCTCTACTTCCTCTGTATCCGTCCCGTCCTCGCACGACTTCCTAAGCTTCGTTGGACACGAGACCAGCTTCAGCTCTCTTTGTCACTTTACTGTGTTCATTACTACGAGCGCCTCTACGTCGGCGCGTGGCTTGGAGACGCGCCACCTTCGTCGCTTATGTTTCTTCGGAAGCCCGTTAATGTTGTC
>Al_F0330
ATGGATAATGGAACCGTGATTTTGAAGATGAAGAGAGAAAAGGGAGACTTGATAAGAGCTATTGGTGTAGTTATAATCTCTCACCAATCTTCCGTTGAGACAATCCAATTTCTAATCGGGTTCGATGGTGTGTTACCCACCAAAAGCCCATGCAAAATAAGAAGTTATTTATGGGCCCAAAGATGGCCCATAATCGGTAACCGCCTCAGCCTTTCTCTGTACGCAAGATATTTCATGAGTCATGACTGTACTTTTCGTGTCGAGGAAGATCACAAGTCCGTAACAGTTCCGAGAATGAAGCTACGATTGAGACATCACGAGACGAGAGAAACCCTAAAACTTGAATTGGCCGATACAGACACTCTCCATGATCTCCGGCGACGGATCAATCCAACGGCGCCTTCCTCCGTTCATCTATCGCTTAATCGGAAAGACGAGCTCATCACGTCTTCTCCGGAGGATACGCTCCGATCTCTTGGTTTAATATCCGGTGACCTAATTTACTACTCTCTCGAGGCTGGCGAATCTTCGGGTTGGGAATTGAGAGATTATCAAACCCTAGCTCCTCAATCGGAGAGTAATCAGGCGATTGTTCATGAATCCATGGGTATTGGATTCGCAGAGGTTGATTCTAATCCGAATTCCGGCGTAGAAGATCCAGCGGAAGGATCCAAGGGGTCAAATTCGGGTATGGATGATCCAGAGCCGATGGATGTTGAGCAGCTTGACATGGAGCTCGCTGCCGCTGGAAGCAAACGGTTAAGTGAACCATTCTTCTTGAAAAATGTATTGCTTGAGAAATGTGGTGATACTAGTGAATTGACTACTTTGGCTTTGTCAGTACATGCCGTTATGTTAGAATCTGGATTTGTGCTATTCGATTCTGGCTCTGATAGGTTTAACTTTTCTAAGGAGTTACTTACTGTATCCTTAAGGTATACTCTACCTGAGCTAATTAAGTCTGAGGATACCAATACGATCGAGTCAGTTACTGTGAAGTTTCAGAACTTAGGCCCTGTGGTTGTAGTTTACGGAACTGTAGGTGGGTCGAGTGGGCGAGTGCATATGAATCTTGATAAGCGTAGGTTTGTGCCCGTTATCGATTTGGTTATGGATACTTCGAAATCTGACGAAGAAGGCTCTTCGAGCATCTATCGTGAAGTGTTCATGTTCTGGAGAATGGTAAAAGATTGTCTTGTTATCCCGTTGTTGATTGGTATTTGTGATAAGGCTGGCTTGGAATCTCCACCTTGTCTGATGCGCCTACCGTCAGAGCTAAAGCTGAAGATTCTAGAGTTGCTTCCTGGTGTGAGTATTGGAAATATGGCTTGTGTTTGTACAGAAATGAGGTATCTGGCATCAGACAATGACTTGTGGAAACAGAAATGCTTGGAAGAAGTTGATAATTTTGTTGGGACAGAAGCGGGTGATTCAGTTAATTGGAAGGCGAGATTTGCTACTTTTTGGAGGCAAAAACAGCTTGCTGCTGCTAGTGCTACTTTTTGGAGGCAAAACCAGCTTGGAAGACGGAACATTTCCATGGGAAGAAGCACCATACGATTCCCTCGAATCATTGGAGACCCCCCTTTCACATGGTTTAATGGGGATCGCATGCATGGATCCATTGGTATTCACCCGGGACAACCGGCACGTGGGCTTGGCGGACGAACATGGGGACAGCAGTTTACTCCCAGATGCAACCTTGGGGGACTCAAC
>Al_F0331
ATGACGATGATGAGCGATCTTACGCAGGATTTGGTAGAGGAGATACTGTGTAGGGTTCCTATAACTTCTCTAGGAGCAGTGAGATCTACTTGCAAAGGATGGAACGCTTTATCCAAAGAACGGATTCTATGTATAGGAGAACCAAAACAACAGTTTCTACTTTCTAGGGTTCATGTTGTTGGATTA
>Al_F0332
ATGGCAAAATGGGGAAATGAGGATTTAGTGAAAGATGAGATCCTCCAACACCTTCCTGTGAAATCTCTGATTCGATTCAAGTCGGTATCCAAACAATGGAGATCGATGATCGAATCTACCTATTTCGTTAGAAAACATTTGGTTTGTCCTTTCTCAAACCCGAAAATTGTTGTTGGATCAAGGACTCATGATGACGACAACTCGCTAACTATTCTTCTAGAGACTTTTTCAAGAGATCATCAAGGCGAAATCGACACACAAATCAGTCGTTCTCCTTGCTCTTACATTTTTCATGGTCCAAGAACAGTGGGTCCAACTATAACCATATGTAAAGTTATAGGGTCTTGTGACGGTTTGGTCTGCATCCAAGAGTTAAGGAATCGGAAAAATTTAGAACCAAGTGTATACATAATCAACCCCGCGACAAGAGAGCACCGGAAACTTTATCCAACGCAGTTGCAACACGTTCCAGATTTTATGCCTCTATTGCTATTTTGCATTGGATTTGGGAAAGACATAGTAACAGGAACATACAAAACGATAAATATAAATTGCTACAAACGTCTCGATGAACATGCTATGCTTCTCAAGACCTCGGTTTTGAACCTCGACAATGGCAGCGAACAAAGACAGATTGGTGTTTTCCCTGTTTCCAACATGGAAATTTCTAATGAGCAAACATCAGTCTTTGCAAATGGATCCGTCTTTTGGTTGACACAACGTTATCACAAGTCATCATCAAAAACGCCTATTAAGTTAGTAGCGTTGGATCTTCACACTGAAACCTTTAGTAGAGTATCTTGGCCGAGTTGGTATGACGAACAACATAGTCACAAAATGAGATTATGTAGTTTGAAAGATCGTTTATGTCTATCGAACGTGCTACAATACCCGGATGTGGATGTATGGTCATTGAAGATGGAAGACTCAATTGAGAAATGGGAG
>Al_F0333
ATGGCATCACTTTCACTTGTGCTTAGATACGTCGTCGTTTTAACTTTCTTCATACTCGAAAACCCCAAGGAAACATTTTCTTCGCGACTAGCGAGACCCCCAGCTAAAGTAGCTCAGATTGGAGCCGATGATTATCCATCTTCCGGTCGTAGTACACCGGTCCACGACCTTGGATTCCCTGACTTCCCTTCTTTCCAAGAAGCAGTGGCACCACCACCGCCTCCGCCTGATCTTCCTCTCCTACCGCCGCCTCTGCCTGATCTGGCTCTCCTTCCACCACCGGCATCTTCTGATCCTGAGAAGCCTAGGTTATCGGTTCCGGTTTGGCCTTCACTACCCGATTTCCCGCCCTTTCCATTCGTAGATCAGGCTGCTCCTTCCCAACACTTCGCTCCGAGATTCGATGAGTCCGATAATTGGATGCCTTCTACCCCAAGTATCCCTCAAGTGTTTGCGATACAATCTAATCTTCTCCAAGTTCTGCTTCTGCAGCAGCCCAAATTGCCTGCCAAGTTTAAGATGAAGAAGAGCCACCAAAAGAAACTCCTTTGCCGAGTGGAATCTGAGGTTTGTTTTGGAGATCATAATGAGAAAGACACAAACCCTAGCGAGATAGATTCGCTCCCTCTTGATCTAAAGATGGCTATACTTACTAGATTGCCTGCCAAGTCTCTTACGAATCTCAAACACGTCTCTAAAATGTGGTCTTCCATCATCCGAAGCCGAGGATTCATCGATTACTTCTTCTCTGTGTCCACGGAGGAAGTCATAAAGTTACCCGTTAACACCCGATTCGTGGGATACGATCCGATTGATGATCAACACAAAGCGTTATTAGTGCAGTCGATAAATCATAGTGATCATCTAGAGCACAAGGTCTTAACACTAGGGGGAGGTGGTCAAGGATGGAGACACATCGAAGGTACCACTGCGCCTTATAGCCCGATATCAGTGGGAGTATGCATCGATGGTTTTGTCTACTATGGTGCTTATAGCCCAAACCGACCTATCAATCCAGTTATGGTGTGTTTTGAGGTTAGGTCTGAGAAGATAAGTTTTATCAAAGCTCCTGAAGATGTCGTGCATTGGGGGAATGAAGCAATATTCATAGAATACAAAGGGAAGCTAGCTTTTGATTTATGGATACTAGAAGACGTTGAGAAACATGAATGGTCAAAGCAAACATGTGTGTTTCCCTCCTCTGTGTGGGATGATGTTGGGGATATCAAAATGTCTTTTCCAGGCACCAACAAGGCTGGAATCGGAGACGATGAAGAATTTAGGCGCTCTTCTGGATTCGTAGACAAGGGTGAATGCCATGTCCGCATCGCACCTCAACATGTCGAGAGTATTGCCCATTTTAAGGATCCTATCATTTAA
>Al_F0334
ATGGACCGTATCAGTCAACTTTCGGATGATTTGCTCTTGCGGATTTTGTCTTGTGTTCCTACAAAAGATGTTGTGGCTACAAGTCTTTTGTCCAAAAGATGGCAGTTTCTTTGGATGTTAGTGCCACAACTTCAATACAATGATATCAATCACAGTGGTGACTATAAGAACTTCTCTCAGTTTGTTTACAGATCTTTGCTTTCAAATAAGGCATCTGTTATAGAACATCTGCATCTGAATCTTGGCCCTGAGTGTCCCGCTATAGATATTGGACTATGGATTGGTATTGCTCTTAGTCGCCGTCTGCGTGAACTGGAAATTAATATTCGTTCTTCTTTCGAGAATGTGTCTTTCAGTTTGCCGAGTAGCCTATATACCTCTGATACACTAGAGACCTTGAGAGTGATCAATTTCGTTCTATTGGTTGTTCCTTCTTCAGTTTGTCTCCCGTCTCTCAAAGTTCTGCACCTTAAGACTGTTGATTACGAGGACGACGCATCTCTTCCAAATCTTTTATCAGGCTGTCCAAATCTTGAAGAATTATGTCTGGAGCGACATGATCAAGACTCAGAAATGGATTTCACTGTCGTGGTGCCTTCCTTACGACGGTTATCTATGATGGACGAAAATTATGTAAAATGTGGTCGATATGTGATAGATGTCCCTTCTTTGAAGTACCTGAACATTACAGATGAAGCAGTTTACAACGTCCGTCAAATTGAGAACATGCCTGAGTTGACTGAGGCATATGTTGAGATTACTCAAGGAGTTACTCACAAGTTTCTGAGGGCTCTTACTACTGTCCGACATCTTTCTCTATGTTTATCACTTTCAGAGGTTATGTGTCCTTCTGGAATGATCTTCTATCAGCTTGTTCATCTGAACTTGTATACATTTGCTCAAGGTTGGTGGGATCTTCTTACCTATATGCTCCAAGATTCCCCCAAACTAAGATTTCTCAAGCTCATTGATAAACATGATTCTGGTCTTTGTGGGAAAGAAACCCCAATTGGTTGGAAGCTGCCGAGTTCTGTCCCCGAGTGTTTGTTGTTTAGTCTTGAGGCATTTGAGTGGATTGGGTACAAAGGGAGACGAGGAGATAGAGAGATGGCAACCTATGTCCTAAAGAATGCTGCTTGTTTGAGCACAGCAAAGTTCTCTCCAGAATCTACTGATGTGGGAGAGAAGTATCATATGCTCAAGGAGTTGGCATCAGTACCTACAGCTTCAACTTCGTCTAAGCTTCTATTCGACTGAGAATAGTTATATTTAGTTTTCTTGGTATCTC
>Al_F0335
ATGGGACGATTTTCTTTCCTTCTCGCCGCCGTGAAAGGTCTGAGGAAGAAGAAGAAGAAGAAGAAGGTAAGGTCGAAGGCAGACGATTTCGAAAGAAGAAGAAGAGCCATGGTCGAGCCCGATTCGAAACCCATCAGCTTTGACGATATCCCTGAAGATCTGTTGATGAAGATCCTGGCGAAACTGCAGGCGAAACATGTGACGAGGTTAATGGGCGTCTCACAGCTCTGGTATTCCCTCATCGCCTCCCGTTATTTTACAAAACTTTTCCTTGAATCCCCAGCATCGGCTAAACGACCACGCATGCTCATGTCTCTTGTGGACAAGGCAGACAAGCGCCAGTATAAATTCCTCACATCTTCATCGACTCATGATGATCTCTCGGATACGTCTGTTTGTGTTCTCGACCAAGTTCTGAACATGCCGGGATTGGGAGGCGACTTTGTGAACCCTCTTAGGGGCTTGATTTGTGTCAGACTTCGGAGAAGTTTGCGAATCTTTAACCTCACCACCAGGCAGCGCGTGACCTTGCCTGTCATAAGATCAAGACTTGTGACTGAAGCTAATGACAATATTTGGAACTCCTTTTTGCACGACTCTGTTCACGATGAATACAAAGTTCTTAGCACAGTTTGGGAGGTGAGCGAGGATGAGGGGAGAGTAGTGAGATCTGAGCATCAAGTGTTGGTTCTTGGTCCTGGGGCTTCTTGGCGCAACACTCAAGGCCGCATTTATCCCCATCGTCCTTACTCCAGTGGCATACCCCTTAACGATGTTGATGTTTTGTATTATGCAGCTTGGATTGATAAGAACGTATCTGTGGTCATTAGTTTTGACTCGGCTTCTGAGGATTTCAATATGATTGAATTACCCATTGAGGCTGGCATCATCTGGCATGCTACTTGCGCTAGTCTCATGAATTACGGAGGCAAATTAGCTGTTTTTGAGTGTTCCCGGCTTCCTTCTAATGGGAGCGTCGACCTGTGGGTTATGGAGGATGTGGGGAAGTGGTCAAAGAAGACTCTGGTCTTGCCCCTTTCCCTTATGAATTTTGTTCATGGTGATGAGTTTAGCATGTGGAAAAAGAAGAACAGGATGATCAATGGAAGAAGACGATGCAGCAATTCTCCAATGATCAATGGAAGAAGACGAGGATGGTCTTCT
>Al_F0336
ATGGAGAATACGCATGACATTAAATCTAGCAGCGGATGCGGAGGAGGGATCGATGTTCCCAGGCCGTCACCATTCGATTACTTGCCAGAGGATTGCATCTCCAACATAATCTCTTTTACAACTCCACGAGACGCGTGTGTTGCAGCTTCTGTTTCGAAAACCTTTGAATCGGCTGTCCAATCCGATACCGTATGGGAGAAGTTTCTTCCGCCGGATTATTCCTCTTTGGTTCCTCAATCGCGAGTTTTCTTGTCCAAGAAGGATCTCTATTTCTCTCTCTGCCACGAACCTCTTCTAATCGAAGACGGCAAAAAGAGCTTCTGGTTAGAGAAAACGAGTGGGAAAAGGTGTATCATGTTATCTCCAAAGGAAATGTGGATCACATGGGTTAGTAGTCCTCAGTATTGGCGATGGATTTCAATTTCTGAAGCTAGGTTTGAAGAAGTACCAAAGCTTCTCAACGTGTGCTGGTTTGAGGTTCGTGGTAGAATGAGTACTCGTTACCTATCTCCTGGAACTCATTACTCTGTTTACATTGTGTTCAAGCCAAAAGATCAATGTCCCGGATTGGGGGATTTACCAATAAAAGTTAAAGTCGGATTGGTGGGACAAGAACTTTTTCAAAGATTCATACGCTTTGTTGGGCCTATGGATCAAAGGTGTGGGAGAGAAATGAGCGACGTAACGAGACCAGAGGAAAGAGAAGATGGATGGATGGAAGCTGAGCTTGGTGAATTTTTCAATGAAATAAGTTGTGATGATCATGTTGAAGTAAGTGTTGTTGAGATTAAGTCTCCTTATTGGAAAAGTGGTTTGATCATTCAAGGAATCGAATTCCGCCCTACGAAGACGCCCGTAAACGAGAAAATGTCTCATAACTCCCCTTTTGTAAATCATAAACCTCTTATATCCTTTTTATGTCTACATATCCCCTTCCCAATTAATGAAATG
>Al_F0337
ATGGATGCTGAAGATAGAATCAGCCGTCTACCAGATGAGCTTATTGGATGCATCCTATCCTTCATCTCCACAAAACAAGCAGCTTCAACCTCAGTGCTCTCGAAGAGATGGAGGAATGTTCTTGCTTTCGTTTACAATCTCGATCTCGATGACCACGAGGCTAAACGAAACAGGCACGGGGGTGAAACTTCGAAGAGATTCACGGCTTTCGTTTCAAACTTGCTTAATCTGCAAGGCGGTTCGTGTTTAAAGAAGGTCACTTTAAAGAGTCATGTTGGTGTTCGAGGATTTCTTGACCGAGCTCATGTTCAGAACTGGATATGTAATATTCTCGACCGTGGTGTTGTGGATCTTGATCTGGTCATCACTTTCCTTGGAAAAATTCCACCAGTGTTTACGTTGAACTTGATGAGCAAGACATTGGTTAAGCTGAGACTAGGAAGTCGGTTTATAATCAAGCTTTGTGATCAGGATGTTTCTCTTCCTATGCTTAGGAAATTATGTCTTTACTCAGTTGATTTTGATGGAGATAATAATTTCGTTGGAACACTTCTATCTCGTTGCCCTCTTCTGGAAGAATATTGGGCCTACTTGGGCTTTGTATATATCGACAAATATAAGTCGGCACTTGGCCGTCGCATATGA
>Al_F0338
ATGACGACGATGATCTACAATCTTCCAAGGGATTTGATAGAGGATATTATTTCTAGGGTTCCCTTGAAATTCATGAAAGCAGTGAGATTAACTTGCAAAAGTTGGAACGATTTATCCAAAAGTGAGAGCTTTTCGAAGATGCACATTGGTAAATCAACAAGAAAAGGGGAGTCTATGATGATCGCCATGATGCCTCATAATCTTTATCTAATGAGTGGGGTCGTCGACGATGTTGATCCATCTATAGAGCATAAAGGTCAACTTATTAGTTTCCTTCACAATCAAGTTAGCATATCTCGAGTCTTTCACTATGAGGGTTTAATTTTATGCATCTTGAAAGACGTTACTAGGATTGTGGTTTGGAATCCCTATTTAGGGCAAACAAGGTGGATCAACCTCAGATTTTCTCACCGTCCACATAGATGGGACTGGTTCAATTATGCTCTCGGATACGAGGATAAAGAATCTCGTCGTGGCATTAAATTGTTGAGGTTCTTAGATTATTTTCACAAAGCACCCGAAAAACAATTTTTTTGGTATGAAATCTACGATTTTGACTCAGGGTTATGGACAACTCTTGATGTCATTCCACACTGGGGTATATATTGTTCAAGCCATAGCGTTTCTCTCAAGGGAAACACTTACTGGTCTGCGACAGAAAGAAGCTCAGAAGGTCGAAAAAATCACATAATTTGTTTTGATTTTACAAGAGAGAGAGATTTGGGCCGCTTCTGCCTCTGCCGTCTAAAGATTGCAGCTTTATTTCACCACCATGATAAATATGATACTGAGTTTGAGATATGGATTACAACTAAGATTGAGGTCGAAATGGTGACGTGGAGCAAGTTCTTGAGAATGGATACGGGACCTAAGATAGGTTTTCCAGATACTTTCTTCATTGATGAAGAGAAGAAAGTCTTCATGGATTGTGGTACACACTATGACTCTGACGATCATTACAGAAGATTTATTGACATAATTGGAGAGGCTGGATACCTAAGAAAATTGGATCCTGGAGTACCTGCAGACAAAAATTGTAGGCCTGATGTGTGCTCTTATGTTCCAAGTTTGAGCCAAATCAAAAAACCTGCACGAGGCAAAAGGATAGAACAAAGCAGTTTAGAAAAGCGTCTATTTGATCAAAACATGTTGAGACTTGCTGCAGTTGAAAAGATAATGGAGACGCAATATGGATATTGG
>Al_F0339
ATGGAGCCACAAGAAGAAGAGAAGAACGGAACTATGCAGAGAAAAAGATGTAAATCTTCATCGTCGTTGTCCATACCTCTCGATATAACCACAGAGATATTCTTAAAGCTACCTGCGAAATCTGTCGCAAGGTTTCGTTGTGTTTCGAAGCTTTGGTCATCAATCCCCACCTCTCGATATTTCACCACCTCGTTCGAATCTCGACCTAACCTTTTGTTCTTCTTCAAAGAAGGCAATAGGTTCTTTGTTGTCACGATTCCTAAACCTAATCGGAGACCGAACGAGTCCTTTTCTTATACTTCTTCTGAGATTCTTGATAGTTACCAAATACCCTATCCAAAACATAGCTGCCTCACCATTAAAACCGAGTCGGTCCACGGTTTGATCTGCTTTCAGAGAGGAACAAAACCTACAGTCTGGAACCCTATTATGAGAAAGTTCAAACCTTTACGCAAACCGGACAAGAGCTGGGAGAGTTTAACTGTCTTTTTAGGGTATGATCCAGTCGAACGTAAGCACAAAGTAGTGTCCATGACTTGTGATCAAGCTTCTGATGAGTGTCGTGTTTTAACGTTGGGATCAGATCAAGAATCATGGAGAACGGTCAAAACCAACTATAAGCATCTCCCTTGCCGTGGCAAGCGCAAAGACAATTATGGACCGTGCAGATGCATCAACGGTTTCCATGCGATAAGATTACCATGGGATGAGGAGTTTTCGCCAAAGATGATGATATCTTATAAAGGGAAGTTAGCTTATCTCGGTCATTCCAATGGGACGAATAGTCTTCCTATGTGGGTTTTAGAGGATGCAAAGAAGGGTGAATGGTCGACTTATAACTTTTTACCTCTTTCTCACTATGATCGGAGTTCAGAGACCCATTTCAAGCTAATAGGTATCACCAATGATGGTGAATTGATTTACGTACCATACATGGTATTCGAATCTTTTGATGTCATATATATTGATCCAATAAGAAAGACGTTTAGGAGAGTCAAATACAAAGGAGTTGCAGATAAAGGTTTTAGACAACGCAATGGACTTGAAGAACATAAACCTTTACGTGGGATACAATATTCACCCAATCATGTTGACACTCTCATATCTTTGTGA
>Al_F0340
ATGGCAAAATGGGGAAATGAGGATTTAGTGAAAGATGAGATCCTCCAACACCTTCCTGTGAAATCTCTGATTCGATTCAAGTCGGTATCCAAACAATGGAGATCGATGATCGAATCTACCTATTTCGTTAGAAAACATTTGGTTTGTCCTTTCTCAAACCCGAAAATTGTTGTTGGATCAAGGACTCATGATGACGACAACTCGCTAACTATTCTTCTAGAGACTTTTTCAAGAGATCATCAAGGCGAAATCGACACACAAATCAGTCGTTCTCCTTGCTCTTACATTTTTCATGGTCCAAGAACAGTGGGTCCAACTATAACCATATGTAAAGTTATAGGGTCTTGTGACGGTTTGGTCTGCATCCAAGAGTTAAGGAATCGGAAAAATTTAGAACCAAGTGTATACATAATCAACCCCGCGACAAGAGAGCACCGGAAACTTTATCCAACGCAGTTGCAACACGTTCCAGATTTTATGCCTCTATTGCTATTTTGCATTGGATTTGGGAAAGACATAGTAACAGGAACGTACAAAACGATAAATATAAATTGCTACAAACGTCTCGATGAACATGCTATGCTTCTCAAGACCTCGGTTTTGAACCTCGACAATGGCAGCGAACAAAGACAGATTGGTGTTTTCCCTGTTTCCAACATGGAAATTTCTAATGAGCAAACATCAGTCTTTGCAAATGGATCCGTCTTTTGGTTGACACAACGTTATCACAAGTCACCATCAAAAGCACCTATTAAGTTAGTAGCGTTGGATCTTCACACTGAAAACTTTAGTAGAGTATCTTGGCCGAGTTGGTATGACGAACGTAGTCACATAATGAGATTATGGAGTTTGAAAGATCGTTTATGTCTATCGAACGTGCTACAATACCCGGATGTGGATGTATGGTCATTGAAGATGGAAGACTCAATTGAGAAATGGGAGAAGATCTTTTCTATTAATGTTACAAGTATTGGTCGGTTAGCTACAAAGTTTTGGATGATCGGTTTAGAAGCTGCAAAATTTAGGCCTAAAGAAGGAAAAATTGATGTGGACCAAATCCCGTTCCATAGTTCGAAAACCGCTTTGTATACCGAGACCTTAGTTTCTCCTTATCAAGAGATC
>Al_F0341
ATGAATTCCTTACCAGAGGATATATTGGCAATTATATTCGCCAAATTACCAATAAAGATTTTCACAACTTTCAAACTTGTTTGCAAGCAATGGGAATCGATCGTGGAGTCTCCATATTTCCGTGACTTGTTTCTGTCTATGCACCAAACGTCGCATTCTTCATCATGGTCTCTCTTGTCTTGCTGTTTTGATAAAGAAGTCATAGCTAACTACGAATGCAACACTTGGGGACTCGAACGATCTCTCGGCTCTTACATCTCTTCTTTCGTAACCAAGAAGTTTGAGACTTTGAGAAACAAATACAAAGTATGGGCTCACAGTACTGATGTTGGATTAATTTTGATCAGTGAATTATTTTTCAACATGAAGAACCGATCCTTGTACGTGGCTAATCCAGTTTCACAAGAATGCGTAGAAATCCCTTCTCATCATGCTCATCGTAGTGAATATTTCTATCCCTTGGGAATTGCCACACGAAGTGAGAATGGCTTTCTTTTGGATTACAAAGTTGTTTTGTTTGATACGCACAAAAGCTTGCTGATATATTCATCTAAGACAGGCTTGTGGAGTCTCAACACTGTCGATTTGTCTGTGTCGTGTATTGATTTACGATCTACCATTTGCTTGCACGGCAGTATTCACTTGATCGCCACCACTAGTCACGGTGAAGATGTTGTCGTATCCTTCAATTTATACGCCACTGGTACGAGTTCTGTTCAATGCCGTGTGACTTCTTTCCCAGATTTCGGACAACATCGGCCGAATAGATCTTTCTCAACTTGGCAAGGATCTATCATGTATATGAACATAATCTCTGTAACTAAAGATGATGGAAGTCTAGAGGATAAGCTATTTGTATGGAGGCTAGAGAACGGAGAATGGCAACTAGTATTTGAAATCGCCACTCCTTTTATTGAAACTCGTGTCGAGTATTTTCCGTTGGCGATTAACCCTTTTGATGCTAAAACAGTCTACTTTTGGAGCAAGAAGCACCGAAGTTTTATTTCTATTAACTTGAACAATGGAAAGTTTGTGCTCGAGAGTAAGTTGGAAGATAACATCACCCGAGGATTATACCTTCGCTTGGTCGTTCTCCCACAATGGCTGCATCGAATTCCCAACACAGTGAGAATGGTT
>Al_F0342
ATGACGAGGATGAGAAGAAAAAGAAGAAGACGACATCACAGAGAGATTCATGTGGATGTCGAGGATTTAAAAACTTGGGTCGCACCAGAGATTCCTCTGGATCTCCTGATCGAGATTCTGACGAGATTGCCTGCGAAATCTGTGTTGAGATTCAAGTGTGTCTCAAACTTTTGGTCATCTCTTTTCTCCTCGAGATATTTTCGCAATCGTTTCCTTATGGTCTCATCTCAACGTCATTCTCGTCTTTACATGTCTTTTATGGACCTTTACAACGATTCTAAGTCTATGCTTCTATCATCCGCTCCAATAAGCAGCACATTTCCATCCTCCTTAGTATTCGACCAAGATCTTACCATCCGCAAGATGGGAGGGTTCATATTGCGCGTTCTCCGTGGCTTCATCTGCTTCACAGTTGACTCTAAGCCGCATATCTATAACCCCACCACCAGACAACTTGTAATCTTACCTGCCATGGAAGAATCTGTTATCATAGCTGAAGAAGAAGAAGATAATTATGAAATATTCTTCTTTATGGGCCACGACCATGTTAAAGATCAGCTCAAACTACTTTGCACAATTACGACAATGTCAAACGATATGCAAAAGATAGAATCAGAGCTTTGGGTCTTTGTACTAGAAGCTGGCGGTTCGTGGAAAAGGGTTGCAAAGGAGTTTCCTCCTCATCTTCCTAGTCCATATGAACTGAATATGAATGGAGTTTTATATTACTTGGCTTGGACTGATATGCATACTTGTGTGCTTGTGAGTTTCGACTTCAGGTCGGAAGAATTCAATATGATTCAAGTACCTCGCAAGGCCGGTGATAAGATCCTACCTAGACTTAAGAAGTGGTTGACTCAAATAGATTATGCTGGAAAAGTAGCTGTGTTTGACATGACTTATCTCAAAGTGAGGGGTACGGTGGATCTATGGGTAGTGCAAGATTGGAGGAATAAGGAATGGTTGAGGAAGACTCTGGTTTTGCAGCCTTCTCAGCTTCATCCAATCTTTGACAATCATAGATTACTAGCAAAAGGAACTCTAAAAGGCAAGGTTATCTTGGTACCGCGATATTTGGTTTCTCCCTTTTACTTTCTTTGTTACGATCTGCAACTCAATGATTTGAAAAAGGTTGAAATCAAAGGAATACCTGATCGCTGGTTTAGTAAGCCTAACACGGACATATATTGTGACATTGAGTTTATGAATCCGAGTGAGAGCATCGAGTACCTTGAAACTTGA
>Al_F0343
ATGACGTCACTTCCCGATGATATCATCGTGGACATCATAGCGCGTGTACCAAGAACATGTTACCCAACAATCTCTCTCATTTCCAGACGTTTCCGATCAATCATAGCGTCCCCTGAATTATACACAAGACGATCCTTGTTACGTTGCACCGAACACTGTCTCTATGCACTCATCTATAACCCTAAAAACGGTCATTACCATTGGTACATTCTCCGTCGCCGTAAAGGCTTTATCCTTATCCCTTCTCTTCCTATTATGCATACCCATGGAAACTCTGTTGCTTTAGGTTCGAAGATTTACGTTTATAGTAATCGTGTGACTTCCAGTGTGTTAACCATCGACTGTACTTCTAATACAGTGCAGCCTTCCTTCAACATTCCTAAGGCTATGGGTGAGACTGTCGCAGGTATCATCGATGGGAAGATTTACGTAATCGGAGAGTTGGCACCGTTACGTTTGCGGGTTATGGTTTTGAATACTGAGAAACAAATGTGGGAGACAGCTGAGATGACGAAGCCGCCGGGTTTGAAGACTGGTCACCTGTGGTCTGGTTGTGTGGTGATGGAGGGTAAGATTTACATGAGGGATTTAGATAATAGTTTTGTTTATGTGCCAAAGGAGAAGAAATGGGAAATGGAGGAGATGTTGAATTCTCATAAGTGGAAATATGCATGTGTTCTTGATGATGTATTGTATTACTACGATTGTCTCGAGAACAGATTAAGAGCGTATGATACAAAGCACAAGTTTTGGGTAGTGGTGAAAGGTGGGGAAAGATTGTTGTCTGAGACGAGTTGGCTGAGACTGCCGACCATTTCAAGGTGGGCATATACTATGAGTTGCGGTGAGAAACTAGTTGTGTTCTTTCCTAAACTAGACATATACTCAACCAAGATTTGGTGTGCGGAGATCGCACTTGAAAGACGCCAAGGAGGAGAGATTTGGGGTAAATTTGAGTGGTGTGGTGCTGTTCTGGATAGTGATTGTTGA
>Al_F0344
ATGATCTCGGATCTCCCTGCGGATTTATTAGAGGAAATACTCTATAGAGTCCCAGCCACATCTCACAAACAGTTAAGATCTACTTGCAAACTATGGAACGTTTTAATAAAGAAAAACCGAAGATTCACCGAAAAGCACTTTCACGAAGCTTCAAAGCAGTCAGCGGTACTGATGTTGGATGATCGTAAGGTTCGTTCAATGAACGTTAATCTCAACGTTTCTGCTCCATCTATAGAGTTTAAGAGTGCACTTAGCCTAAAGGATTCACATTCTAATTTAGAACAAGTTAATATAGCTAGAGTTTTTCATTGCGATGGTTTGTTGTTATGCACCACCAAGGAAGATAGACTCGTGGTTTGGAATCCGTATTTTGGGGTAACCAGGTGGATCCAACTCAAATCTGATTATAAGAGCGACTTTACCTATGCTCTAGGATACGTAGATAACAAATCTTGTCGTACCTACAAAATCTTGAGGCCTTGGGAAATACCTAGCATTGAAGGTCTTGGGTTAGAAATCTATGAGTTTAGTTCTAATTCATGGAGGGTTCCTCTAAGTAACGTCGCTTTATTATACACCTACTTCGATTCTGATACTGGTGTGTCTTTGAAGGGAAATACTTACTGGCTTAATTATAATAGTGAAGATTTCTTATTCCCTTTTGATTTTAAGACAGAGAGATTTAAATGTTTGCCTCCGCCAACATGGATCGATGGTACGGTAGTTCTATCAGTTGTTAGAGAAGAACAACTCTCACTTTTATATGAAAATAATAGAACATCAAAGATGGAGATATGGATTACCACTAATATTGATACTGAAGCCGAGGTGTTGTGGAGCAAATCTTTTATAGTGGATTCAGAAATTCAAGATCCTTATACTTATCATATTTGCTCGAGTTCTTTGATTGATGAGGAGAAGAAAGTGGTTGTGTGTTGTATTGTAAGTTCTGATCATTACAATAGGATTAATAGGATGTATACGGTAAACATTATTGGTGAGGACGATGAGTATTATACAGAAATTCCTAATGACGAATCCCTTAGTGCTGAGGATGATAAATATTTGTCTCGTCGGTGGCCAATCATCTTCAATTATGTTCCAAGTTTGGTTCAAATA
>Al_F0345
ATGGAGACTACTAATTCCGGCCGCTGGTCGGAGCTCCCTATAGACATCTTGAGATCTGTGTTCGAACGTTTCAGTTTTGTGGATTTTCACCGCGCTAAGATCGTGTGTTCGAATTGGTATTCGTGTTCCAAACAATCGTTGCTACGAAAAACCGGATCTCCGTGGTTGATTCTGTTTTTAAACGATGGTGGTTGTGCTATGTACAACCCGGATGAAGCAAGAATTTACAGAACGAAGAGAGGCTTTTCCGGGATTCGATTCTTGGCAAACTCAGGTAACTGGTTCTTAGTTCTAGATTCTAAGTCCAATATCTATATCATAGATTTGTTTAGCGAGAAAAAGATCGATCTTCCACCTCTAGAGTCAATGAAGGGTGGCCTTTTTAGTCTTGAGCAAGTAGGAGACACGGCATTCAAGGCGAGATTAAATAATGGTAGTGCATATTCATTCCATAATGCGGAAGATCTGAGAGGTCTTTTGTGGGTAGACGAGAAGAAGAAAGAATTCGTTGTTGTGTGGTTTTTCGACAAAGGTACCGAATATTTAGCCTTTTGCAAGAACGGGGAAGATCATTACCGCGACATTCCGATACGAAAAAATGTTGGTAAAGAGTTACAAGGCTTATATGATATGGTACTTTATGGTGGTGACAGTCTTTACATCTCAACCACTCGTCAATCGATTCAAAAGCTTAACTTTTTTGGACAAGAAGGTTTCATTGATGTCTCCAACAGTGAGATATTACCATTTCGTAAAATCTCATTTTATCTCCCAGATGGAGCAAGATTTGGCAATAACATTGCTGTTACAATATCAGGAGAGGTTTTGTTGGTTCAGAACTTCTTTTACGAGGCAACAAGATATAGGAGCTTCCGTCTGTACAAGAAAGATCCTAATCCAGATTTGAATACTATTATCAACAACCCGTACCCGATGGTTGAGGTATATTCTCTAGGTGATGAGGCTCTGCTTCTAGATTTGGGTATCACCGTGTCTGCGGACGGTACATTACTTGGTATCGCACGGAACTCCATCTACTTCACCCGTCATGACCGTGTCCGTAGTGGCTGGAAACATTCATGTCTGGACATCTGTGTGTTCAATCTTGCAACAAAGAAACTCAAACGCTTCCCGGGTCTCTCCAACTTAAAGCTCACGGATGCTCGATGGTTACATGTGCCTGCTGACCGTAACCTTGGTATCGAACCAAACTCTATATATTTCACCCGTCATGACCGTGCTTGTTACCATGGCCGAGAACCTTCATGCCCGGACATATGTGTGTATAATCTTGCAACAAAGACCCTCAAACGCTTCCCCGGTCTTGGTCTCGATCTCTCCAACAATTTAAAGCTCAAGGATGCTCGATGGTTTCTCCCATCT
>Al_F0346
ATGAATCAGATGAGGAAGAATGGCGATTTAGGGTCGGAATCATTTGGTGCTTGCTTGCTTCTGTCTCTTCCAGAAGATGTAATTGCTGTTATAGCTCGTTTTGTATCTCCAAGAGACATTTGCAATCTAAGCTTATGCTGCAAAAGTCTTTGTGAGGTTTTTGATTCAGAAAGGATCTGGCTTGTGCAATGTGAAGTAGTAAAGGTTCTTTCTTTATCTGAAATGATCCAATGGCGAATCGGAATCTCTTCTTATAAGGCGTTTTGTCGGTTTCTTGGAGAGGTAATGAAGCCTCTTGTTGGTGTTTGGGTTCACCAAAACCCTGAGCTTGGGAATGTTGTTTATGTAATGCCTGGTTTTTTGTCTGTTGTTGGGTGTCGGATAATTCCACAAGAGGTTGGTCCTTTGGGGATTGAGGAGGCTCGAGTTATGTGGTCACCCGTGTTTGAGATAATCTGCGGTTTTGATGGCTCTGCCAAGTTTTTCCTCCATGGAAGAGACGGAAAACTACATTGCTGCCTGCATCCTGGTTTTGTTATGGGCATTGAGAAGAGTTGTAATGTGCTTTTACTCGAGGTTGAGACTAGGCGAGAGAAGGAGTTATGCAGTGAGATTGAGACTGTGTTGTTGGGAGAGACAGGGGTTCAGTTACCATTTCGCAAACTACCCTTTAGTTATAGAAGGAATTTACTTCACATAGTGACAAGCACTGTTGGTATACCTGTACCTGATCTATCAAGTGAAAGGTTATTTCCCACGTCGAAAGATGATGAAGCGGTGTTGTCTGAACACAGAACCATGCTCCTTAAAATGCACAAGTTTGGTGGTGATTGGAATCACATGAACCTGGAGGATGAGTGTATAAATATTCCAAATCAGGTAGACATAAACGAATCGTGGAAGCATCTTGGATTTGAAGTCGATAATCGCAACATGGACGCTGGGAATCAGACACAAAGGAAGACCTTTAGTAGGTATTTCAGAAGTGGCATAAAGCATATTCTCGGGAGGTCTAGTTCTTTAAAGAACACGTCTTCTTCAAGAAGTGATACTAGACCTTGGAATCTCCAAAAATTTCTTAATTTTGGTGATTCCATAGGTCTTAGTCTCAAAGCTTCCAATATTAAGCTGTCTTCTTATCAAGGTTGGCCAAACATGGACGAAACCCGTTATGCCCTTTATAAGCTACCGATTAAGAATCCCATCGCTAACGAAGAGTATGCCGGCTTGTGGGGAGGAACTTTTGGCTGGCCACCAGGAAAATGTACAGAAGATAAACCCGGGAAGGCTCTTTTTTTACTGATGCTCTCTTATGAAGAATCTCAAGATGGTACTGAGAGACTTCTTATAGGGACGAAAATACTCGAAGGAACTCACTACGCGATGCATCCTAATGGATCTGCAATGTTTGTTATAAAGATTGATTCACCTTCCTTTGAGCTTTTTCCTTTCGATACAAATGGAGAAGATTTTGAGCATTCTTACGCAGGAGAAGGTACTGCAAAGGGTTATGGTTTCCGGTATCCTGGTTACAAACCGGGTACACTTTTCGTAACATCTAAAGGTCTTCTCATGTTTGTTTGGAAAGCAACTAAAGTTGTGTTGACATTGCAAAGACTTGACCTTGGAGAGCTCTTAAGGAAAGGCGTGTGTGTATCGCCTTTACCTCCATGTTTGAATTTTGCTTATTTGACAAAATCTCACACCAATGTGTTTGCCCCTGAACGAAGAAGATCG
>Al_F0347
ATGGCAGAGACGAAGAAGAATCTGCAATCTCTGGATCATCCAATTCCCATTGACATGTTGTTCGAGATCTTCTTAAACTTGCCCGCGAAATCTTTAGCCAGGTTTGTTTGCGTATCGAAGCTATGGGCCAAAATCATCCGCAATCAAGATTTCATCAGATCCTTCTCGCTTCGATCATCCCTAAAGAATAAGCAGCACCGCCTCCTCTTTGCTTTCAAAAACCAAATAAAAGGTTATCAAGAAAATTGGTACTTTTTCTCCAAATCAACTCATGTTTCAACTCCACTATTTGAGCCAAACTTACTGGTTTTACCGGACCGGTTCGCTGCCCGTTGGTATGATAATCTTGCCCAAAACATTAACGAATTTGAAGCTCTAGTTGGGGAGGAACCACCTGATTTTGAATCAAGTACGGTGTGTCATTTGAAGCAAATGCGATACCAAAAGCCTAGCTACGTCCATGGGTTGATTAGCTTTTTATATGGGAAAGAACAAATCATATGTAATCCTAGCATAGGTAAGTCCATAAACTTACCCACTTTGGAATCCAGTGAAACGATCATTGGAAGCTTTTTAGGATATGATCCAATCCATGCACAATATAAAGTATTGTGTTTGACCAATGTTACAATGATCCAATGCAGCAGTCCTCACTATCCTGGAACCATCTCTGTGTGCATAGACGGTGTTTTATATTACAGTGCTTCTAGTAGTTTTACCATGGATGAACCATTATTCTTGGTGAGATTTGGTTTGAGGTCTGAAAGTTTGGAAGTTGCTTCCAAATTTCCCGAGGGCCTTGAATCATCAAATCGAATTACTTTGATAAACTACCATGGAAAAGTAGCTGTAGCTGATGTCTCTGAATACCGTTATGGAGATTTC
>Al_F0348
ATGGACAAGAAGAGGAAGAAACGTACAAGTTCTCTTCCTCCTTCGTTTGCATCACTTCCAAATGAAATACTTTTGAACTGTTTAGCTCGCATCTCCAGATATCACTACAGCTCCTTGTCCTTAGTCTCCAAGAGCTTCCACCAAGGGCGGAACCAC
>Al_F0349
ATGGCTGAAGACGCAGAGAGTGACGCAGAGAGCCGTGTGCGTGCCAAACGCTCGGATGACAGGAGGGGTCATCTAGATAGGCTGAGCAAATTACCAGATTCATTGCTATGTCAGGTACTCTTGAATCTTCCCACAAAAGATGTGGTTAAGACTAGTGTGTTATCCAGTAGATGGGAAAATCTCTGGAGAAGTGTACCTGGTTTGGACTTGGGGTATGGTGACTTCCCGGAGTACAACGCTTTTGTGAGCTTTGTTGATAGCTTTCTGGGTTTTAACAGCGAATCTTGCCTGCAAAATTTTAAGTTAAACTACCAATATTTAAGGCGAAAGTACGAATGGAACTGGACTGAGCTTGATAATGCTAATGTCACCTGGTGGATCAACACAGTTATTAAGCGGAAAGTTGAACATCTTCATCTCTCTGACGTGATCTTCATTAATCCCAAGTCCGTTTCTTTACCTTCTGTCAAAGTTATGTATCTTGATATGGTTAAGTTTGCCAACGATTGGGCTTTCGAAATGCTCATCTCAGGCTGCCCAGTTCTCGAAAGCTTAACTATAGAGAGGAGTGCCTGTGATAATGTAGATTATTTACGCGTGTGCTCTCTGTCTCTATTGAGTTTCACCCTTGTTGGCCACTGTAACGAAGATATGAATAAAGAACAAGTAGTTGCAATAGATGCTCACAAGCTTGAGTATCTCAAGCTATATTGTCATGAAACTGCAAGTTTCATAATAAATAATCCGGCTTCCCTCGTTAAGATGGCCATCGACATCAGGTTTAACTTGTCTTTCGAAAAGAGGTTTGATCCCAATGATCTACCAAAGAGAAATATGATCCGTAATTTTCTCATTGGGATCTCTAATGTCAAAGAAATGGACATCTCTTCGTATACACTCGAGGCCATCTGTAACTACTCAAGATGTGAACGATTACCCTTATTCCGTAACCTATCTTCCTTGCATGCTGACTTCGACGACTGCAGGGATTTAGTAAATCTCCAGGGGAGGAGCCAATTAGTATTTTACCTGAACCTCATTGTAACCTACCGTCTCTTAGCAACAGAATTGAAACTAATGAGTTACTTTCTGGAGAACTCAACAATCCTCAAGAAACTAACACTACGCTTAGGTAGTTTCAGAGGAAACGAAGAATCTGCCTTCCTCAAGAAACTCCTTACCATTCCAAGACTCTCTAGCTCATGCCAAGTTGTCATTCTCTGATCGTCATAGTC
>Al_F0350
ATGAATTGCGATAGAATCAGCGAATTGCCAGATTCTTTGCTAACTCAAATACTCTCATACCTTCCAACCAAAGATTCCGTTAAGACTAGCGTTTTATCTAAAAGATGGGAATTTCTCTGGCTTAGGGTTCCTGTTCTTGACTTAAAAGTCAGCAATTTCCCTGAAGAAAACTACGCGAGCTTTATCGACAATTTTCTCGAGTTTAATCGAAATTCACGAATGCGAAAATTCAAGTTGAAGTATGATGAATACACTTATGATGATGATCGGTTGGCGGGGTGGGTTGTAACAACGGTTGATCGCGGAATTCAGCATTTGGATGCTAATGGTTTTGAGACTGATATGTGTGTAAGAGAGTTCATGCCTCAAAACATATATAAGAGCAATACATTAGTGTCGTTGGTGCTTGTAACCGTAGGAATCGAGAATCCCGAGTTCGTTGTTTCTTTACCGTCTCTTAAGAAAATGCATTTAGAAGATGTTTGGTATTGGGATGATCCTTTGGTCATTGAGAAGGTTATCTCAGGTTGTCCTGTTCTTGAAGATCTTGTATTGATTAGGGCTATTGATTTTTGTGTTCTAGATGATCTGCGGTTTCTTAAGGTGAGGTCTAAGAGTCTTAAAAGCTTTCGTCTTGCGTTTGAGTATAGTATGGCTGGTACATATTTTTCGGTTGAGGTTGATGCTCCTAGACTCGAGTATTTGAATTTTAATGATAACCAATCTGATATGATTGTAGTCAAGAACCTAAATTCTTTATCGATGATCGATATTGATACTGAATTTAATGTTAAGTTTGGCGGCAGTCCTTTGGAACCGGAGGATTTACGCAAGAGAGATATTATCCGTGATTTTTTAACCGGGATATCTTGTATAAGAGATATGATCATCTCTCAGCGTACTTTAGAGGTCCTATATCTATATTCCAAATTGGGACCGATTCCCAAATTCGATAACTTGTACCGTTTACAAGCTGCGTTTTCTAGATCCATGTTCCAGTTGTTGCTTGTCTTTCTTGAGAGCTGCCCCAATCTGGAAAACCTCATCTTGGACTTTGCTGTTTCAACGGAGCCTGAGCAAGATGGACTTACCTATGTCCCTCAGTGTTTGTTATCGACTCTGGAGTGTGTTGAGATTAGAGAATTGATTATGGGAGAAGAAACCGGGAAGAAATTAGTGAGCTATTTTCTCAAGAATTCAGTAGTTCTCCAGAAACTCATTGTGCGTTTCAAGGATTCTTCGATAGCAACCCAAGATTCAGATATCTTCAAGGAGCTTCGTACTTTCACAAAGCGTTCTCGCAGCTGTGAGGTCATCATT
>Al_F0351
ATGGCAGGCGAGAGCTCCACCGCCGCTGCTTTAAAAATCCGTAGCTGCCGCCGCAAAGGCCTTCGTCGCAACCCCACGAAAATCAAAGAAGCAGTACTAGACTTAATAAGCTCTTTACCTGATGATATCCTACAACATATCCTCTCCTTTATTCAGACCAAAATCGCCATCAAAACTTCCCTCTTGTCAAAACGATGGAGGCATGTATGGTGTGGTACACCTTCTCTATCATTTAGTTGTAATAGAGTGGAGGCTCCTTTTATAAATAAAACCCTAACTCGCTATACATCTTCCAAGATGATGAGTTTTAAGCTCCATTCGAACTTGTCCGAAAATGTTCCCCACCTCGACAGTTGGATCGAGTTCCTCATATCACGTAACGTGGAGAATCTGTCTATGACTTTATGGCATTCCGATGAGTACAAGTTTCCTGATTTCTTCTACATCAATTCTTCTGTCAAGCAACTCTTTGTGGAGTTAATTAGACTGCGC
>Al_F0352
ATGACGATCTCCGCTATTGCAAAAAAGAAAATGAGAACCTCCTCTACGTCGCCGATGAAAGACGAAGAGCCAAGAAACTGGGTGGATCTTCCGTCGGAGTTGACGTCTTTGATCCTGATCCGTCTTAGCGTGACTGATATTCTGGAAAACGCTCGGAAGGTGTGCAGCCCGTGGCGACGCATCTGTAAAGACCCTTCGATGTGGCGGAAAATCGACATGCGAGACTTGGCAAACCGCGGAATATTGTTCAAGTACAATGCAGATAGCATGCGCCGCAGGTGCCGTGACGCTGTTGATCTCAGCCAGGGCGGCTTGCTAGAGATCAAAATTGATCGCTTCGTGAGCGATTCTCTCCTCAGCTACATCGCCGATAGATCAAGTAATCTGAAAAGTTTTGCACTTCCAGTCTGTTACCCATCGATAACAACGATAGAAGAACTTGTTAACGCAATCGCGAAATTTCCATTTCTTGAAACCCTCGAGTTCTTCGACTTATTGTTTATACTGGATTTGAAAGCTATAGGCCACGCTTGCCCACAGCTAAAGACATTGAAGATAAACTTCTCAGGCTACACCCCTTGTGATGATGATGATGCCATAGCAATCGCTGAAAGCATGCCCGAACTACGCCACCTCCAGCTTATTGGGAACGGACGACTAACCGACACAGGCTTAAACGCCATTCGTGACGGTTGTCCTCATCTGGAACACCTTGACGTACAAATAAGACATAAT
>Al_F0353
ATGAGAAGACGGCCGAGCAAAAAGAGCAAAACCGAGAACAACAAGGATCTACACACGTCAGAAGAGAGAATCAAGTTTGATGAAATCCCTCATGACCTAGTGATCGAGATTCTTCGGAGATTGCCTGCGAAATCTGTAGCTAGGTTTCTCACTGTATCCAAGTTGTGGGCCACAACTATCCGCAGTCCAGATTTCATCAAATCTTACCCGTTTGGATCTTCGTCGAAGCCTCGTACCCTAATCGTTTGCGACTTAAATTATAAGGAACCAAACCCAAATGTGCATTTCTTCAGGCCGTCTTCTTCATCATCAACATCAACGTCTCTTCTATCACGTGTGACATGTCCGTTCACATATCCTCGTCACATGGAGTACTATTATCATCATGTTAATGGATTGATAAGCGTTGGATATGGTACAGAGCAAATCGTAACCAACCCCATCACTGGTAAGTTCATAACTTTACCAAAACCTAGAACAAGGAGAAAGCTCGTAAGAAGTCTTTTCGGGTATGATTCAGTTAGTGATCAATACAAAGTGTTGTGCATGACGGAAAGACTGCGTGGCCATCCGGAAGAAGCATCATCTCAACATCAAGTGTACACATTGGGAGCTAAAAAGAAATCATGGAAAATGATCAATTGTAGCATCCCTCACCGTCCTTGGTCGTGGAACGGTGTATGCATAAATGGTGTTGTGTATTACATTGCTAAAACGGGGGCGGGAATGTTGCAGCTGAGCTTAATGAGATTTGATTTGAAGTCTGACGATCTGGATCTTTTTACTAGTTTACCTGAAGAGATTGAAACAAGTCTATATGATTGCCTTTTGATAAACTACGAGGGGAAAGTAGCCATACCCACTCGCCCTACAGATAATACATGTGATGTGTGGGTTATGAATCAAGAAGGTGGAAAACTTGAATGGTTGAAGAAAATAAGTTTCAGTACTAAACCTTGGAAGGGTTCATGTTATCTAGTCGTCACAGGCACTACTCCTACGGGTGAGTTTATTTTGGCACCAACGCACTATTATGATTCGTTTTATGTCTTCCATTGCAATCCCGACTTGAATTGTTTTAGAAAGATTACGATTCAAGCACCCGGAGTCCCGAAGTATAATTATCATCAGAAACTTGCATTTGTTTTTTCGGATTACATTTATGTCTTCCATTACAATCCCGACACCAATTTTTTTAGACGCACTAAGGTTGAAGCATCCTCAGCGTTCATGTGTCGTTCTAGAAGAGCAATGGTTTTTCCGGATTACGTAGAGAGTGTTAGATTGTTGTAG
>Al_F0354
ATGTATCTTCCGGAAGAATTGGTAGTGGAGATACTCTCTAGGGTTCCGTTCATTTCTTTGGCACGATTACGATGGACATCCAAAAGATGGAACGCTATGATCAAAAATAAGATACTAATCCGCCACTGCTTATTGCTATGTGGTACCAAGGACAATAGACTTGTTGTTTGTAATCCGCTTTCATGTGAAACCAGGTGGATCCAACCCGGAAAGTCCTACACGACTATCGAAATTTTTGCTCTCGGTTACAATAACAAATCCTCCTGTTATACAATCTTGAGAATGTATCGATTCCACGATGATTTCCAATCTAGATATAAGTACGAAGTCTATGATTTTACCTCTAATTCGTGGAGGGTTGTTGGTGTGACTACCGGCTGGGTCATACCACAGAGTCAGAACAGACGTGGCATGTCTATGAAGGGAAATACTTACTGGCTTGCTGAAGAACATGGGCGTAATTTTTTACTAAGTTTTGATTACACAAGTGAGACATTCCAATGTTTGTCTCTTCCGGCAGATGCTAAGACTCTTTATCATTATTTGGCTTTATCAGTGACTAGAGAAGAGCAACAACTTTGTATGTTAGCTATTGAGAATACCGGAGCCTTGTCATGGACCAAGTTCCTAACACTAGCGAGAAGCGGTATGTACTATCGTCGTTATTTTGGGATGATCAGTTTCTTGATCGACCAGGAGAACAAAGTAGTGTATTGTAACTCTTTCTTTTCCAACACCATACACATCGTGGGAGAGGATAAATATATAGAAGTGAATCATGATGTTGTAGAATCTCCATACGAATCTCATAACCTATTTCTCCTCAGTTATGTTCCAAGTTTCCTTAAAATCCAACAAGGTATC
>Al_F0355
ATGGAATCACAGCTGCAAAACGTCACGAAGGATCTTCAAACCATCCGTTCACTCGAACCACGAGCTTCAACGTCAGTTAATGGTGGAGAAAACACAGATCATACGATCCCAGCTGATCACATTATCGAGATACTCTCGAGACTGCCGGCGAAATCTATAGCGAGATATCGTTGCGTATCGAAGCTTTGGTCTACCATAATTAGACTTCCATGTTTCTAT
>Al_F0356
ATGGCTGCCACAAACTTTGAAAAGCCCTGTTCGGGAGTTACAATCAGCTGTCTCCCAGACGAAGTTTTGGGCAAAATCTTGTCGTTTCTGCCGACAAAACAGGCTGTATCAACATCTCTTCTCTCGAAAAAGTGGACTTTTATGTATAGATTGGCGGATTGTCTTGATTTTGATGATTCCCTCCATCTGCATGCGGAAGAGGGTGAACATGTATTTCCAGAGAGCTTCAAAAACTGTGTGGATCGAACACTGGCTTTGCAATGTGATTATTCAATCAAGAAATTCTCACTAAAATGCCACATTGGTGCGCACAGTGACTGTCAAAGGGCTTGTGTGGGACGCTGGATATCTAATGTTGTAGGACGTGGTGTTGTTGAATTGGACCTACAGATAATAGATTGGGGTCTACACTTTATGCCTCCTCAGCTCTTCGCAAGCAAAACGCTGGTTAAGCTGACACTAGGGACAGCGCTCAACCTTGGAAAGCTTCCTTCAGATGTGTTACTTCCATCTCTTAAGTTTCTCTTCATCGATACACTTTTTTGTCCAGTGCTCGAGGAGTTATCTGTACGTCACGAGGACTATATAGGAACCCCATTCTGCATATCGAATCATAGCATCAAGAAACTATCAGTTCACTATGACGCTGAGTCTGAAATTGATTTTATGAGTGGTCTGTCATTTGACACTCCAAGTCTTGTCTTCCTGGACTACTTCGACTACGCCTTGAATGAGTATACACCAATTAACTTGGAGGCCCTAGTTGAAGCTAGGCTGGATATACGTTATCCTAAAAAGAGCACGAGGCCTGATATATATCGGACCTTGCATCTTTCTCCTGATTCTGTTGATTGTGTATGTTTGGTGATTTGTCGATGTATTATACATGGACTACTTCTACCCGTGTTCAACAATCTTGTTAATTTATCGTTTGGGAGTAAGAGCACTAAACAAGGACGAGGTTGGAAACTGCTGCCAAAACTGCTTGAGCTATCTCCAAAGCTTGAAACTCTAATCATCCAGGGTTTGAATGGTTACACAGGGGATGTCTTCATGCCTCTCAACCATTTGAAGGTGTTGCATATACTTGGTTATGGAGGAACTAGTCAAGAATTGAAACACTTGAGGAGTTTTCTTGGGAAAACGGAATGCCTAGTGAATGTTAAAGAAGCTGTGGTGGATAATGACATAATTATACTGAAAACCAAAAAGGAGTTAATGATGCTTCTTGACACTTCGGTTTCACCCAAGTGCCAGATCAAAGTCACATAA
>Al_F0357
ATGTGGTCGGAGCTTTGTCCGGACTTGTTACGAAGTATTTTCGAAGAATTGAGTTTAACAAATCTCAATCGAGCAAAATTAGTGTGTAGATCATGGAACTCTGCTTCGAGAGGCTGCGTCCCCAAACGAAATCAGATTCCGTGGCTGATACTTTTCCCTCAAAAGAACGAAAACAATAGTAGCAATCACTATGTATTATTCGTTCCTGATGATAAAGACAAAGTTTACAAGACTCGAGATCTCGGTGTTGACTTTGCGCAGAGTTGTTGCCTTGCGACTCACGGTAGCTGGCTCTTGATGTATGACCATCTTCAGAATCTTTACATTCTTAATCCATTGACGTTAGAGAGGGTTGATCTACCACATTCAGCCTCTATCTTTCCTAATAAGCTCAATCCAAATTTTAGATGCAACCGATCAGCTTGTCTCTGGATAGACGACATAGCCAAAGATTACCTAGTTGTTTGGCTCATCGATTACAAAAGTTATTTTGCAAAGAAAGGTGATGATACATGGCTTCCCGCTGGTCTGTTTTGGAATGATCGAATTATCTATAATCACAAAGATCACAAGGTCTTTCAGTATTCTTCCTCTTATGTCTGTGTTTGGGATTTCGCTAGTGATATCCCTCATGTAGATAAGCATCATTTACCTGTTAGATCCACTGATCATCAGATTGGTGACGATAACAGATTCAATCTAGTAAGTCATCAGATTGTAACATCATTGTCTGGAGAAGTTGTGCTGGTAAAAATAATGCACCACTACAACCTCCCAGTATGGCGTTTTCGCGTCTACGAGTTAAATCTTTTGACGGAGACATTGATTAAAATTGATTCTTTAGGTGATGCGGCTATAATCTTGGACATGAGTATCACTGTTGTCGCCAAATATATCCCAGGGATAAAGAAAAACTCCATTTATTTCAGTGGCCTCGACCACCCCACAACGGATCCCAAACTTAAATTTGTCTATGATCTCACCACCCACACCATGGAACCTTTGCCACAATGCGTCTTCTCCTCCATGCTCTTCTCTGATTCTCGATGGTTCTTACCTGGTTTCAAAGGT
>Al_F0358
ATGTATATCCCAGAGGAATTAGTAGTGCAGATACTCACTAGGGCTTCAGCAGCTTCTCTAGCACGATCACAATGTGTATCCAAAAGATGGAATGCTCTGATCAAAGATGAGAAATTTGCGAAGAAACGGTTTTTGCAGCGGTCCCATGCTACTGTAATCATGTTGATTGAAAATAGGGTTAATCTAGTGAGCGTCAATCTCCATGAAATTCACAACAATATGGTAAAGGTAACAAATCAGTTTAGCCTAAAAGAACCTCTTTCTAAATCTTCAGAAGAAGTTGATATATGTGATATCTTTCACTGCGATGGCTTATTGCTATGCACCACCAAAGATGATATA
>Al_F0359
ATGTCGTCCACCGCTTCAGCCTTCACGGACGGCCAACCACCGTGGAAGAAGAAGAAGCCGTCGAAAGATCCGACTCCGAACCCGTCCATTCCATATGATTTGATAGTGAGCATATTAGCCCGTGTCTCGAGATCGTATTACCCAAAACTCTCCTTAGTCTCCAAAAGCTTCCGATCGATCCTTGCTTCACCGGAGCTATACCAAACCCGAACCCTCTTAGGCAAAACCGAGACTTTTCTCTACGTTTGCTTACGCTTCCCTGATGAAGCTAACCCTCGCTGGTTCACTCTTTACCAGAAACCTAATCAAACCCTAACTAAGAAGAAGAAGAAGAAGAAGAAAGAGGAGTCAAGTGTTAAACTTTTGGCTCCAACCCCAGTTCTCAATTCTCCTCCTTTGGAATGGTCAAGTCTCATCGCTGTTGGTTCTAATCTTTACGCCATTACCGCAGCCATCGACGATTCTCCATGCTCTAACGTTTGGTACCTTGACTGCCGAACTCACACTTGGCTTGAAGCTCCAAGAATGCGACTGGCTCACACCAATAGTAAGTTTGATGGGACTATCTATCCGCCCAGAAGACGGATATTCAAATTGGAAAATATGGAAGGAAAGATTTACGTGAACGTTTGTGTAGAGTCTACTAAGGAGGTTGTGCTTGTAACGCCAAAGATTATGACATGGGAAGCGTTAAATTTGGATTTGGATCGGGGTTCTCTTTGTACGATAGATAACGTAGTCTATCTTTATAACCCTAGTGGAGTATTTCTATTTAGAAAAAGTTTCATTAAGGAAGCAGTAGTTTGGAGAATATTACGGGGTTTAGAAAGGCTGCCTAAGTTTGCTAAATACAGTGCTGTTAAATTAGCGGATTATGGTGGTAAGCTGGTTGTTTTGTGGGACAAGTATGTAGCTGCAAGTGGGTATAAGGAGAAGATGATTTGGTGTGCAGAGATTTCGCTTGAAAAGCGCAACAATGAAGAGATTTGGGGGAAGGTCGAGTGGTTTGATGCGGTGCTTAGAGTCCCTAAGTCTTACAAAATCTTGTGTGCTACTGCTACATCATTTGGTTTTAAAACCATTGATGGTAAGAAAGCAATTTGGAGAAAATTAGAAGGGCTACCTAAGTTTTCTAGTTATTGTACTGTTAGATTGGCGGAGTGTGGCGGCAAGCTGGTCGTTTTGTGGGACAAGTATGTGCCTGCGAGTGGGTATAAGGAGAAGATGATT
>Al_F0360
ATGGCAGACGACGGTGGAAACGGAGACGGCGCCACCGCCGGTGACTGCTACGCTCATCATCATCGCCGAGATATCAAACTAGCAGGAGATTCAAGTGAAAATTTAGACTCAATCAGCTCTCTGCCTGATGTGATCCTCCAACAAATCCTCTCCTATCTTCCGACCAAATTATCCATCAGAACTTCAGTCTTGTCCACAAGATGGAGGCATGTATGGTACGATACACCTTCCCTCTACTTTGATGGACCAGGAACTTTTTATAGGGGACTGAAGGCTGATACGTTAAACAAAACCCTAGCTCGATACAAGCTTCCCAAGATTATGAGTTTTCACCTCTATACCAATATGTTGGACAATGTTCCTTACATTGACGGTTGGATCGAGTTCGCAATATCCAGAAACGTTGAGAATCTGTCGCTGGATCTCGGTGAGAGTAATGGACGTGGTTTCCATAGTATTCCTGAATTCATCTACACCAGTTCTTCTGTTAAGCAACTCAGCCTACGCCATTGTCATCTGATTCCAAGATGCGCAGTGTCTTGGACATCCCTGAAAAACCTTTCATTGCATACTTGCTCACTCTCTGATGAATTATTTGCTAAGACTCTATGTGGTTTTCCGTTTCTCGAAAGCTTAAAGTTGTTTTATGTTATTAATCTGATGGTTATTGATCTAAGTAAATCGTTGCGTCTAAAAACATTAGAAATATATAGCTACTTCGAGCCGGGGCCAATGCACATTGTGGCACCACATATCCATTCCTTAAAATTGACAAAATCTAAGTTTTCATCTACTTTAGTTGATGTCTCGTCTTTAACCGAAGCTACAGTAGAAGCTATACCAGACGTTGACTTTTGCATGCGTAATCAGCCGACAAATCTTCAAGTCATGACGCTGAAGATGCTAGAGAAGTTGCAGAATGTAGAGAAGCTTACTTTTGGGGCAAACTTTCTTAAGCTTTTATCTATTGCCAAGGTCCATGGTGTTTCTTTTCCAATGTTCAAGGCTAAAGCTTTGACGGTTGAGACAACAATGTATGAGCATTGTGTAACTCCTGGGGTAGTAAGTGTGCTACAAAACGCACCTGAACTAAAGTGGCTAACCCTAGTACACATAATGGATAGCGGCAGCGGCTTCATACAAAAGGATGATCTTCTCTACAATTTGGATCCACGGGATCAACATTGCAGGTGCTGGGTATTTGAGAGGACTTTCTCGCTAAAGACAAAGCATGTTGCTTCGTTCTTGAAAATTATCCTGAAAAACACGAAGACGTTAGAGAAGATGGTCGTAAGATTGAAAGATTATCTTGAAGAAAAGTGTTTTGAAGAGTTGCTTCAGATAGTTCCATCGCTCTCCCTCGACAATAATATCTCCATTGTGCTCAGC
>Al_F0361
ATGGATAGAGGAGGAGATGCGAAACGTGAAAGAAGAAGCGATGAGGATAGGCTGAGCAACTTACCAGAATCCTTACTATGTCAGATAATGTTGAATATCCCCACCAAGGATGTGGTTAAGAGTTGTGTGTTATCCAGAAGATGGAGAAACCTCTGGAGATATGTTCCTGGTTTGAACGTGGAGTACAGTGAATTTCTAGACTATAACGCTTTCGTGAGTTTTGTTGATAGGTTCCTGGGTGTAGAGAGAGAGTCTTGCTTCGAACGTTTTAGGTTAAGGTACGATTGTGATGAAGAAGAGCGCACGATTTCTATTGTCAAGCGGTGGATCAACATTGTCGTCAACCAAAAACTTAAAGTTCTCGACGTTTTGGACTACACTTGGGGGAATGAGGAAGTCCAGATACCTCCATCCGTTTACACATGCGAGAGCTTGGTGTCTATGAAGCTCTGTAATGTGATCTTGCCTAATCCTCAGTTTATATCTTTGCCTTTGGTCAAAGCTATTGAGCTTGATATAGTTAAGTTTGCCAATGCTTTGGTGTTGGAAAAGCTCATCTCAAGCTGTTCAGCTCTTGAAAGCTTGATTATAAGCAGGAGTTCCGTTGATGATATAGATGTTTTACGTGTCCGTTCTCGGTCTCTACTGAGATTCAAACATATTGGTAACTGTTCTGATGGTTGGGATGGATGCGAAGTTGCTATTGATGCTCCTAAGCTTGAGTATCTGAACATCAGTGATCATTCAACCGCAAAGTTCAGAATAAAGAATTCGGGTTCTCTTGTTGAGGCGAATATCAATATCATATTTAATATGGAAGAGCTACCAGATCCAAATAATCGGCCAAAGAGAAAAATGATTCGAGATTTTCTCGCCGAGATCTCTACTGTCAAAACATTGTTCATCTCTTCGCATACTCTTGAGGTTATATTCGATTCGAGTTGTGAACTACCAGTATTTCATAACCTATCTTCCTTGCACATAGACTTCGAAGACCACAGCTTGAAAATGTTGTCCACGTTTCTCCAGAGCTGCCCAAATCTAAAATCTCTTGTCGTGGAATTTAAGGATTCCTCAGAAGAGGACGGAGTTGGAGTTTTATCCATACCTCTGTGTTTCTTAACAACACTCGAGTATGTTAAGATAGAAAGGCCAATCACAGGGGAGGCGAGGGGGATGAAACTAGTTAGTTACATTTTGGAGAATTCACCAATCCTCAAGAAACTGACTCTAAGCTTGAAGAGTTCCAGAGAGAACGAAGAATCTGTCATTCTCAAAGAACTCCTTACGGTTCCAAGACTCTCTACCTCATGCAAAGTTGTCGTTTCTGATCCTCGTAGTTGTTGGTTACTTG
>Al_F0362
ATGAAGAAGGAAGAGATGAAGAAACAAACTGAATCTCCTCCTTCTCCGGAGACGCCGACGTTTTCTTCGTTGCCGTACGACCTCGTTTTCAATTGTTTGGCTCGTGTCCCAAGATTCCATCATCCAACTCTATCTCTCGTCTCCAAGGATCTCCGATCTCTCATGGCTTCCCCTCAGCTTGAGGCCACACGAACCAGAATGGGAATATCAGAGACTTACCTATGTCTATGTGTCTGCAGCTTAGGTAACTACTACGACATTAGTTCTCGCTGGTTCACAGTTGCAACAATTCCCAAACACGAGAAGTTGAAACCTATCCCTTCGTTGTCTTATTTACACCCCCAGTTTTCAAGCCTCCTCACAATTGGTTCAGAGATTTATAATATCGGTGGTTTCTTTAATCTAAAGAAAAGAAAGAAAAGCAAAAGAGTGTTAGTTTTCGATTTTCTAACAAATCAACGGCGTAGACTCCCCAAGATGCGTGTACCTCGAGTAGATCCAGCCGTTGATGTAATCAACGGTAAGATCTATGTGATTGGAGGCACAGGGTCCAATAATATTGAGGATTGGGGAGAGGTTTATGACCCAAAGACACAAATGTGGGAGCCAGTATTGCCCACAACACAAGACCTCACTATTCAAATGAATGTGGTTCCGGGAAGATTTGTGATGGGTGGCAAATTTTATGGCATATGTGGTGACTACAAGCTTCAATCATTGACGGATTTTTGTTTGGTAGAGATAGACAACGTGTTGTACTTAACACGTGTTTACATAGGGATGTTATTTTGGTATGATTTAAAGGAACCTTTGGGGTGGAATAAGGTTAAGGGACTTGACGAACAGCCGAAATTTACTGATCTTACTTCGTTGGCAAGTTCCATCGGCGGAAGAAGAAGAGTGACAGTTTGGTGGAAGACGATAGTGGCTTGCGGTGAAGGTAGCTTTTGTGAAGGGAATTTTTGTAAGGAATGTAAGTCAGAGATTTGGTGTGCAGAGATTTCATTTGAGAGACGAGGCGGTTTAGGTGAGCTTTGGGGATTTGTTGAATGGTCTAAAATTGTGTTAACGTTGGACAGATGTGACTCTCATTCTTTGCGTTTTGATTCTGTTATTTTGACTTAT
>Al_F0363
ATGAAGCCATCACAGAGACCTCACAATCTCCTCGACATCACAGCTTCTCCGGCGGGGATCATGGCCGGAAAAAGATCCTGCAATATCAATATCCCTCTGGATCTAATGGTGGAGATACTCAAGAAACTTCCGGCGAAGTCTCTCGCGAGGTTCCAATGCGTCTCGAAGCAATGGACAAGTATTATAGTCATAAACTCGATCGTGACTCGATCTTTGACTCAACCACCATCGTGTGATCCCCACTTCATTTTCTCACATTCGAACAGTCAATTTTCCTTCGTCTTCTCGCATGTTCATGAACCTCATCAAATCACAAACCAAGAACAACAACTCTACCACGAGAAAATCTGTGGAAAAGGCTATGGTATTGAGACAAGGTTTCAATACCTACGCGGCTTGGTCGGGTTTTGGAGATCAACATATTGGTATGTGTGCCTAGCTAAACAAATAGATCCGTCCAAAAACTTGTCTTGTCGAGTTTTCACATTGGGAGATCCCAAAAAGAAGTGGATGAGAATTCAATGCGGCATTGGAAGTCACTTTCCATTAGATAATGCAGTTTGCATCAATGGGGCAATCTATTACAAAGCAACGAAAATGAAACCGAACGAAGGTTCTGTTTTGGTGAGTTTCGATGTTAGGTCCGAGAAATTTAATCATGTCCAGACTCCCAATAACATGACGATTTACCGTAGAGATTACACTCTTATAAACTACCAAGGGAAGTTAGCATTCATATGTCGCAATAAAATGATCAACGAGGATGCGGATATGTGGGTTATGGAGGATGCCGAGAAACAAGAATGGTCCAAGATTACATTTTTTTGGCATGCTTCAAGGTATAACAAGTCGGATCAGAATTGGGGATGTTACTCATCC
>Al_F0364
ATGACGACGATCTCAGATCTCCCGAAGGAATTGGTAAAGGAGATTATCTCTCGGGTTCCAATGAAATCTATGAGAGCCGTTCGATTCACTTGCAAAAAATGGAACCACAATAATACTAGGCTTGTGGTTTGGAATCCGTATTGCGGGCAAACAAGGTTGATCGAACTCAGGTATTCTTACATCTCCGTGAAGGAATGTGACACGTGCAGTTACGCTTTCGGATACGTGGAGAAGAAGAACAAATCTTGTCGTAACCACAAAATCTTGAGGTTTACAGATAATGACGGACGTTACAACGAAAGAGACAACTTTATATGCAAATTCTTGACAGTAAATACGGGACCTGAAATTTTATTAACAATTGAGAGTTTCATCATTGACGAGGAGAAGAAAGTCGCCTTGGTTTTGGATGACCACACATTTTACATTCTTGGAGAGGCTGGATACTTAAGAGAATGGGATCTCGGAGAACCTGCCCACAAAAAGTGTTCCACACAAATGTGCTCTTATGTTCCAAGTTTAGTGCAAATCAAGCGACCAGCAGGAAGCAAAAAGAAACTACAAAGCAGTTTAGAAAAGCGCCGATATGATCAAAAGAAATTGAGACTTGTCGCACTTGATAAGCGAATCAAAAAGTAA
>Al_F0365
ATGTCGAATTCCGGCGCCGGCGAAGAGCCACCGCGTACGAAGAAATTGAAGCTGTCTTCTCTTCCGTCTACGTCTGAATTCTCTTCTTTACCAGATGAGATCGTGCTGAGTTGTTTGGCCCGCGTACCAAGATCAGACTATGCATCCTTATCGCTCGCTTCCAAGTGTCTCCGCTCTATAGTGGTTTCACCTGAGATCTACGACGTCCGATCACTAATTGGGTGCGGGGATTTTGACTCAAAACCCCGCAAGTGGGGAGAGGTTTTCGACCCAAAGACACAGACTTGGGATGACTTGCCAATGCCGCCATCTAATCAGTATAACCTAAGCTTACCCTTAATGTTCGAAAGCGCGGTGATGGAAGAGAAGGGAATTCAGAAACATGTAGAGATAGAAGGGGTTGGTGGGAGGATACTCTGGTGTGAAGCAGAGGAATTGGATTGGCGAATTCATGAGGGGATGGTGTGGAGAGAGGTCATGGGCTTGAAAACTCTAACGGACACTCTATGTGCCTCCAAGCTCGTCAACTATGGTGGGAGGATGTCAGAGCATTGGAAGTCATGCAAAAGGAAGATGGTGAGGCATGGATTGACAAGTGATGAACTTGACAAATTGCTTCCTGGGCACATACTGAGTAACTCTGGTCCCAACATGTTACTCTTCTGGGACGTTCTTAGTCCTAAGAAATTGGAGATTTGGTGTGCGGAGATCTCTTTAAAGAGGCGCAAGGAGGGAGTTGAGATTTGCGGCAAGATTGAGTGGTCGGAAGCTGTCATGACATTCAAACCTCCTCCTCTACATCAGCATCATTGTAAGCTTTTGTATTCTCTTCCTCACAATCTTTGA
>Al_F0366
ATGAAACGTCTAAAGGCGCAAGAGAAGCTTCCAATGGAGTTGGAGGAGGAGATACTCTCTCGGCTTCCTCCTTTATCTCTCGCTCGCTTCAGAACTGCTTGCAAACAATGGAACACTCTTATCGTTGATAAGAGATTCATCGACAACCACTTGGCTCGTGCCCGTGCCCACCCTCAATTCATCTTAACGACCAAATCCAAGTTATGTTCGGTAAGCGTCAATCTCAGTGACGCAATAAAGATAGAGGTGTGTGATTTAACCTTAGATCATATCCACGGTTTAGAATCTGAGATGACACCTAGAAAAATCCATCATTGTGATGGCTTATTGCTTTGTTGTTGGAACAATGGAGCCACAGCCACTGTTTGGAACCCGTGGTTGAGACAGAGTAGATGGATCGAGCTTGATACAACAGAAACTCTAACGTGTTTTGCTGGCATAGGATACGACAATAGGAAACCAGAAAACTGTGATTACGAGATCTTTGCGTCTCAATATAGTTACAAATACGTGTGGAAATTCTTCAACTTTGCTTCTAATGCGTGGAAAGAACAAAACTCCAACACTTGTTACAGCAGTATTCGTGGTTTTACTAAGGGTGCAAATCTTAGGGCATCCTCTAGTGTATCCTTGAATGGGAATTTGTATTGGGTTGCATCTTGTATCGCCTTTAAGAACTTGTTCATCATATGCATGGATTTTTCGCAAAAGAGATTCGAGCTCTTTTGTAATCTACCATGTAAGAAGATATGTCGTTTTGATACTCAAGTCCTTGCGGTTTTTAGGGGAGACCGGTTTTCGGTGTTAGATCAATGCAATGAAACAAAGAAGATTGAGATTTGGGTGACCAAGAACAAGATTACTCGGGATGGGAAAGATGTGGAATGGATGAAGTTTATGGAAATGTCATGTCCTAACTTGCCTGATTTAGTACAGTCCCGACCCTACTCTCGGCCAAGTTACTTCATCGAAGATAAAACGCTCATCGTGTGTTCTTGTGACAAAGCTGGACAGGCTTGGATCTATGTTGTAAGGGAAAATAAGCTGAGTACAATTCGAATAGATTATGTGGTTGATCCTTGGCCTTCGCATTGTACCTGTTTTCCCAGTTTGGTCCCGGTTCCTCGAGGTCAAGGAGAAGAAGTAGAACTACGAGTT
>Al_F0367
ATGGCTTCCTCTTCTTCGTTGTTGTCAACTTCCGTGCCGTCGCTGATGAAAGACGAAAAGTGGAGAAACTGGGCGGAGCTTCCGTCGAAGTTGACGTCATCCATTCTGCTTCGTCTTGGCGCCATTGAGATACTTGAAAACGCTCAAAAAGTGTGCACATCGTGGCATCGCGTCTGTAAAGACCCTTCGATTAAACGCAGAAAAACCCATTTCAGTCTCTTTGTCATAAGTTCAGCCAAA
>Al_F0368
ATGAGTTCTGAAGAGGAACTACCGCAGAAAAAGAAGCAAAAGAATCTGCCGTGGCTTCCAGATTATATCCCTAGTCTCCAAATCTCCTCAAGGAGCGATATCGCCTCAAAACCCGAGAATCCTCTTCCAACATGGTTCACCCTATGGATAAAAGCTGATCAAATCGACAAGAAGAAGAAGAAGAATAAGTTTTCTCGAAGTACTCGGTTGGTACAAATATCATCTTCCTATTATTATTATCCTTTTGACCCAGTGTTCATCCTAATGCAGTGCTCCGTCCCCGTCATTTGGATTGGTAACTACGGTGGTAAACTCTTAATCTTATGGGATAAGTTTGTGCATCCTGGTCAATTTCAGGAAAAAAATATTTGGTGTGCCGTGGTTGCGCTTGAAAGACGTAATGAAACCGCCGCCTCTGCGGCTACGACATCCATAGCCGAACCACCGTCGAAAAAGAGGAAAACGAATCCATCTCCTCCTCTTCCTCCTCCGTCGTTTTTGTCACTCCCAGATGTTCTCATCCTAAACTGCTTATCCCGCATACCGAAATCGTATTACCCTAAACTCTCCATAGTCTCCAAGACATTTCGTGATCTCATCTTATCCATTGATCTTAACCACGCTCGATTTCACCACAAAACACAAGAAACCTTTTTTCATGTCTGCTTAAAGTTTCCCGATCGTCCTCTTCCCTCTTGGTACACACTCTGGATCAAACCTGAAGGATTCGATGACAAGGAGGAGGAGAAGAAGAAGTCTACATTGGTACAAGTACCCTCTTCCTATGCTTCTCATAATCCATTGCTCGTCGTTAGTGTTGATTCAGATGTCTATGCATTCAAACAATGTTATCCTCCCTCACGCGTCATGTATGTTCGTAACAAGGAGGTTGTCTTATGGCGTAATGCCCCCAACATGACTGTAGCTCGCGCGAATCCTGTTGCGTACGTCTTCGATAAGAAAATATACGTAATGGGAGGTTGTGCGGAAAATGAATCTGCAAATTGGGGTGAGGTTTTTGATCCAAAGACTCAAACTTGGGAATCTTTACCTGTCCCTGCCCCTGAGCTTCGCTTCTCTTCAATGATTAGAAAACTAGAGATGATCCAAGGAAAGTTTTACGTCAGGAGCAATGAGAGCAAGGACTCTGTTTATGATCCGAAAAATGGTAAGTGGAACGTTGCAGCAAAACCGTTGGTGAGTGATAGTAGGTGTGCGGTAGGTGATGTTTGGTACTCTTTTCGTCCCAACAGTTGTTTGTGGTTTGACAATGAAATTCAAGATTGGAGACTGGTCAAGGGTTTGTCTTCCTTGAATCAGAGTTGTCGTAGTGGTTTGATTGAAACAGTTAGCTACGATGGGAAACTCTTACTCTTGTGGGACAAGCCTACAAAGCCTCGTCGTCGTGTTTGTGGAGAGAAGTATATTTGCTGTGCGTTGATTGCGTTTGAAAAGCGCAAAAATGGTCAAGTTTGGGCTATGGATTCCGAAGTCGAACCATCGCAGAAAAAGAAGAAACCAAATTCATCTCCGTCGTTTGTGTCCCTTCCTGATGTAATCCTTGTAAACTGTTTAGCCCGCATACCGAAATCGTACTACCCGAAACTCTCCTTAGTCTGCAAGAGCTTCTGCTCTCTCATCTTATCCATGGAGCTCTATGTAGAGCGATTGTACCTTCGAAGACATGAAGACGTCTTTCACGTCTGCTTACAGTTGCCCGATCGTCGTCTTCCCTCATGGTTTAGTCTCTGGACTAAACCGGATCAAACCCTAACCAATGACATCGGGAAGAAGAAAAAGTCTACTAGAAATACTTTGTTGGTACCAATACCTTCTTCTTACTCTCCTCGTGTACCAATGTTCATCGGTGAGATTGGTTCAGAATTATACGCTATTAGCAAACATAATAGTCCGTCCTCGGTCATGTGGGTTCGTAATAAGAGTACTAACTACGCCTGGCGTAAAGCCCCTAGCATGACAGTAGCTCGAGCCAATGTTTTTGCTTGTGTAATCAATGGGAAAATATACGTAATGGGAGGTTGTGCAGCAGATGAGTCAACGAATTGGGCTGAGGTTTTCGACCCGAAGACTCAAACTTGGGAACCTTTACCTGACCCTGGGGATGAGTTACGCTTATCTTCATTTAAAACTATGGAGGTGATCGAAGGAAAGATTTACGTTAAGAAAAGCTATACGATGGACTATGTTTATGATCCGGAAGAAGATAAATGGGACGTTATCACAAGAGCATTCATGATTGAGAGAAAGTGTGAGATAGAGAATGTATTGTACCGTTGTCGTGGACAAAGTTGTTCGTGGTATGACACAAAGCAGAAAGAATGGAGAGATATCAAGGGTTTGGCTACATTGAATAGGTATCGTCGTTCTTATGTTATTGAAGTAGCTAACTACTGTGACAAACTCTTAATCTTGTGGGAAATCTTTGCGAAGCAAAACAAGAATATTTGGTGTGCCGTGATTTCACTTAAAAGGCGTAAAGATGATGAAATTTGGGGAAAGGTTGAGTGGGCTAGTATTGTGCTTACGGTTCCTAGTTCATATGTTTTCTTGCGTTGTGAAGTGAAACCGGTTTGA
>Al_F0369
ATGGCGGACAAAGTCGGAAACGGAGACAACGCCACCGCCTCTGTGAGAATCCCTAGCCAGTATGTCGATCACCACCGCCGCAAAATCAAACGAGCAAGAGTTTCAAGCGAAGATCTAGACTCAATCAGCTCTTTGCCTGATGAGATCCTCCAAGTTATCCTCGCCTTCATCCCGACAAAATTAGCAATCAGAACTTCCATCTTGTCGAGAAGATGGAGACATGTATGGTCTGATACACCTTCCCTCTCCTTCTTCGGTGGTAGATGTCGTCCCGACAGTGATTCGATAGACAAAACCCTATCTCGCTACAAGGCTCGCAAGATGATGAGTTTTGAGCTCCGTTTCTTCGACGACTATTATCCTTACGTTTACATTGATGTCTCGTCTTTAACCAAAGCTGAACTAGACATTGACTCTGTCTCACCTGAAAGATTAAACACTCGTTTTCTTGAAACCATTGTGATAAAGATTCTAGAGAAGGTGCAGAATGTAGAGAAGCTTACTCTTGGTGGAAACTTTCTTAAGGCTTTATCTCATGCCGATCTCCATGGTTTTCCTTTTCCCAAGTTCAAGGCTAAAGTTTTGACGCTTGACACAACTATCTCTCGATGTGTTATTTCTGGTATAGTAAGAGTGCTACAAAACTCACCTGAATTAAAGAAGCTAACATTACGCACAATGGATTGTGACGCCATTAAGGAGGAGAATCTTGACAGCCACTTAGATTTGTATTGCTGGAATCCGTATCTATGCTTGGAAGCGAGGGTATTTGGACACATTTACCGTAGGAGTGCAGAGTCGTAG
>Al_F0370
ATGGCGAATTCACAATTGTCGTGGAAGAAGCATAAGCCGTCGAAATATCCCACCTCGAACCCGTCACTTCCATATGATTTGATAGTGAGCATATTAGCCCGCGTCTCGAGATCGTATTACACAAATCTCTCCTTAGTCTCTAAAATCTTCCGATCGATCCTTGCTTCACCGGAGCTTTACCAAACCGGAACCCTCTTAGGTCGAATCGAGACCTTTCTCTATGTTTGCTTACGCTTCCTTGATGAAGCTAACCCTGGCTGGTTCAATCTTTACCGGAAATCTAATCAAACCCTAACCGATCAAACCACTAAGAAGAAGAAGACGAAGAAGAAGAAGAAGAAGAAGAAGGAGAAGTCAAGTGTTAATCTTTTGGCTCCAATCTCAGTCCCCAACTCTCCTCCTGTGGAATGGTCAGCTATCATATCTGTTGGTCATAATCTCTACGCCATTAGCGCAGATTTCGAAAAGGCTCCTTACTCTAACGTTCCTTTTCTTGATTGTCGAACTCACACTTGGCATGAAGCTCCAAGAATGAGACTGGCTCACACTAGTAGTGTATTTGAAAGAAGAATGTATTTACCAGGAAGCTCTGAAAAGCCTGATTCTTTGAACTGTGTTAAAGTTTACAACACAAAGACTCAAACTTGGAAAACCGGTGCCGCCCGAAAAACGGATATTCGAATTGGAAAATTTGGAAGGAAAGGTTTACTACAAGAATTTGATTTAGTGTCTGCTGGGAAAGGTCTGACTTTGAGCTCTAAGTCGAAGAATTTGACATGCGGATTGGATACAGATTTATATCGATATTTTTCTTGTATGATAGAGAACATAACCTATTGTTATTGGGATGGAAATTTTGTTTGGAGAAAATTTGAGGGTATAGCAGTTAACAGAATGTTAAAGGGTATAGAAGGGCTACCTAAGTTTTCTAGATATTGTACTGTTAAATTGGCGGAGTATGGCAGCAAGCTGGTGATTTTGTGGGACAAGTGTGTAGCTGCCAGTGGGTATAAGGAGAAGATGATTTGGTGTGCAGAGATTTCGCTTGAAATGCGCAACAGTGAAGAGATTTGGGGGAAGGTCGAGTGGTTCCATGCGGTGCTTAGAGTCCCTAAGTCTTACAAAATCTTGTGTGCTACTGCTGCTACTCTT
>Al_F0371
ATGAATTCTTTCACAGAGGATCTATGGTCAATCATACTAGCGCGATTACCACTAAAGAGCATCACAACTTCCAAACTGGTTTGCAAGCAGTGGAAATCGATCGTCGAGTCTCCATACTTCCGTAAGTCTCTGTACCAAAACTTGCATTCTTCTTCATGGTCGCTCCTTGTTTGGGATGATAAGAAAGACCTCGGTACAACTCTTTACGGATGCGAACCATCTATGGGCTCTTATATCTCGTCTTTCCTAAATAACAAGTTTGAGATTCAGAGACACAAATACGTGTATCTAATACGGGATTACACAGACGTTGGGTTGATTTTGATCAGTGAAGTGTCTAAGAAGCCATCTTTCCGTAACAGTACAGTTGACAATGAAGATGTAATCGTATCCCATGATTTCTATGCAACTGGCACGGATTCTGATCGATTTCGTGTTACACGTTTCCCTGATTCAGGAAAACATCCCAAATTCAAAAGAGCATGCACTATTTTTCAAGGATTTCTCATGTATATGAATGTAGTGTCTATAACCAAAGATGATGGAAGTCTAGAGGATAAGTTAATTATATGGAAGCTAAAGAGCGGGGAATGGCAGCTAGTATCTGAAATCTCTGCGGATTTTGTTAATCCCGGTTTCGATCATATTCCAGTGACAATAAACTCTGTTGATGCAAAAACAGTCTATTTCTGGAACAAGAAGCATAAAAGTTTGGTATCTGCTAACTTATGCAATGGGAAGTTTGTGCTCCATAGTGAATTGGAACATAGCGGTCGCAGTCCGAATTCCGTTGAATGCATTATAAGATCAGACTGTCCCTCGTTTGTTCTCCCACGATGGTTATATCTCATCCCGGTGAGAAGTGTTTAG
>Al_F0372
ATGGAAGAGAAGACGGGGAGAAGAACACAATATTCATCGACAAGGTCCTCACACAGGACTGGTCCTAGAAATTTGGGGGTCAAAGGCCGGCCCTCACGTGATAATGATACATCTCAATCAGAACATATTCCTCTGGATTTAACCATCCAGATACTCTCAAGACTTCCTGCAAAATCGGTTGGGAGATTTCGCTCCGTCTCTAAGCTTTGGTCCACCATCACCACTAGTCAATATTTCATCAACTCCTTTGCGACTCGGTCCTTGGCATCGGGGCCTTCTGGACTGCTAACCGTCCAAAAAGGCGACATTCTGTTCGTTTTCTCGTCTCCCCTACACAAGAATAGTCCCGACGGTCAATTTTCTTGTGTGGGAAGTTATCAATTTACAAAACCTAATTTTGGTAACCTCTTTGATTATTATTACGTGCACGCGGCTGAAGGGGAATACTACAAAGGATGCATTTTGAGATATGATCAGATTGATAAGAAATACATAGTACTACGTGTTTTTGTAGACTCCAAGATTTGCATTCTTACATTGGGAGCTCAAGGACAAGGATCATGGAGAATAATAACCAACGGTGTCCCTAGGCATAAACCTACTCTACGTTATGGTGGATGCATTAATGGAGTCATGTACTATGGAGCCCTTGTTGATGTTTTTAAACACCGTATAATGAGCTTTAATGTCCGATCTGAAAAGTTCAATCAGATCAAATATCCGGAGGGTAGTTCTCATTTGTGTTCGTATTTGATATCGTATGAGGGAAGATTAGCCTTAGTTGATACTCTGATTTTCTCTTCTATTGATCTGTGGATTTTGATGGATGGAGATAGACACAAATGGACGCATAAACGCTTTGTTTTACCATTTTCTGAAATGAAACCAAAACAGAAGAAAAAGCTACACTTCAAAGGTGTTAGTAATACTGGTGAGCTTACTTTTGCAACATGGGGGTTTTCTAAATCGGTTTATATCCTATATTTTGATTCCAGGAGAAACAGTATTAGAGAAGTCGAAACTGTCGGTGATGAATTTAGACTTGTTGAGGAGTATATGTACACCATGAATGTTTACCCTAATAACATAGAGAGTCTCGGGTCTTTG
>Al_F0373
ATGGAGGATGACAAACATTTTAATCCTAAGACAATAATTATATCAGAGGATATGGTTGAAGAGATCTTTCACCATCTTCCATTAAAATCACTGGCTAGATTCAAAGTCTTGTCAAAAAAATGGAGATCGATGATCGAATCAACCTACTTTTCCCACAAAAGACTCGTTCGTACAGGATTACCAACCCCTAATATGAAATTTATGTATGTTAGTCGACATTTTTCAGCAAATTTTGTTGAAGAAGATTCAAACTCAACAACTTTGCTTTTGGAGACTTTTTCTAGAGATGATCACAACAACAACAGAAAAAACAGTCCTTCCTCTTCTAGTCACTATACTTTTCCTGATGATCCAGTCGACAAATCTCAAAACAAAACTATTCAAGTTGTGGGGTCTTGTGATGGATTGGTCTTGATTAGGATCTACGACGATTTTAGGTACATTTACTTGATCAATCCGACGACTGAAGAACGCTTGACGTTTCATCCCGAATTTACGCAATGGCCATTAACTTTTAGATTCAAATCTACCGCAATGGTCGATAGACCATGGAGACAAGTTACTCAAGGAGTCTTGCATTATCCACCAGATGTGAAGATAATGCCGTTTCTTGCTGGATTTGGCAAAGATATTGTTACAAAATCATATAAGGTGGTTTTGATGTATACAAGAAAAGGAAATCATGATCCTTGTTTCAAGGTGAAGGTCCTATCCCTTGATAATGGTGAGCAAAGAGACGTATGTTTTTATAGAATGAGCATGTTTATATTCTGCGAAGAGCAAACATCAGTCTACGCAAACGGATCAGTCTTTTGGTTGACATTATGTAACTCTAGGAAAACAGCTTTAAAGCTACTAGCTATCGATCTTCACACTGAAGAATTTCGATGGATAATATTACCTAAGTGTTACATTAGATATGATTCTAGTATAGAAATGTGGAATCTGAATGACCGATTGTGCCTATCGGATGTGCTAGAATGTTCAAATTTGGTGGTTTGGAGTTTACAACAAGAATATCCTACCGAGAAATGGGAGAAAATATATTCTATTGGATTTATAAAAACCAACCAGTTACATGAAAAGTTTTGGATGCTTGGTCTAGCTGCTGCCTATTTTCCATGTATTGGAAATCATCGAGATCAAGTTTCTTTTTTTAGACAAAGAACGGTTTCGTATTCGCCAACAATGATTTGTCCTTCAAGTTTGATGCTCTGA
>Al_F0374
[truncated: 11,917,773 more chars]
