# Supplementary material for: Phylogenetic Comparison of F-Box (FBX) Gene Superfamily within the Plant Kingdom Reveals Divergent Evolutionary Histories Indicative of Genomic Drift
Source: PLoS One. 2011 Jan 28;6(1):e16219. doi: 10.1371/journal.pone.0016219 (PMC3030570; doi:10.1371/journal.pone.0016219)
Supplement: File S7 — The list of tandem and segmental duplicated FBX genes and pseudogenes in each of the 18 plant species. (TXT) [file pone.0016219.s023.txt]

File S7.  The list of tandem and segmental duplicated FBX genes and pseudogenes in each of the 18 plant species.

Tandem_duplication_list (total 3720)	Segmental_duplication_list (total 1291)	Pseudogene_list (total 2136)
Al_F0006	Al_F0014	Al_F0005
Al_F0011	Al_F0064	Al_F0008
Al_F0012	Al_F0090	Al_F0011
Al_F0028	Al_F0258	Al_F0012
Al_F0029	Al_F0324	Al_F0015
Al_F0030	Al_F0340	Al_F0023
Al_F0031	Al_F0385	Al_F0025
Al_F0039	Al_F0475	Al_F0027
Al_F0042	Al_F0517	Al_F0033
Al_F0045	Al_F0518	Al_F0034
Al_F0046	Al_F0520	Al_F0036
Al_F0047	Al_F0550	Al_F0040
Al_F0049	Al_F0558	Al_F0043
Al_F0050	Al_F0562	Al_F0050
Al_F0051	Al_F0572	Al_F0051
Al_F0052	Al_F0578	Al_F0053
Al_F0055	Al_F0594	Al_F0055
Al_F0057	Al_F0637	Al_F0067
Al_F0063	Al_F0638	Al_F0068
Al_F0065	Al_F0651	Al_F0069
Al_F0066	Al_F0652	Al_F0071
Al_F0068	Al_F0653	Al_F0079
Al_F0069	Al_F0655	Al_F0087
Al_F0072	Al_F0658	Al_F0091
Al_F0074	Al_F0663	Al_F0094
Al_F0078	Al_F0665	Al_F0105
Al_F0080	Al_F0673	Al_F0110
Al_F0081	Al_F0674	Al_F0112
Al_F0087	Al_F0681	Al_F0119
Al_F0092	Al_F0703	Al_F0123
Al_F0095	Al_F0709	Al_F0126
Al_F0098	Al_F0716	Al_F0129
Al_F0099	Al_F0719	Al_F0136
Al_F0100	Al_F0726	Al_F0148
Al_F0102	Al_F0730	Al_F0151
Al_F0103	Al_F0746	Al_F0152
Al_F0104	Al_F0747	Al_F0157
Al_F0106	Al_F0748	Al_F0159
Al_F0107	Al_F0752	Al_F0170
Al_F0111	Al_F0754	Al_F0173
Al_F0113	Al_F0760	Al_F0180
Al_F0114	Al_F0782	Al_F0181
Al_F0115	Al_F0786	Al_F0185
Al_F0120	Al_F0788	Al_F0186
Al_F0121	Al_F0813	Al_F0190
Al_F0122	Al_F0816	Al_F0192
Al_F0124	Al_F0822	Al_F0193
Al_F0127	Al_F0823	Al_F0196
Al_F0134	Al_F0831	Al_F0200
Al_F0136	Al_F0835	Al_F0204
Al_F0142	Al_F0839	Al_F0205
Al_F0145	Al_F0842	Al_F0206
Al_F0146	Al_F0847	Al_F0211
Al_F0149	Alpeg0152	Al_F0222
Al_F0151	Alpeg0181	Al_F0225
Al_F0152	Alpeg0369	Al_F0236
Al_F0153	Alpeg0402	Al_F0260
Al_F0155	Alpeg0452	Al_F0269
Al_F0158	Alpsg0374	Al_F0271
Al_F0160	At_F0060	Al_F0277
Al_F0161	At_F0101	Al_F0284
Al_F0162	At_F0195	Al_F0295
Al_F0163	At_F0197	Al_F0297
Al_F0164	At_F0225	Al_F0299
Al_F0165	At_F0304	Al_F0325
Al_F0167	At_F0338	Al_F0338
Al_F0168	At_F0354	Al_F0343
Al_F0169	At_F0416	Al_F0347
Al_F0175	At_F0421	Al_F0349
Al_F0176	At_F0442	Al_F0354
Al_F0177	At_F0451	Al_F0363
Al_F0179	At_F0461	Al_F0364
Al_F0180	At_F0467	Al_F0365
Al_F0182	At_F0474	Al_F0370
Al_F0183	At_F0477	Al_F0371
Al_F0184	At_F0495	Al_F0372
Al_F0187	At_F0504	Al_F0379
Al_F0189	At_F0508	Al_F0388
Al_F0192	At_F0514	Al_F0389
Al_F0194	At_F0515	Al_F0399
Al_F0197	At_F0516	Al_F0401
Al_F0199	At_F0523	Al_F0404
Al_F0201	At_F0527	Al_F0407
Al_F0205	At_F0531	Al_F0412
Al_F0209	At_F0542	Al_F0417
Al_F0212	At_F0558	Al_F0422
Al_F0213	At_F0559	Al_F0429
Al_F0217	At_F0564	Al_F0435
Al_F0219	At_F0578	Al_F0436
Al_F0220	At_F0583	Al_F0437
Al_F0222	At_F0591	Al_F0440
Al_F0223	At_F0598	Al_F0443
Al_F0224	At_F0608	Al_F0448
Al_F0228	At_F0614	Al_F0449
Al_F0230	At_F0619	Al_F0457
Al_F0231	At_F0620	Al_F0459
Al_F0232	At_F0626	Al_F0460
Al_F0233	At_F0627	Al_F0461
Al_F0236	At_F0628	Al_F0462
Al_F0239	At_F0650	Al_F0465
Al_F0242	At_F0656	Al_F0472
Al_F0244	At_F0662	Al_F0476
Al_F0246	At_F0667	Al_F0477
Al_F0249	At_F0669	Al_F0485
Al_F0252	At_F0680	Al_F0489
Al_F0254	At_F0681	Al_F0490
Al_F0257	At_F0693	Al_F0491
Al_F0259	At_F0699	Al_F0497
Al_F0260	At_F0700	Al_F0498
Al_F0261	Bd_F0069	Al_F0501
Al_F0262	Bd_F0084	Al_F0502
Al_F0264	Bd_F0137	Al_F0504
Al_F0266	Bd_F0169	Al_F0507
Al_F0268	Bd_F0175	Al_F0509
Al_F0270	Bd_F0186	Al_F0511
Al_F0272	Bd_F0189	Al_F0521
Al_F0273	Bd_F0249	Al_F0528
Al_F0274	Bd_F0258	Al_F0533
Al_F0275	Bd_F0279	Al_F0546
Al_F0276	Bd_F0291	Al_F0548
Al_F0277	Bd_F0302	Al_F0560
Al_F0279	Bd_F0306	Al_F0561
Al_F0280	Bd_F0309	Al_F0563
Al_F0283	Bd_F0314	Al_F0572
Al_F0284	Bd_F0316	Al_F0577
Al_F0288	Bd_F0339	Al_F0581
Al_F0289	Bd_F0340	Al_F0592
Al_F0290	Bd_F0347	Al_F0595
Al_F0292	Bd_F0352	Al_F0596
Al_F0293	Bd_F0354	Al_F0602
Al_F0300	Bd_F0356	Al_F0607
Al_F0303	Bd_F0358	Al_F0609
Al_F0305	Bd_F0372	Al_F0610
Al_F0308	Bd_F0381	Al_F0618
Al_F0312	Bd_F0390	Al_F0624
Al_F0313	Bd_F0396	Al_F0631
Al_F0314	Bd_F0400	Al_F0634
Al_F0315	Bd_F0402	Al_F0639
Al_F0317	Bd_F0406	Al_F0640
Al_F0319	Bd_F0407	Al_F0641
Al_F0323	Bd_F0413	Al_F0645
Al_F0325	Bd_F0416	Al_F0646
Al_F0330	Bd_F0422	Al_F0648
Al_F0332	Bd_F0434	Al_F0659
Al_F0334	Bd_F0435	Al_F0661
Al_F0336	Bdpeg0206	Al_F0668
Al_F0338	Bdpeg0287	Al_F0677
Al_F0344	Cs_F0024	Al_F0689
Al_F0345	Cs_F0030	Al_F0692
Al_F0346	Cs_F0051	Al_F0695
Al_F0349	Cs_F0057	Al_F0698
Al_F0352	Cs_F0092	Al_F0702
Al_F0357	Cs_F0095	Al_F0706
Al_F0358	Cs_F0099	Al_F0710
Al_F0361	Cs_F0113	Al_F0717
Al_F0362	Cs_F0114	Al_F0732
Al_F0366	Cs_F0118	Al_F0733
Al_F0368	Cs_F0125	Al_F0745
Al_F0374	Cs_F0134	Al_F0754
Al_F0375	Cs_F0141	Al_F0756
Al_F0379	Cs_F0151	Al_F0757
Al_F0381	Cs_F0152	Al_F0758
Al_F0383	Cs_F0153	Al_F0765
Al_F0384	Cs_F0156	Al_F0770
Al_F0388	Cs_F0158	Al_F0777
Al_F0391	Cs_F0165	Al_F0784
Al_F0392	Cspsg0036	Al_F0798
Al_F0396	Gm_F0002	Al_F0800
Al_F0397	Gm_F0003	Al_F0809
Al_F0401	Gm_F0005	Al_F0810
Al_F0402	Gm_F0006	Al_F0817
Al_F0403	Gm_F0008	Al_F0818
Al_F0404	Gm_F0009	Al_F0819
Al_F0406	Gm_F0010	Al_F0821
Al_F0410	Gm_F0014	Al_F0827
Al_F0412	Gm_F0015	Al_F0829
Al_F0414	Gm_F0017	Al_F0834
Al_F0418	Gm_F0018	Al_F0838
Al_F0420	Gm_F0020	Al_F0839
Al_F0422	Gm_F0023	Al_F0841
Al_F0423	Gm_F0028	Al_F0842
Al_F0427	Gm_F0031	Al_F0843
Al_F0428	Gm_F0033	Al_F0846
Al_F0431	Gm_F0036	Al_F0853
Al_F0433	Gm_F0037	Al_F0860
Al_F0436	Gm_F0038	Alesg0010
Al_F0437	Gm_F0040	Alesg0019
Al_F0439	Gm_F0041	Alesg0027
Al_F0441	Gm_F0043	Alesg0040
Al_F0445	Gm_F0044	Alesg0047
Al_F0451	Gm_F0047	Alesg0071
Al_F0453	Gm_F0048	Alesg0073
Al_F0469	Gm_F0049	Alesg0079
Al_F0476	Gm_F0050	Alesg0139
Al_F0477	Gm_F0052	Alesg0158
Al_F0478	Gm_F0054	Alesg0174
Al_F0479	Gm_F0056	Alesg0195
Al_F0480	Gm_F0057	Alesg0215
Al_F0486	Gm_F0066	Alesg0266
Al_F0488	Gm_F0072	Alesg0277
Al_F0492	Gm_F0073	Alesg0279
Al_F0494	Gm_F0078	Alesg0290
Al_F0496	Gm_F0082	Alesg0323
Al_F0498	Gm_F0083	Alesg0345
Al_F0499	Gm_F0087	Alesg0372
Al_F0500	Gm_F0101	Alesg0376
Al_F0503	Gm_F0103	Alesg0398
Al_F0504	Gm_F0105	Alesg0407
Al_F0507	Gm_F0106	Alesg0456
Al_F0508	Gm_F0107	Alpeg0308
Al_F0509	Gm_F0109	Alpsg0004
Al_F0510	Gm_F0110	Alpsg0008
Al_F0512	Gm_F0113	Alpsg0009
Al_F0513	Gm_F0116	Alpsg0012
Al_F0516	Gm_F0120	Alpsg0017
Al_F0526	Gm_F0122	Alpsg0021
Al_F0527	Gm_F0125	Alpsg0025
Al_F0531	Gm_F0126	Alpsg0026
Al_F0532	Gm_F0128	Alpsg0033
Al_F0533	Gm_F0129	Alpsg0036
Al_F0534	Gm_F0130	Alpsg0037
Al_F0540	Gm_F0131	Alpsg0045
Al_F0542	Gm_F0132	Alpsg0052
Al_F0543	Gm_F0133	Alpsg0053
Al_F0547	Gm_F0136	Alpsg0054
Al_F0549	Gm_F0137	Alpsg0056
Al_F0555	Gm_F0139	Alpsg0065
Al_F0556	Gm_F0140	Alpsg0075
Al_F0559	Gm_F0143	Alpsg0076
Al_F0561	Gm_F0146	Alpsg0088
Al_F0563	Gm_F0147	Alpsg0093
Al_F0565	Gm_F0151	Alpsg0094
Al_F0569	Gm_F0154	Alpsg0095
Al_F0577	Gm_F0156	Alpsg0096
Al_F0579	Gm_F0157	Alpsg0097
Al_F0580	Gm_F0158	Alpsg0098
Al_F0583	Gm_F0159	Alpsg0100
Al_F0587	Gm_F0160	Alpsg0101
Al_F0588	Gm_F0161	Alpsg0106
Al_F0590	Gm_F0163	Alpsg0110
Al_F0593	Gm_F0164	Alpsg0113
Al_F0595	Gm_F0165	Alpsg0115
Al_F0596	Gm_F0166	Alpsg0117
Al_F0599	Gm_F0169	Alpsg0121
Al_F0604	Gm_F0170	Alpsg0122
Al_F0606	Gm_F0171	Alpsg0125
Al_F0612	Gm_F0172	Alpsg0142
Al_F0613	Gm_F0173	Alpsg0143
Al_F0614	Gm_F0175	Alpsg0144
Al_F0618	Gm_F0176	Alpsg0146
Al_F0624	Gm_F0177	Alpsg0147
Al_F0628	Gm_F0178	Alpsg0153
Al_F0629	Gm_F0179	Alpsg0156
Al_F0630	Gm_F0180	Alpsg0160
Al_F0633	Gm_F0181	Alpsg0169
Al_F0639	Gm_F0182	Alpsg0178
Al_F0641	Gm_F0184	Alpsg0179
Al_F0644	Gm_F0185	Alpsg0184
Al_F0645	Gm_F0186	Alpsg0191
Al_F0657	Gm_F0187	Alpsg0193
Al_F0662	Gm_F0190	Alpsg0196
Al_F0667	Gm_F0193	Alpsg0198
Al_F0677	Gm_F0195	Alpsg0202
Al_F0679	Gm_F0198	Alpsg0205
Al_F0682	Gm_F0199	Alpsg0213
Al_F0687	Gm_F0200	Alpsg0217
Al_F0691	Gm_F0202	Alpsg0219
Al_F0692	Gm_F0203	Alpsg0221
Al_F0701	Gm_F0206	Alpsg0227
Al_F0705	Gm_F0207	Alpsg0228
Al_F0707	Gm_F0210	Alpsg0229
Al_F0710	Gm_F0211	Alpsg0233
Al_F0713	Gm_F0215	Alpsg0235
Al_F0714	Gm_F0216	Alpsg0242
Al_F0715	Gm_F0218	Alpsg0243
Al_F0717	Gm_F0219	Alpsg0248
Al_F0718	Gm_F0220	Alpsg0250
Al_F0720	Gm_F0221	Alpsg0252
Al_F0724	Gm_F0223	Alpsg0260
Al_F0728	Gm_F0226	Alpsg0262
Al_F0729	Gm_F0227	Alpsg0267
Al_F0731	Gm_F0229	Alpsg0268
Al_F0733	Gm_F0230	Alpsg0270
Al_F0734	Gm_F0231	Alpsg0272
Al_F0735	Gm_F0232	Alpsg0280
Al_F0743	Gm_F0237	Alpsg0284
Al_F0744	Gm_F0240	Alpsg0285
Al_F0749	Gm_F0241	Alpsg0286
Al_F0751	Gm_F0243	Alpsg0291
Al_F0753	Gm_F0244	Alpsg0301
Al_F0763	Gm_F0246	Alpsg0302
Al_F0766	Gm_F0250	Alpsg0304
Al_F0767	Gm_F0252	Alpsg0305
Al_F0768	Gm_F0253	Alpsg0310
Al_F0770	Gm_F0254	Alpsg0311
Al_F0771	Gm_F0255	Alpsg0313
Al_F0773	Gm_F0257	Alpsg0315
Al_F0775	Gm_F0258	Alpsg0320
Al_F0777	Gm_F0259	Alpsg0321
Al_F0778	Gm_F0260	Alpsg0322
Al_F0783	Gm_F0261	Alpsg0326
Al_F0785	Gm_F0262	Alpsg0328
Al_F0790	Gm_F0263	Alpsg0332
Al_F0793	Gm_F0265	Alpsg0334
Al_F0795	Gm_F0267	Alpsg0339
Al_F0797	Gm_F0268	Alpsg0341
Al_F0798	Gm_F0269	Alpsg0342
Al_F0801	Gm_F0270	Alpsg0347
Al_F0802	Gm_F0271	Alpsg0350
Al_F0808	Gm_F0272	Alpsg0354
Al_F0810	Gm_F0274	Alpsg0358
Al_F0811	Gm_F0275	Alpsg0359
Al_F0812	Gm_F0276	Alpsg0361
Al_F0814	Gm_F0277	Alpsg0362
Al_F0815	Gm_F0278	Alpsg0366
Al_F0821	Gm_F0279	Alpsg0368
Al_F0829	Gm_F0281	Alpsg0374
Al_F0833	Gm_F0282	Alpsg0377
Al_F0840	Gm_F0283	Alpsg0379
Al_F0844	Gm_F0284	Alpsg0381
Al_F0850	Gm_F0285	Alpsg0382
Al_F0852	Gm_F0287	Alpsg0385
Al_F0853	Gm_F0288	Alpsg0389
Al_F0861	Gm_F0289	Alpsg0390
Alesg0010	Gm_F0291	Alpsg0391
Alesg0027	Gm_F0292	Alpsg0393
Alesg0040	Gm_F0293	Alpsg0394
Alesg0071	Gm_F0295	Alpsg0404
Alesg0073	Gm_F0296	Alpsg0406
Alesg0079	Gm_F0299	Alpsg0411
Alesg0139	Gm_F0300	Alpsg0412
Alesg0174	Gm_F0301	Alpsg0414
Alesg0195	Gm_F0302	Alpsg0415
Alesg0279	Gm_F0303	Alpsg0418
Alesg0290	Gm_F0305	Alpsg0419
Alesg0323	Gm_F0307	Alpsg0420
Alesg0345	Gm_F0309	Alpsg0421
Alesg0372	Gm_F0310	Alpsg0422
Alpeg0001	Gm_F0313	Alpsg0425
Alpeg0002	Gm_F0314	Alpsg0426
Alpeg0005	Gm_F0316	Alpsg0430
Alpeg0006	Gm_F0317	Alpsg0433
Alpeg0013	Gm_F0318	Alpsg0434
Alpeg0014	Gm_F0319	Alpsg0437
Alpeg0018	Gm_F0321	Alpsg0438
Alpeg0020	Gm_F0322	Alpsg0440
Alpeg0022	Gm_F0323	Alpsg0441
Alpeg0024	Gm_F0327	Alpsg0447
Alpeg0028	Gm_F0328	Alpsg0450
Alpeg0029	Gm_F0329	Alpsg0453
Alpeg0030	Gm_F0330	Alpsg0454
Alpeg0031	Gm_F0332	Alpsg0455
Alpeg0034	Gm_F0333	Alpsg0457
Alpeg0035	Gm_F0334	Alpsg0460
Alpeg0038	Gm_F0335	Alpsg0461
Alpeg0039	Gm_F0336	Alpsg0463
Alpeg0041	Gm_F0337	Alpsg0465
Alpeg0046	Gm_F0339	Alpsg0467
Alpeg0048	Gm_F0340	Alpsg0469
Alpeg0049	Gm_F0341	Alpsg0472
Alpeg0050	Gm_F0343	Alpsg0475
Alpeg0055	Gm_F0345	Alpsg0477
Alpeg0057	Gm_F0346	Alpsg0478
Alpeg0063	Gm_F0347	Alpsg0479
Alpeg0064	Gm_F0348	Alpsg0481
Alpeg0069	Gm_F0349	Alpsg0482
Alpeg0072	Gm_F0350	Alpsg0483
Alpeg0077	Gm_F0351	Alpsg0485
Alpeg0078	Gm_F0352	Alpsg0486
Alpeg0082	Gm_F0353	Alpsg0488
Alpeg0083	Gm_F0355	At_F0036
Alpeg0084	Gm_F0357	At_F0043
Alpeg0087	Gm_F0358	At_F0045
Alpeg0089	Gm_F0359	At_F0063
Alpeg0091	Gm_F0360	At_F0075
Alpeg0092	Gm_F0361	At_F0078
Alpeg0099	Gm_F0362	At_F0084
Alpeg0103	Gm_F0363	At_F0094
Alpeg0104	Gm_F0364	At_F0112
Alpeg0105	Gm_F0365	At_F0117
Alpeg0107	Gm_F0366	At_F0118
Alpeg0108	Gm_F0367	At_F0144
Alpeg0109	Gm_F0368	At_F0150
Alpeg0111	Gm_F0369	At_F0166
Alpeg0112	Gm_F0370	At_F0167
Alpeg0114	Gm_F0371	At_F0171
Alpeg0116	Gm_F0372	At_F0177
Alpeg0118	Gm_F0373	At_F0184
Alpeg0119	Gm_F0374	At_F0185
Alpeg0123	Gm_F0375	At_F0203
Alpeg0124	Gm_F0376	At_F0210
Alpeg0126	Gm_F0377	At_F0212
Alpeg0128	Gm_F0378	At_F0229
Alpeg0129	Gm_F0381	At_F0231
Alpeg0130	Gm_F0382	At_F0233
Alpeg0131	Gm_F0383	At_F0240
Alpeg0133	Gm_F0384	At_F0246
Alpeg0134	Gm_F0385	At_F0249
Alpeg0135	Gm_F0386	At_F0257
Alpeg0136	Gm_F0387	At_F0272
Alpeg0138	Gm_F0388	At_F0281
Alpeg0140	Gm_F0390	At_F0290
Alpeg0141	Gm_F0391	At_F0291
Alpeg0145	Gm_F0392	At_F0296
Alpeg0148	Gm_F0393	At_F0298
Alpeg0149	Gm_F0394	At_F0303
Alpeg0150	Gm_F0395	At_F0307
Alpeg0151	Gm_F0396	At_F0312
Alpeg0154	Gm_F0397	At_F0322
Alpeg0155	Gm_F0398	At_F0325
Alpeg0159	Gm_F0399	At_F0331
Alpeg0161	Gm_F0401	At_F0332
Alpeg0164	Gm_F0404	At_F0333
Alpeg0168	Gm_F0405	At_F0339
Alpeg0170	Gm_F0406	At_F0341
Alpeg0171	Gm_F0407	At_F0345
Alpeg0172	Gm_F0408	At_F0351
Alpeg0173	Gm_F0412	At_F0352
Alpeg0175	Gm_F0413	At_F0356
Alpeg0176	Gm_F0414	At_F0358
Alpeg0180	Gm_F0416	At_F0367
Alpeg0183	Gm_F0417	At_F0368
Alpeg0185	Gm_F0420	At_F0374
Alpeg0187	Gm_F0421	At_F0375
Alpeg0188	Gm_F0422	At_F0376
Alpeg0189	Gm_F0424	At_F0382
Alpeg0190	Gm_F0425	At_F0394
Alpeg0192	Gm_F0426	At_F0403
Alpeg0194	Gm_F0427	At_F0407
Alpeg0197	Gm_F0428	At_F0410
Alpeg0199	Gm_F0429	At_F0412
Alpeg0201	Gm_F0432	At_F0425
Alpeg0204	Gm_F0433	At_F0427
Alpeg0206	Gm_F0434	At_F0465
Alpeg0208	Gm_F0435	At_F0470
Alpeg0209	Gm_F0436	At_F0472
Alpeg0210	Gm_F0437	At_F0473
Alpeg0211	Gm_F0438	At_F0476
Alpeg0214	Gm_F0439	At_F0479
Alpeg0216	Gm_F0440	At_F0487
Alpeg0220	Gm_F0441	At_F0493
Alpeg0222	Gm_F0442	At_F0497
Alpeg0223	Gm_F0443	At_F0511
Alpeg0224	Gm_F0444	At_F0518
Alpeg0230	Gm_F0445	At_F0519
Alpeg0234	Gm_F0447	At_F0525
Alpeg0236	Gm_F0448	At_F0527
Alpeg0237	Gm_F0450	At_F0530
Alpeg0239	Gm_F0451	At_F0537
Alpeg0245	Gm_F0453	At_F0540
Alpeg0246	Gm_F0454	At_F0577
Alpeg0247	Gm_F0455	At_F0579
Alpeg0249	Gm_F0456	At_F0582
Alpeg0253	Gm_F0457	At_F0584
Alpeg0258	Gmesg0118	At_F0605
Alpeg0261	Gmesg0125	At_F0618
Alpeg0263	Gmesg0129	At_F0625
Alpeg0264	Gmpeg0008	At_F0637
Alpeg0265	Gmpeg0039	At_F0639
Alpeg0269	Gmpeg0041	At_F0654
Alpeg0271	Gmpeg0048	At_F0655
Alpeg0274	Gmpeg0094	At_F0661
Alpeg0281	Gmpeg0160	At_F0682
Alpeg0283	Gmpeg0170	At_F0685
Alpeg0287	Gmpeg0177	At_F0689
Alpeg0289	Gmpeg0192	At_F0690
Alpeg0292	Gmpeg0203	At_F0692
Alpeg0293	Gmpsg0003	At_F0693
Alpeg0294	Gmpsg0014	At_F0701
Alpeg0296	Gmpsg0023	At_F0708
Alpeg0298	Gmpsg0034	Atesg0002
Alpeg0299	Gmpsg0053	Atesg0019
Alpeg0300	Gmpsg0080	Atesg0021
Alpeg0306	Gmpsg0088	Atesg0055
Alpeg0309	Gmpsg0124	Atesg0062
Alpeg0312	Gmpsg0144	Atesg0064
Alpeg0314	Gmpsg0148	Atesg0076
Alpeg0316	Gmpsg0149	Atesg0077
Alpeg0318	Gmpsg0151	Atesg0095
Alpeg0319	Gmpsg0181	Atesg0117
Alpeg0329	Gmpsg0220	Atesg0134
Alpeg0331	Gmpsg0225	Atesg0142
Alpeg0336	Gmpsg0244	Atesg0143
Alpeg0337	Me_F0005	Atesg0146
Alpeg0338	Me_F0013	Atesg0147
Alpeg0340	Me_F0015	Atesg0158
Alpeg0343	Me_F0016	Atesg0164
Alpeg0344	Me_F0022	Atpsg0001
Alpeg0348	Me_F0031	Atpsg0003
Alpeg0351	Me_F0034	Atpsg0006
Alpeg0352	Me_F0036	Atpsg0007
Alpeg0353	Me_F0039	Atpsg0009
Alpeg0355	Me_F0041	Atpsg0012
Alpeg0360	Me_F0044	Atpsg0013
Alpeg0363	Me_F0046	Atpsg0015
Alpeg0365	Me_F0051	Atpsg0022
Alpeg0367	Me_F0060	Atpsg0033
Alpeg0370	Me_F0065	Atpsg0034
Alpeg0371	Me_F0066	Atpsg0036
Alpeg0388	Me_F0069	Atpsg0041
Alpeg0392	Me_F0071	Atpsg0046
Alpeg0395	Me_F0072	Atpsg0048
Alpeg0396	Me_F0073	Atpsg0049
Alpeg0397	Me_F0082	Atpsg0050
Alpeg0399	Me_F0089	Atpsg0052
Alpeg0400	Me_F0091	Atpsg0053
Alpeg0403	Me_F0092	Atpsg0054
Alpeg0409	Me_F0094	Atpsg0056
Alpeg0413	Me_F0100	Atpsg0057
Alpeg0423	Me_F0101	Atpsg0060
Alpeg0424	Me_F0114	Atpsg0065
Alpeg0427	Me_F0122	Atpsg0066
Alpeg0429	Me_F0143	Atpsg0068
Alpeg0432	Me_F0146	Atpsg0069
Alpeg0435	Me_F0147	Atpsg0070
Alpeg0436	Me_F0155	Atpsg0071
Alpeg0443	Me_F0156	Atpsg0073
Alpeg0444	Me_F0157	Atpsg0079
Alpeg0446	Me_F0165	Atpsg0080
Alpeg0448	Me_F0174	Atpsg0081
Alpeg0458	Me_F0179	Atpsg0085
Alpeg0468	Me_F0182	Atpsg0086
Alpeg0473	Me_F0183	Atpsg0087
Alpeg0474	Me_F0184	Atpsg0088
Alpeg0487	Me_F0185	Atpsg0089
Alpsg0009	Me_F0187	Atpsg0091
Alpsg0012	Me_F0189	Atpsg0097
Alpsg0021	Me_F0190	Atpsg0098
Alpsg0025	Me_F0195	Atpsg0099
Alpsg0026	Me_F0197	Atpsg0100
Alpsg0033	Me_F0198	Atpsg0102
Alpsg0052	Me_F0199	Atpsg0103
Alpsg0054	Me_F0201	Atpsg0105
Alpsg0056	Me_F0205	Atpsg0107
Alpsg0065	Me_F0208	Atpsg0112
Alpsg0088	Me_F0220	Atpsg0115
Alpsg0094	Me_F0223	Atpsg0116
Alpsg0095	Me_F0224	Atpsg0121
Alpsg0096	Me_F0225	Atpsg0122
Alpsg0097	Me_F0227	Atpsg0124
Alpsg0098	Me_F0230	Atpsg0131
Alpsg0142	Me_F0231	Atpsg0132
Alpsg0144	Me_F0234	Atpsg0133
Alpsg0147	Me_F0235	Atpsg0135
Alpsg0156	Me_F0243	Atpsg0136
Alpsg0160	Me_F0248	Atpsg0138
Alpsg0169	Me_F0250	Atpsg0141
Alpsg0191	Me_F0252	Atpsg0144
Alpsg0196	Me_F0254	Atpsg0148
Alpsg0198	Me_F0255	Atpsg0150
Alpsg0227	Me_F0256	Atpsg0157
Alpsg0228	Me_F0257	Atpsg0160
Alpsg0233	Me_F0259	Atpsg0161
Alpsg0235	Me_F0261	Atpsg0162
Alpsg0242	Me_F0262	Atpsg0163
Alpsg0243	Me_F0269	Atpsg0165
Alpsg0250	Me_F0270	Atpsg0166
Alpsg0252	Me_F0271	Atpsg0167
Alpsg0262	Me_F0272	Atpsg0169
Alpsg0268	Me_F0273	Atpsg0170
Alpsg0280	Me_F0278	Atpsg0174
Alpsg0285	Me_F0279	Atpsg0175
Alpsg0291	Me_F0287	Atpsg0176
Alpsg0302	Me_F0289	Atpsg0179
Alpsg0304	Me_F0294	Atpsg0182
Alpsg0311	Mg_F0003	Atpsg0183
Alpsg0315	Mg_F0005	Atpsg0184
Alpsg0326	Mg_F0008	Atpsg0185
Alpsg0328	Mg_F0021	Atpsg0187
Alpsg0332	Mg_F0028	Bd_F0001
Alpsg0334	Mg_F0033	Bd_F0009
Alpsg0341	Mg_F0047	Bd_F0010
Alpsg0347	Mg_F0052	Bd_F0017
Alpsg0361	Mg_F0055	Bd_F0028
Alpsg0362	Mg_F0060	Bd_F0037
Alpsg0366	Mg_F0064	Bd_F0040
Alpsg0382	Mg_F0069	Bd_F0043
Alpsg0385	Mg_F0070	Bd_F0058
Alpsg0390	Mg_F0098	Bd_F0062
Alpsg0406	Mg_F0119	Bd_F0064
Alpsg0412	Mg_F0127	Bd_F0081
Alpsg0419	Mg_F0140	Bd_F0083
Alpsg0421	Mg_F0150	Bd_F0088
Alpsg0425	Mg_F0158	Bd_F0091
Alpsg0434	Mg_F0186	Bd_F0094
Alpsg0438	Mg_F0188	Bd_F0102
Alpsg0453	Mg_F0201	Bd_F0107
Alpsg0472	Mg_F0216	Bd_F0111
Alpsg0475	Mg_F0223	Bd_F0121
Alpsg0477	Mg_F0235	Bd_F0126
Alpsg0486	Mg_F0244	Bd_F0133
At_F0002	Mg_F0253	Bd_F0140
At_F0006	Mg_F0260	Bd_F0158
At_F0008	Mg_F0271	Bd_F0162
At_F0010	Mg_F0273	Bd_F0170
At_F0012	Mg_F0274	Bd_F0172
At_F0014	Mg_F0289	Bd_F0173
At_F0018	Mg_F0296	Bd_F0179
At_F0019	Mg_F0308	Bd_F0184
At_F0021	Mg_F0309	Bd_F0187
At_F0025	Mg_F0316	Bd_F0192
At_F0026	Mg_F0327	Bd_F0199
At_F0027	Mg_F0333	Bd_F0202
At_F0028	Mg_F0334	Bd_F0217
At_F0031	Mg_F0337	Bd_F0236
At_F0032	Mg_F0343	Bd_F0260
At_F0033	Mg_F0352	Bd_F0264
At_F0034	Mg_F0358	Bd_F0269
At_F0036	Mg_F0360	Bd_F0271
At_F0037	Mg_F0361	Bd_F0273
At_F0041	Mg_F0363	Bd_F0277
At_F0044	Mg_F0364	Bd_F0289
At_F0045	Mg_F0367	Bd_F0297
At_F0049	Mg_F0370	Bd_F0299
At_F0052	Mg_F0371	Bd_F0311
At_F0055	Mg_F0395	Bd_F0330
At_F0056	Mg_F0422	Bd_F0341
At_F0058	Mg_F0431	Bd_F0348
At_F0065	Mg_F0432	Bd_F0351
At_F0066	Mg_F0433	Bd_F0353
At_F0069	Mg_F0436	Bd_F0359
At_F0070	Mg_F0437	Bd_F0361
At_F0072	Mg_F0443	Bd_F0363
At_F0075	Mg_F0444	Bd_F0375
At_F0076	Mgpeg0023	Bd_F0386
At_F0077	Mgpeg0060	Bd_F0387
At_F0078	Mgpeg0072	Bd_F0414
At_F0086	Mgpeg0077	Bd_F0419
At_F0092	Mgpeg0086	Bd_F0430
At_F0093	Mgpeg0097	Bd_F0431
At_F0094	Mgpeg0104	Bd_F0442
At_F0099	Mgpeg0107	Bd_F0444
At_F0104	Mgpeg0125	Bd_F0448
At_F0107	Mgpeg0187	Bd_F0451
At_F0116	Mgpeg0202	Bd_F0457
At_F0120	Mgpeg0209	Bd_F0458
At_F0123	Mgpeg0215	Bd_F0459
At_F0125	Mgpeg0234	Bd_F0461
At_F0126	Mgpeg0242	Bd_F0474
At_F0132	Mgpeg0265	Bd_F0475
At_F0136	Mgpeg0294	Bd_F0479
At_F0137	Mgpeg0297	Bd_F0490
At_F0140	Mgpeg0318	Bd_F0495
At_F0142	Mgpeg0323	Bd_F0497
At_F0146	Mgpeg0329	Bdesg0029
At_F0147	Mgpeg0343	Bdesg0043
At_F0152	Mgpeg0366	Bdesg0062
At_F0154	Mgpsg0121	Bdesg0064
At_F0155	Mgpsg0196	Bdesg0070
At_F0158	Mgpsg0257	Bdesg0163
At_F0160	Mt_F0008	Bdesg0186
At_F0161	Mt_F0009	Bdesg0187
At_F0162	Mt_F0050	Bdesg0203
At_F0164	Mt_F0083	Bdesg0216
At_F0167	Mt_F0084	Bdesg0245
At_F0170	Mt_F0118	Bdesg0249
At_F0172	Mt_F0152	Bdesg0250
At_F0173	Mt_F0172	Bdesg0300
At_F0174	Mt_F0212	Bdesg0325
At_F0175	Mt_F0235	Bdesg0342
At_F0179	Mt_F0245	Bdesg0353
At_F0183	Mt_F0253	Bdesg0363
At_F0186	Mt_F0254	Bdesg0377
At_F0189	Mt_F0277	Bdesg0385
At_F0193	Mt_F0289	Bdesg0392
At_F0201	Mt_F0290	Bdesg0393
At_F0202	Mt_F0291	Bdesg0401
At_F0204	Mt_F0292	Bdesg0407
At_F0208	Mt_F0314	Bdesg0419
At_F0212	Mt_F0315	Bdesg0423
At_F0213	Mt_F0318	Bdesg0433
At_F0214	Mt_F0335	Bdesg0436
At_F0217	Mt_F0342	Bdesg0438
At_F0218	Mt_F0343	Bdesg0470
At_F0220	Mt_F0391	Bdesg0496
At_F0221	Mt_F0392	Bdpsg0001
At_F0224	Mt_F0416	Bdpsg0002
At_F0227	Mt_F0471	Bdpsg0004
At_F0229	Mt_F0477	Bdpsg0012
At_F0236	Mt_F0546	Bdpsg0014
At_F0237	Mt_F0547	Bdpsg0021
At_F0238	Mt_F0551	Bdpsg0022
At_F0248	Mt_F0552	Bdpsg0024
At_F0250	Mt_F0553	Bdpsg0028
At_F0252	Mt_F0556	Bdpsg0036
At_F0255	Mt_F0563	Bdpsg0037
At_F0257	Mt_F0613	Bdpsg0044
At_F0261	Mt_F0614	Bdpsg0055
At_F0268	Mt_F0620	Bdpsg0057
At_F0273	Mt_F0657	Bdpsg0068
At_F0274	Mt_F0673	Bdpsg0071
At_F0276	Mt_F0728	Bdpsg0072
At_F0278	Mt_F0748	Bdpsg0073
At_F0279	Mt_F0749	Bdpsg0074
At_F0282	Mt_F0833	Bdpsg0077
At_F0283	Mt_F0841	Bdpsg0086
At_F0284	Mt_F0843	Bdpsg0087
At_F0285	Mt_F0863	Bdpsg0088
At_F0290	Mt_F0874	Bdpsg0092
At_F0291	Mt_F0890	Bdpsg0096
At_F0292	Mt_F0892	Bdpsg0097
At_F0293	Mt_F0903	Bdpsg0107
At_F0294	Mt_F0915	Bdpsg0108
At_F0298	Mt_F0941	Bdpsg0110
At_F0300	Mt_F0952	Bdpsg0112
At_F0305	Mt_F0954	Bdpsg0113
At_F0307	Os_F0031	Bdpsg0117
At_F0309	Os_F0231	Bdpsg0122
At_F0310	Pp_F0005	Bdpsg0124
At_F0317	Pp_F0053	Bdpsg0127
At_F0319	Pp_F0066	Bdpsg0129
At_F0320	Pp_F0070	Bdpsg0130
At_F0321	Pp_F0086	Bdpsg0131
At_F0325	Pp_F0102	Bdpsg0135
At_F0328	Pp_F0115	Bdpsg0136
At_F0331	Pp_F0119	Bdpsg0142
At_F0332	Pp_F0139	Bdpsg0144
At_F0335	Pp_F0156	Bdpsg0151
At_F0339	Pp_F0159	Bdpsg0154
At_F0341	Pp_F0161	Bdpsg0155
At_F0344	Pp_F0162	Bdpsg0156
At_F0345	Pp_F0171	Bdpsg0157
At_F0347	Pp_F0182	Bdpsg0161
At_F0350	Pp_F0185	Bdpsg0164
At_F0352	Pp_F0203	Bdpsg0168
At_F0360	Pp_F0213	Bdpsg0170
At_F0361	Pp_F0219	Bdpsg0171
At_F0363	Pp_F0230	Bdpsg0173
At_F0371	Pp_F0231	Bdpsg0174
At_F0379	Pt_F0002	Bdpsg0176
At_F0382	Pt_F0003	Bdpsg0177
At_F0384	Pt_F0007	Bdpsg0180
At_F0385	Pt_F0015	Bdpsg0181
At_F0387	Pt_F0017	Bdpsg0182
At_F0391	Pt_F0018	Bdpsg0185
At_F0392	Pt_F0021	Bdpsg0190
At_F0393	Pt_F0022	Bdpsg0192
At_F0395	Pt_F0031	Bdpsg0194
At_F0397	Pt_F0032	Bdpsg0196
At_F0398	Pt_F0033	Bdpsg0197
At_F0403	Pt_F0038	Bdpsg0198
At_F0406	Pt_F0040	Bdpsg0200
At_F0407	Pt_F0042	Bdpsg0205
At_F0408	Pt_F0047	Bdpsg0209
At_F0411	Pt_F0048	Bdpsg0212
At_F0413	Pt_F0055	Bdpsg0214
At_F0415	Pt_F0056	Bdpsg0215
At_F0423	Pt_F0057	Bdpsg0219
At_F0425	Pt_F0061	Bdpsg0221
At_F0427	Pt_F0066	Bdpsg0223
At_F0430	Pt_F0070	Bdpsg0228
At_F0431	Pt_F0073	Bdpsg0233
At_F0434	Pt_F0074	Bdpsg0235
At_F0435	Pt_F0075	Bdpsg0236
At_F0436	Pt_F0077	Bdpsg0237
At_F0440	Pt_F0079	Bdpsg0239
At_F0441	Pt_F0080	Bdpsg0246
At_F0444	Pt_F0082	Bdpsg0247
At_F0447	Pt_F0087	Bdpsg0248
At_F0457	Pt_F0098	Bdpsg0252
At_F0462	Pt_F0099	Bdpsg0256
At_F0464	Pt_F0101	Bdpsg0257
At_F0471	Pt_F0102	Bdpsg0258
At_F0473	Pt_F0103	Bdpsg0260
At_F0475	Pt_F0106	Bdpsg0263
At_F0476	Pt_F0112	Bdpsg0264
At_F0478	Pt_F0117	Bdpsg0265
At_F0479	Pt_F0118	Bdpsg0266
At_F0481	Pt_F0125	Bdpsg0269
At_F0485	Pt_F0129	Bdpsg0270
At_F0486	Pt_F0132	Bdpsg0274
At_F0487	Pt_F0137	Bdpsg0277
At_F0494	Pt_F0139	Bdpsg0279
At_F0498	Pt_F0141	Bdpsg0283
At_F0499	Pt_F0145	Bdpsg0284
At_F0502	Pt_F0146	Bdpsg0285
At_F0503	Pt_F0149	Bdpsg0289
At_F0505	Pt_F0151	Bdpsg0293
At_F0506	Pt_F0152	Bdpsg0294
At_F0507	Pt_F0154	Bdpsg0295
At_F0509	Pt_F0164	Bdpsg0296
At_F0512	Pt_F0165	Bdpsg0297
At_F0517	Pt_F0167	Bdpsg0298
At_F0519	Pt_F0169	Bdpsg0299
At_F0524	Pt_F0170	Bdpsg0302
At_F0530	Pt_F0171	Bdpsg0304
At_F0537	Pt_F0172	Bdpsg0305
At_F0539	Pt_F0178	Bdpsg0306
At_F0543	Pt_F0179	Bdpsg0307
At_F0547	Pt_F0182	Bdpsg0312
At_F0549	Pt_F0183	Bdpsg0315
At_F0554	Pt_F0187	Bdpsg0320
At_F0565	Pt_F0188	Bdpsg0321
At_F0572	Pt_F0190	Bdpsg0323
At_F0577	Pt_F0191	Bdpsg0327
At_F0581	Pt_F0192	Bdpsg0329
At_F0592	Pt_F0195	Bdpsg0330
At_F0595	Pt_F0196	Bdpsg0333
At_F0597	Pt_F0198	Bdpsg0334
At_F0599	Pt_F0200	Bdpsg0336
At_F0603	Pt_F0201	Bdpsg0337
At_F0605	Pt_F0202	Bdpsg0338
At_F0606	Pt_F0204	Bdpsg0341
At_F0607	Pt_F0206	Bdpsg0344
At_F0609	Pt_F0209	Bdpsg0346
At_F0611	Pt_F0210	Bdpsg0347
At_F0616	Pt_F0213	Bdpsg0349
At_F0617	Pt_F0218	Bdpsg0350
At_F0618	Pt_F0222	Bdpsg0351
At_F0622	Pt_F0223	Bdpsg0352
At_F0623	Pt_F0225	Bdpsg0355
At_F0625	Pt_F0228	Bdpsg0356
At_F0631	Pt_F0230	Bdpsg0357
At_F0632	Pt_F0231	Bdpsg0358
At_F0635	Pt_F0232	Bdpsg0359
At_F0636	Pt_F0233	Bdpsg0360
At_F0639	Pt_F0234	Bdpsg0362
At_F0642	Pt_F0238	Bdpsg0364
At_F0643	Pt_F0240	Bdpsg0365
At_F0646	Pt_F0241	Bdpsg0367
At_F0647	Pt_F0242	Bdpsg0370
At_F0648	Pt_F0243	Bdpsg0371
At_F0651	Pt_F0245	Bdpsg0373
At_F0652	Pt_F0246	Bdpsg0379
At_F0654	Pt_F0248	Bdpsg0381
At_F0657	Pt_F0250	Bdpsg0383
At_F0658	Pt_F0251	Bdpsg0386
At_F0659	Pt_F0252	Bdpsg0390
At_F0663	Pt_F0254	Bdpsg0391
At_F0666	Pt_F0255	Bdpsg0395
At_F0671	Pt_F0256	Bdpsg0396
At_F0672	Pt_F0257	Bdpsg0399
At_F0675	Pt_F0258	Bdpsg0403
At_F0677	Pt_F0262	Bdpsg0410
At_F0678	Pt_F0263	Bdpsg0412
At_F0684	Pt_F0265	Bdpsg0415
At_F0685	Pt_F0267	Bdpsg0416
At_F0688	Pt_F0268	Bdpsg0417
At_F0690	Pt_F0270	Bdpsg0418
At_F0691	Pt_F0275	Bdpsg0420
At_F0694	Pt_F0276	Bdpsg0422
At_F0696	Pt_F0279	Bdpsg0424
At_F0697	Pt_F0283	Bdpsg0426
At_F0706	Pt_F0286	Bdpsg0429
At_F0707	Pt_F0289	Bdpsg0432
Atesg0002	Pt_F0291	Bdpsg0440
Atesg0064	Pt_F0295	Bdpsg0441
Atesg0146	Pt_F0296	Bdpsg0442
Atpeg0023	Pt_F0297	Bdpsg0444
Atpeg0024	Pt_F0300	Bdpsg0446
Atpeg0025	Pt_F0301	Bdpsg0447
Atpeg0026	Pt_F0302	Bdpsg0449
Atpeg0027	Pt_F0305	Bdpsg0450
Atpeg0037	Pt_F0307	Bdpsg0451
Atpeg0040	Pt_F0309	Bdpsg0455
Atpeg0063	Pt_F0310	Bdpsg0456
Atpeg0072	Pt_F0311	Bdpsg0457
Atpeg0082	Pt_F0314	Bdpsg0458
Atpeg0092	Pt_F0316	Bdpsg0459
Atpeg0094	Pt_F0317	Bdpsg0460
Atpeg0101	Pt_F0318	Bdpsg0461
Atpeg0104	Pt_F0319	Bdpsg0463
Atpeg0129	Pt_F0320	Bdpsg0464
Atpeg0139	Pt_F0323	Bdpsg0466
Atpeg0145	Pt_F0324	Bdpsg0467
Atpsg0052	Pt_F0326	Bdpsg0469
Atpsg0079	Pt_F0328	Bdpsg0476
Atpsg0080	Pt_F0329	Bdpsg0477
Atpsg0089	Pt_F0331	Bdpsg0478
Atpsg0105	Pt_F0333	Bdpsg0479
Atpsg0121	Pt_F0334	Bdpsg0482
Atpsg0135	Pt_F0335	Bdpsg0486
Atpsg0136	Pt_F0337	Bdpsg0487
Atpsg0141	Pt_F0339	Bdpsg0488
Atpsg0182	Pt_F0340	Bdpsg0489
Atpsg0183	Pt_F0342	Bdpsg0492
Bd_F0001	Pt_F0343	Bdpsg0493
Bd_F0007	Pt_F0348	Bdpsg0494
Bd_F0008	Pt_F0349	Bdpsg0495
Bd_F0010	Pt_F0351	Bdpsg0499
Bd_F0011	Pt_F0352	Bdpsg0501
Bd_F0012	Pt_F0355	Cp_F0006
Bd_F0014	Pt_F0356	Cp_F0015
Bd_F0015	Pt_F0357	Cp_F0018
Bd_F0016	Pt_F0358	Cp_F0023
Bd_F0017	Pt_F0360	Cp_F0029
Bd_F0022	Pt_F0362	Cp_F0079
Bd_F0023	Pt_F0366	Cp_F0083
Bd_F0025	Pt_F0369	Cp_F0091
Bd_F0026	Pt_F0372	Cp_F0106
Bd_F0028	Ptpeg0048	Cp_F0109
Bd_F0030	Ptpeg0049	Cp_F0112
Bd_F0033	Rc_F0012	Cp_F0122
Bd_F0038	Rc_F0062	Cp_F0129
Bd_F0044	Rc_F0068	Cp_F0140
Bd_F0049	Rc_F0073	Cp_F0151
Bd_F0052	Rc_F0080	Cpesg0021
Bd_F0056	Rc_F0087	Cpesg0026
Bd_F0063	Rc_F0093	Cpesg0028
Bd_F0064	Rc_F0103	Cppsg0007
Bd_F0066	Rc_F0115	Cppsg0023
Bd_F0070	Rc_F0136	Cppsg0024
Bd_F0071	Rc_F0144	Cppsg0025
Bd_F0077	Rc_F0149	Cppsg0027
Bd_F0079	Rc_F0156	Cppsg0029
Bd_F0081	Rc_F0161	Cppsg0030
Bd_F0083	Rc_F0166	Cppsg0032
Bd_F0085	Rc_F0168	Cppsg0033
Bd_F0096	Rc_F0173	Cppsg0034
Bd_F0097	Rc_F0181	Cppsg0035
Bd_F0098	Rc_F0183	Cppsg0036
Bd_F0099	Rc_F0187	Cppsg0037
Bd_F0101	Rc_F0203	Cppsg0038
Bd_F0106	Sb_F0144	Cppsg0039
Bd_F0110	Sb_F0150	Cppsg0040
Bd_F0113	Sb_F0156	Cppsg0042
Bd_F0123	Sb_F0196	Cppsg0043
Bd_F0124	Sb_F0214	Cppsg0044
Bd_F0125	Sb_F0236	Cppsg0045
Bd_F0127	Sb_F0284	Cppsg0047
Bd_F0129	Sb_F0322	Cr_F0002
Bd_F0130	Sb_F0323	Cr_F0020
Bd_F0134	Sb_F0327	Cr_F0028
Bd_F0138	Sb_F0348	Cr_F0064
Bd_F0140	Sb_F0364	Crpsg0012
Bd_F0141	Sb_F0378	Cs_F0018
Bd_F0144	Sb_F0386	Cs_F0030
Bd_F0145	Sb_F0410	Cs_F0050
Bd_F0151	Sb_F0422	Csesg0032
Bd_F0155	Sb_F0434	Csesg0033
Bd_F0156	Sb_F0451	Cspsg0005
Bd_F0158	Sb_F0453	Cspsg0009
Bd_F0159	Sb_F0454	Cspsg0014
Bd_F0160	Sb_F0456	Cspsg0036
Bd_F0162	Sb_F0463	Gm_F0011
Bd_F0163	Sb_F0497	Gm_F0022
Bd_F0165	Sb_F0519	Gm_F0025
Bd_F0172	Sb_F0526	Gm_F0026
Bd_F0174	Sb_F0529	Gm_F0047
Bd_F0180	Sb_F0560	Gm_F0074
Bd_F0187	Sb_F0561	Gm_F0079
Bd_F0188	Sb_F0568	Gm_F0080
Bd_F0191	Sb_F0570	Gm_F0085
Bd_F0192	Sb_F0573	Gm_F0086
Bd_F0193	Sb_F0586	Gm_F0097
Bd_F0198	Sb_F0589	Gm_F0114
Bd_F0201	Sb_F0607	Gm_F0119
Bd_F0203	Sb_F0626	Gm_F0126
Bd_F0208	Sb_F0660	Gm_F0153
Bd_F0210	Sb_F0667	Gm_F0164
Bd_F0213	Sm_F0001	Gm_F0193
Bd_F0218	Sm_F0002	Gm_F0197
Bd_F0222	Sm_F0003	Gm_F0215
Bd_F0224	Sm_F0004	Gm_F0224
Bd_F0228	Sm_F0005	Gm_F0232
Bd_F0229	Sm_F0006	Gm_F0235
Bd_F0230	Sm_F0007	Gm_F0239
Bd_F0232	Sm_F0008	Gm_F0248
Bd_F0240	Sm_F0009	Gm_F0258
Bd_F0241	Sm_F0011	Gm_F0276
Bd_F0244	Sm_F0013	Gm_F0285
Bd_F0247	Sm_F0017	Gm_F0308
Bd_F0248	Sm_F0018	Gm_F0311
Bd_F0252	Sm_F0019	Gm_F0321
Bd_F0263	Sm_F0021	Gm_F0329
Bd_F0265	Sm_F0022	Gm_F0337
Bd_F0266	Sm_F0023	Gm_F0344
Bd_F0270	Sm_F0026	Gm_F0358
Bd_F0271	Sm_F0027	Gm_F0380
Bd_F0277	Sm_F0028	Gm_F0387
Bd_F0278	Sm_F0029	Gm_F0402
Bd_F0280	Sm_F0030	Gm_F0415
Bd_F0281	Sm_F0031	Gm_F0418
Bd_F0287	Sm_F0033	Gm_F0423
Bd_F0289	Sm_F0034	Gm_F0425
Bd_F0293	Sm_F0035	Gm_F0431
Bd_F0294	Sm_F0036	Gm_F0433
Bd_F0296	Sm_F0037	Gm_F0439
Bd_F0297	Sm_F0038	Gm_F0452
Bd_F0298	Sm_F0039	Gmesg0007
Bd_F0299	Sm_F0040	Gmesg0024
Bd_F0301	Sm_F0044	Gmesg0026
Bd_F0307	Sm_F0045	Gmesg0054
Bd_F0311	Sm_F0047	Gmesg0062
Bd_F0315	Sm_F0050	Gmesg0064
Bd_F0320	Sm_F0051	Gmesg0067
Bd_F0322	Sm_F0053	Gmesg0098
Bd_F0326	Sm_F0056	Gmesg0103
Bd_F0328	Sm_F0057	Gmesg0116
Bd_F0330	Sm_F0058	Gmesg0118
Bd_F0336	Sm_F0059	Gmesg0125
Bd_F0338	Sm_F0060	Gmesg0128
Bd_F0343	Sm_F0065	Gmesg0129
Bd_F0346	Sm_F0067	Gmesg0136
Bd_F0348	Sm_F0068	Gmesg0139
Bd_F0349	Sm_F0070	Gmesg0141
Bd_F0353	Sm_F0071	Gmesg0145
Bd_F0355	Sm_F0072	Gmesg0150
Bd_F0359	Sm_F0073	Gmesg0152
Bd_F0365	Sm_F0074	Gmesg0164
Bd_F0367	Sm_F0075	Gmesg0168
Bd_F0368	Sm_F0078	Gmesg0172
Bd_F0369	Sm_F0081	Gmesg0174
Bd_F0370	Sm_F0082	Gmesg0176
Bd_F0379	Sm_F0084	Gmesg0179
Bd_F0382	Sm_F0087	Gmesg0186
Bd_F0385	Sm_F0089	Gmesg0189
Bd_F0387	Sm_F0090	Gmesg0193
Bd_F0388	Sm_F0092	Gmesg0208
Bd_F0391	Sm_F0094	Gmesg0214
Bd_F0394	Sm_F0095	Gmesg0216
Bd_F0397	Sm_F0096	Gmesg0221
Bd_F0401	Sm_F0097	Gmesg0224
Bd_F0412	Sm_F0098	Gmesg0229
Bd_F0415	Sm_F0099	Gmesg0230
Bd_F0423	Sm_F0100	Gmesg0234
Bd_F0429	Sm_F0101	Gmesg0235
Bd_F0431	Sm_F0102	Gmesg0236
Bd_F0432	Sm_F0103	Gmesg0237
Bd_F0433	Sm_F0111	Gmesg0238
Bd_F0437	Sm_F0112	Gmesg0240
Bd_F0438	Sm_F0113	Gmpsg0003
Bd_F0442	Sm_F0114	Gmpsg0006
Bd_F0443	Sm_F0116	Gmpsg0009
Bd_F0444	Sm_F0118	Gmpsg0010
Bd_F0445	Sm_F0119	Gmpsg0014
Bd_F0449	Sm_F0121	Gmpsg0023
Bd_F0450	Sm_F0122	Gmpsg0034
Bd_F0458	Sm_F0123	Gmpsg0036
Bd_F0461	Sm_F0125	Gmpsg0037
Bd_F0463	Sm_F0128	Gmpsg0038
Bd_F0464	Sm_F0129	Gmpsg0044
Bd_F0470	Sm_F0130	Gmpsg0053
Bd_F0472	Sm_F0133	Gmpsg0055
Bd_F0473	Sm_F0134	Gmpsg0056
Bd_F0478	Sm_F0135	Gmpsg0058
Bd_F0481	Sm_F0136	Gmpsg0063
Bd_F0482	Sm_F0137	Gmpsg0071
Bd_F0486	Sm_F0139	Gmpsg0079
Bd_F0490	Sm_F0140	Gmpsg0080
Bd_F0491	Sm_F0141	Gmpsg0082
Bd_F0494	Sm_F0142	Gmpsg0084
Bd_F0495	Sm_F0143	Gmpsg0085
Bdesg0029	Sm_F0145	Gmpsg0088
Bdesg0062	Sm_F0147	Gmpsg0095
Bdesg0064	Sm_F0148	Gmpsg0099
Bdesg0070	Sm_F0151	Gmpsg0100
Bdesg0163	Sm_F0152	Gmpsg0101
Bdesg0186	Sm_F0153	Gmpsg0102
Bdesg0187	Sm_F0154	Gmpsg0104
Bdesg0216	Sm_F0158	Gmpsg0105
Bdesg0245	Sm_F0160	Gmpsg0106
Bdesg0342	Sm_F0161	Gmpsg0107
Bdesg0377	Sm_F0162	Gmpsg0109
Bdesg0392	Sm_F0164	Gmpsg0110
Bdesg0393	Sm_F0165	Gmpsg0112
Bdesg0401	Sm_F0166	Gmpsg0114
Bdesg0433	Sm_F0167	Gmpsg0120
Bdesg0470	Sm_F0168	Gmpsg0122
Bdpeg0003	Sm_F0169	Gmpsg0124
Bdpeg0006	Sm_F0170	Gmpsg0126
Bdpeg0007	Sm_F0171	Gmpsg0127
Bdpeg0008	Sm_F0174	Gmpsg0132
Bdpeg0010	Sm_F0175	Gmpsg0137
Bdpeg0011	Sm_F0176	Gmpsg0144
Bdpeg0015	Sm_F0179	Gmpsg0147
Bdpeg0026	Sm_F0180	Gmpsg0148
Bdpeg0032	Sm_F0183	Gmpsg0149
Bdpeg0038	Sm_F0185	Gmpsg0151
Bdpeg0039	Sm_F0186	Gmpsg0154
Bdpeg0041	Sm_F0187	Gmpsg0157
Bdpeg0042	Sm_F0192	Gmpsg0161
Bdpeg0045	Sm_F0193	Gmpsg0165
Bdpeg0046	Sm_F0194	Gmpsg0178
Bdpeg0049	Sm_F0195	Gmpsg0181
Bdpeg0051	Sm_F0197	Gmpsg0185
Bdpeg0053	Sm_F0200	Gmpsg0194
Bdpeg0054	Sm_F0201	Gmpsg0199
Bdpeg0058	Sm_F0202	Gmpsg0201
Bdpeg0059	Sm_F0203	Gmpsg0204
Bdpeg0063	Sm_F0204	Gmpsg0205
Bdpeg0069	Sm_F0206	Gmpsg0206
Bdpeg0078	Sm_F0208	Gmpsg0209
Bdpeg0079	Sm_F0210	Gmpsg0210
Bdpeg0080	Sm_F0211	Gmpsg0213
Bdpeg0081	Sm_F0212	Gmpsg0215
Bdpeg0082	Sm_F0213	Gmpsg0217
Bdpeg0085	Sm_F0216	Gmpsg0219
Bdpeg0089	Sm_F0219	Gmpsg0220
Bdpeg0090	Sm_F0221	Gmpsg0222
Bdpeg0091	Sm_F0224	Gmpsg0225
Bdpeg0093	Sm_F0225	Gmpsg0227
Bdpeg0094	Sm_F0230	Gmpsg0231
Bdpeg0100	Sm_F0231	Gmpsg0232
Bdpeg0101	Sm_F0232	Gmpsg0242
Bdpeg0102	Sm_F0233	Gmpsg0244
Bdpeg0103	Sm_F0234	Me_F0008
Bdpeg0104	Sm_F0238	Me_F0051
Bdpeg0106	Smpeg0001	Me_F0075
Bdpeg0111	Smpeg0002	Me_F0097
Bdpeg0114	Smpeg0003	Me_F0098
Bdpeg0119	Smpeg0004	Me_F0105
Bdpeg0121	Smpeg0005	Me_F0117
Bdpeg0123	Smpeg0007	Me_F0124
Bdpeg0125	Smpeg0011	Me_F0148
Bdpeg0128	Smpeg0012	Me_F0172
Bdpeg0133	Smpeg0013	Me_F0191
Bdpeg0134	Smpeg0014	Me_F0199
Bdpeg0137	Smpeg0016	Me_F0226
Bdpeg0138	Smpeg0017	Me_F0229
Bdpeg0139	Smpeg0020	Me_F0247
Bdpeg0140	Smpeg0022	Me_F0282
Bdpeg0143	Smpeg0023	Me_F0295
Bdpeg0146	Smpeg0024	Meesg0007
Bdpeg0149	Smpeg0025	Mg_F0015
Bdpeg0158	Smpeg0026	Mg_F0021
Bdpeg0159	Smpeg0028	Mg_F0022
Bdpeg0160	Smpeg0029	Mg_F0024
Bdpeg0162	Smpeg0031	Mg_F0029
Bdpeg0165	Smpeg0032	Mg_F0043
Bdpeg0166	Smpeg0033	Mg_F0060
Bdpeg0172	Smpeg0035	Mg_F0073
Bdpeg0178	Smpeg0038	Mg_F0078
Bdpeg0183	Smpeg0039	Mg_F0098
Bdpeg0189	Smpeg0041	Mg_F0114
Bdpeg0195	Smpeg0042	Mg_F0137
Bdpeg0199	Smpeg0044	Mg_F0145
Bdpeg0201	Smpeg0045	Mg_F0151
Bdpeg0202	Smpeg0048	Mg_F0163
Bdpeg0207	Smpeg0050	Mg_F0176
Bdpeg0217	Smpeg0051	Mg_F0205
Bdpeg0218	Smpeg0052	Mg_F0210
Bdpeg0226	Smpeg0056	Mg_F0218
Bdpeg0229	Smpeg0057	Mg_F0223
Bdpeg0230	Smpeg0060	Mg_F0282
Bdpeg0231	Smpeg0061	Mg_F0285
Bdpeg0240	Smpeg0063	Mg_F0293
Bdpeg0259	Smpeg0070	Mg_F0311
Bdpeg0262	Smpeg0071	Mg_F0316
Bdpeg0268	Smpeg0072	Mg_F0319
Bdpeg0271	Smpeg0074	Mg_F0320
Bdpeg0272	Smpeg0075	Mg_F0321
Bdpeg0273	Smpeg0078	Mg_F0357
Bdpeg0275	Smpeg0079	Mg_F0361
Bdpeg0278	Smpeg0084	Mg_F0376
Bdpeg0280	Smpeg0085	Mg_F0397
Bdpeg0286	Smpeg0087	Mg_F0407
Bdpeg0288	Smpeg0089	Mg_F0409
Bdpeg0290	Smpeg0090	Mg_F0413
Bdpeg0291	Smpeg0091	Mg_F0427
Bdpeg0303	Smpeg0093	Mg_F0438
Bdpeg0311	Smpeg0094	Mgesg0018
Bdpeg0314	Smpeg0096	Mgesg0048
Bdpeg0319	Smpeg0098	Mgesg0050
Bdpeg0322	Smpeg0103	Mgesg0061
Bdpeg0328	Smpeg0104	Mgesg0143
Bdpeg0331	Smpeg0105	Mgesg0219
Bdpeg0332	Smpeg0106	Mgesg0235
Bdpeg0335	Smpeg0111	Mgesg0243
Bdpeg0343	Smpeg0112	Mgesg0275
Bdpeg0345	Smpeg0115	Mgesg0280
Bdpeg0366	Smpeg0117	Mgesg0305
Bdpeg0372	Smpeg0118	Mgesg0330
Bdpeg0380	Smpeg0130	Mgesg0365
Bdpeg0382	Smpeg0132	Mgesg0379
Bdpeg0388	Smpeg0133	Mgesg0382
Bdpeg0400	Smpeg0134	Mgesg0399
Bdpeg0402	Smpeg0138	Mgesg0407
Bdpeg0404	Smpeg0139	Mgesg0414
Bdpeg0406	Smpeg0142	Mgesg0425
Bdpeg0408	Smpeg0143	Mgesg0437
Bdpeg0409	Smpeg0144	Mgesg0441
Bdpeg0411	Smpeg0147	Mgpsg0002
Bdpeg0414	Smpeg0148	Mgpsg0006
Bdpeg0425	Smpeg0149	Mgpsg0016
Bdpeg0435	Smpeg0153	Mgpsg0022
Bdpeg0445	Smpeg0155	Mgpsg0037
Bdpeg0452	Smpeg0157	Mgpsg0041
Bdpeg0453	Smpeg0164	Mgpsg0049
Bdpeg0454	Smpeg0165	Mgpsg0057
Bdpeg0462	Smpeg0166	Mgpsg0064
Bdpeg0465	Smpeg0169	Mgpsg0067
Bdpeg0471	Smpeg0170	Mgpsg0082
Bdpeg0472	Smpeg0171	Mgpsg0083
Bdpeg0473	Smpeg0175	Mgpsg0087
Bdpeg0480	Smpeg0176	Mgpsg0088
Bdpeg0481	Smpeg0177	Mgpsg0114
Bdpeg0500	Smpeg0180	Mgpsg0115
Bdpsg0012	Smpeg0181	Mgpsg0116
Bdpsg0021	Smpeg0188	Mgpsg0121
Bdpsg0036	Smpeg0190	Mgpsg0124
Bdpsg0044	Smpeg0192	Mgpsg0131
Bdpsg0068	Smpeg0193	Mgpsg0146
Bdpsg0086	Smpeg0198	Mgpsg0153
Bdpsg0092	Smpeg0202	Mgpsg0159
Bdpsg0096	Smpeg0205	Mgpsg0164
Bdpsg0110	Smpeg0210	Mgpsg0168
Bdpsg0122	Smpeg0211	Mgpsg0174
Bdpsg0124	Smpeg0212	Mgpsg0176
Bdpsg0127	Smpeg0214	Mgpsg0177
Bdpsg0130	Smpeg0215	Mgpsg0181
Bdpsg0151	Smpeg0216	Mgpsg0196
Bdpsg0155	Smpeg0217	Mgpsg0204
Bdpsg0156	Smpeg0219	Mgpsg0216
Bdpsg0164	Smpeg0220	Mgpsg0223
Bdpsg0170	Smpeg0223	Mgpsg0240
Bdpsg0173	Smpeg0226	Mgpsg0248
Bdpsg0176	Smpeg0230	Mgpsg0249
Bdpsg0181	Smpeg0233	Mgpsg0250
Bdpsg0190	Smpeg0237	Mgpsg0257
Bdpsg0196	Smpeg0238	Mgpsg0262
Bdpsg0198	Smpeg0241	Mgpsg0263
Bdpsg0209	Smpeg0244	Mgpsg0282
Bdpsg0214	Smpeg0245	Mgpsg0299
Bdpsg0221	Smpeg0250	Mgpsg0301
Bdpsg0236	Smpeg0251	Mgpsg0306
Bdpsg0263	Smpeg0252	Mgpsg0307
Bdpsg0264	Smpeg0254	Mgpsg0315
Bdpsg0265	Smpeg0257	Mgpsg0322
Bdpsg0266	Smpeg0258	Mgpsg0327
Bdpsg0269	Smpeg0260	Mgpsg0333
Bdpsg0277	Smpeg0261	Mgpsg0334
Bdpsg0285	Smpeg0262	Mgpsg0337
Bdpsg0307	Smpeg0264	Mgpsg0344
Bdpsg0312	Smpeg0266	Mgpsg0349
Bdpsg0327	Smpeg0268	Mgpsg0350
Bdpsg0334	Smpeg0271	Mgpsg0358
Bdpsg0337	Smpeg0272	Mgpsg0361
Bdpsg0338	Smpeg0274	Mgpsg0367
Bdpsg0346	Smpeg0277	Mgpsg0370
Bdpsg0350	Smpeg0278	Mgpsg0371
Bdpsg0355	Smpeg0279	Mgpsg0376
Bdpsg0359	Smpeg0280	Mgpsg0378
Bdpsg0360	Smpeg0281	Mgpsg0380
Bdpsg0364	Smpeg0282	Mgpsg0384
Bdpsg0367	Smpeg0284	Mgpsg0388
Bdpsg0370	Smpeg0287	Mgpsg0393
Bdpsg0379	Smpeg0289	Mgpsg0396
Bdpsg0381	Smpeg0290	Mgpsg0403
Bdpsg0399	Smpeg0292	Mgpsg0405
Bdpsg0403	Smpeg0294	Mgpsg0406
Bdpsg0412	Smpeg0300	Mgpsg0408
Bdpsg0415	Smpsg0006	Mgpsg0412
Bdpsg0417	Smpsg0008	Mgpsg0416
Bdpsg0424	Smpsg0019	Mgpsg0420
Bdpsg0440	Smpsg0046	Mgpsg0422
Bdpsg0447	Smpsg0062	Mgpsg0424
Bdpsg0456	Smpsg0116	Mgpsg0426
Bdpsg0460	Smpsg0120	Mgpsg0427
Bdpsg0467	Smpsg0150	Mgpsg0428
Bdpsg0476	Smpsg0183	Mgpsg0431
Bdpsg0482	Smpsg0191	Mgpsg0433
Bdpsg0485	Smpsg0229	Mgpsg0434
Bdpsg0486	Smpsg0243	Mgpsg0435
Bdpsg0487	Smpsg0269	Mgpsg0438
Bdpsg0489	Smpsg0270	Mgpsg0439
Cr_F0013	Smpsg0291	Mgpsg0442
Cr_F0014	Smpsg0296	Mgpsg0443
Cr_F0022	Smpsg0299	Mgpsg0447
Cr_F0034	Smpsg0305	Mgpsg0450
Cr_F0050	Vv_F0003	Mgpsg0451
Cr_F0057	Vv_F0013	Mgpsg0452
Cr_F0063	Vv_F0023	Mgpsg0453
Cr_F0074	Vv_F0026	Mgpsg0454
Crpeg0001	Vv_F0036	Mgpsg0457
Crpeg0005	Vv_F0046	Mgpsg0459
Crpeg0007	Vv_F0060	Mt_F0001
Crpeg0008	Vv_F0082	Mt_F0021
Crpeg0010	Vv_F0089	Mt_F0036
Crpeg0011	Vv_F0091	Mt_F0041
Crpeg0013	Vv_F0093	Mt_F0060
Crpsg0012	Vv_F0094	Mt_F0078
Cs_F0003	Vv_F0122	Mt_F0088
Cs_F0008	Vv_F0124	Mt_F0091
Cs_F0013	Vv_F0125	Mt_F0114
Cs_F0017	Vv_F0144	Mt_F0140
Cs_F0018	Vv_F0145	Mt_F0146
Cs_F0022	Vv_F0159	Mt_F0155
Cs_F0027	Vv_F0164	Mt_F0161
Cs_F0028	Vv_F0171	Mt_F0164
Cs_F0041	Vv_F0178	Mt_F0168
Cs_F0044	Vv_F0179	Mt_F0170
Cs_F0048	Vvpeg0016	Mt_F0175
Cs_F0053	Vvpeg0039	Mt_F0181
Cs_F0058	Vvpeg0054	Mt_F0188
Cs_F0059	Vvpeg0093	Mt_F0194
Cs_F0060	Zmb_F0134	Mt_F0199
Cs_F0064	Zmb_F0174	Mt_F0202
Cs_F0065	Zmb_F0195	Mt_F0203
Cs_F0067	Zmb_F0283	Mt_F0229
Cs_F0069	Zmb_F0284	Mt_F0234
Cs_F0074		Mt_F0237
Cs_F0077		Mt_F0240
Cs_F0080		Mt_F0259
Cs_F0082		Mt_F0264
Cs_F0085		Mt_F0281
Cs_F0088		Mt_F0282
Cs_F0094		Mt_F0283
Cs_F0103		Mt_F0288
Cs_F0105		Mt_F0291
Cs_F0106		Mt_F0292
Cs_F0108		Mt_F0293
Cs_F0110		Mt_F0307
Cs_F0111		Mt_F0316
Cs_F0112		Mt_F0325
Cs_F0120		Mt_F0327
Cs_F0121		Mt_F0329
Cs_F0126		Mt_F0330
Cs_F0129		Mt_F0332
Cs_F0143		Mt_F0341
Cs_F0144		Mt_F0345
Cs_F0150		Mt_F0346
Cs_F0155		Mt_F0351
Cs_F0157		Mt_F0352
Cs_F0160		Mt_F0357
Cs_F0161		Mt_F0360
Cs_F0167		Mt_F0369
Csesg0033		Mt_F0371
Cspeg0003		Mt_F0387
Cspeg0004		Mt_F0398
Cspeg0011		Mt_F0408
Cspeg0012		Mt_F0411
Cspeg0015		Mt_F0413
Cspeg0017		Mt_F0417
Cspeg0018		Mt_F0418
Cspeg0019		Mt_F0423
Cspeg0020		Mt_F0426
Cspeg0021		Mt_F0429
Cspeg0023		Mt_F0431
Cspeg0024		Mt_F0442
Cspeg0029		Mt_F0447
Cspeg0030		Mt_F0460
Cspeg0031		Mt_F0461
Cspeg0034		Mt_F0468
Cspeg0035		Mt_F0472
Cspeg0037		Mt_F0481
Cspeg0039		Mt_F0486
Cspsg0005		Mt_F0487
Cspsg0009		Mt_F0502
Cspsg0014		Mt_F0514
Gm_F0004		Mt_F0520
Gm_F0007		Mt_F0532
Gm_F0012		Mt_F0535
Gm_F0013		Mt_F0538
Gm_F0016		Mt_F0543
Gm_F0021		Mt_F0546
Gm_F0022		Mt_F0547
Gm_F0024		Mt_F0555
Gm_F0032		Mt_F0566
Gm_F0045		Mt_F0567
Gm_F0053		Mt_F0568
Gm_F0059		Mt_F0571
Gm_F0063		Mt_F0578
Gm_F0064		Mt_F0579
Gm_F0065		Mt_F0581
Gm_F0067		Mt_F0585
Gm_F0069		Mt_F0591
Gm_F0070		Mt_F0599
Gm_F0071		Mt_F0604
Gm_F0074		Mt_F0621
Gm_F0077		Mt_F0625
Gm_F0079		Mt_F0643
Gm_F0080		Mt_F0646
Gm_F0085		Mt_F0649
Gm_F0088		Mt_F0651
Gm_F0089		Mt_F0654
Gm_F0091		Mt_F0656
Gm_F0094		Mt_F0667
Gm_F0096		Mt_F0668
Gm_F0097		Mt_F0689
Gm_F0098		Mt_F0699
Gm_F0099		Mt_F0700
Gm_F0104		Mt_F0702
Gm_F0111		Mt_F0707
Gm_F0114		Mt_F0712
Gm_F0115		Mt_F0713
Gm_F0121		Mt_F0714
Gm_F0123		Mt_F0718
Gm_F0124		Mt_F0730
Gm_F0141		Mt_F0737
Gm_F0142		Mt_F0747
Gm_F0145		Mt_F0752
Gm_F0148		Mt_F0779
Gm_F0150		Mt_F0780
Gm_F0152		Mt_F0781
Gm_F0162		Mt_F0782
Gm_F0167		Mt_F0786
Gm_F0168		Mt_F0792
Gm_F0188		Mt_F0795
Gm_F0189		Mt_F0801
Gm_F0191		Mt_F0802
Gm_F0192		Mt_F0805
Gm_F0197		Mt_F0809
Gm_F0205		Mt_F0810
Gm_F0212		Mt_F0817
Gm_F0213		Mt_F0821
Gm_F0217		Mt_F0823
Gm_F0224		Mt_F0825
Gm_F0233		Mt_F0832
Gm_F0236		Mt_F0833
Gm_F0248		Mt_F0849
Gm_F0249		Mt_F0864
Gm_F0280		Mt_F0865
Gm_F0294		Mt_F0866
Gm_F0304		Mt_F0872
Gm_F0306		Mt_F0880
Gm_F0311		Mt_F0889
Gm_F0312		Mt_F0890
Gm_F0315		Mt_F0892
Gm_F0324		Mt_F0897
Gm_F0344		Mt_F0903
Gm_F0411		Mt_F0918
Gm_F0419		Mt_F0920
Gm_F0431		Mt_F0921
Gm_F0452		Mt_F0924
Gmesg0007		Mt_F0932
Gmesg0062		Mt_F0935
Gmesg0064		Mt_F0948
Gmesg0098		Mt_F0956
Gmesg0139		Mt_F0958
Gmesg0141		Mt_F0963
Gmesg0164		Mt_F0969
Gmesg0174		Mt_F0974
Gmesg0193		Mtesg0016
Gmesg0198		Mtesg0029
Gmesg0208		Mtesg0053
Gmesg0214		Mtesg0064
Gmesg0221		Mtesg0065
Gmesg0224		Mtesg0087
Gmesg0234		Mtesg0099
Gmesg0235		Mtesg0103
Gmesg0240		Mtesg0109
Gmpeg0002		Mtesg0124
Gmpeg0004		Mtesg0131
Gmpeg0005		Mtesg0135
Gmpeg0012		Mtesg0140
Gmpeg0015		Mtesg0144
Gmpeg0016		Mtesg0159
Gmpeg0018		Mtesg0160
Gmpeg0019		Mtesg0169
Gmpeg0027		Mtpsg0001
Gmpeg0028		Mtpsg0002
Gmpeg0031		Mtpsg0015
Gmpeg0035		Mtpsg0018
Gmpeg0042		Mtpsg0025
Gmpeg0045		Mtpsg0028
Gmpeg0046		Mtpsg0030
Gmpeg0047		Mtpsg0034
Gmpeg0051		Mtpsg0035
Gmpeg0060		Mtpsg0041
Gmpeg0061		Mtpsg0042
Gmpeg0065		Mtpsg0043
Gmpeg0066		Mtpsg0045
Gmpeg0077		Mtpsg0046
Gmpeg0078		Mtpsg0048
Gmpeg0086		Mtpsg0049
Gmpeg0087		Mtpsg0051
Gmpeg0089		Mtpsg0052
Gmpeg0090		Mtpsg0055
Gmpeg0091		Mtpsg0056
Gmpeg0096		Mtpsg0057
Gmpeg0115		Mtpsg0059
Gmpeg0117		Mtpsg0066
Gmpeg0121		Mtpsg0067
Gmpeg0130		Mtpsg0076
Gmpeg0131		Mtpsg0078
Gmpeg0133		Mtpsg0079
Gmpeg0134		Mtpsg0080
Gmpeg0140		Mtpsg0081
Gmpeg0142		Mtpsg0085
Gmpeg0143		Mtpsg0088
Gmpeg0146		Mtpsg0098
Gmpeg0153		Mtpsg0100
Gmpeg0163		Mtpsg0101
Gmpeg0169		Mtpsg0102
Gmpeg0173		Mtpsg0107
Gmpeg0175		Mtpsg0108
Gmpeg0188		Mtpsg0112
Gmpeg0195		Mtpsg0113
Gmpeg0196		Mtpsg0115
Gmpeg0197		Mtpsg0116
Gmpeg0211		Mtpsg0118
Gmpeg0212		Mtpsg0121
Gmpeg0241		Mtpsg0123
Gmpeg0243		Mtpsg0125
Gmpsg0009		Mtpsg0126
Gmpsg0037		Mtpsg0127
Gmpsg0038		Mtpsg0128
Gmpsg0044		Mtpsg0130
Gmpsg0058		Mtpsg0132
Gmpsg0071		Mtpsg0133
Gmpsg0079		Mtpsg0134
Gmpsg0084		Mtpsg0136
Gmpsg0101		Mtpsg0138
Gmpsg0104		Mtpsg0145
Gmpsg0107		Mtpsg0148
Gmpsg0126		Mtpsg0152
Gmpsg0154		Mtpsg0154
Gmpsg0206		Mtpsg0157
Gmpsg0232		Mtpsg0161
Me_F0001		Mtpsg0162
Me_F0002		Mtpsg0163
Me_F0003		Mtpsg0165
Me_F0004		Mtpsg0166
Me_F0018		Mtpsg0167
Me_F0021		Mtpsg0168
Me_F0030		Os_F0004
Me_F0033		Os_F0006
Me_F0043		Os_F0007
Me_F0045		Os_F0010
Me_F0048		Os_F0012
Me_F0049		Os_F0016
Me_F0052		Os_F0017
Me_F0061		Os_F0020
Me_F0083		Os_F0034
Me_F0084		Os_F0036
Me_F0086		Os_F0040
Me_F0088		Os_F0042
Me_F0097		Os_F0044
Me_F0098		Os_F0055
Me_F0107		Os_F0056
Me_F0108		Os_F0078
Me_F0109		Os_F0089
Me_F0112		Os_F0090
Me_F0116		Os_F0096
Me_F0117		Os_F0110
Me_F0119		Os_F0111
Me_F0124		Os_F0113
Me_F0127		Os_F0135
Me_F0128		Os_F0143
Me_F0129		Os_F0144
Me_F0138		Os_F0146
Me_F0140		Os_F0152
Me_F0142		Os_F0154
Me_F0149		Os_F0162
Me_F0161		Os_F0171
Me_F0162		Os_F0172
Me_F0163		Os_F0217
Me_F0167		Os_F0222
Me_F0168		Os_F0224
Me_F0177		Os_F0226
Me_F0204		Os_F0235
Me_F0207		Os_F0237
Me_F0209		Os_F0238
Me_F0210		Os_F0266
Me_F0213		Os_F0268
Me_F0214		Os_F0270
Me_F0236		Os_F0271
Me_F0237		Os_F0278
Me_F0238		Os_F0282
Me_F0239		Os_F0287
Me_F0240		Os_F0304
Me_F0246		Os_F0305
Me_F0249		Os_F0308
Me_F0253		Os_F0312
Me_F0258		Os_F0324
Me_F0263		Os_F0334
Me_F0284		Os_F0344
Me_F0292		Os_F0356
Meesg0007		Os_F0360
Mepeg0001		Os_F0361
Mepeg0003		Os_F0371
Mepeg0004		Os_F0377
Mepeg0008		Os_F0379
Mepeg0012		Os_F0389
Mepeg0013		Os_F0391
Mepeg0014		Os_F0403
Mepeg0016		Os_F0405
Mepeg0018		Os_F0411
Mepeg0019		Os_F0412
Mepeg0021		Os_F0413
Mepeg0022		Os_F0424
Mepeg0023		Os_F0433
Mepeg0024		Os_F0448
Mepeg0025		Os_F0451
Mepeg0026		Os_F0460
Mg_F0004		Os_F0469
Mg_F0006		Os_F0470
Mg_F0014		Os_F0487
Mg_F0015		Os_F0489
Mg_F0017		Os_F0493
Mg_F0018		Os_F0501
Mg_F0019		Os_F0502
Mg_F0020		Os_F0523
Mg_F0023		Os_F0530
Mg_F0025		Os_F0545
Mg_F0027		Os_F0546
Mg_F0029		Os_F0548
Mg_F0034		Os_F0554
Mg_F0036		Os_F0569
Mg_F0038		Os_F0586
Mg_F0042		Os_F0593
Mg_F0046		Os_F0601
Mg_F0048		Os_F0604
Mg_F0054		Os_F0606
Mg_F0056		Os_F0633
Mg_F0059		Os_F0656
Mg_F0065		Os_F0661
Mg_F0075		Os_F0662
Mg_F0076		Os_F0665
Mg_F0077		Os_F0669
Mg_F0080		Os_F0671
Mg_F0081		Os_F0679
Mg_F0082		Os_F0680
Mg_F0083		Os_F0684
Mg_F0085		Os_F0690
Mg_F0086		Os_F0693
Mg_F0088		Os_F0698
Mg_F0090		Os_F0709
Mg_F0092		Os_F0715
Mg_F0094		Os_F0721
Mg_F0096		Os_F0730
Mg_F0097		Os_F0736
Mg_F0099		Os_F0739
Mg_F0100		Os_F0740
Mg_F0104		Os_F0742
Mg_F0105		Os_F0746
Mg_F0106		Os_F0748
Mg_F0107		Os_F0749
Mg_F0108		Os_F0761
Mg_F0110		Os_F0762
Mg_F0111		Os_F0763
Mg_F0113		Os_F0772
Mg_F0116		Os_F0784
Mg_F0118		Os_F0792
Mg_F0120		Osesg0002
Mg_F0122		Osesg0006
Mg_F0126		Osesg0011
Mg_F0130		Osesg0047
Mg_F0132		Osesg0059
Mg_F0133		Osesg0063
Mg_F0134		Osesg0065
Mg_F0136		Osesg0071
Mg_F0138		Osesg0078
Mg_F0139		Osesg0096
Mg_F0142		Osesg0104
Mg_F0143		Osesg0109
Mg_F0146		Osesg0116
Mg_F0147		Osesg0125
Mg_F0148		Osesg0129
Mg_F0152		Osesg0133
Mg_F0153		Osesg0137
Mg_F0157		Osesg0142
Mg_F0159		Osesg0154
Mg_F0163		Osesg0156
Mg_F0169		Ospsg0003
Mg_F0174		Ospsg0008
Mg_F0175		Ospsg0010
Mg_F0180		Ospsg0015
Mg_F0181		Ospsg0018
Mg_F0182		Ospsg0019
Mg_F0183		Ospsg0022
Mg_F0187		Ospsg0024
Mg_F0190		Ospsg0025
Mg_F0193		Ospsg0026
Mg_F0194		Ospsg0027
Mg_F0195		Ospsg0030
Mg_F0196		Ospsg0031
Mg_F0203		Ospsg0032
Mg_F0205		Ospsg0036
Mg_F0208		Ospsg0037
Mg_F0213		Ospsg0039
Mg_F0217		Ospsg0040
Mg_F0221		Ospsg0041
Mg_F0226		Ospsg0044
Mg_F0227		Ospsg0046
Mg_F0231		Ospsg0048
Mg_F0233		Ospsg0052
Mg_F0239		Ospsg0053
Mg_F0251		Ospsg0054
Mg_F0252		Ospsg0055
Mg_F0256		Ospsg0056
Mg_F0264		Ospsg0057
Mg_F0265		Ospsg0060
Mg_F0266		Ospsg0061
Mg_F0280		Ospsg0066
Mg_F0282		Ospsg0068
Mg_F0286		Ospsg0070
Mg_F0290		Ospsg0076
Mg_F0294		Ospsg0077
Mg_F0295		Ospsg0085
Mg_F0305		Ospsg0087
Mg_F0312		Ospsg0088
Mg_F0313		Ospsg0093
Mg_F0322		Ospsg0094
Mg_F0323		Ospsg0097
Mg_F0324		Ospsg0101
Mg_F0325		Ospsg0102
Mg_F0328		Ospsg0107
Mg_F0329		Ospsg0110
Mg_F0331		Ospsg0114
Mg_F0340		Ospsg0118
Mg_F0347		Ospsg0119
Mg_F0349		Ospsg0120
Mg_F0353		Ospsg0122
Mg_F0354		Ospsg0123
Mg_F0355		Ospsg0124
Mg_F0362		Ospsg0126
Mg_F0368		Ospsg0130
Mg_F0369		Ospsg0136
Mg_F0373		Ospsg0138
Mg_F0378		Ospsg0144
Mg_F0379		Ospsg0145
Mg_F0386		Ospsg0146
Mg_F0390		Ospsg0149
Mg_F0394		Ospsg0153
Mg_F0398		Ospsg0155
Mg_F0407		Ospsg0157
Mg_F0413		Ospsg0160
Mg_F0415		Ospsg0162
Mg_F0416		Ospsg0166
Mg_F0419		Ospsg0168
Mg_F0421		Ospsg0172
Mg_F0426		Pp_F0038
Mg_F0430		Pp_F0140
Mg_F0439		Pp_F0149
Mg_F0442		Pp_F0179
Mgesg0048		Pp_F0189
Mgesg0275		Pp_F0192
Mgesg0305		Pp_F0194
Mgesg0379		Pp_F0200
Mgesg0392		Pp_F0215
Mgesg0436		Pp_F0226
Mgesg0437		Ppesg0013
Mgpeg0003		Ppesg0017
Mgpeg0004		Ppesg0018
Mgpeg0007		Ppesg0022
Mgpeg0008		Pppsg0008
Mgpeg0009		Pppsg0012
Mgpeg0011		Pppsg0016
Mgpeg0012		Pt_F0013
Mgpeg0015		Pt_F0019
Mgpeg0017		Pt_F0020
Mgpeg0020		Pt_F0085
Mgpeg0021		Pt_F0114
Mgpeg0025		Pt_F0145
Mgpeg0027		Pt_F0168
Mgpeg0028		Pt_F0203
Mgpeg0030		Pt_F0218
Mgpeg0032		Pt_F0244
Mgpeg0035		Pt_F0249
Mgpeg0036		Pt_F0273
Mgpeg0046		Pt_F0274
Mgpeg0047		Pt_F0282
Mgpeg0052		Pt_F0287
Mgpeg0059		Pt_F0298
Mgpeg0062		Pt_F0334
Mgpeg0063		Pt_F0336
Mgpeg0066		Pt_F0346
Mgpeg0068		Pt_F0347
Mgpeg0069		Pt_F0355
Mgpeg0074		Pt_F0371
Mgpeg0075		Pt_F0373
Mgpeg0076		Ptesg0021
Mgpeg0080		Ptesg0037
Mgpeg0084		Ptpsg0008
Mgpeg0085		Ptpsg0016
Mgpeg0090		Ptpsg0020
Mgpeg0091		Ptpsg0023
Mgpeg0092		Ptpsg0026
Mgpeg0093		Ptpsg0027
Mgpeg0094		Ptpsg0034
Mgpeg0095		Ptpsg0036
Mgpeg0098		Ptpsg0038
Mgpeg0102		Ptpsg0039
Mgpeg0103		Ptpsg0045
Mgpeg0105		Ptpsg0050
Mgpeg0106		Ptpsg0052
Mgpeg0113		Rc_F0037
Mgpeg0119		Rc_F0048
Mgpeg0123		Rc_F0055
Mgpeg0132		Rc_F0070
Mgpeg0133		Rc_F0094
Mgpeg0138		Rc_F0098
Mgpeg0141		Rc_F0120
Mgpeg0144		Rc_F0128
Mgpeg0155		Rc_F0141
Mgpeg0156		Rc_F0148
Mgpeg0158		Rc_F0161
Mgpeg0160		Rc_F0170
Mgpeg0166		Rc_F0175
Mgpeg0173		Rc_F0176
Mgpeg0175		Rc_F0198
Mgpeg0178		Rc_F0213
Mgpeg0182		Rc_F0215
Mgpeg0183		Rc_F0217
Mgpeg0186		Rcesg0010
Mgpeg0188		Rcesg0012
Mgpeg0192		Rcesg0015
Mgpeg0193		Rcesg0029
Mgpeg0208		Rcpsg0001
Mgpeg0210		Rcpsg0003
Mgpeg0214		Rcpsg0006
Mgpeg0217		Rcpsg0009
Mgpeg0221		Rcpsg0013
Mgpeg0222		Rcpsg0016
Mgpeg0226		Rcpsg0017
Mgpeg0228		Rcpsg0020
Mgpeg0238		Rcpsg0021
Mgpeg0239		Rcpsg0023
Mgpeg0244		Rcpsg0025
Mgpeg0247		Rcpsg0027
Mgpeg0251		Rcpsg0030
Mgpeg0252		Sb_F0008
Mgpeg0253		Sb_F0029
Mgpeg0254		Sb_F0031
Mgpeg0258		Sb_F0038
Mgpeg0259		Sb_F0039
Mgpeg0266		Sb_F0047
Mgpeg0268		Sb_F0049
Mgpeg0269		Sb_F0053
Mgpeg0270		Sb_F0074
Mgpeg0271		Sb_F0079
Mgpeg0272		Sb_F0087
Mgpeg0273		Sb_F0089
Mgpeg0279		Sb_F0093
Mgpeg0285		Sb_F0098
Mgpeg0286		Sb_F0099
Mgpeg0288		Sb_F0104
Mgpeg0289		Sb_F0105
Mgpeg0290		Sb_F0109
Mgpeg0291		Sb_F0120
Mgpeg0292		Sb_F0132
Mgpeg0302		Sb_F0139
Mgpeg0309		Sb_F0146
Mgpeg0313		Sb_F0157
Mgpeg0316		Sb_F0166
Mgpeg0319		Sb_F0173
Mgpeg0332		Sb_F0174
Mgpeg0338		Sb_F0186
Mgpeg0339		Sb_F0190
Mgpeg0345		Sb_F0194
Mgpeg0348		Sb_F0206
Mgpeg0357		Sb_F0216
Mgpeg0359		Sb_F0223
Mgpeg0375		Sb_F0224
Mgpeg0381		Sb_F0227
Mgpeg0386		Sb_F0229
Mgpeg0389		Sb_F0235
Mgpeg0391		Sb_F0251
Mgpeg0394		Sb_F0252
Mgpeg0402		Sb_F0263
Mgpeg0404		Sb_F0268
Mgpeg0411		Sb_F0277
Mgpeg0417		Sb_F0281
Mgpeg0418		Sb_F0314
Mgpeg0419		Sb_F0315
Mgpeg0421		Sb_F0347
Mgpeg0430		Sb_F0358
Mgpeg0446		Sb_F0368
Mgpeg0448		Sb_F0369
Mgpeg0455		Sb_F0371
Mgpsg0002		Sb_F0375
Mgpsg0006		Sb_F0396
Mgpsg0022		Sb_F0399
Mgpsg0057		Sb_F0402
Mgpsg0083		Sb_F0409
Mgpsg0087		Sb_F0413
Mgpsg0115		Sb_F0419
Mgpsg0131		Sb_F0420
Mgpsg0146		Sb_F0435
Mgpsg0153		Sb_F0440
Mgpsg0159		Sb_F0444
Mgpsg0223		Sb_F0446
Mgpsg0282		Sb_F0451
Mgpsg0307		Sb_F0464
Mgpsg0315		Sb_F0468
Mgpsg0322		Sb_F0474
Mgpsg0350		Sb_F0480
Mgpsg0376		Sb_F0494
Mgpsg0388		Sb_F0507
Mgpsg0405		Sb_F0517
Mgpsg0416		Sb_F0520
Mgpsg0426		Sb_F0535
Mgpsg0427		Sb_F0558
Mt_F0003		Sb_F0563
Mt_F0004		Sb_F0601
Mt_F0005		Sb_F0602
Mt_F0007		Sb_F0616
Mt_F0011		Sb_F0618
Mt_F0012		Sb_F0621
Mt_F0013		Sb_F0624
Mt_F0018		Sb_F0635
Mt_F0019		Sb_F0638
Mt_F0022		Sb_F0645
Mt_F0023		Sb_F0649
Mt_F0028		Sb_F0652
Mt_F0030		Sbesg0036
Mt_F0032		Sbesg0039
Mt_F0037		Sbesg0045
Mt_F0038		Sbesg0056
Mt_F0039		Sbesg0058
Mt_F0043		Sbesg0092
Mt_F0044		Sbesg0120
Mt_F0047		Sbesg0125
Mt_F0052		Sbpsg0001
Mt_F0054		Sbpsg0005
Mt_F0056		Sbpsg0006
Mt_F0060		Sbpsg0007
Mt_F0062		Sbpsg0010
Mt_F0063		Sbpsg0014
Mt_F0066		Sbpsg0020
Mt_F0067		Sbpsg0022
Mt_F0068		Sbpsg0025
Mt_F0074		Sbpsg0028
Mt_F0079		Sbpsg0034
Mt_F0086		Sbpsg0037
Mt_F0087		Sbpsg0038
Mt_F0089		Sbpsg0040
Mt_F0091		Sbpsg0041
Mt_F0092		Sbpsg0043
Mt_F0093		Sbpsg0052
Mt_F0094		Sbpsg0054
Mt_F0095		Sbpsg0061
Mt_F0100		Sbpsg0063
Mt_F0101		Sbpsg0064
Mt_F0102		Sbpsg0065
Mt_F0105		Sbpsg0067
Mt_F0106		Sbpsg0068
Mt_F0108		Sbpsg0073
Mt_F0112		Sbpsg0079
Mt_F0113		Sbpsg0080
Mt_F0119		Sbpsg0084
Mt_F0120		Sbpsg0085
Mt_F0122		Sbpsg0086
Mt_F0123		Sbpsg0087
Mt_F0125		Sbpsg0088
Mt_F0126		Sbpsg0089
Mt_F0130		Sbpsg0091
Mt_F0134		Sbpsg0094
Mt_F0135		Sbpsg0098
Mt_F0141		Sbpsg0105
Mt_F0147		Sbpsg0110
Mt_F0148		Sbpsg0116
Mt_F0149		Sbpsg0121
Mt_F0150		Sbpsg0122
Mt_F0154		Sbpsg0124
Mt_F0155		Sbpsg0126
Mt_F0156		Sbpsg0129
Mt_F0161		Sbpsg0130
Mt_F0163		Sbpsg0133
Mt_F0166		Sbpsg0134
Mt_F0167		Sbpsg0135
Mt_F0168		Sbpsg0136
Mt_F0169		Sbpsg0140
Mt_F0171		Sbpsg0145
Mt_F0175		Sm_F0016
Mt_F0178		Sm_F0038
Mt_F0179		Sm_F0050
Mt_F0180		Sm_F0063
Mt_F0182		Sm_F0078
Mt_F0183		Sm_F0127
Mt_F0185		Sm_F0134
Mt_F0186		Sm_F0148
Mt_F0189		Sm_F0152
Mt_F0190		Sm_F0172
Mt_F0193		Sm_F0181
Mt_F0196		Sm_F0184
Mt_F0198		Sm_F0189
Mt_F0199		Sm_F0205
Mt_F0200		Sm_F0207
Mt_F0206		Sm_F0220
Mt_F0207		Smesg0036
Mt_F0208		Smesg0058
Mt_F0218		Smesg0121
Mt_F0222		Smesg0122
Mt_F0226		Smesg0124
Mt_F0230		Smesg0131
Mt_F0232		Smesg0145
Mt_F0236		Smpsg0006
Mt_F0237		Smpsg0008
Mt_F0239		Smpsg0019
Mt_F0242		Smpsg0043
Mt_F0247		Smpsg0046
Mt_F0248		Smpsg0059
Mt_F0252		Smpsg0062
Mt_F0255		Smpsg0064
Mt_F0261		Smpsg0067
Mt_F0270		Smpsg0068
Mt_F0271		Smpsg0069
Mt_F0273		Smpsg0081
Mt_F0278		Smpsg0095
Mt_F0282		Smpsg0097
Mt_F0286		Smpsg0107
Mt_F0287		Smpsg0116
Mt_F0288		Smpsg0120
Mt_F0295		Smpsg0125
Mt_F0297		Smpsg0126
Mt_F0298		Smpsg0127
Mt_F0300		Smpsg0128
Mt_F0301		Smpsg0150
Mt_F0304		Smpsg0151
Mt_F0305		Smpsg0158
Mt_F0308		Smpsg0160
Mt_F0312		Smpsg0161
Mt_F0313		Smpsg0162
Mt_F0317		Smpsg0168
Mt_F0322		Smpsg0172
Mt_F0327		Smpsg0174
Mt_F0328		Smpsg0178
Mt_F0329		Smpsg0183
Mt_F0330		Smpsg0185
Mt_F0336		Smpsg0191
Mt_F0337		Smpsg0206
Mt_F0339		Smpsg0213
Mt_F0340		Smpsg0218
Mt_F0341		Smpsg0222
Mt_F0348		Smpsg0224
Mt_F0350		Smpsg0225
Mt_F0351		Smpsg0229
Mt_F0352		Smpsg0232
Mt_F0354		Smpsg0236
Mt_F0357		Smpsg0243
Mt_F0358		Smpsg0248
Mt_F0359		Smpsg0253
Mt_F0363		Smpsg0255
Mt_F0365		Smpsg0256
Mt_F0367		Smpsg0263
Mt_F0368		Smpsg0265
Mt_F0370		Smpsg0269
Mt_F0371		Smpsg0270
Mt_F0377		Smpsg0276
Mt_F0378		Smpsg0285
Mt_F0381		Smpsg0291
Mt_F0383		Smpsg0293
Mt_F0388		Smpsg0295
Mt_F0390		Smpsg0296
Mt_F0393		Smpsg0299
Mt_F0398		Smpsg0304
Mt_F0400		Smpsg0305
Mt_F0408		Vv_F0001
Mt_F0415		Vv_F0109
Mt_F0417		Vv_F0168
Mt_F0418		Vv_F0174
Mt_F0419		Vvesg0020
Mt_F0420		Vvesg0024
Mt_F0426		Vvesg0027
Mt_F0427		Vvesg0061
Mt_F0429		Vvesg0062
Mt_F0430		Vvesg0082
Mt_F0431		Vvesg0091
Mt_F0432		Vvesg0119
Mt_F0435		Vvesg0121
Mt_F0440		Vvpsg0003
Mt_F0443		Vvpsg0013
Mt_F0450		Vvpsg0037
Mt_F0460		Vvpsg0045
Mt_F0462		Vvpsg0050
Mt_F0463		Vvpsg0052
Mt_F0464		Vvpsg0060
Mt_F0466		Vvpsg0068
Mt_F0468		Vvpsg0078
Mt_F0470		Vvpsg0084
Mt_F0478		Vvpsg0089
Mt_F0487		Vvpsg0090
Mt_F0490		Vvpsg0094
Mt_F0493		Vvpsg0102
Mt_F0494		Vvpsg0115
Mt_F0506		Vvpsg0116
Mt_F0517		Vvpsg0117
Mt_F0519		Vvpsg0123
Mt_F0520		Vvpsg0124
Mt_F0523		Vvpsg0126
Mt_F0527		Vvpsg0128
Mt_F0530		Vvpsg0129
Mt_F0531		Vvpsg0131
Mt_F0532		Vvpsg0135
Mt_F0534		Zmb_F0015
Mt_F0540		Zmb_F0044
Mt_F0541		Zmb_F0109
Mt_F0543		Zmb_F0114
Mt_F0550		Zmb_F0139
Mt_F0554		Zmb_F0146
Mt_F0555		Zmb_F0158
Mt_F0559		Zmb_F0192
Mt_F0560		Zmb_F0196
Mt_F0562		Zmb_F0198
Mt_F0567		Zmb_F0216
Mt_F0568		Zmb_F0220
Mt_F0569		Zmb_F0273
Mt_F0572		Zmb_F0287
Mt_F0574		Zmesg0022
Mt_F0579		Zmesg0051
Mt_F0580		Zmesg0067
Mt_F0583		Zmesg0071
Mt_F0584		Zmesg0077
Mt_F0585		Zmesg0088
Mt_F0586		Zmesg0093
Mt_F0588		Zmesg0097
Mt_F0591		Zmesg0102
Mt_F0592		Zmesg0109
Mt_F0593		Zmesg0114
Mt_F0596		Zmesg0115
Mt_F0597		Zmesg0116
Mt_F0599		Zmesg0117
Mt_F0602		Zmesg0118
Mt_F0603		Zmesg0119
Mt_F0605		Zmesg0121
Mt_F0609		Zmesg0122
Mt_F0610		Zmesg0127
Mt_F0619		Zmpsg0003
Mt_F0624		Zmpsg0006
Mt_F0628		Zmpsg0007
Mt_F0630		Zmpsg0015
Mt_F0631		Zmpsg0016
Mt_F0633		Zmpsg0017
Mt_F0634		Zmpsg0020
Mt_F0636		Zmpsg0023
Mt_F0642		Zmpsg0025
Mt_F0645		Zmpsg0028
Mt_F0652		Zmpsg0035
Mt_F0653		Zmpsg0036
Mt_F0654		Zmpsg0039
Mt_F0655		Zmpsg0040
Mt_F0656		Zmpsg0041
Mt_F0658		Zmpsg0044
Mt_F0662		Zmpsg0047
Mt_F0665		Zmpsg0048
Mt_F0666		Zmpsg0061
Mt_F0671		Zmpsg0062
Mt_F0675		Zmpsg0065
Mt_F0677		Zmpsg0070
Mt_F0680		Zmpsg0074
Mt_F0683		Zmpsg0076
Mt_F0686		Zmpsg0080
Mt_F0687		Zmpsg0084
Mt_F0692		Zmpsg0087
Mt_F0699		Zmpsg0094
Mt_F0702		Zmpsg0098
Mt_F0704		Zmpsg0104
Mt_F0705		Zmpsg0105
Mt_F0706		Zmpsg0106
Mt_F0707		Zmpsg0107
Mt_F0709		Zmpsg0110
Mt_F0721		Zmpsg0120
Mt_F0724		Zmpsg0129
Mt_F0725		
Mt_F0729		
Mt_F0730		
Mt_F0733		
Mt_F0738		
Mt_F0739		
Mt_F0743		
Mt_F0746
Mt_F0753
Mt_F0755
Mt_F0761
Mt_F0763
Mt_F0764
Mt_F0765
Mt_F0773
Mt_F0776
Mt_F0777
Mt_F0779
Mt_F0781
Mt_F0782
Mt_F0783
Mt_F0785
Mt_F0790
Mt_F0794
Mt_F0797
Mt_F0802
Mt_F0804
Mt_F0805
Mt_F0807
Mt_F0808
Mt_F0809
Mt_F0810
Mt_F0815
Mt_F0822
Mt_F0824
Mt_F0829
Mt_F0830
Mt_F0831
Mt_F0836
Mt_F0838
Mt_F0844
Mt_F0845
Mt_F0846
Mt_F0847
Mt_F0849
Mt_F0852
Mt_F0853
Mt_F0856
Mt_F0858
Mt_F0864
Mt_F0866
Mt_F0867
Mt_F0877
Mt_F0878
Mt_F0882
Mt_F0883
Mt_F0886
Mt_F0887
Mt_F0888
Mt_F0896
Mt_F0898
Mt_F0899
Mt_F0902
Mt_F0909
Mt_F0910
Mt_F0912
Mt_F0913
Mt_F0914
Mt_F0916
Mt_F0918
Mt_F0921
Mt_F0924
Mt_F0928
Mt_F0932
Mt_F0933
Mt_F0936
Mt_F0938
Mt_F0942
Mt_F0945
Mt_F0946
Mt_F0948
Mt_F0950
Mt_F0955
Mt_F0957
Mt_F0965
Mt_F0968
Mt_F0972
Mt_F0976
Mtesg0016
Mtpeg0003
Mtpeg0005
Mtpeg0019
Mtpeg0022
Mtpeg0023
Mtpeg0024
Mtpeg0032
Mtpeg0033
Mtpeg0036
Mtpeg0037
Mtpeg0044
Mtpeg0084
Mtpeg0096
Mtpeg0097
Mtpeg0122
Mtpeg0142
Mtpeg0156
Mtpsg0001
Mtpsg0002
Mtpsg0030
Mtpsg0048
Mtpsg0049
Mtpsg0126
Mtpsg0136
Os_F0001
Os_F0002
Os_F0004
Os_F0006
Os_F0009
Os_F0010
Os_F0011
Os_F0012
Os_F0013
Os_F0014
Os_F0016
Os_F0017
Os_F0018
Os_F0019
Os_F0020
Os_F0021
Os_F0022
Os_F0023
Os_F0025
Os_F0026
Os_F0027
Os_F0028
Os_F0029
Os_F0030
Os_F0032
Os_F0033
Os_F0034
Os_F0035
Os_F0036
Os_F0037
Os_F0039
Os_F0040
Os_F0041
Os_F0043
Os_F0044
Os_F0045
Os_F0046
Os_F0047
Os_F0049
Os_F0050
Os_F0051
Os_F0052
Os_F0053
Os_F0054
Os_F0055
Os_F0056
Os_F0057
Os_F0060
Os_F0061
Os_F0062
Os_F0063
Os_F0064
Os_F0065
Os_F0066
Os_F0067
Os_F0069
Os_F0070
Os_F0071
Os_F0072
Os_F0073
Os_F0074
Os_F0075
Os_F0076
Os_F0077
Os_F0080
Os_F0081
Os_F0083
Os_F0084
Os_F0085
Os_F0086
Os_F0087
Os_F0088
Os_F0089
Os_F0090
Os_F0091
Os_F0092
Os_F0093
Os_F0094
Os_F0095
Os_F0096
Os_F0097
Os_F0098
Os_F0100
Os_F0101
Os_F0103
Os_F0104
Os_F0105
Os_F0106
Os_F0107
Os_F0108
Os_F0109
Os_F0110
Os_F0111
Os_F0112
Os_F0113
Os_F0114
Os_F0115
Os_F0116
Os_F0117
Os_F0118
Os_F0119
Os_F0120
Os_F0121
Os_F0122
Os_F0123
Os_F0124
Os_F0125
Os_F0126
Os_F0127
Os_F0128
Os_F0129
Os_F0130
Os_F0131
Os_F0132
Os_F0133
Os_F0134
Os_F0135
Os_F0136
Os_F0137
Os_F0138
Os_F0139
Os_F0140
Os_F0141
Os_F0142
Os_F0143
Os_F0146
Os_F0147
Os_F0148
Os_F0149
Os_F0150
Os_F0151
Os_F0152
Os_F0153
Os_F0154
Os_F0155
Os_F0156
Os_F0158
Os_F0160
Os_F0161
Os_F0162
Os_F0163
Os_F0164
Os_F0165
Os_F0166
Os_F0167
Os_F0168
Os_F0169
Os_F0170
Os_F0171
Os_F0172
Os_F0173
Os_F0174
Os_F0175
Os_F0176
Os_F0177
Os_F0178
Os_F0179
Os_F0180
Os_F0181
Os_F0183
Os_F0184
Os_F0186
Os_F0187
Os_F0188
Os_F0192
Os_F0193
Os_F0194
Os_F0195
Os_F0196
Os_F0197
Os_F0198
Os_F0199
Os_F0202
Os_F0204
Os_F0205
Os_F0206
Os_F0207
Os_F0209
Os_F0210
Os_F0212
Os_F0214
Os_F0215
Os_F0216
Os_F0217
Os_F0218
Os_F0219
Os_F0221
Os_F0222
Os_F0223
Os_F0224
Os_F0225
Os_F0227
Os_F0228
Os_F0229
Os_F0230
Os_F0233
Os_F0234
Os_F0235
Os_F0236
Os_F0237
Os_F0238
Os_F0239
Os_F0240
Os_F0241
Os_F0242
Os_F0243
Os_F0244
Os_F0245
Os_F0246
Os_F0247
Os_F0248
Os_F0249
Os_F0250
Os_F0251
Os_F0252
Os_F0253
Os_F0254
Os_F0255
Os_F0256
Os_F0257
Os_F0258
Os_F0259
Os_F0260
Os_F0261
Os_F0262
Os_F0263
Os_F0264
Os_F0265
Os_F0266
Os_F0268
Os_F0269
Os_F0270
Os_F0271
Os_F0272
Os_F0273
Os_F0274
Os_F0275
Os_F0276
Os_F0277
Os_F0278
Os_F0279
Os_F0280
Os_F0281
Os_F0282
Os_F0283
Os_F0285
Os_F0286
Os_F0287
Os_F0288
Os_F0289
Os_F0290
Os_F0291
Os_F0292
Os_F0293
Os_F0294
Os_F0295
Os_F0296
Os_F0297
Os_F0300
Os_F0301
Os_F0302
Os_F0303
Os_F0304
Os_F0305
Os_F0306
Os_F0307
Os_F0308
Os_F0309
Os_F0310
Os_F0311
Os_F0312
Os_F0314
Os_F0315
Os_F0316
Os_F0317
Os_F0318
Os_F0319
Os_F0320
Os_F0321
Os_F0322
Os_F0323
Os_F0326
Os_F0327
Os_F0328
Os_F0329
Os_F0330
Os_F0331
Os_F0332
Os_F0334
Os_F0335
Os_F0336
Os_F0338
Os_F0339
Os_F0340
Os_F0341
Os_F0342
Os_F0343
Os_F0344
Os_F0346
Os_F0347
Os_F0349
Os_F0351
Os_F0352
Os_F0353
Os_F0355
Os_F0356
Os_F0357
Os_F0358
Os_F0359
Os_F0362
Os_F0363
Os_F0364
Os_F0365
Os_F0367
Os_F0368
Os_F0369
Os_F0370
Os_F0371
Os_F0372
Os_F0373
Os_F0374
Os_F0375
Os_F0376
Os_F0378
Os_F0379
Os_F0380
Os_F0381
Os_F0383
Os_F0385
Os_F0386
Os_F0387
Os_F0388
Os_F0389
Os_F0390
Os_F0391
Os_F0392
Os_F0393
Os_F0394
Os_F0395
Os_F0396
Os_F0397
Os_F0398
Os_F0399
Os_F0400
Os_F0401
Os_F0402
Os_F0403
Os_F0404
Os_F0405
Os_F0406
Os_F0408
Os_F0409
Os_F0411
Os_F0415
Os_F0416
Os_F0417
Os_F0418
Os_F0419
Os_F0420
Os_F0421
Os_F0423
Os_F0424
Os_F0426
Os_F0427
Os_F0428
Os_F0429
Os_F0430
Os_F0431
Os_F0432
Os_F0434
Os_F0436
Os_F0437
Os_F0438
Os_F0439
Os_F0440
Os_F0441
Os_F0443
Os_F0444
Os_F0445
Os_F0446
Os_F0447
Os_F0448
Os_F0449
Os_F0450
Os_F0451
Os_F0452
Os_F0454
Os_F0455
Os_F0457
Os_F0459
Os_F0461
Os_F0463
Os_F0465
Os_F0466
Os_F0467
Os_F0468
Os_F0469
Os_F0470
Os_F0471
Os_F0472
Os_F0473
Os_F0474
Os_F0475
Os_F0476
Os_F0477
Os_F0478
Os_F0479
Os_F0480
Os_F0481
Os_F0483
Os_F0484
Os_F0485
Os_F0486
Os_F0487
Os_F0488
Os_F0489
Os_F0490
Os_F0491
Os_F0492
Os_F0493
Os_F0494
Os_F0495
Os_F0496
Os_F0497
Os_F0498
Os_F0499
Os_F0500
Os_F0501
Os_F0502
Os_F0503
Os_F0504
Os_F0506
Os_F0507
Os_F0508
Os_F0509
Os_F0510
Os_F0511
Os_F0512
Os_F0513
Os_F0515
Os_F0517
Os_F0518
Os_F0519
Os_F0520
Os_F0521
Os_F0523
Os_F0524
Os_F0525
Os_F0526
Os_F0527
Os_F0528
Os_F0529
Os_F0530
Os_F0531
Os_F0532
Os_F0533
Os_F0534
Os_F0535
Os_F0537
Os_F0539
Os_F0540
Os_F0541
Os_F0542
Os_F0543
Os_F0544
Os_F0545
Os_F0546
Os_F0547
Os_F0548
Os_F0549
Os_F0550
Os_F0551
Os_F0552
Os_F0553
Os_F0554
Os_F0555
Os_F0556
Os_F0557
Os_F0559
Os_F0560
Os_F0561
Os_F0562
Os_F0563
Os_F0565
Os_F0566
Os_F0567
Os_F0568
Os_F0569
Os_F0570
Os_F0571
Os_F0572
Os_F0573
Os_F0574
Os_F0575
Os_F0576
Os_F0577
Os_F0578
Os_F0580
Os_F0581
Os_F0582
Os_F0584
Os_F0585
Os_F0586
Os_F0587
Os_F0588
Os_F0589
Os_F0590
Os_F0591
Os_F0593
Os_F0594
Os_F0595
Os_F0596
Os_F0597
Os_F0599
Os_F0600
Os_F0601
Os_F0603
Os_F0604
Os_F0605
Os_F0606
Os_F0607
Os_F0608
Os_F0609
Os_F0610
Os_F0611
Os_F0612
Os_F0613
Os_F0614
Os_F0616
Os_F0617
Os_F0618
Os_F0619
Os_F0620
Os_F0621
Os_F0622
Os_F0623
Os_F0624
Os_F0625
Os_F0626
Os_F0627
Os_F0628
Os_F0629
Os_F0630
Os_F0631
Os_F0632
Os_F0633
Os_F0634
Os_F0635
Os_F0636
Os_F0638
Os_F0639
Os_F0641
Os_F0642
Os_F0643
Os_F0644
Os_F0645
Os_F0646
Os_F0647
Os_F0649
Os_F0650
Os_F0652
Os_F0653
Os_F0654
Os_F0655
Os_F0656
Os_F0657
Os_F0658
Os_F0659
Os_F0660
Os_F0661
Os_F0662
Os_F0663
Os_F0664
Os_F0666
Os_F0667
Os_F0670
Os_F0672
Os_F0673
Os_F0674
Os_F0675
Os_F0676
Os_F0677
Os_F0681
Os_F0682
Os_F0683
Os_F0684
Os_F0685
Os_F0686
Os_F0687
Os_F0688
Os_F0689
Os_F0691
Os_F0692
Os_F0693
Os_F0694
Os_F0695
Os_F0698
Os_F0699
Os_F0701
Os_F0704
Os_F0706
Os_F0709
Os_F0712
Os_F0713
Os_F0714
Os_F0715
Os_F0716
Os_F0717
Os_F0718
Os_F0720
Os_F0721
Os_F0722
Os_F0723
Os_F0724
Os_F0725
Os_F0726
Os_F0727
Os_F0728
Os_F0730
Os_F0732
Os_F0734
Os_F0736
Os_F0737
Os_F0738
Os_F0740
Os_F0741
Os_F0742
Os_F0743
Os_F0745
Os_F0746
Os_F0748
Os_F0749
Os_F0750
Os_F0751
Os_F0752
Os_F0753
Os_F0754
Os_F0755
Os_F0756
Os_F0757
Os_F0758
Os_F0760
Os_F0761
Os_F0762
Os_F0764
Os_F0765
Os_F0766
Os_F0767
Os_F0768
Os_F0769
Os_F0770
Os_F0771
Os_F0772
Os_F0773
Os_F0774
Os_F0775
Os_F0777
Os_F0778
Os_F0779
Os_F0780
Os_F0781
Os_F0782
Os_F0784
Os_F0785
Os_F0786
Os_F0787
Os_F0788
Os_F0790
Os_F0791
Os_F0792
Os_F0793
Os_F0794
Os_F0796
Os_F0797
Os_F0798
Os_F0799
Osesg0011
Osesg0059
Osesg0065
Osesg0071
Osesg0104
Osesg0109
Osesg0116
Osesg0125
Osesg0133
Osesg0137
Osesg0142
Ospeg0004
Ospeg0009
Ospeg0012
Ospeg0014
Ospeg0035
Ospeg0043
Ospeg0049
Ospeg0058
Ospeg0069
Ospeg0073
Ospeg0074
Ospeg0080
Ospeg0081
Ospeg0086
Ospeg0091
Ospeg0095
Ospeg0099
Ospeg0103
Ospeg0108
Ospeg0111
Ospeg0112
Ospeg0113
Ospeg0127
Ospeg0143
Ospeg0150
Ospeg0159
Ospeg0163
Ospeg0167
Ospeg0170
Ospsg0024
Ospsg0030
Ospsg0032
Ospsg0036
Ospsg0048
Ospsg0056
Ospsg0057
Ospsg0061
Ospsg0066
Ospsg0068
Ospsg0087
Ospsg0094
Ospsg0101
Ospsg0102
Ospsg0107
Ospsg0130
Ospsg0145
Ospsg0160
Pp_F0125
Pp_F0130
Pp_F0132
Pp_F0141
Pp_F0151
Pp_F0163
Pp_F0164
Pp_F0166
Pp_F0167
Pp_F0168
Pp_F0179
Pp_F0190
Pp_F0192
Pp_F0196
Pp_F0205
Pp_F0232
Ppesg0022
Pppeg0004
Pppeg0007
Pppeg0015
Pppeg0020
Pppeg0023
Pppeg0024
Pppeg0026
Pppsg0008
Pt_F0004
Pt_F0005
Pt_F0009
Pt_F0010
Pt_F0012
Pt_F0014
Pt_F0016
Pt_F0024
Pt_F0025
Pt_F0027
Pt_F0030
Pt_F0034
Pt_F0035
Pt_F0036
Pt_F0037
Pt_F0043
Pt_F0051
Pt_F0062
Pt_F0063
Pt_F0064
Pt_F0068
Pt_F0072
Pt_F0081
Pt_F0091
Pt_F0094
Pt_F0096
Pt_F0097
Pt_F0107
Pt_F0108
Pt_F0114
Pt_F0121
Pt_F0122
Pt_F0124
Pt_F0127
Pt_F0140
Pt_F0142
Pt_F0143
Pt_F0144
Pt_F0150
Pt_F0156
Pt_F0158
Pt_F0162
Pt_F0174
Pt_F0175
Pt_F0185
Pt_F0186
Pt_F0197
Pt_F0199
Pt_F0203
Pt_F0207
Pt_F0208
Pt_F0214
Pt_F0215
Pt_F0220
Pt_F0221
Pt_F0224
Pt_F0227
Pt_F0229
Pt_F0236
Pt_F0237
Pt_F0239
Pt_F0244
Pt_F0247
Pt_F0259
Pt_F0261
Pt_F0266
Pt_F0269
Pt_F0272
Pt_F0274
Pt_F0277
Pt_F0278
Pt_F0288
Pt_F0293
Pt_F0299
Pt_F0306
Pt_F0322
Pt_F0344
Pt_F0347
Pt_F0363
Ptesg0037
Ptpeg0005
Ptpeg0007
Ptpeg0009
Ptpeg0010
Ptpeg0018
Ptpeg0022
Ptpeg0032
Ptpeg0035
Ptpeg0041
Ptpeg0046
Ptpsg0012
Ptpsg0016
Ptpsg0020
Ptpsg0023
Ptpsg0039
Rc_F0004
Rc_F0008
Rc_F0011
Rc_F0013
Rc_F0018
Rc_F0028
Rc_F0034
Rc_F0039
Rc_F0041
Rc_F0043
Rc_F0048
Rc_F0050
Rc_F0054
Rc_F0064
Rc_F0065
Rc_F0067
Rc_F0069
Rc_F0071
Rc_F0077
Rc_F0079
Rc_F0083
Rc_F0092
Rc_F0094
Rc_F0095
Rc_F0101
Rc_F0104
Rc_F0106
Rc_F0117
Rc_F0118
Rc_F0125
Rc_F0147
Rc_F0154
Rc_F0158
Rc_F0164
Rc_F0169
Rc_F0182
Rc_F0197
Rc_F0205
Rc_F0212
Rc_F0213
Rc_F0215
Rc_F0218
Rcesg0010
Rcesg0029
Rcpeg0002
Rcpeg0004
Rcpeg0018
Rcpeg0019
Rcpeg0024
Rcpeg0028
Rcpsg0013
Rcpsg0020
Rcpsg0025
Sb_F0002
Sb_F0004
Sb_F0005
Sb_F0006
Sb_F0011
Sb_F0013
Sb_F0016
Sb_F0020
Sb_F0022
Sb_F0025
Sb_F0027
Sb_F0031
Sb_F0032
Sb_F0037
Sb_F0041
Sb_F0042
Sb_F0046
Sb_F0047
Sb_F0052
Sb_F0056
Sb_F0057
Sb_F0060
Sb_F0061
Sb_F0066
Sb_F0068
Sb_F0069
Sb_F0081
Sb_F0082
Sb_F0084
Sb_F0086
Sb_F0093
Sb_F0095
Sb_F0097
Sb_F0102
Sb_F0105
Sb_F0109
Sb_F0110
Sb_F0111
Sb_F0113
Sb_F0115
Sb_F0118
Sb_F0121
Sb_F0130
Sb_F0132
Sb_F0133
Sb_F0134
Sb_F0135
Sb_F0136
Sb_F0142
Sb_F0145
Sb_F0146
Sb_F0148
Sb_F0152
Sb_F0158
Sb_F0160
Sb_F0164
Sb_F0167
Sb_F0170
Sb_F0176
Sb_F0177
Sb_F0178
Sb_F0179
Sb_F0185
Sb_F0186
Sb_F0188
Sb_F0191
Sb_F0193
Sb_F0200
Sb_F0203
Sb_F0217
Sb_F0221
Sb_F0223
Sb_F0224
Sb_F0228
Sb_F0230
Sb_F0234
Sb_F0235
Sb_F0241
Sb_F0242
Sb_F0246
Sb_F0248
Sb_F0251
Sb_F0254
Sb_F0257
Sb_F0259
Sb_F0262
Sb_F0263
Sb_F0265
Sb_F0268
Sb_F0269
Sb_F0270
Sb_F0272
Sb_F0276
Sb_F0281
Sb_F0283
Sb_F0287
Sb_F0288
Sb_F0289
Sb_F0292
Sb_F0293
Sb_F0297
Sb_F0301
Sb_F0302
Sb_F0310
Sb_F0312
Sb_F0317
Sb_F0318
Sb_F0320
Sb_F0329
Sb_F0330
Sb_F0333
Sb_F0336
Sb_F0338
Sb_F0339
Sb_F0343
Sb_F0349
Sb_F0350
Sb_F0354
Sb_F0356
Sb_F0359
Sb_F0361
Sb_F0365
Sb_F0370
Sb_F0371
Sb_F0376
Sb_F0377
Sb_F0383
Sb_F0385
Sb_F0388
Sb_F0392
Sb_F0395
Sb_F0397
Sb_F0399
Sb_F0400
Sb_F0406
Sb_F0407
Sb_F0413
Sb_F0414
Sb_F0417
Sb_F0420
Sb_F0423
Sb_F0425
Sb_F0426
Sb_F0429
Sb_F0432
Sb_F0433
Sb_F0436
Sb_F0442
Sb_F0449
Sb_F0450
Sb_F0455
Sb_F0459
Sb_F0461
Sb_F0466
Sb_F0468
Sb_F0472
Sb_F0477
Sb_F0478
Sb_F0479
Sb_F0481
Sb_F0486
Sb_F0488
Sb_F0491
Sb_F0492
Sb_F0493
Sb_F0500
Sb_F0501
Sb_F0505
Sb_F0507
Sb_F0512
Sb_F0515
Sb_F0518
Sb_F0520
Sb_F0521
Sb_F0523
Sb_F0525
Sb_F0527
Sb_F0530
Sb_F0531
Sb_F0535
Sb_F0536
Sb_F0540
Sb_F0543
Sb_F0546
Sb_F0547
Sb_F0550
Sb_F0556
Sb_F0559
Sb_F0563
Sb_F0567
Sb_F0571
Sb_F0572
Sb_F0574
Sb_F0575
Sb_F0576
Sb_F0578
Sb_F0579
Sb_F0590
Sb_F0592
Sb_F0593
Sb_F0597
Sb_F0601
Sb_F0602
Sb_F0603
Sb_F0612
Sb_F0613
Sb_F0615
Sb_F0616
Sb_F0618
Sb_F0619
Sb_F0620
Sb_F0622
Sb_F0625
Sb_F0628
Sb_F0629
Sb_F0631
Sb_F0634
Sb_F0635
Sb_F0636
Sb_F0637
Sb_F0639
Sb_F0641
Sb_F0654
Sb_F0655
Sb_F0658
Sb_F0659
Sb_F0663
Sb_F0666
Sbesg0036
Sbesg0039
Sbesg0045
Sbesg0092
Sbpeg0003
Sbpeg0008
Sbpeg0009
Sbpeg0013
Sbpeg0015
Sbpeg0016
Sbpeg0017
Sbpeg0018
Sbpeg0019
Sbpeg0021
Sbpeg0026
Sbpeg0031
Sbpeg0032
Sbpeg0035
Sbpeg0042
Sbpeg0044
Sbpeg0046
Sbpeg0047
Sbpeg0057
Sbpeg0059
Sbpeg0060
Sbpeg0066
Sbpeg0069
Sbpeg0072
Sbpeg0075
Sbpeg0078
Sbpeg0082
Sbpeg0090
Sbpeg0093
Sbpeg0095
Sbpeg0099
Sbpeg0104
Sbpeg0106
Sbpeg0108
Sbpeg0111
Sbpeg0114
Sbpeg0115
Sbpeg0117
Sbpeg0118
Sbpeg0119
Sbpeg0123
Sbpeg0127
Sbpeg0128
Sbpeg0132
Sbpeg0137
Sbpeg0141
Sbpeg0143
Sbpeg0146
Sbpeg0148
Sbpsg0001
Sbpsg0005
Sbpsg0014
Sbpsg0038
Sbpsg0064
Sbpsg0065
Sbpsg0067
Sbpsg0079
Sbpsg0084
Sbpsg0085
Sbpsg0087
Sbpsg0098
Sbpsg0121
Sbpsg0122
Sbpsg0124
Sbpsg0129
Sbpsg0135
Sm_F0014
Sm_F0015
Sm_F0020
Sm_F0041
Sm_F0042
Sm_F0043
Sm_F0049
Sm_F0052
Sm_F0054
Sm_F0076
Sm_F0080
Sm_F0085
Sm_F0088
Sm_F0091
Sm_F0105
Sm_F0107
Sm_F0108
Sm_F0117
Sm_F0120
Sm_F0124
Sm_F0127
Sm_F0132
Sm_F0146
Sm_F0149
Sm_F0155
Sm_F0156
Sm_F0157
Sm_F0172
Sm_F0177
Sm_F0184
Sm_F0189
Sm_F0191
Sm_F0198
Sm_F0205
Sm_F0215
Sm_F0218
Sm_F0222
Sm_F0223
Sm_F0228
Sm_F0229
Smesg0036
Smesg0058
Smpeg0009
Smpeg0027
Smpeg0034
Smpeg0040
Smpeg0053
Smpeg0054
Smpeg0065
Smpeg0073
Smpeg0076
Smpeg0083
Smpeg0099
Smpeg0100
Smpeg0101
Smpeg0102
Smpeg0108
Smpeg0109
Smpeg0110
Smpeg0114
Smpeg0119
Smpeg0123
Smpeg0129
Smpeg0140
Smpeg0141
Smpeg0152
Smpeg0156
Smpeg0159
Smpeg0167
Smpeg0182
Smpeg0186
Smpeg0187
Smpeg0189
Smpeg0195
Smpeg0199
Smpeg0200
Smpeg0221
Smpeg0228
Smpeg0231
Smpeg0239
Smpeg0240
Smpeg0259
Smpeg0273
Smpeg0302
Smpsg0059
Smpsg0064
Smpsg0067
Smpsg0068
Smpsg0125
Smpsg0128
Smpsg0158
Smpsg0172
Smpsg0174
Smpsg0213
Smpsg0224
Smpsg0225
Smpsg0255
Vv_F0005
Vv_F0009
Vv_F0027
Vv_F0029
Vv_F0032
Vv_F0049
Vv_F0054
Vv_F0057
Vv_F0058
Vv_F0067
Vv_F0081
Vv_F0083
Vv_F0087
Vv_F0103
Vv_F0109
Vv_F0114
Vv_F0116
Vv_F0118
Vv_F0120
Vv_F0133
Vv_F0142
Vv_F0147
Vv_F0148
Vv_F0152
Vv_F0156
Vv_F0170
Vv_F0174
Vvesg0024
Vvpeg0004
Vvpeg0006
Vvpeg0007
Vvpeg0012
Vvpeg0014
Vvpeg0018
Vvpeg0019
Vvpeg0021
Vvpeg0023
Vvpeg0026
Vvpeg0030
Vvpeg0032
Vvpeg0034
Vvpeg0036
Vvpeg0041
Vvpeg0043
Vvpeg0049
Vvpeg0055
Vvpeg0056
Vvpeg0057
Vvpeg0059
Vvpeg0070
Vvpeg0071
Vvpeg0072
Vvpeg0077
Vvpeg0079
Vvpeg0081
Vvpeg0083
Vvpeg0085
Vvpeg0088
Vvpeg0092
Vvpeg0096
Vvpeg0100
Vvpeg0103
Vvpeg0120
Vvpeg0127
Vvpeg0130
Vvpeg0134
Vvpsg0003
Vvpsg0013
Vvpsg0037
Vvpsg0045
Vvpsg0052
Vvpsg0068
Vvpsg0094
Vvpsg0116
Zmb_F0002
Zmb_F0003
Zmb_F0004
Zmb_F0005
Zmb_F0006
Zmb_F0007
Zmb_F0008
Zmb_F0009
Zmb_F0012
Zmb_F0015
Zmb_F0016
Zmb_F0017
Zmb_F0023
Zmb_F0026
Zmb_F0028
Zmb_F0034
Zmb_F0035
Zmb_F0042
Zmb_F0043
Zmb_F0044
Zmb_F0046
Zmb_F0047
Zmb_F0048
Zmb_F0052
Zmb_F0054
Zmb_F0060
Zmb_F0061
Zmb_F0066
Zmb_F0067
Zmb_F0068
Zmb_F0069
Zmb_F0078
Zmb_F0081
Zmb_F0083
Zmb_F0087
Zmb_F0088
Zmb_F0089
Zmb_F0097
Zmb_F0098
Zmb_F0099
Zmb_F0100
Zmb_F0106
Zmb_F0111
Zmb_F0122
Zmb_F0123
Zmb_F0137
Zmb_F0141
Zmb_F0143
Zmb_F0157
Zmb_F0162
Zmb_F0164
Zmb_F0170
Zmb_F0175
Zmb_F0177
Zmb_F0178
Zmb_F0194
Zmb_F0198
Zmb_F0208
Zmb_F0212
Zmb_F0214
Zmb_F0220
Zmb_F0227
Zmb_F0232
Zmb_F0233
Zmb_F0246
Zmb_F0248
Zmb_F0250
Zmb_F0251
Zmb_F0259
Zmb_F0263
Zmb_F0264
Zmb_F0266
Zmb_F0267
Zmb_F0268
Zmb_F0269
Zmb_F0271
Zmb_F0282
Zmb_F0285
Zmb_F0288
Zmpeg0029
Zmpeg0030
Zmpeg0031
Zmpeg0032
Zmpeg0033
Zmpeg0034
Zmpeg0053
Zmpeg0054
Zmpeg0055
Zmpeg0056
Zmpsg0006
Zmpsg0007
Zmpsg0080
Zmpsg0104
Zmpsg0106
Zmpsg0120
