# Supplementary material for: Phylogenetic Comparison of F-Box (FBX) Gene Superfamily within the Plant Kingdom Reveals Divergent Evolutionary Histories Indicative of Genomic Drift
Source: PLoS One. 2011 Jan 28;6(1):e16219. doi: 10.1371/journal.pone.0016219 (PMC3030570; doi:10.1371/journal.pone.0016219)
Supplement: File S9 — Ka/Ks and Ks values of FBX genes from the 18 plant species. The Ka/Ks value for each full-length sequence was calculated by comparing it to the MRCA transcript sequence using the method of Goldman and Yang [34]. (TXT) [file pone.0016219.s025.txt]

File S9. Ka/Ks and Ks values of FBX genes from the 18 plant species.
ID	Ka/Ks	Ks	2dLn
Al_F0001	0.4229	0.9806	34.5322640000004
Al_F0002	0.4131	0.7884	10.098162
Al_F0003	0.113	0.5694	128.087696
Al_F0004	0.433	0.2789	16.9918080000007
Al_F0005	0.4611	0.1555	7.12298200000032
Al_F0006	0.6153	0.2725	5.3079560000001
Al_F0007	1.5446	0.0212	0.706030000000055
Al_F0008	1.0569	0.0862	0.217873999999938
Al_F0009	0.8142	0.3043	0.0271440000001348
Al_F0010	0.4875	0.088	5.5127379999999
Al_F0011	1.1709	0.1251	1.58576200000016
Al_F0012	0.4989	0.1576	5.22261200000003
Al_F0013	0.5581	0.1557	3.72707799999989
Al_F0014	0.8142	0.2428	0.00381199999992532
Al_F0015	0.6589	0.1021	1.15630799999963
Al_F0016	0.5602	0.2579	8.47724800000015
Al_F0018	2.3592	0.02	0.559146000000055
Al_F0019	2.3592	0.02	0.559146000000055
Al_F0020	0.5127	0.6748	24.4537479999999
Al_F0021	0.1326	0.6062	147.540255999999
Al_F0022	0.4764	0.2609	14.9976939999997
Al_F0023	0.417	0.2904	20.5808459999998
Al_F0024	0.4966	0.4735	23.8985119999998
Al_F0025	0.9827	0.0558	0.0010059999999612
Al_F0026	3.9999	0.0205	3.8633759999999
Al_F0027	0.4911	0.3668	13.3890839999999
Al_F0028	0.6856	0.2709	2.68982600000027
Al_F0029	0.6221	0.2861	4.87512199999992
Al_F0030	0.4792	0.2574	10.9889640000001
Al_F0031	0.4923	0.2371	9.30915000000005
Al_F0032	0.6904	0.4369	4.72365799999989
Al_F0033	0.6871	0.4076	2.98074799999995
Al_F0034	0.6627	0.4038	4.87039800000002
Al_F0035	0.8211	0.2707	1.4580560000004
Al_F0036	0.479	0.1952	7.13217399999985
Al_F0037	0.3442	1.3172	47.4773260000002
Al_F0038	0.8521	0.1624	0.744842000000062
Al_F0039	0.5923	0.1662	5.31329000000005
Al_F0040	0.3728	0.8648	29.5425300000002
Al_F0041	0.4294	0.3643	22.86787
Al_F0042	0.7392	0.2251	0.966722000000118
Al_F0043	0.8419	0.132	0.114297999999962
Al_F0044	0.567	0.2276	8.46685400000024
Al_F0045	0.6628	0.2813	1.17924799999992
Al_F0046	0.5688	0.2164	7.00464200000033
Al_F0047	1.0463	0.0557	0.123125999999957
Al_F0048	0.7191	0.1982	2.5494319999998
Al_F0049	0.6878	0.2791	3.05398000000059
Al_F0050	0.5867	0.213	9.14770799999997
Al_F0051	0.73	0.2952	2.2276139999999
Al_F0052	0.4739	0.1542	6.19174999999996
Al_F0053	0.5209	0.6133	10.0772999999999
Al_F0054	0.563	0.3209	5.70946000000004
Al_F0055	0.5623	0.1198	5.41150999999991
Al_F0056	0.4042	0.0659	4.49039999999968
Al_F0057	0.7022	0.2729	1.25059400000009
Al_F0058	0.646	0.299	6.95967400000063
Al_F0059	0.6071	0.3516	7.76896599999964
Al_F0060	0.5899	0.1191	3.52271199999996
Al_F0061	0.3982	0.5392	23.4503839999998
Al_F0062	0.556	0.248	5.47234600000002
Al_F0063	0.6598	0.3017	4.78273799999988
Al_F0064	0.8102	0.1003	0.587857999999869
Al_F0065	0.4152	0.1938	10.3483619999997
Al_F0066	1.0392	0.1053	0.155751999999666
Al_F0067	0.5415	0.2115	5.66797999999972
Al_F0068	0.6947	0.1242	0.594422000000122
Al_F0069	0.7822	0.2219	1.23293999999987
Al_F0070	0.0914	0.7324	179.86676
Al_F0071	0.6287	0.2247	3.62897199999998
Al_F0072	0.551	0.2096	7.56980000000021
Al_F0073	0.2854	0.6073	71.9816579999997
Al_F0074	0.3871	0.3182	31.5469119999998
Al_F0075	0.5106	0.4343	15.7120340000001
Al_F0076	0.6069	0.2365	7.49798800000008
Al_F0077	0.5824	0.3362	9.58130400000027
Al_F0078	0.4667	0.3183	11.7900319999999
Al_F0079	0.7346	0.3516	6.15589399999999
Al_F0080	0.5889	0.4102	8.96693599999981
Al_F0081	0.504	0.337	11.4653319999998
Al_F0082	0.4931	0.285	14.2671340000006
Al_F0083	0.5392	0.3502	11.8361300000001
Al_F0084	0.6791	0.448	2.70372600000064
Al_F0085	0.9048	0.1487	0.0203679999999622
Al_F0086	0.6518	0.2146	4.07479199999989
Al_F0087	0.5493	0.285	8.5193019999997
Al_F0088	0.4612	0.1884	10.6131719999998
Al_F0089	0.4415	0.2416	15.1395859999993
Al_F0090	0.282	0.0987	14.315114
Al_F0091	0.9373	0.3069	0.00056999999992513
Al_F0092	0.6273	0.1326	4.2041279999994
Al_F0093	0.5485	0.7619	6.03016200000002
Al_F0094	0.4775	0.3424	15.7940779999999
Al_F0095	0.5934	0.2396	6.35663000000022
Al_F0096	0.2863	0.6139	16.1024320000001
Al_F0097	0.2863	0.6139	16.1024320000001
Al_F0098	0.5468	0.082	3.13028799999984
Al_F0099	0.4159	0.4094	29.6135800000002
Al_F0100	0.2895	0.1333	26.4984260000001
Al_F0101	0.4915	0.5198	22.4611699999996
Al_F0102	0.6002	0.1517	2.32702000000018
Al_F0103	1.1243	0.0528	0.33656800000017
Al_F0104	0.4047	0.5445	29.765136
Al_F0105	0.4715	0.5422	20.5188760000001
Al_F0106	0.3644	0.4819	37.0507600000001
Al_F0107	0.5907	0.1967	4.78706599999987
Al_F0108	0.4647	0.6778	7.81409800000006
Al_F0109	0.6904	0.4286	1.90237400000001
Al_F0110	0.9529	0.1523	0.0124460000001818
Al_F0111	0.8168	0.1876	0.206755999999586
Al_F0112	0.6102	0.266	6.02933800000028
Al_F0113	0.5324	0.2437	5.90599399999974
Al_F0114	0.5019	0.3523	13.0183440000001
Al_F0115	0.4112	0.2356	12.8854859999997
Al_F0116	0.9194	0.1391	0.0160200000000259
Al_F0117	0.5681	0.2558	4.38823400000001
Al_F0118	0.7386	0.163	1.98685799999976
Al_F0119	0.4212	0.6673	26.4459160000001
Al_F0120	0.6295	0.2255	4.9552020000001
Al_F0121	0.2089	0.1545	7.62346000000002
Al_F0122	0.548	0.1282	5.133014
Al_F0123	1.0433	0.1112	0.0299260000001595
Al_F0124	0	0.0219	3.17134800000002
Al_F0125	0.4923	0.4609	11.9963479999997
Al_F0126	0.7128	0.2732	1.92373000000043
Al_F0127	0.5494	0.1193	3.51843199999985
Al_F0128	0.552	0.3445	13.1168880000005
Al_F0129	0.9328	0.1524	0.204028000000108
Al_F0130	0.3195	0.5042	61.9280559999997
Al_F0131	0.4505	0.5596	5.28224399999999
Al_F0132	0.1798	0.4998	99.6777440000001
Al_F0133	0.918	0.1357	0.011040000000321
Al_F0134	0.9375	0.1674	0.00362799999993513
Al_F0135	0.6958	0.1834	1.35150999999996
Al_F0136	0.5336	0.234	9.17619599999989
Al_F0137	0.5155	0.1596	5.19261600000027
Al_F0138	0.4983	0.2714	8.88183799999979
Al_F0139	0.3548	1.3023	48.0486840000003
Al_F0140	0.4448	0.182	9.29649999999992
Al_F0141	0.703	0.1336	1.14242400000057
Al_F0142	0.5974	0.1977	4.15736400000014
Al_F0143	0.3714	0.0926	7.28152199999977
Al_F0144	0.4515	0.0947	5.1150419999999
Al_F0145	0.5675	0.1874	4.21177399999988
Al_F0146	0.5689	0.2724	7.63340199999948
Al_F0147	0.5088	0.5906	14.5384800000002
Al_F0148	0.5003	0.3846	13.2471420000002
Al_F0149	0.2394	0.0683	19.4445599999999
Al_F0150	0.8198	0.2127	0.791283999999905
Al_F0151	0.5799	0.2783	7.87191000000075
Al_F0152	0.7307	0.2626	1.73506199999974
Al_F0153	0.4391	0.1851	13.0577560000002
Al_F0154	0.7241	0.342	4.37596200000007
Al_F0155	0.5924	0.1672	3.28235799999993
Al_F0156	0.446	0.3672	23.7934620000001
Al_F0157	0.3943	1.0965	18.9063220000003
Al_F0158	0.6659	0.1879	3.10841600000003
Al_F0159	1.0066	0.0613	0.0122759999999289
Al_F0160	0.5899	0.1261	5.32700399999976
Al_F0161	0.5542	0.3532	13.9176639999996
Al_F0162	0.5016	0.334	16.491188
Al_F0163	0.6422	0.1965	3.39396600000055
Al_F0164	0.8221	0.158	0.0382280000003448
Al_F0165	0.7309	0.1812	2.28841800000009
Al_F0166	0.3703	0.2501	10.7582619999998
Al_F0167	0.6095	0.2635	7.9678100000001
Al_F0168	0.6201	0.1654	4.67882200000031
Al_F0169	0.3507	0.4402	41.9036679999999
Al_F0170	0.7778	0.2793	2.19660000000022
Al_F0171	0.1436	0.7245	192.430714
Al_F0172	0.7078	0.1466	4.29756600000019
Al_F0173	0.7551	0.3105	0.584960000000137
Al_F0174	0.5019	0.3061	13.548558
Al_F0175	0.8144	0.254	0.87206199999946
Al_F0176	0.8686	0.0865	0.195119999999861
Al_F0177	0.4783	0.3323	15.4636039999996
Al_F0178	0.5215	0.2362	10.620336
Al_F0179	0.599	0.1477	4.00480599999992
Al_F0180	1.4424	0.0361	1.80241800000022
Al_F0181	0.6176	0.3129	5.70202000000063
Al_F0182	0.6669	0.1878	1.94240799999989
Al_F0183	0.7161	0.159	1.14509399999997
Al_F0184	0.482	0.2862	9.81086200000027
Al_F0185	0.5275	0.2843	10.2647280000001
Al_F0186	1.0654	0.0612	0.0443080000000009
Al_F0187	0.7029	0.2095	2.52675799999997
Al_F0188	0.744	0.1845	1.816734
Al_F0189	0.7142	0.2788	1.70998400000008
Al_F0190	0.5529	0.6152	15.0239500000007
Al_F0191	0.5083	0.2669	8.49948399999994
Al_F0192	0.6613	0.14	2.6410820000001
Al_F0193	0.8056	0.058	0.0386140000000523
Al_F0194	0.3095	0.3927	32.6782920000001
Al_F0195	0.7392	0.1852	1.36951200000021
Al_F0196	0.8336	0.3265	0.38864999999987
Al_F0197	0.67	0.1597	1.89673599999969
Al_F0198	0.391	0.2419	15.5431280000003
Al_F0199	0.5841	0.4525	11.3690059999999
Al_F0200	0.7269	0.2836	1.50512600000002
Al_F0201	0.539	0.2281	10.6534939999997
Al_F0202	0.2044	0.7078	81.7287120000001
Al_F0203	0.5154	0.2006	6.85633200000007
Al_F0204	0.5499	0.2321	7.03353199999992
Al_F0205	0.459	0.1885	5.8807539999998
Al_F0206	0.6266	0.1566	3.75073999999995
Al_F0207	0.5611	0.5281	4.34494199999972
Al_F0208	0.547	0.2517	8.04926600000044
Al_F0209	0.5071	0.2079	12.6735399999998
Al_F0210	0.8369	0.1533	0.0259220000002642
Al_F0211	0.7066	0.1629	1.39295599999969
Al_F0212	0.7035	0.185	2.37147200000072
Al_F0213	0.4233	0.0977	8.46520400000009
Al_F0214	0.49	0.1808	8.97845599999982
Al_F0215	0.2996	0.4497	57.9496220000001
Al_F0216	0.8036	0.1748	0.570097999999689
Al_F0217	0.5903	0.281	5.27775400000064
Al_F0218	0.4567	0.0391	0.373196000000007
Al_F0219	0.5245	0.2727	9.82780200000025
Al_F0220	0.5245	0.2727	9.82780200000025
Al_F0221	0.867	0.1506	0.749539999999797
Al_F0222	0.6759	0.2978	2.57705799999985
Al_F0223	0.5458	0.394	12.3520100000001
Al_F0224	0.5186	0.2558	10.9734100000005
Al_F0225	0.4883	0.3011	14.7935980000002
Al_F0226	0.5477	0.3869	7.91148999999996
Al_F0227	0.1963	0.254	26.2023300000001
Al_F0228	0.8172	0.26	0.858341999999993
Al_F0229	0.117	0.4285	134.8505
Al_F0230	0.5956	0.2593	5.459476
Al_F0231	0.9321	0.104	0.0146399999994173
Al_F0232	0.4726	0.6139	22.8999279999998
Al_F0233	0.3069	0.258	26.8518899999999
Al_F0234	0.4303	0.5069	28.40895
Al_F0235	0.5033	0.4378	18.50479
Al_F0236	1.1036	0.1529	0.237792000000354
Al_F0237	0.4548	0.4909	30.9113740000003
Al_F0238	0.7058	0.2535	1.62178600000016
Al_F0239	0.4463	0.2109	13.9674599999998
Al_F0240	0.6237	0.2773	4.387878
Al_F0241	0.8025	0.1725	1.38449199999968
Al_F0242	0.4687	0.3816	10.0057059999999
Al_F0243	0.6741	0.2493	0.685050000000047
Al_F0244	0.5656	0.1626	4.69179399999985
Al_F0245	0.4674	0.187	11.3894799999998
Al_F0246	0.8211	0.1205	0.335279999999784
Al_F0247	0.4983	0.3867	14.0318459999999
Al_F0248	0.66	0.3008	2.39030999999977
Al_F0249	0.6472	0.2771	7.02607200000011
Al_F0250	0.8494	0.2208	0.121901999999864
Al_F0251	1.0038	0.1939	0.211465999999746
Al_F0252	0.717	0.0686	0.491418000000067
Al_F0253	0.1264	0.0245	9.81091199999992
Al_F0254	0.7902	0.1016	0.995658000000276
Al_F0255	0.7809	0.1536	0.511058000000048
Al_F0256	0.3505	1.3898	27.3174180000001
Al_F0257	0.4159	0.0806	6.44427799999994
Al_F0258	0.4499	0.064	3.50809200000003
Al_F0259	0.5308	0.3553	8.02212800000052
Al_F0260	0.9054	0.0928	0.0187919999998485
Al_F0261	0.8417	0.2051	0.0358019999994212
Al_F0262	0.8892	0.1208	0.084367999999813
Al_F0263	0.265	0.09	17.9369279999996
Al_F0264	0.6736	0.1265	1.48958800000037
Al_F0265	1.0491	0.2447	0.830033999999955
Al_F0266	0.8316	0.0851	0.410255999999663
Al_F0267	0.1993	0.4983	101.220326
Al_F0268	0.4639	0.396	24.2216200000003
Al_F0269	0.5115	0.126	6.26048399999991
Al_F0270	0.526	0.3811	14.459906
Al_F0271	0.7931	0.2146	0.102904000000308
Al_F0272	0.6433	0.2867	3.54150000000027
Al_F0273	0.4525	0.333	19.8275920000001
Al_F0274	0.4525	0.333	19.8275920000001
Al_F0275	0.4534	0.813	11.5187060000003
Al_F0276	0.819	0.0996	0.290899999999965
Al_F0277	0.6728	0.2205	5.08106799999996
Al_F0278	0.4866	0.3496	11.9083659999997
Al_F0279	1.0222	0.1792	0.217242000000169
Al_F0280	0.4728	0.1998	13.6794760000002
Al_F0281	0.1557	0.804	152.194548
Al_F0282	0.5261	0.2738	12.6924879999997
Al_F0283	0.4946	0.3764	12.4006220000001
Al_F0284	0.3807	0.3404	36.3839500000004
Al_F0285	0.4628	0.4583	3.67801199999997
Al_F0286	0.5797	0.3212	10.6850599999998
Al_F0287	0.7494	0.2519	1.80290599999989
Al_F0288	0.7492	0.1776	1.94080799999983
Al_F0289	0.5224	0.0769	2.49513999999999
Al_F0290	1.0167	0.0811	0.0940700000001016
Al_F0291	0.7694	0.078	0.775001999999859
Al_F0292	0.6044	0.1703	9.83445399999982
Al_F0293	0.2792	0.5588	43.3556680000002
Al_F0294	0.363	0.4605	36.7418619999999
Al_F0295	0.4547	0.441	17.1298019999999
Al_F0296	0.4081	0.3482	20.6976960000002
Al_F0297	0.6419	0.1886	2.48174199999994
Al_F0298	0.6055	0.3274	7.13255800000024
Al_F0299	0.4159	0.1621	6.63559799999985
Al_F0300	0.442	0.0987	7.73778600000014
Al_F0301	0.8714	0.1904	0.483661999999867
Al_F0302	0.4508	0.6631	14.0565280000001
Al_F0303	0.5162	0.0607	1.57619399999999
Al_F0304	0.8254	0.1161	0.0723360000001776
Al_F0305	0.8852	0.1106	0.112322000000404
Al_F0306	0.3026	0.5009	64.3027999999995
Al_F0307	0.7597	0.3001	0.280225999999857
Al_F0308	0.7006	0.1115	0.494818000000123
Al_F0309	0.4927	0.109	6.52466400000003
Al_F0310	0.6135	0.1376	1.76974199999995
Al_F0311	0.59	0.27	6.00820600000043
Al_F0312	0.473	0.2976	16.5819059999994
Al_F0313	0.5993	0.3797	8.35480000000007
Al_F0314	0.5231	0.1695	4.64496800000006
Al_F0315	0.9189	0.0611	3.99999998990097E-06
Al_F0316	0.6506	0.2588	2.69356799999969
Al_F0317	1.0396	0.1347	0.0144980000000032
Al_F0318	0.4269	0.3857	27.5916119999993
Al_F0319	0.4924	0.2481	10.4243919999999
Al_F0320	0.6237	0.2835	6.6228000000001
Al_F0321	0.4614	0.4272	27.5084120000001
Al_F0322	0.5612	0.1586	5.15612799999963
Al_F0323	0.5006	0.3458	13.3283240000001
Al_F0324	0.2109	0.3484	97.0946539999995
Al_F0325	0.5658	0.3075	4.6389180000001
Al_F0326	0.4608	0.4072	18.9027720000004
Al_F0327	0.3264	0.5588	63.3867380000002
Al_F0328	0.6074	0.2877	5.18217800000002
Al_F0329	0.2775	0.6014	28.1121619999999
Al_F0330	0.5205	0.2279	10.1244139999999
Al_F0331	0.2782	0.4178	8.297822
Al_F0332	0.4848	0.3774	15.2053080000001
Al_F0333	0.4957	0.1881	6.30895800000008
Al_F0334	0.401	0.3679	31.0395820000003
Al_F0335	0.5354	0.2759	11.6245020000001
Al_F0336	0.4318	0.2657	11.3231839999999
Al_F0337	0.6286	0.4067	5.07897800000001
Al_F0338	0.4243	0.2624	13.4085660000001
Al_F0339	0.5799	0.1947	5.55170600000019
Al_F0340	0.4773	0.3814	15.5303239999998
Al_F0341	0.8155	0.1848	0.745651999999609
Al_F0342	0.4928	0.5566	14.1911
Al_F0343	0.435	0.3344	25.4382500000002
Al_F0344	0.5222	0.1889	7.56328399999984
Al_F0345	0.5978	0.1826	4.4201079999998
Al_F0346	0.3935	0.2929	42.0026120000002
Al_F0347	0.8365	0.1704	0.00871800000004441
Al_F0348	0.368	0.967	6.38383599999997
Al_F0349	0.5851	0.2741	6.34114599999975
Al_F0350	0.372	0.4004	42.0157479999998
Al_F0351	0.7669	0.1141	0.500455999999986
Al_F0352	0.8034	0.2307	1.09485000000041
Al_F0353	0.8262	0.1683	0.54741200000035
Al_F0354	1.0328	0.2407	0.119056
Al_F0355	0.9953	0.2905	0.221106000000077
Al_F0356	0.552	0.1505	3.4779880000001
Al_F0357	0.7207	0.1886	0.496352000000115
Al_F0358	0.2498	0.2206	9.18945600000006
Al_F0359	0.8489	0.0991	0.207308000000012
Al_F0360	0.7146	0.2368	2.19877199999974
Al_F0361	0.6262	0.2552	4.57458600000064
Al_F0362	0.5069	0.1791	8.17732399999977
Al_F0363	0.6705	0.5005	2.31818999999996
Al_F0364	0.9131	0.2235	0.0259960000003048
Al_F0365	0.4398	0.7502	23.428868
Al_F0366	0.7515	0.2765	1.1027780000004
Al_F0367	0.5165	0.18	1.738966
Al_F0368	0.715	0.2132	3.07557199999974
Al_F0369	0.7575	0.2805	1.78347200000007
Al_F0370	0.8476	0.1967	0.845651999999973
Al_F0371	0.4201	0.0595	3.86568200000011
Al_F0372	0.6878	0.3408	4.45527399999992
Al_F0373	0.7474	0.1271	4.39911200000006
Al_F0374	0.4953	0.1671	9.84240200000022
Al_F0375	0.5977	0.2366	6.43880200000012
Al_F0376	0.8191	0.2607	0.200811999999814
Al_F0377	0.2411	0.4457	171.035526000001
Al_F0378	0.6782	0.3081	3.38213399999995
Al_F0379	0.7875	0.2394	2.39282999999978
Al_F0380	0.7462	0.224	2.91532800000004
Al_F0381	0.5435	0.3573	12.9898000000003
Al_F0382	0.4653	0.155	10.7464099999997
Al_F0383	0.5425	0.2479	8.56497800000034
Al_F0384	0.5264	0.4314	14.56693
Al_F0385	0.1826	0.2611	146.175360000001
Al_F0386	0.5582	0.1767	5.46313800000007
Al_F0387	0.2702	0.2412	32.2210680000003
Al_F0388	0.5384	0.2092	9.87086999999974
Al_F0389	0.7645	0.2845	0.958491999999751
Al_F0390	0.6482	0.2737	3.07022400000005
Al_F0391	0.4539	0.3924	12.4754040000003
Al_F0392	0.5659	0.2824	4.12766000000011
Al_F0393	0.6078	0.2986	5.27631600000041
Al_F0394	0.3853	0.4462	29.3599340000001
Al_F0395	0.6446	0.2374	5.03855000000021
Al_F0396	0.5619	0.0389	1.43969000000016
Al_F0397	0.7687	0.1434	0.721850000000359
Al_F0398	0.6114	0.211	2.04265000000009
Al_F0399	0.7801	0.2193	1.06214
Al_F0400	0.9455	0.104	0.00664999999980864
Al_F0401	0.454	0.5247	8.71265200000016
Al_F0402	0.5712	0.1467	4.39771599999995
Al_F0403	0.982	0.1033	0.00237000000015541
Al_F0404	0.8132	0.1067	0.37473
Al_F0405	0.227	0.4278	90.6983019999998
Al_F0406	0.6799	0.3098	3.88325600000007
Al_F0407	0.6186	0.2713	1.16547000000003
Al_F0408	0.23	0.6305	102.587039999999
Al_F0409	0.7759	0.2242	1.7453260000002
Al_F0410	0.4361	0.2467	13.5126659999996
Al_F0411	0.765	0.233	1.89486599999964
Al_F0412	0.8034	0.2207	0.877727999999934
Al_F0413	0.5789	0.0707	4.23843400000032
Al_F0414	0.6235	0.4159	6.43449599999985
Al_F0415	0.6059	0.3527	3.53837599999997
Al_F0416	0.6097	0.4386	7.60006200000043
Al_F0417	0.9304	0.1486	0.0112119999998868
Al_F0418	0.6767	0.1859	1.35923600000024
Al_F0419	0.571	0.0726	4.50488399999995
Al_F0420	0.9104	0.2517	0.421038000000408
Al_F0421	0.6698	0.2181	2.2813500000002
Al_F0422	0.4325	0.6346	9.27095200000008
Al_F0423	0.5137	0.2579	9.38930400000027
Al_F0424	0.5979	0.1652	2.83762200000001
Al_F0425	0.2903	0.4748	46.9906100000007
Al_F0426	0.6169	0.3199	7.81648199999927
Al_F0427	0.4587	0.3125	22.8179179999997
Al_F0428	0.9844	0.113	0.00112799999988056
Al_F0429	0.5405	0.3397	15.4697500000002
Al_F0430	0.5171	0.1833	5.55252800000017
Al_F0431	0.5672	0.2565	8.76306199999999
Al_F0432	0.4247	0.5094	38.1886260000001
Al_F0433	0.4982	0.4046	10.5112319999998
Al_F0434	0.5624	0.4634	12.8180819999998
Al_F0435	0.67	0.1329	4.47038999999995
Al_F0436	0.7525	0.1206	0.883647999999994
Al_F0437	0.5134	0.1137	4.17705400000023
Al_F0438	0.1807	0.4507	102.594608
Al_F0439	1.2208	0.0505	1.24218999999994
Al_F0440	0.6394	0.0906	1.38061000000016
Al_F0441	0.7788	0.1272	0.461352000000261
Al_F0442	0.8317	0.2021	0.0691719999999805
Al_F0443	0.9068	0.0752	0.273130000000037
Al_F0444	0.2692	0.1768	26.3051539999997
Al_F0445	0.7177	0.1448	3.30473400000028
Al_F0446	0.6958	0.1574	1.70998199999985
Al_F0447	0.8069	0.278	2.18748400000004
Al_F0448	0.8383	0.3054	0.760221999999885
Al_F0449	0.573	0.3568	9.95878799999991
Al_F0450	0.2421	0.5996	103.956486
Al_F0451	0.4109	0.2063	18.6661399999998
Al_F0452	0.1725	0.4895	61.6115119999999
Al_F0453	0.5043	0.7507	12.5440980000003
Al_F0454	0.5284	0.5129	11.1845819999999
Al_F0455	0.2453	0.4621	70.0420240000003
Al_F0456	0.6516	0.2224	3.70230800000081
Al_F0457	0.5865	0.3015	9.31419200000073
Al_F0458	0.6324	0.332	10.4162999999999
Al_F0459	0.4361	0.8096	15.6926060000001
Al_F0460	0.5558	0.1726	8.69892000000027
Al_F0461	0.888	0.1525	0.101806000000124
Al_F0462	0.8696	0.2865	0.0996379999996861
Al_F0463	0.495	0.346	15.2794359999998
Al_F0464	0.3699	0.2619	24.0569860000001
Al_F0465	0.5972	0.3097	4.56786800000009
Al_F0466	0.6344	0.3303	7.80579399999988
Al_F0467	0.596	0.2084	6.17450799999961
Al_F0468	0.1137	0.7829	176.063236
Al_F0469	0.3785	0.4632	26.3358719999997
Al_F0470	0.5929	0.1516	4.66493399999945
Al_F0471	0.4593	0.5371	24.387804
Al_F0472	0.2519	0.6173	113.070136
Al_F0473	0.6175	0.1684	6.25221200000033
Al_F0474	0.4762	0.1465	7.87948599999982
Al_F0475	0.2381	0.3759	81.4172980000003
Al_F0476	0.6037	0.4179	9.30945799999972
Al_F0477	0.7485	0.1121	0.603807999999844
Al_F0478	0.6587	0.1575	3.48825399999987
Al_F0479	0.6048	0.1037	2.8106200000002
Al_F0480	0.5289	0.3214	9.31955999999991
Al_F0481	0.5468	0.3416	9.116266
Al_F0482	0.8217	0.0706	0.0752800000000207
Al_F0483	0.1687	0.7853	170.274112
Al_F0484	0.5102	0.2747	5.69177799999989
Al_F0485	0.6002	0.1834	6.22831799999994
Al_F0486	0.543	0.362	8.99002599999949
Al_F0487	0.7714	0.1076	0.0146559999998317
Al_F0488	0.5483	0.3656	11.1447600000001
Al_F0489	0.5111	0.5456	16.7477879999997
Al_F0490	0.6161	0.3175	5.21727400000009
Al_F0491	0.3829	0.3708	20.537902
Al_F0492	0.6532	0.3255	6.06992199999968
Al_F0493	0.3121	0.1974	50.1566660000008
Al_F0494	0.5324	0.1692	5.7782500000003
Al_F0495	0.3632	0.3707	27.505142
Al_F0496	0.4595	0.53	23.1225020000002
Al_F0497	0.5727	0.1798	5.19370200000003
Al_F0498	0.7273	0.123	0.709671999999955
Al_F0499	0.5688	0.1426	5.67903200000001
Al_F0500	1.8968	0.0273	3.17846800000007
Al_F0501	0.5975	0.3147	8.81827399999975
Al_F0502	0.6243	0.2213	5.82271599999967
Al_F0503	0.4402	0.5519	25.0568680000006
Al_F0504	1.544	0.0592	1.96686199999976
Al_F0505	0.6809	0.1505	4.08409400000028
Al_F0506	0.8311	0.152	0.0479700000005323
Al_F0507	0.6817	0.1887	4.05158800000027
Al_F0508	0.7895	0.1806	2.05479999999989
Al_F0509	0.6238	0.352	4.69193600000017
Al_F0510	0.7606	0.1167	0.0302260000003116
Al_F0511	0.5983	0.3525	4.37646199999972
Al_F0512	0.6594	0.2138	4.0161279999993
Al_F0513	0.3181	0.3739	42.0116619999999
Al_F0514	0.4452	0.1338	8.25093800000013
Al_F0515	0.6532	0.0967	1.58381800000006
Al_F0516	0.4742	0.4336	21.0327560000005
Al_F0517	0.3781	0.2791	24.2899559999996
Al_F0518	0.1721	0.2627	157.244425999999
Al_F0519	0.8893	0.1788	0.00125800000000709
Al_F0520	0.1955	0.4347	80.5049339999996
Al_F0521	0.7531	0.1459	1.85149600000022
Al_F0522	0.5242	0.4308	16.4758960000008
Al_F0523	0.4966	0.2861	16.8027480000001
Al_F0524	0.7486	0.0788	1.31824600000027
Al_F0525	0.1525	0.721	192.402538
Al_F0526	0.7349	0.1519	1.28320800000074
Al_F0527	0.8062	0.1057	0.297618000000057
Al_F0528	0.5158	0.4126	18.5098740000003
Al_F0529	0.4826	0.1926	5.71581199999991
Al_F0530	0.2355	0.4545	100.91024
Al_F0531	0.4876	0.507	20.522352
Al_F0532	0.6004	0.1026	3.70484399999987
Al_F0533	0.8214	0.2031	1.64865999999984
Al_F0534	0.7522	0.0801	0.537171999999828
Al_F0535	0.6459	0.8853	1.3435320000001
Al_F0536	0.4161	0.5665	31.3264180000006
Al_F0537	0.5024	0.1461	4.61444600000004
Al_F0538	0.5077	0.3807	16.3409579999998
Al_F0539	0.4073	0.272	2.62611600000014
Al_F0540	0.791	0.2332	1.17447999999968
Al_F0541	0.2585	0.5041	109.122812000001
Al_F0542	0.3501	0.4639	41.840424
Al_F0543	0.8538	0.0917	0.0181800000000294
Al_F0544	0.6329	0.0739	2.90733599999976
Al_F0545	1.1172	0.094	0.0210540000002766
Al_F0546	0.345	0.5352	43.3425440000001
Al_F0547	0.523	0.2652	8.15986799999973
Al_F0548	0.6121	0.1208	4.86921399999983
Al_F0549	0.6051	0.1839	3.53863399999955
Al_F0550	0.425	0.355	13.1239420000002
Al_F0551	0.3661	0.6579	41.7903719999995
Al_F0552	0.5817	0.5183	2.8536939999999
Al_F0553	0.5326	0.3982	13.1244560000005
Al_F0554	0.0678	0.7529	273.176074
Al_F0555	0.3574	0.7303	42.5292900000004
Al_F0556	0.5562	0.2616	6.25335000000086
Al_F0557	0.3506	0.3329	6.05451600000004
Al_F0558	0.339	0.4931	47.892296
Al_F0559	0.5509	0.2592	6.75454600000012
Al_F0560	0.4502	0.0907	7.72065000000021
Al_F0561	0.6493	0.1805	1.20098000000007
Al_F0562	0.6303	0.2225	4.46864800000003
Al_F0563	0.6871	0.1345	0.728455999999824
Al_F0564	0.495	0.2126	7.39129199999979
Al_F0565	0.8005	0.2633	3.10267199999998
Al_F0566	0.3205	0.4007	139.341252
Al_F0567	1.0314	0.1671	0.953048000000308
Al_F0568	0.1763	0.591	111.572454
Al_F0569	0.6078	0.1974	4.72463599999992
Al_F0570	0.5389	0.4378	17.4038300000002
Al_F0571	0.5315	0.0397	1.97134800000003
Al_F0572	0.5577	0.2886	7.60331999999971
Al_F0573	0.5809	0.2753	7.2835500000001
Al_F0574	0.3874	0.3074	26.0831840000001
Al_F0575	0.4188	0.0396	3.51331400000026
Al_F0576	0.5051	0.1933	5.98446599999988
Al_F0577	0.4834	0.1479	8.88470600000028
Al_F0578	0.0988	0.456	250.519708
Al_F0579	0.5893	0.0688	0.858797999999751
Al_F0580	0.5779	0.2415	4.99567200000001
Al_F0581	0.5838	0.172	3.41258199999993
Al_F0582	0.4062	0.6239	15.444508
Al_F0583	0.6225	0.3141	7.22085000000061
Al_F0584	0.4482	0.574	39.1656800000001
Al_F0585	0.4336	0.4528	31.4591840000003
Al_F0586	0.7432	0.1744	0.0906760000000304
Al_F0587	0.5836	0.4841	14.4815760000001
Al_F0588	0.4959	0.2891	16.5663400000003
Al_F0589	0.1443	0.9162	155.349258
Al_F0590	0.4158	0.1761	12.2495220000001
Al_F0591	0.1325	0.5854	173.78134
Al_F0592	0.603	0.4467	8.31372400000009
Al_F0593	0.4344	0.103	7.29026000000022
Al_F0594	0.1646	0.4048	65.4420540000001
Al_F0595	0.5106	0.2682	10.9022939999995
Al_F0596	0.4623	0.7858	26.2442700000001
Al_F0598	0.6784	0.3219	5.25152200000048
Al_F0599	0.4438	0.1235	10.005118
Al_F0600	0.1713	0.5788	80.9737499999997
Al_F0601	0.342	0.5659	47.9021499999999
Al_F0602	0.6366	0.1866	3.16292599999997
Al_F0603	0.2182	0.5242	80.284748
Al_F0604	0.6026	0.2534	5.05110399999967
Al_F0605	0.1523	0.6048	75.802322
Al_F0606	0.5204	0.2354	9.67120800000066
Al_F0607	0.6984	0.2492	0.665573999999992
Al_F0608	0.2356	0.6051	97.51062
Al_F0609	0.6177	0.3274	6.56684399999995
Al_F0610	0.4771	0.2438	19.478556
Al_F0611	0.5215	0.4146	21.6716960000003
Al_F0612	0.4203	0.2775	16.471372
Al_F0613	0.7816	0.1595	0.158644000000095
Al_F0614	0.7787	0.2034	1.1943999999994
Al_F0615	0.3784	0.4196	7.37514399999986
Al_F0616	0.3652	0.3913	7.67695400000002
Al_F0617	0.816	0.1462	0.789111999999477
Al_F0618	0.5176	0.3581	12.6622259999999
Al_F0619	0.7654	0.1741	0.129133999999794
Al_F0620	0.1854	0.5279	180.001584
Al_F0621	0.6128	0.4877	13.5205859999996
Al_F0622	0.2722	0.3415	30.5646120000001
Al_F0623	0.5316	0.258	8.93017800000007
Al_F0624	0.4761	0.2812	17.1801840000003
Al_F0625	0.493	0.2729	3.72478999999998
Al_F0626	0.5422	0.259	4.64096399999971
Al_F0627	0.4529	0.53	32.0115799999994
Al_F0628	0.4488	0.125	11.5410760000004
Al_F0629	0.5007	0.7275	16.6037660000002
Al_F0630	0.5247	0.2872	12.5475960000003
Al_F0631	0.7658	0.3519	0.845110000000204
Al_F0632	0.5715	0.4485	5.07208999999989
Al_F0633	0.7669	0.1322	0.47343200000023
Al_F0634	0.6913	0.1897	3.16460599999937
Al_F0635	0.1885	0.6319	184.135308
Al_F0636	0.5191	0.0778	3.56643600000007
Al_F0637	0.2602	0.3803	52.811702
Al_F0638	0.4932	0.4916	23.670464
Al_F0639	0.6792	0.2133	5.15624399999979
Al_F0640	0.538	0.2984	6.47984999999971
Al_F0641	0.3397	0.3083	26.894092
Al_F0642	0.3915	0.4714	34.4767120000006
Al_F0643	0.6471	0.2296	5.88872800000081
Al_F0644	0.6622	0.3123	4.04348200000004
Al_F0645	0.5741	0.4233	6.58483199999955
Al_F0646	0.6736	0.4102	5.88121800000044
Al_F0647	0.6004	0.1936	7.56692599999997
Al_F0648	0.7069	0.3843	4.83960200000001
Al_F0649	0.4769	0.2502	10.7553200000002
Al_F0650	0.539	0.3155	10.4951299999993
Al_F0651	0.1519	0.5798	103.647042
Al_F0652	0.1653	0.3988	109.547168
Al_F0653	0.1552	0.3785	90.3261660000003
Al_F0654	0.333	0.6667	46.9720460000008
Al_F0655	0.2279	0.2404	37.7821800000002
Al_F0656	0.777	0.1697	0.288984000000028
Al_F0657	0.3432	0.214	34.8709399999998
Al_F0658	0.153	0.499	185.83928
Al_F0659	0.4607	0.155	6.84267399999999
Al_F0660	0.5642	0.2792	9.68086800000037
Al_F0661	0.7579	0.0812	0.621258000000125
Al_F0662	0.5497	0.3486	10.9095959999995
Al_F0663	0.1227	0.7343	132.678456
Al_F0664	0.4619	0.2157	9.43906199999992
Al_F0665	0.0949	0.5267	177.28028
Al_F0666	0.6093	0.9974	8.42108600000029
Al_F0667	0.5368	0.1078	4.09376200000042
Al_F0668	0.2802	0.5197	66.5874380000005
Al_F0669	0.7345	0.2458	1.22961799999985
Al_F0670	0.5423	0.4763	11.8574240000007
Al_F0671	0.1455	0.1082	43.4321960000007
Al_F0672	0.1398	0.6598	134.226758
Al_F0673	0.1691	0.3914	91.9854400000004
Al_F0674	0.1873	0.5175	55.497194
Al_F0675	0.2067	0.5505	87.2593260000003
Al_F0676	0.417	0.082	4.13163600000007
Al_F0677	0.5441	0.2996	8.58715000000029
Al_F0678	0.6341	0.1209	2.38831399999981
Al_F0679	0.5066	0.2766	9.65082600000005
Al_F0680	0.2159	0.548	190.475157999999
Al_F0681	0.1651	0.3719	64.020348
Al_F0682	0.5348	0.1094	2.81564799999978
Al_F0683	0.7774	0.2272	0.234347999999954
Al_F0684	0.4197	0.3484	19.0314360000002
Al_F0685	0.2662	0.4763	97.3372739999995
Al_F0686	0.7417	0.0738	0.590062000000216
Al_F0687	0.5172	0.3261	10.4403540000003
Al_F0688	0.9503	0.1397	0.0176800000000412
Al_F0689	0.7929	0.168	1.4679900000001
Al_F0690	0.1973	0.5205	103.692410000001
Al_F0691	0.5573	0.2738	10.8351600000005
Al_F0692	0.4372	0.3792	10.720722
Al_F0693	0.7458	0.2715	1.10667599999988
Al_F0694	0.1827	0.6363	118.691056000001
Al_F0695	0.844	0.1572	0.116145999999844
Al_F0696	0.2952	0.5916	58.511966
Al_F0697	0.124	0.5621	149.894232000001
Al_F0698	0.8012	0.2552	2.73439000000008
Al_F0699	0.3636	0.4179	19.2976060000001
Al_F0700	0.633	0.1228	2.3364959999999
Al_F0701	0.2209	0.0494	11.2236759999996
Al_F0702	0.7327	0.3915	2.47257799999988
Al_F0703	0.104	0.7755	214.587852
Al_F0704	0.3833	0.0619	4.57799399999976
Al_F0705	0.2926	0.0783	10.6222440000001
Al_F0706	0.5938	0.2564	2.85652600000003
Al_F0707	0.7214	0.3194	1.68041800000015
Al_F0708	0.3251	0.5645	78.7683620000007
Al_F0709	0.1881	0.7115	118.454164
Al_F0710	0.7825	0.2612	0.776550000000043
Al_F0711	0.1301	0.524	215.960652
Al_F0712	0.1827	0.6306	94.422094
Al_F0713	0.5225	0.0283	1.94974600000023
Al_F0714	0.4582	0.5109	19.995406
Al_F0715	0.5674	0.3351	8.8396859999998
Al_F0716	0.5695	0.0928	3.72395600000004
Al_F0717	0.4729	0.1142	6.9911460000003
Al_F0718	0.6524	0.2898	4.71516199999951
Al_F0719	0.2346	0.5119	77.4707279999998
Al_F0720	0.4438	0.2709	14.7142939999994
Al_F0721	0.0871	0.5625	178.339354
Al_F0722	0.1255	0.5077	232.552828
Al_F0723	0.2649	0.5114	71.087638
Al_F0724	0.4452	0.3592	22.8287740000005
Al_F0725	0.3573	0.825	42.6656720000001
Al_F0726	0.166	0.279	57.7526820000003
Al_F0727	0.4052	0.5	27.5836820000004
Al_F0728	0.5411	0.199	5.54438800000025
Al_F0729	0.8991	0.1276	0.000370000000657456
Al_F0730	0.1098	0.8969	205.926930000001
Al_F0731	0.523	0.3605	13.1277419999997
Al_F0732	0.9452	0.2453	0.0699779999995371
Al_F0733	0.6967	0.2158	2.76120199999968
Al_F0734	0.369	0.3162	26.2377379999998
Al_F0735	0.6231	0.2216	6.24270799999977
Al_F0736	0.702	0.1859	2.5972499999998
Al_F0737	0.2218	0.6161	67.027004
Al_F0738	0.1431	0.7553	97.3881719999999
Al_F0739	0.7118	0.639	1.95187800000008
Al_F0740	0.6866	0.1879	4.45842200000016
Al_F0741	0.5862	0.3471	8.22778600000038
Al_F0742	0.4959	0.254	10.3123019999998
Al_F0743	0.465	0.2981	12.5041500000007
Al_F0744	0.6302	0.3205	6.12237000000005
Al_F0745	0.7116	0.1215	1.47493800000007
Al_F0746	0.0987	0.3947	155.768812
Al_F0747	0.0687	0.4862	235.297759999999
Al_F0748	0.3048	0.3445	38.9473239999998
Al_F0749	0.5051	0.1629	1.97700399999985
Al_F0750	0.3965	0.4472	32.3861319999996
Al_F0751	0.5769	0.1362	6.04396600000018
Al_F0752	0.4621	0.2954	14.6774420000002
Al_F0753	0.9271	0.1784	0.166493999999147
Al_F0754	0.1968	0.4582	118.80442
Al_F0755	0.1898	0.4959	103.61964
Al_F0756	0.6271	0.7814	5.01528600000006
Al_F0757	0.6271	0.7814	5.01528600000006
Al_F0758	0.6271	0.7814	5.01528600000006
Al_F0759	0.1495	0.5983	152.716482000001
Al_F0760	0.2936	0.5366	53.8016479999997
Al_F0761	0.7576	0.1692	1.36945000000014
Al_F0762	0.6615	0.2229	2.37539399999969
Al_F0763	0.7486	0.1263	0.189967999999681
Al_F0764	0.8089	0.1096	0.903726000000006
Al_F0765	0.4157	0.126	10.2836539999998
Al_F0766	0.6292	0.1866	4.00205199999982
Al_F0767	0.7332	0.558	8.31118800000013
Al_F0768	0.7739	0.2714	5.77680000000055
Al_F0769	0.6025	0.3688	4.08327200000031
Al_F0770	0.56	0.1662	4.0858860000003
Al_F0771	0.4988	0.121	10.7956359999998
Al_F0772	0.4979	0.0765	3.10944599999993
Al_F0773	0.2264	0.2325	57.8033499999992
Al_F0774	1.0973	0.1217	0.24312400000008
Al_F0775	0.5436	0.3319	12.5972519999996
Al_F0776	0.6591	0.3897	4.09245599999986
Al_F0777	0.7638	0.1276	1.30484999999999
Al_F0778	0.478	0.295	10.9631879999997
Al_F0779	0.2461	0.472	115.088918
Al_F0780	0.4318	0.3364	19.857168
Al_F0781	0.1006	0.7176	185.935534
Al_F0782	0.276	0.3829	47.2692219999999
Al_F0783	0.4842	0.138	9.58107999999993
Al_F0784	0.5614	0.5377	4.20392200000015
Al_F0785	0.7354	0.1932	2.72937999999976
Al_F0786	0.1758	0.6632	129.964236
Al_F0787	0.4404	0.4455	4.01890600000002
Al_F0788	0.3782	0.4966	16.7692219999999
Al_F0789	0.2682	0.4666	59.075906
Al_F0790	0.5407	1.0117	13.0252700000001
Al_F0791	0.1859	0.4172	110.292538000001
Al_F0792	0.5533	0.1989	5.17469399999982
Al_F0793	0.7917	0.0872	0.121562000000267
Al_F0794	0.7668	0.3101	2.72745200000008
Al_F0795	0.1787	0.0884	22.728486
Al_F0796	0.7671	0.4408	1.24724200000003
Al_F0797	0.6491	0.3042	7.51846999999998
Al_F0798	0.563	0.2916	8.72441600000002
Al_F0799	0.2381	0.4942	77.0848059999998
Al_F0800	0.8489	0.156	0.0137900000004265
Al_F0801	0.4854	0.6363	15.5968760000001
Al_F0802	0.6304	0.1445	2.91168000000016
Al_F0803	0.4133	0.2469	16.7658120000001
Al_F0804	0.2525	0.5067	75.5824380000004
Al_F0805	1.0622	0.0608	0.808295999999928
Al_F0806	0.6337	0.3481	3.9476880000002
Al_F0807	0.5293	0.3669	9.80793400000039
Al_F0808	0.5997	0.2092	6.00662800000009
Al_F0809	0.4646	1.0396	17.9839899999997
Al_F0810	0.1484	0.6499	133.582837999999
Al_F0811	0.3583	0.1218	17.186162
Al_F0812	0.4675	0.3645	8.8158840000001
Al_F0813	0.1249	0.4503	202.815030000001
Al_F0814	0.9844	0.083	0.0657580000006419
Al_F0815	0.7395	0.5278	1.25378000000001
Al_F0816	0.7395	0.5278	1.25378000000001
Al_F0817	0.5015	0.2392	10.6349640000003
Al_F0818	0.6972	0.3812	0.520551999999952
Al_F0819	0.4114	0.3743	8.52628800000002
Al_F0820	0.5077	0.2786	10.7794440000002
Al_F0821	0.3924	0.2448	14.6182439999998
Al_F0822	0.419	0.6247	35.72156
Al_F0823	0.419	0.6247	35.72156
Al_F0824	0.6186	0.4623	3.51198599999998
Al_F0825	0.1217	0.2238	48.2255639999998
Al_F0826	0.2185	0.8021	124.769746
Al_F0827	0.6604	0.0748	1.70305400000007
Al_F0828	0.2727	0.2776	30.3638959999998
Al_F0829	0.7482	0.1113	0.229709999999614
Al_F0830	0.5651	0.5823	11.88382
Al_F0831	0.1826	0.2975	100.300766
Al_F0832	0.3821	0.3278	8.33576999999991
Al_F0833	0.1868	0.3258	88.2145499999997
Al_F0834	0.4008	0.5232	23.875458
Al_F0835	0.152	0.3802	113.380602
Al_F0836	0.2523	0.7732	78.5630099999998
Al_F0837	0.3153	0.5851	45.3990699999999
Al_F0838	0.7453	0.1679	1.15129799999977
Al_F0839	0.3823	0.3318	17.4712539999996
Al_F0840	0.4858	0.1578	11.7387580000004
Al_F0841	1.112	0.1233	0.713414000000284
Al_F0842	0.4633	0.6715	21.0346399999999
Al_F0843	0.4323	0.4801	34.1470939999999
Al_F0844	0.6881	0.3358	4.67641599999979
Al_F0845	0.2653	0.582	75.0579319999997
Al_F0846	0.8679	0.114	0.388263999999708
Al_F0847	0.1613	0.2743	84.7934459999997
Al_F0848	0.2044	0.5546	90.1098460000003
Al_F0849	0.2811	0.6253	48.7801559999998
Al_F0850	0.5246	0.4695	20.2782420000003
Al_F0851	0.4032	0.618	28.3210559999998
Al_F0852	0.568	0.1797	2.85907599999973
Al_F0853	0.6968	0.2754	1.09226599999965
Al_F0854	0.5955	0.1797	4.77484200000026
Al_F0855	0.1004	0.5127	84.121122
Al_F0856	0.4808	1.3767	29.5756740000002
Al_F0857	0.5135	0.4841	5.32800999999995
Al_F0858	0.1443	0.6383	219.936374
Al_F0859	0.2033	0.7195	73.0682180000003
Al_F0860	0.5062	0.243	10.779634
Al_F0861	0.5173	0.1826	10.7661179999996
Al_F0862	0.5559	0.2595	3.39221799999996
Alesg0010	0.409	0.3797	27.1640660000003
Alesg0019	0.447	0.3936	10.6217180000003
Alesg0027	0.5466	0.3431	9.63614400000006
Alesg0040	0.4464	0.3792	16.6468420000001
Alesg0047	0.8123	0.1644	1.34738800000014
Alesg0071	0.5719	0.1758	4.57301199999984
Alesg0073	0.6074	0.1422	4.46555799999987
Alesg0079	0.4412	0.2086	14.4108040000001
Alesg0139	0.8317	0.1011	0.26780399999916
Alesg0158	0.3237	0.3502	7.31387000000007
Alesg0174	0.4791	0.178	11.19218
Alesg0195	0.3862	0.2879	10.4138440000002
Alesg0215	0.4443	0.6639	17.2881479999999
Alesg0266	0.5271	0.2602	13.5840440000002
Alesg0277	0.7581	0.1903	0.731605999999374
Alesg0279	0.69	0.1232	0.474659999999858
Alesg0290	0.6747	0.0718	1.30093999999963
Alesg0323	0.8462	0.1904	0.277508000000125
Alesg0345	0.5	0.3226	12.557922
Alesg0372	0.6591	0.1998	2.20192999999995
Alesg0376	0.2134	0.7778	19.564656
Alesg0398	0.6562	0.2568	0.400710000000117
Alesg0407	0.8619	0.1361	0.600821999999994
Alesg0456	0.8292	0.0784	0.627322000000049
Alpeg0001	0.507	0.3501	21.8853180000006
Alpeg0002	0.4789	0.3795	18.3565239999998
Alpeg0003	0.4502	0.1499	2.194118
Alpeg0005	0.4819	0.3221	15.7999920000002
Alpeg0006	0.5792	0.3113	6.92192200000045
Alpeg0007	0.1674	0.8275	11.342976
Alpeg0011	0.6515	0.1236	3.10728599999993
Alpeg0013	0.6867	0.2866	3.93237399999998
Alpeg0014	0.6392	0.2337	7.00247200000013
Alpeg0015	0.6487	0.0952	1.81808199999978
Alpeg0016	0.9143	0.1275	0.0510840000001735
Alpeg0018	0.6743	0.2879	2.64241000000038
Alpeg0020	0.6186	0.1372	2.79715600000009
Alpeg0022	0.571	0.1743	6.73721800000021
Alpeg0023	0.1945	0.4564	13.491848
Alpeg0024	0.5613	0.1941	6.29884599999968
Alpeg0028	0.6798	0.2451	4.54648199999974
Alpeg0029	0.8204	0.1215	0.0116840000000593
Alpeg0030	0.7481	0.0961	0.530068000000028
Alpeg0031	0.6996	0.2579	1.87772200000018
Alpeg0034	0.7609	0.1502	2.25482999999986
Alpeg0035	0.5781	0.3021	8.62704000000031
Alpeg0038	0.4959	0.2541	12.4812080000002
Alpeg0039	0.5934	0.2396	6.35663000000022
Alpeg0041	0.4897	0.1644	2.26113800000007
Alpeg0042	0.6723	0.2122	3.07912399999987
Alpeg0043	0.5904	0.3155	1.36885799999993
Alpeg0044	0.3779	0.0703	2.41295200000002
Alpeg0046	0.6527	0.1875	5.45497999999998
Alpeg0048	0.487	0.1344	9.67779000000064
Alpeg0049	1.0638	0.0456	0.341040000000248
Alpeg0050	0.5596	0.3568	15.1529479999999
Alpeg0051	0.7012	0.2567	4.30204599999979
Alpeg0055	0.4642	0.2075	12.271514
Alpeg0057	0.5479	0.2926	10.4816620000001
Alpeg0058	0.4666	0.6504	11.4900460000003
Alpeg0059	1.0749	0.0856	1.11657400000058
Alpeg0060	0.2502	0.378	6.92537200000004
Alpeg0061	0.517	0.1587	5.05953399999999
Alpeg0062	0.5076	0.28	11.1115300000001
Alpeg0063	0.6203	0.3081	4.61832400000003
Alpeg0064	0.5199	0.4075	11.6063720000002
Alpeg0066	0.5573	0.3555	10.0248959999999
Alpeg0067	0.6563	0.1978	3.89788200000021
Alpeg0068	0.4932	0.2927	15.0357560000002
Alpeg0069	1.18	0.0571	1.21051400000033
Alpeg0070	0.65	0.1787	2.55516399999988
Alpeg0072	0.5326	0.4039	10.5953519999994
Alpeg0074	0.6365	0.3338	4.78179399999954
Alpeg0077	0.6812	0.1884	2.80077600000004
Alpeg0078	0.5773	0.1942	4.84200599999986
Alpeg0080	0.8983	0.0838	0.11976199999981
Alpeg0081	0.6956	0.1792	2.7816600000001
Alpeg0082	0.776	0.0849	0.251479999999901
Alpeg0083	0.8142	0.2592	0.273428000000422
Alpeg0084	0.7023	0.2487	2.81683199999998
Alpeg0085	0.5401	0.3377	1.18293199999994
Alpeg0086	0.5955	0.2083	4.79914000000008
Alpeg0087	0.6707	0.1979	5.01206999999977
Alpeg0089	0.4652	0.3992	23.8662359999998
Alpeg0090	0.4652	0.3992	23.8662359999998
Alpeg0091	0.4622	0.2834	17.6577459999999
Alpeg0092	0.7723	0.1143	0.796160000000327
Alpeg0099	0.3191	0.3912	31.4727979999998
Alpeg0103	0.4233	0.0977	8.46520400000009
Alpeg0104	0.2629	0.0617	11.796014
Alpeg0105	0.5717	0.0747	3.43922799999928
Alpeg0107	0.634	0.3068	3.76758400000017
Alpeg0108	0.7016	0.118	1.31902199999968
Alpeg0109	0.652	0.0896	2.06083399999989
Alpeg0111	0.858	0.1345	0.0343939999993381
Alpeg0112	0.5454	0.398	8.86958000000004
Alpeg0114	0.685	0.0678	0.898021999999855
Alpeg0116	0.4053	0.093	8.22242400000005
Alpeg0118	0.6413	0.1629	4.0575859999999
Alpeg0119	0.5369	0.151	6.0243360000004
Alpeg0120	0.7677	0.0742	0.371172000000115
Alpeg0123	0.7026	0.3369	4.98888800000077
Alpeg0124	0.6285	0.0968	3.69795400000021
Alpeg0126	0.6319	0.1838	4.63570999999956
Alpeg0127	1.4102	0.0729	0.447371999999859
Alpeg0128	0.3013	0.4203	28.0449760000001
Alpeg0129	0.4065	0.3011	22.8200779999997
Alpeg0130	0.5816	0.2104	8.20602799999961
Alpeg0131	0.5832	0.2598	10.9433500000005
Alpeg0132	0.4919	0.4232	20.8487580000001
Alpeg0133	0.5721	0.2417	7.49521199999981
Alpeg0134	0.5522	0.4435	11.2687960000003
Alpeg0135	0.6435	0.1306	3.92885200000001
Alpeg0136	0.6036	0.3199	3.21038799999997
Alpeg0137	0.6301	0.1516	5.36972999999944
Alpeg0138	0.5792	0.2494	8.20423799999935
Alpeg0140	0.502	0.3007	13.2039260000001
Alpeg0141	0.6568	0.2012	3.98799799999961
Alpeg0145	0.6931	0.0983	1.603478
Alpeg0148	0.5557	0.3696	10.0012839999999
Alpeg0149	0.5557	0.3696	10.0012839999999
Alpeg0150	0.6736	0.1265	1.48958800000037
Alpeg0151	0.4292	0.1711	12.5579719999996
Alpeg0152	0.6273	0.4011	5.82184999999936
Alpeg0154	0.4383	0.2262	20.7558479999998
Alpeg0155	0.5596	0.1827	9.94095800000014
Alpeg0157	0.5007	0.3431	10.5894079999998
Alpeg0159	0.4353	0.1369	9.57113799999979
Alpeg0161	0.7417	0.2832	1.13358799999969
Alpeg0162	0.8219	0.2067	0.35227599999962
Alpeg0163	0.5063	0.2272	10.9214039999997
Alpeg0164	0.7319	0.281	1.86887399999978
Alpeg0165	0.893	0.079	0.0345400000001064
Alpeg0166	0.5493	0.2368	5.84294
Alpeg0167	0.4379	0.1667	1.60476200000005
Alpeg0168	0.7376	0.1866	2.37698999999975
Alpeg0170	0.4652	0.2161	10.8856259999998
Alpeg0171	0.4819	0.2512	12.0080099999996
Alpeg0172	0.5985	0.2364	6.74897800000053
Alpeg0173	0.5911	0.1053	5.29154199999994
Alpeg0175	0.6774	0.4258	6.09731400000055
Alpeg0176	0.6307	0.1206	2.14129999999977
Alpeg0177	0.8997	0.1033	0.0041479999999865
Alpeg0180	0.5742	0.3556	10.6849619999994
Alpeg0181	0.4538	0.6491	29.111766
Alpeg0182	0.9266	0.2512	0.722999999999956
Alpeg0183	0.3274	0.2753	27.6403679999994
Alpeg0185	0.6078	0.2801	5.86358400000017
Alpeg0186	0.5289	0.1254	3.55473200000006
Alpeg0187	0.5204	0.2098	10.2917259999995
Alpeg0188	0.4787	0.3034	11.0105120000003
Alpeg0189	0.568	0.4077	12.4038840000003
Alpeg0190	0.5324	0.1162	5.19274799999994
Alpeg0192	0.6382	0.33	7.18589000000065
Alpeg0194	0.6034	0.3264	8.80308599999989
Alpeg0197	0.418	0.2894	14.7656999999999
Alpeg0199	0.3254	0.5258	17.1214239999999
Alpeg0200	1.0351	0.1417	0.0806880000000092
Alpeg0201	0.5841	0.2126	6.78399799999988
Alpeg0203	0.5139	0.2615	0.822308000000021
Alpeg0204	0.7205	0.249	2.33635000000004
Alpeg0206	0.5967	0.1884	9.18124799999987
Alpeg0207	0.5118	0.6706	10.049722
Alpeg0208	0.4665	0.4144	18.4776380000003
Alpeg0209	0.6616	0.1209	2.85440800000015
Alpeg0210	0.4122	0.6249	29.3979260000006
Alpeg0211	0.6359	0.2297	4.10001200000079
Alpeg0212	0.6668	0.4113	3.63036999999986
Alpeg0214	0.7056	0.1718	2.67358400000012
Alpeg0216	0.5659	0.2824	4.12766000000011
Alpeg0218	0.4836	0.5075	23.5409300000001
Alpeg0220	0.5556	0.1477	4.261438
Alpeg0222	0.423	0.2985	4.71566400000006
Alpeg0223	0.4191	0.4137	21.5213380000005
Alpeg0224	0.7814	0.2297	2.19946000000073
Alpeg0225	0.6213	0.3547	7.09422600000016
Alpeg0226	0.433	0.5648	13.3775879999998
Alpeg0230	0.4387	0.4909	30.6765820000001
Alpeg0231	0.6126	0.6172	4.97710000000006
Alpeg0232	0.4052	0.4714	9.24964799999998
Alpeg0234	0.5289	0.5498	13.7983899999999
Alpeg0236	0.5797	0.2565	7.86574800000017
Alpeg0237	1.3675	0.1194	3.87367600000016
Alpeg0238	0.5873	0.3233	8.17157199999929
Alpeg0239	0.7744	0.1914	1.78423799999928
Alpeg0240	0.6577	0.1103	2.44350600000007
Alpeg0241	0.5339	0.3623	19.0771860000004
Alpeg0244	0.5943	0.3491	6.99086400000033
Alpeg0245	0.8624	0.151	0.0308820000000196
Alpeg0246	0.408	0.3185	24.788888
Alpeg0247	0.4133	0.2505	31.7793799999999
Alpeg0249	0.6028	0.3469	9.85413599999993
Alpeg0251	0.7883	0.2036	0.598960000000261
Alpeg0253	0.5612	0.2301	8.96012200000041
Alpeg0254	0.635	0.1248	3.55574799999977
Alpeg0255	0.529	0.3173	11.0488780000005
Alpeg0256	0.4292	0.28	14.6637440000004
Alpeg0257	0.3328	0.3199	4.574164
Alpeg0258	0.4835	0.2649	12.8822500000001
Alpeg0259	0.472	0.4762	19.0621460000002
Alpeg0261	0.5105	0.2001	11.4767220000003
Alpeg0263	0.6012	0.1708	9.02508399999988
Alpeg0264	0.3785	0.4632	26.3358719999997
Alpeg0265	0.4221	0.1581	11.9359119999999
Alpeg0269	0.8582	0.1263	0.359532000000399
Alpeg0271	0.933	0.1024	0.0083199999999124
Alpeg0273	0.4565	0.1333	10.919492
Alpeg0274	0.6719	0.2122	5.75386600000002
Alpeg0275	0.5687	0.0362	0.931317999999919
Alpeg0276	0.7836	0.1288	1.23603999999978
Alpeg0278	0.7346	0.1385	0.358619999999974
Alpeg0281	0.6493	0.2541	3.00568199999998
Alpeg0282	0.7124	0.1892	0.779878000000281
Alpeg0283	0.7183	0.3517	4.81598000000031
Alpeg0287	0.5092	0.3839	17.6770759999999
Alpeg0288	0.3593	0.2194	23.9385080000002
Alpeg0289	0.5139	0.3822	17.2260860000006
Alpeg0292	0.5362	0.4812	14.9309060000005
Alpeg0293	0.7664	0.2463	1.24714399999993
Alpeg0294	0.7706	0.2026	0.771355999999287
Alpeg0295	0.72	0.2681	2.42367599999989
Alpeg0296	0.6902	0.2148	4.06075600000077
Alpeg0297	1.0638	0.1536	0.0883280000007289
Alpeg0298	0.7199	0.1076	1.18581200000062
Alpeg0299	0.8062	0.1057	0.297618000000057
Alpeg0300	0.4537	0.1428	13.210184
Alpeg0303	0.4375	0.3393	25.9093739999998
Alpeg0306	0.5183	0.1895	7.90825399999994
Alpeg0307	0.6436	0.3346	6.68001199999981
Alpeg0308	0.6126	0.3939	10.4278420000001
Alpeg0309	0.6011	0.2819	11.5842899999998
Alpeg0312	0.6197	0.1716	4.75210000000061
Alpeg0314	0.7435	0.2503	1.85166200000003
Alpeg0316	0.4074	0.4679	25.4770639999997
Alpeg0317	0.4781	0.5725	19.6957119999997
Alpeg0318	0.605	0.3017	6.11479999999983
Alpeg0319	0.4047	0.2513	6.50234999999998
Alpeg0324	0.633	0.0567	0.84327600000006
Alpeg0325	0.6898	0.3292	2.1846400000004
Alpeg0329	0.5098	0.4024	16.175236
Alpeg0330	0.6405	0.2607	6.89654399999972
Alpeg0331	0.4257	0.587	29.8052680000001
Alpeg0333	0.8804	0.1427	0.694983999999749
Alpeg0335	0.6354	0.0847	0.116642000000013
Alpeg0336	0.602	0.327	8.95774600000004
Alpeg0337	0.602	0.327	8.95774600000004
Alpeg0338	0.4641	0.6183	21.9697839999999
Alpeg0340	0.6528	0.2564	5.08699800000068
Alpeg0343	0.6116	0.3251	6.10033999999996
Alpeg0344	0.7816	0.1595	0.158644000000095
Alpeg0346	0.5805	0.3341	7.11378800000057
Alpeg0348	0.6656	0.0614	2.20305000000008
Alpeg0349	0.4663	0.0742	0.157031999999958
Alpeg0351	0.5421	0.3844	10.9387339999994
Alpeg0352	0.3953	0.7283	36.8344480000005
Alpeg0353	0.7343	0.1326	2.77250999999978
Alpeg0355	0.5708	0.519	13.5760999999993
Alpeg0356	0.8903	0.0983	0.0134719999999788
Alpeg0357	0.7498	0.323	1.10222399999975
Alpeg0360	0.6865	0.1841	2.57629399999951
Alpeg0363	0.4819	0.6807	17.1439799999998
Alpeg0364	0.8166	0.2101	0.504351999999926
Alpeg0365	0.6314	0.3448	9.29638799999975
Alpeg0367	0.8176	0.1878	0.476333999999952
Alpeg0369	0.3528	0.615	27.1007159999999
Alpeg0370	0.5368	0.2507	13.7121319999997
Alpeg0371	0.7245	0.2758	0.334569999999985
Alpeg0373	0.8858	0.2985	1.28856599999995
Alpeg0375	0.7078	0.1981	0.819562000000587
Alpeg0378	0.1302	0.5636	149.607124
Alpeg0380	0.5579	0.2489	9.18339600000036
Alpeg0383	0.668	0.1261	3.63062200000013
Alpeg0384	0.6532	0.1348	4.14515399999982
Alpeg0386	0.6341	0.1209	2.38831399999981
Alpeg0387	0.6752	0.3293	4.72836800000005
Alpeg0388	0.495	0.2777	15.9477599999991
Alpeg0392	0.8017	0.1777	0.406064000000242
Alpeg0395	0.5675	0.4259	11.5668839999998
Alpeg0396	0.6365	0.2534	4.16677400000026
Alpeg0397	0.493	0.2313	11.4593760000007
Alpeg0399	0.5122	0.3137	12.7208039999996
Alpeg0400	0.8324	0.1825	0.235333999999966
Alpeg0401	0.8669	0.3158	0.125354000000016
Alpeg0402	0.6979	0.1483	3.95072199999959
Alpeg0403	0.6979	0.1483	3.95072199999959
Alpeg0405	0.6465	0.3423	3.39512000000013
Alpeg0408	0.7167	0.0665	0.793198000000302
Alpeg0409	0.6949	0.1586	2.83607200000006
Alpeg0410	0.7643	0.1403	2.84651800000029
Alpeg0413	0.4438	0.2709	14.7142939999994
Alpeg0416	0.7039	0.2289	1.92501400000037
Alpeg0417	0.9682	0.0284	0.18058400000001
Alpeg0423	0.5531	0.3381	11.384626
Alpeg0424	0.7348	0.3155	1.91373999999996
Alpeg0427	0.2363	0.5197	70.5479220000007
Alpeg0428	0.1948	0.205	4.30686800000001
Alpeg0429	0.6074	0.3149	8.7577940000001
Alpeg0431	1.0613	0.0862	0.0126199999999699
Alpeg0432	0.9472	0.065	0.0399039999997512
Alpeg0435	0.6528	0.2154	5.71620400000029
Alpeg0436	0.9528	0.2461	0.107915999999932
Alpeg0439	0.4359	0.4284	2.42801399999996
Alpeg0442	0.1089	0.9713	15.15083
Alpeg0443	0.6491	0.3042	7.51846999999998
Alpeg0444	0.4993	0.199	8.77595800000017
Alpeg0445	0.4133	0.2469	16.7658120000001
Alpeg0446	0.534	0.2676	5.43337999999994
Alpeg0448	0.4857	0.7567	21.39174
Alpeg0449	0.5272	0.1296	3.40726999999993
Alpeg0451	0.3143	0.3937	4.71844800000002
Alpeg0452	0.6922	0.2696	2.70711399999982
Alpeg0458	0.6727	0.2704	1.54895800000031
Alpeg0459	0.5988	0.2919	6.3203539999995
Alpeg0462	0.3754	0.6415	45.2115979999999
Alpeg0464	0.6272	0.3178	2.00841400000013
Alpeg0466	1.0742	0.0587	0.294623999999999
Alpeg0468	0.5452	0.1685	8.7509
Alpeg0470	0.348	0.3052	6.62518799999998
Alpeg0473	0.8366	0.0931	0.144823999999971
Alpeg0474	1.867	0.0785	0.00070800000000304
Alpeg0476	1.0458	0.1335	0.238728000000265
Alpeg0480	0.3166	0.4991	5.19867600000003
Alpeg0484	0.5505	0.3376	11.9710700000005
Alpeg0487	0.4795	0.6842	25.0215159999998
Alpsg0004	0.4434	0.355	6.78325799999993
Alpsg0008	0.676	0.4041	2.9135839999999
Alpsg0009	0.6313	0.4059	5.10592600000018
Alpsg0012	0.7077	0.3602	4.3267079999996
Alpsg0017	0.7625	0.1507	1.85646799999995
Alpsg0021	0.845	0.2831	0.777019999999993
Alpsg0025	0.6295	0.244	2.8738699999999
Alpsg0026	0.6789	0.3634	3.22817799999984
Alpsg0033	0.9404	0.0935	0.0078960000000734
Alpsg0036	0.5355	0.3838	11.8221840000001
Alpsg0037	0.6173	0.4104	9.21874800000023
Alpsg0045	0.6558	0.2848	5.69073600000002
Alpsg0052	0.5991	0.3987	6.97413800000049
Alpsg0053	0.6303	0.2586	4.85921599999983
Alpsg0054	0.7578	0.3484	1.18901000000005
Alpsg0056	0.533	0.3816	13.403182
Alpsg0065	0.8325	0.2677	0.191311999999925
Alpsg0075	0.6777	0.8935	4.69433000000026
Alpsg0076	0.5388	0.8404	7.55410000000006
Alpsg0088	0.5606	0.5803	13.0672300000001
Alpsg0093	0.5491	0.4333	17.175178
Alpsg0094	0.6188	0.4771	12.0011279999999
Alpsg0095	0.4711	0.5746	15.7155480000001
Alpsg0096	0.7506	0.1731	1.87256400000024
Alpsg0097	0.5685	0.4451	11.6541039999997
Alpsg0098	0.7807	0.0899	0.985938000000715
Alpsg0100	0.7768	0.2264	1.38312399999995
Alpsg0101	0.472	0.5767	6.32884599999988
Alpsg0106	0.6017	0.4032	6.97100399999999
Alpsg0110	0.7503	0.1338	1.88809000000003
Alpsg0113	0.699	0.851	5.47341200000028
Alpsg0115	0.52	0.2927	7.19218000000001
Alpsg0117	0.5702	0.7018	17.2100460000001
Alpsg0121	0.6783	0.3222	4.25078800000028
Alpsg0122	0.474	0.6787	21.060536
Alpsg0125	0.6107	0.398	8.41337800000019
Alpsg0142	0.6802	0.2356	4.0954840000004
Alpsg0143	0.5771	0.8014	9.43170400000008
Alpsg0144	0.7839	0.3004	1.37725799999998
Alpsg0146	0.8539	0.1965	0.70967599999949
Alpsg0147	0.6869	0.1377	2.32258999999976
Alpsg0153	0.7671	0.3873	2.83357599999999
Alpsg0156	0.4312	0.7113	25.8798360000001
Alpsg0160	0.554	0.2854	26.1916980000005
Alpsg0169	0.4064	0.5172	28.7985939999999
Alpsg0178	0.4814	0.3899	17.8766640000003
Alpsg0179	0.7427	0.3807	3.34476199999972
Alpsg0184	0.6315	0.2146	8.42799800000012
Alpsg0191	0.4641	0.5695	24.0394179999998
Alpsg0193	0.7556	0.3146	3.62180600000011
Alpsg0196	0.6625	0.2658	4.04810600000019
Alpsg0198	0.9576	0.1542	0.0542599999998856
Alpsg0202	0.6992	0.3116	1.89751999999999
Alpsg0205	0.8772	0.5527	0.877847999999858
Alpsg0213	0.4012	0.8179	11.639038
Alpsg0217	0.9077	0.2531	0.0378340000002026
Alpsg0219	0.7178	0.5154	4.22337199999993
Alpsg0221	0.5868	0.6132	8.36343800000031
Alpsg0227	0.6007	0.7694	11.3426319999999
Alpsg0228	0.591	0.2229	1.52700600000003
Alpsg0229	0.4683	0.5874	7.9713220000001
Alpsg0233	0.7022	0.2605	1.33267400000022
Alpsg0235	0.4779	0.1186	7.43893600000001
Alpsg0242	0.5989	0.9508	4.81672799999978
Alpsg0243	0.4666	0.5378	33.5657440000004
Alpsg0248	0.5963	0.42	7.8063060000004
Alpsg0250	0.6233	0.3856	7.17301399999997
Alpsg0252	0.5908	0.408	7.75678000000016
Alpsg0260	0.7975	0.3381	2.18869000000041
Alpsg0262	0.4882	0.486	20.0665260000005
Alpsg0267	0.612	0.5543	15.1246080000001
Alpsg0268	0.5029	0.4327	11.3921340000002
Alpsg0270	0.9057	0.3137	0.00677200000018274
Alpsg0272	0.561	0.2392	8.51736399999982
Alpsg0280	0.6657	0.7329	3.93614199999956
Alpsg0284	0.6227	0.4991	5.58555399999977
Alpsg0285	0.5256	0.5239	25.452456
Alpsg0286	0.7192	0.315	1.85102599999982
Alpsg0291	0.6857	0.174	4.20566199999985
Alpsg0301	0.7398	0.476	3.27633799999967
Alpsg0302	0.7398	0.476	3.27633799999967
Alpsg0304	0.5253	0.3746	10.277
Alpsg0305	0.5957	0.4986	5.84565200000043
Alpsg0310	0.4829	1.1847	13.2143860000001
Alpsg0311	0.6436	0.5128	8.24081399999977
Alpsg0313	0.5851	0.466	14.4059600000001
Alpsg0315	0.6501	0.3318	1.14090400000009
Alpsg0320	0.7181	0.4096	2.91859599999998
Alpsg0321	0.5564	0.4753	8.48919800000021
Alpsg0322	0.6902	0.3867	3.36823200000026
Alpsg0326	0.6742	0.3697	8.18473400000039
Alpsg0328	0.5357	0.719	19.4578340000007
Alpsg0332	0.7543	0.0842	0.342482000000018
Alpsg0334	0.7064	0.2667	3.54402600000049
Alpsg0339	0.6598	0.7708	8.0587259999993
Alpsg0341	0.8093	0.1996	1.01764200000025
Alpsg0342	0.694	0.5858	7.24425199999996
Alpsg0347	0.5915	0.2596	8.02543400000013
Alpsg0350	0.3807	0.6276	12.436438
Alpsg0354	0.9195	0.3128	0.350282000000334
Alpsg0358	0.6433	0.4621	1.99511599999994
Alpsg0359	0.6396	0.4263	7.0129780000002
Alpsg0361	0.7288	0.2579	2.69650999999976
Alpsg0362	0.5491	0.4756	6.29822999999988
Alpsg0366	0.4376	0.3963	16.9031560000003
Alpsg0368	0.6147	0.1983	4.13875000000007
Alpsg0374	0.6829	0.1654	4.09501599999976
Alpsg0377	0.6014	0.3204	2.18531200000007
Alpsg0379	0.5674	0.6383	8.72699999999986
Alpsg0381	0.5655	0.5316	9.06661600000007
Alpsg0382	0.4879	0.3007	18.1799099999998
Alpsg0385	0.81	0.2637	1.25988800000005
Alpsg0389	0.6537	0.4739	3.54047799999989
Alpsg0390	0.8356	0.3179	0.301236000000245
Alpsg0391	0.744	0.2603	1.48012800000015
Alpsg0393	0.5985	0.3418	14.5151679999999
Alpsg0394	0.4541	0.7156	13.9861080000001
Alpsg0404	1.0856	0.0745	0.19174600000008
Alpsg0406	0.478	0.8512	26.4501959999998
Alpsg0411	0.6834	0.4742	6.61395399999992
Alpsg0412	0.8478	0.2747	3.10881800000016
Alpsg0414	0.8556	0.2971	0.62385200000017
Alpsg0415	0.5365	0.8073	5.14973000000009
Alpsg0418	0.5809	0.1475	5.62692000000015
Alpsg0419	0.5461	0.3547	15.2577700000002
Alpsg0420	0.6841	0.4852	5.2358379999996
Alpsg0421	0.5343	0.4656	6.27520800000002
Alpsg0422	0.6414	0.7556	6.47733999999991
Alpsg0425	0.7225	0.2913	1.63246799999979
Alpsg0426	0.5185	0.5512	18.9610440000001
Alpsg0430	0.8714	0.3182	0.0922339999997348
Alpsg0433	0.5317	1.113	16.0763500000003
Alpsg0434	0.6809	0.4487	3.53719000000001
Alpsg0437	0.6167	0.3853	1.04862400000002
Alpsg0438	0.7253	0.2726	3.39065399999981
Alpsg0440	0.9164	0.235	0.75209599999971
Alpsg0441	0.4731	0.6093	22.6745620000002
Alpsg0447	0.5775	0.4782	10.0624720000001
Alpsg0450	0.462	0.7888	16.0798480000003
Alpsg0453	0.5815	0.3027	8.96126599999934
Alpsg0454	0.6993	0.4076	4.98375799999985
Alpsg0455	0.3955	0.3852	5.97517199999993
Alpsg0457	0.5789	0.4828	15.7711939999999
Alpsg0460	0.7169	0.539	5.14533399999982
Alpsg0461	0.563	0.4498	9.0913859999996
Alpsg0463	0.6849	0.4868	4.97051600000032
Alpsg0465	0.6845	0.5513	6.05119999999988
Alpsg0467	0.5522	0.5253	8.931106
Alpsg0472	0.5876	0.1517	6.08274799999981
Alpsg0475	0.5919	0.7289	7.97302600000012
Alpsg0477	0.6924	0.3126	3.09576400000014
Alpsg0478	0.5114	0.6623	5.00165800000002
Alpsg0481	0.7343	0.2323	1.07622600000013
Alpsg0482	0.5434	1.7355	3.93015000000014
Alpsg0483	0.6631	0.1353	0.670080000000098
Alpsg0485	0.9042	0.3653	0.234750000000076
Alpsg0486	0.5399	0.5304	12.7677659999999
Alpsg0488	0.8202	0.2443	0.436508000000003
At_F0001	0.1242	0.5423	118.911598
At_F0002	0.7442	0.2625	2.38742999999977
At_F0003	0.6635	0.2492	5.67832799999996
At_F0004	0.3924	0.0942	7.79668399999991
At_F0005	0.7032	0.2436	1.29470600000013
At_F0006	0.5779	0.0432	1.72256999999991
At_F0007	0.4082	0.0481	2.76791200000002
At_F0008	0.9441	0.0444	0.00946999999996478
At_F0009	0.6755	0.4519	4.05847600000016
At_F0010	0.5661	0.0773	2.73482000000013
At_F0011	0.53	0.1061	5.28097600000001
At_F0012	0.8434	0.19	0.216902000000118
At_F0013	0.849	0.0944	0.353606000000127
At_F0014	0.4602	0.5629	16.3157599999995
At_F0015	0.3822	0.928	10.3847579999999
At_F0016	0.1266	0.6419	156.117666
At_F0017	0.7653	0.2002	1.83663799999977
At_F0018	0.7894	0.1245	0.693998000000192
At_F0019	0.5621	0.3993	9.66930200000024
At_F0020	0.5388	0.3222	10.9724099999999
At_F0021	0.8946	0.083	0.547422000000097
At_F0022	0.6433	0.392	7.52379000000019
At_F0023	0.7662	0.1918	0.138458000000355
At_F0024	0.4751	0.3843	20.4899260000002
At_F0025	0.6473	0.319	2.11357799999996
At_F0026	0.5611	0.3516	11.2892080000001
At_F0027	0.5367	0.2317	6.72147799999993
At_F0028	0.6838	0.1734	3.04356399999961
At_F0029	0.55	0.2709	8.9371340000007
At_F0030	0.5033	0.2065	11.2139459999999
At_F0031	0.7379	0.1575	2.47304600000007
At_F0032	0.6269	0.1053	2.3128099999999
At_F0033	0.6605	0.1358	3.33891399999993
At_F0034	0.4761	0.5088	16.2098660000001
At_F0035	0.5835	0.2078	4.08015999999998
At_F0036	0.5147	0.0627	2.45181200000025
At_F0037	0.528	0.6185	15.5660040000002
At_F0038	0.5784	0.2319	7.48006799999985
At_F0039	0.2828	0.5383	72.6473900000001
At_F0040	0.5805	0.3806	12.7287260000003
At_F0041	0.7351	0.2292	2.79719599999999
At_F0042	0.5129	0.3945	5.59227600000008
At_F0043	0.5798	0.2138	11.2075059999997
At_F0044	0.5078	0.4128	8.75630000000001
At_F0045	0.6734	0.2162	3.68740200000002
At_F0046	0.6606	0.2908	3.8546920000008
At_F0047	0.6606	0.2908	3.8546920000008
At_F0048	1.0622	0.0693	0.162491999999929
At_F0049	0.9811	0.1519	0.01347799999985
At_F0050	0.7005	0.433	1.94642999999996
At_F0051	0.6011	0.3039	6.6132260000004
At_F0052	0.3562	0.4443	44.4742139999998
At_F0053	0.5872	0.2311	3.39998999999989
At_F0054	0.7373	0.2371	1.07495800000015
At_F0055	0.4924	0.2507	8.38195199999973
At_F0056	0.6923	0.1829	2.04040799999984
At_F0057	0.4702	0.3284	13.7367280000003
At_F0058	0.6237	0.4286	11.6834699999999
At_F0059	0.5442	0.4246	6.1526600000002
At_F0060	0.578	0.1108	3.68940599999996
At_F0061	0.6342	0.1857	5.36744799999997
At_F0062	0.6839	0.3388	3.53422600000067
At_F0063	0.7035	0.0692	1.9796580000002
At_F0064	0.3766	0.6535	39.9460559999998
At_F0065	0.3633	0.4523	39.5043239999995
At_F0066	0.4897	0.1736	9.28294599999981
At_F0067	0.5454	0.1962	0.693509999999947
At_F0068	0.3069	0.5262	60.8018320000001
At_F0069	0.6261	0.2862	6.29954200000066
At_F0070	0.5818	0.1595	4.89189000000033
At_F0071	0.9114	0.2364	0.186533999999483
At_F0072	0.6867	0.1335	1.96048199999996
At_F0073	0.6742	0.1932	1.13333999999986
At_F0074	0.6474	0.1853	4.09156200000007
At_F0075	0.9241	0.2359	0.135217999999441
At_F0076	0.424	0.2467	12.8143459999997
At_F0077	0.7106	0.2459	2.5959899999998
At_F0078	0.6266	0.2207	4.43673999999965
At_F0079	0.5914	0.2657	2.49228600000015
At_F0080	0.7169	0.1544	0.699976000000333
At_F0081	0.5666	0.1923	6.05253400000038
At_F0082	0.4969	0.3586	20.7476139999999
At_F0083	0.605	0.2769	5.54451800000015
At_F0084	0.4093	0.126	10.0700299999999
At_F0085	0.9878	0.1214	0.0121060000001307
At_F0086	0.502	0.2603	8.63714200000049
At_F0087	1.4383	0.051	0.757027999999991
At_F0088	0.4956	0.2261	7.03462399999989
At_F0089	0.6037	0.43	7.68591800000013
At_F0090	0.5795	0.456	9.46743800000058
At_F0091	0.5835	0.3537	6.58149400000002
At_F0092	0.5199	0.3259	5.99709600000006
At_F0093	0.7397	0.0583	0.648559999999634
At_F0094	0.6268	0.2251	4.85052799999994
At_F0095	0.6189	0.1695	2.72867200000019
At_F0096	0.5935	0.2074	5.56435599999986
At_F0097	0.5675	0.4161	13.3081320000001
At_F0098	0.5958	0.3255	8.4035100000001
At_F0099	0.6142	0.2252	5.11385400000017
At_F0100	0.4976	0.3139	11.9537840000003
At_F0101	0.47	0.4955	18.7236740000003
At_F0102	0.1867	0.531	103.121602
At_F0103	0.5228	0.3333	13.5975580000004
At_F0104	0.5973	0.2562	5.73233399999981
At_F0105	0.3318	0.0217	0.26102800000001
At_F0106	0.6452	0.2386	3.20035599999983
At_F0107	0.5986	0.2655	7.05044399999952
At_F0108	0.3724	0.5223	23.5696199999998
At_F0109	0.5783	0.1941	5.6643839999997
At_F0110	0.5511	0.3454	4.80632600000081
At_F0111	0.5204	0.2985	7.83954600000015
At_F0112	0.5316	0.3987	7.28201600000011
At_F0113	0.5057	0.1476	6.26691200000005
At_F0114	0.5638	0.4332	9.43394400000034
At_F0115	0.0881	0.7697	192.869376
At_F0116	0.5286	0.5719	14.0564219999997
At_F0117	0.5585	0.3697	4.43501599999991
At_F0118	0.9463	0.152	0.000874000000294473
At_F0119	0.6102	0.359	9.80178400000023
At_F0120	0.7271	0.1206	1.8545120000008
At_F0121	1.1157	0.0494	0.0237979999997151
At_F0122	0.3719	0.3043	34.3861040000002
At_F0123	0.7016	0.1278	3.44690799999989
At_F0124	0.6411	0.1541	2.10550999999987
At_F0125	0.8371	0.1261	1.82094200000029
At_F0126	0.7043	0.2388	2.20866999999998
At_F0127	0.6749	0.2001	2.67842399999972
At_F0128	0.5878	0.3079	4.36772000000019
At_F0129	0.8983	0.2147	0.145422000000508
At_F0130	0.5479	0.5173	16.5884559999995
At_F0131	0.5663	0.439	10.33007
At_F0132	0.4284	0.3105	24.2263640000001
At_F0133	0.7201	0.2249	2.71231799999987
At_F0134	0.4163	0.3313	30.0654300000006
At_F0135	0.5011	0.281	11.276136
At_F0136	0.6334	0.1318	2.19841000000042
At_F0137	0.6035	0.4949	6.70312400000057
At_F0138	0.559	0.4624	14.6088239999999
At_F0139	0.6772	0.2367	3.08410999999978
At_F0140	0.5508	0.1796	4.9479180000003
At_F0141	0.5273	0.3257	10.9514180000001
At_F0142	0.4794	0.2715	13.1798240000007
At_F0143	0.6441	0.434	9.14418399999977
At_F0144	0.5189	0.1509	8.28009400000019
At_F0145	0.6599	0.3128	3.7158100000006
At_F0146	0.4733	0.0774	6.16251199999988
At_F0147	0.6658	0.2627	4.3751999999995
At_F0148	0.6924	0.3032	2.50065799999993
At_F0149	0.67	0.2595	1.82384400000001
At_F0150	0.7459	0.2197	1.66060400000015
At_F0151	0.4333	0.2195	10.3571360000001
At_F0152	0.8127	0.147	1.29381199999989
At_F0153	0.17	0.6015	157.73983
At_F0154	1.0192	0.1372	0.823257999999896
At_F0155	0.5079	0.53	19.6919359999993
At_F0156	1.0116	0.0504	0.226615999999922
At_F0157	0.6421	0.1634	1.13336799999979
At_F0158	0.7534	0.2965	2.30240599999979
At_F0159	0.5025	0.4384	14.3472760000004
At_F0160	1.179	0.0596	0.179517999999916
At_F0161	0.3902	0.2706	17.1438819999998
At_F0162	0.8234	0.1991	0.474127999999837
At_F0163	0.716	0.1189	1.43542200000002
At_F0164	0.4603	0.278	17.157142
At_F0165	0.6249	0.2108	3.54359199999999
At_F0166	0.7931	0.2729	1.53266200000007
At_F0167	0.7096	0.1666	1.32406199999969
At_F0168	0.8147	0.1362	0.244042000000263
At_F0169	0.6409	0.2291	3.41791200000034
At_F0170	0.7301	0.1733	2.08675200000016
At_F0171	0.8074	0.1559	0.364998000000014
At_F0172	0.5437	0.2474	5.52551200000016
At_F0173	0.6932	0.3203	2.37003400000003
At_F0174	0.7529	0.256	2.7117360000002
At_F0175	0.5273	0.3244	8.50355800000034
At_F0176	0.5919	0.1481	2.85288200000014
At_F0177	0.7506	0.2959	0.220404000000144
At_F0178	1.5132	0.0325	1.94308000000001
At_F0179	0.6595	0.3024	3.53783599999952
At_F0180	0.5481	0.3	8.14680399999997
At_F0181	0.6139	0.3531	8.22768200000064
At_F0182	0.1368	0.9426	184.938468
At_F0183	0.1783	0.1372	34.5310919999997
At_F0184	0.672	0.3284	3.36641400000008
At_F0185	0.9994	0.0563	0.0148279999998522
At_F0186	0.6033	0.3011	7.19609200000014
At_F0187	0.5362	0.4274	13.0441639999999
At_F0188	0.709	0.2904	3.71072999999978
At_F0189	0.4806	0.2672	12.6927560000004
At_F0190	0.1141	0.4265	131.249972
At_F0191	0.6135	0.2457	7.37878599999931
At_F0192	0.5359	0.421	17.7108539999999
At_F0193	0.5261	0.1464	5.88306800000009
At_F0194	0.5282	0.2078	8.85473400000046
At_F0195	0.5486	0.1967	6.84086000000025
At_F0196	0.7939	0.0584	0.361956000000191
At_F0197	0.6733	0.2887	4.42246199999954
At_F0198	0.7169	0.0558	1.38646999999992
At_F0199	0.5059	0.5731	14.2135980000003
At_F0200	0.5315	0.7985	9.742886
At_F0201	0.5943	0.3304	9.50135599999976
At_F0202	0.3623	0.324	54.5467719999997
At_F0203	0.5631	0.2219	7.6519659999999
At_F0204	0.4364	0.5179	23.7825000000003
At_F0205	0.9433	0.1874	0.0295020000003205
At_F0206	0.587	0.3154	8.21109000000069
At_F0207	0.2963	0.0894	12.9661860000001
At_F0208	0.6229	0.153	2.28284600000006
At_F0209	0.4235	0.2597	19.5409119999999
At_F0210	0.6677	0.3536	2.93995399999994
At_F0211	0.2458	0.6378	63.1649740000003
At_F0212	0.6422	0.3028	5.11589000000004
At_F0213	1.1918	0.1064	1.4768140000001
At_F0214	0.3188	0.4489	36.6274600000002
At_F0215	0.5982	0.1773	5.12329200000022
At_F0216	0.4458	0.0702	6.10830799999985
At_F0217	0.4826	0.4247	12.8368719999999
At_F0218	0.5437	0.2085	10.8836039999997
At_F0219	0.649	0.1658	4.18839599999956
At_F0220	0.1399	0.1284	46.5617220000004
At_F0221	0.1459	0.1366	50.3535739999998
At_F0222	1.3167	0.0539	0.826530000000275
At_F0223	0.6057	0.3908	9.33204000000023
At_F0224	0.4659	0.6192	26.5886360000004
At_F0225	0.25	0.4392	96.1621219999997
At_F0226	0.6366	0.1965	3.11028999999962
At_F0227	0.4085	0.3383	21.0445799999998
At_F0228	0.2341	0.3007	45.6828679999999
At_F0229	0.9432	0.2101	0.247863999999936
At_F0230	0.2566	0.5314	74.5952580000003
At_F0231	0.4717	0.5013	17.1022499999999
At_F0232	1.1841	0.1535	1.21068999999989
At_F0233	1.068	0.0846	0.085015999999996
At_F0234	0.1566	0.3102	36.05656
At_F0235	0.8728	0.1584	0.114262000000053
At_F0236	0.5636	0.1209	4.77740799999992
At_F0237	0.8026	0.2177	0.356583999999202
At_F0238	0.5426	0.284	8.0318699999998
At_F0239	0.4956	0.3035	14.1556280000004
At_F0240	0.4503	0.1772	13.1583500000002
At_F0241	0.6975	0.2358	3.1193760000001
At_F0242	0.3751	0.6485	28.6953800000001
At_F0243	0.7354	0.0427	0.423101999999972
At_F0244	0.958	0.1934	0.129363999999896
At_F0245	0.4393	0.4797	22.207668
At_F0246	0.656	0.2931	3.59256800000003
At_F0247	0.3499	0.2044	22.3025200000002
At_F0248	0.4985	0.3346	18.3103920000003
At_F0249	0.821	0.3248	0.415290000000368
At_F0250	0.8739	0.1642	0.527271999999812
At_F0251	0.4507	0.1286	7.11386200000015
At_F0252	0.4402	0.2854	18.6536320000005
At_F0253	0.7411	0.2526	1.2697820000003
At_F0254	0.2281	0.0878	18.100676
At_F0255	0.7911	0.2806	1.75540399999954
At_F0256	0.6213	0.2364	5.98504200000025
At_F0257	0.5116	0.3071	15.0276020000001
At_F0258	1.1856	0.1235	1.80337599999984
At_F0259	0.6526	0.1936	2.03695799999969
At_F0260	0.283	0.3237	6.70146799999998
At_F0261	0.4901	0.3796	16.9761940000008
At_F0262	0.8649	0.143	0.684773999999834
At_F0263	0.6246	0.3013	5.31976000000031
At_F0264	0.2775	0.5061	71.7361140000003
At_F0265	0.5972	0.4139	12.1027779999995
At_F0266	0.6838	0.1845	2.58298800000011
At_F0267	0.1564	0.5478	130.258704
At_F0268	0.6194	0.2719	6.2187899999999
At_F0269	0.3778	0.4535	34.1464980000001
At_F0270	0.435	0.1973	15.1107179999999
At_F0271	0.6158	0.3531	5.07022600000073
At_F0272	0.3783	0.3346	21.6949880000002
At_F0273	0.4727	0.232	18.1655300000002
At_F0274	0.7242	0.3023	1.44409199999973
At_F0275	0.6303	0.2242	6.98637000000008
At_F0276	0.4865	0.1633	6.71011399999998
At_F0277	0.8327	0.2057	1.17488000000048
At_F0278	0.5406	0.3221	15.0304839999999
At_F0279	0.5227	0.4143	19.4171859999997
At_F0280	0.6332	0.3274	4.16708199999994
At_F0281	0.5034	0.3763	10.6372979999996
At_F0282	0.7976	0.1902	1.44711199999983
At_F0283	0.3351	0.3249	30.3074099999999
At_F0284	0.5517	0.4489	12.9312059999993
At_F0285	0.8156	0.2017	0.556205999999747
At_F0286	0.3644	0.468	37.1101920000001
At_F0287	0.6212	0.2199	3.59933199999978
At_F0288	0.4576	0.157	5.62459400000034
At_F0289	0.8577	0.1857	2.39999999394058E-05
At_F0290	0.4363	0.1503	3.03106600000001
At_F0291	0.9009	0.1079	0.00129199999992125
At_F0292	0.5873	0.0886	1.83575599999995
At_F0293	0.5727	0.115	4.13452400000006
At_F0294	0.6625	0.2304	6.43969199999992
At_F0295	0.9765	0.1103	0.0120719999999892
At_F0296	0.5392	0.66	13.127324
At_F0297	0.3997	0.4802	14.86284
At_F0298	0.4129	0.3192	14.4569620000002
At_F0299	0.5711	0.2934	8.17120799999975
At_F0300	0.6417	0.1292	2.02283799999987
At_F0301	0.5326	0.3417	12.7201379999997
At_F0302	0.2344	0.627	133.729241999999
At_F0303	0.5908	0.3092	7.50875199999973
At_F0304	0.2217	0.3579	96.7579079999996
At_F0305	0.8262	0.2293	1.69827600000008
At_F0306	0.4812	0.5035	22.3542199999993
At_F0307	0.6719	0.1312	2.55798800000002
At_F0308	0.5909	0.4874	2.5092639999998
At_F0309	2.7711	0.0212	7.35232399999995
At_F0310	0.5495	0.2334	7.51259000000027
At_F0311	0.3968	0.3839	38.1178380000001
At_F0312	0.6504	0.0918	1.02804400000014
At_F0313	0.2113	0.4375	97.2671180000007
At_F0314	0.551	0.4177	14.8719879999999
At_F0315	0.6258	0.3092	8.28830599999947
At_F0316	0.9676	0.1484	0.375331999999617
At_F0317	0.607	0.2223	4.83772000000044
At_F0318	0.2552	0.4236	140.122010000001
At_F0319	0.7409	0.2355	1.42781600000035
At_F0320	0.4955	0.3367	16.3787780000002
At_F0321	0.3586	0.2706	24.2668000000003
At_F0322	0.7189	0.4641	4.81377599999996
At_F0323	0.2724	0.3941	73.9145880000005
At_F0324	0.9714	0.1633	1.99999976757681E-06
At_F0325	0.5742	0.2299	7.38522000000012
At_F0326	0.5577	0.4272	17.2228500000001
At_F0327	0.7048	0.1345	1.70272999999997
At_F0328	0.5598	0.1981	9.78048800000033
At_F0329	0.7978	0.0978	0.305233999999928
At_F0330	1.2563	0.0427	0.646376000000146
At_F0331	0.323	0.8044	37.7022040000002
At_F0332	0.5032	0.2554	11.6039739999997
At_F0333	0.5515	0.1928	9.54561399999966
At_F0334	0.6111	0.3839	5.21323200000006
At_F0335	0.9575	0.0833	0.113483999999971
At_F0336	0.6627	0.3149	6.00752600000033
At_F0337	0.4011	0.4378	28.8994379999995
At_F0338	0.1941	0.2762	145.642080000001
At_F0339	0.5337	0.2618	6.79779400000007
At_F0340	0.5453	0.4538	6.76823600000034
At_F0341	0.5346	0.3878	9.0214619999997
At_F0342	0.5397	0.3608	9.11677200000031
At_F0343	0.5653	0.3795	10.6554040000001
At_F0344	0.5663	0.2747	13.7400360000001
At_F0345	0.3375	0.5956	31.1268259999997
At_F0346	0.5646	0.2739	12.00605
At_F0347	0.5119	0.2219	13.3329620000004
At_F0348	0.4619	0.2494	9.15824599999996
At_F0349	0.7141	0.3042	3.03562999999986
At_F0350	0.6172	0.2903	10.8869500000001
At_F0351	0.8661	0.1399	0.361120000000028
At_F0352	0.8244	0.2848	0.771658000000571
At_F0353	0.5071	0.5118	16.6707059999999
At_F0354	0.3896	0.2931	22.8156319999998
At_F0355	0.406	0.2355	19.0569399999999
At_F0356	0.4201	0.3918	24.9644520000002
At_F0357	0.245	0.5806	98.5223059999998
At_F0358	0.6708	0.1283	1.53985999999986
At_F0359	0.6916	0.1935	4.17921999999999
At_F0360	0.297	0.5503	44.0397359999997
At_F0361	0.1646	0.0846	20.4720179999999
At_F0362	0.1867	0.4823	55.0393340000001
At_F0363	0.8148	0.204	0.690245999999206
At_F0364	0.2451	0.5177	73.6019980000001
At_F0365	0.2475	0.1553	28.7479699999999
At_F0366	0.4676	0.3739	18.761418
At_F0367	0.6251	0.149	2.46008800000004
At_F0368	0.6797	0.1927	4.20623800000021
At_F0369	0.4601	0.1857	13.3364459999993
At_F0370	0.7485	0.296	2.53211600000031
At_F0371	1.0224	0.1697	0.588907999999719
At_F0372	0.548	0.2366	7.65909000000011
At_F0373	0.5328	0.1796	13.0168880000001
At_F0374	0.5092	0.4018	12.0576499999997
At_F0375	0.4796	0.3047	13.6713219999997
At_F0376	0.5377	0.4118	10.587446
At_F0377	0.5639	0.1957	7.28945199999998
At_F0378	0.4984	0.3836	17.6779339999994
At_F0379	0.585	0.3763	6.80171000000064
At_F0380	0.6041	0.3736	9.41131399999995
At_F0381	0.7148	0.1685	1.40554199999997
At_F0382	0.5654	0.3331	5.80267000000003
At_F0383	0.609	0.3855	6.67908199999965
At_F0384	0.6716	0.1245	2.02448199999981
At_F0385	0.639	0.391	3.94896399999925
At_F0386	0.4562	0.3874	25.9876279999999
At_F0387	0.6898	0.204	1.60712999999987
At_F0388	0.3757	0.4152	40.6169339999997
At_F0389	0.4734	0.498	31.4816360000004
At_F0390	0.6545	0.2411	3.8237979999999
At_F0391	0.4542	0.4793	22.6453299999994
At_F0392	0.9012	0.0648	0.000199999999949796
At_F0393	0.6496	0.4289	6.69838200000049
At_F0394	0.4906	0.2952	6.01890999999978
At_F0395	0.4482	0.6559	29.5414559999999
At_F0396	0.3297	0.5943	63.851334
At_F0397	0.1947	0.4152	110.627490000001
At_F0398	0.779	0.2972	0.733014000000367
At_F0399	0.9379	0.0603	0.145195999999942
At_F0400	0.7922	0.1321	0.2241140000001
At_F0401	0.797	0.2633	2.73872200000005
At_F0402	0.3219	0.4	36.7705079999996
At_F0403	0.6034	0.2278	4.60802800000056
At_F0404	0.7096	0.1675	2.2389019999996
At_F0405	0.7296	0.1572	1.74106400000028
At_F0406	0.5088	0.3269	20.524316
At_F0407	0.5658	0.3464	13.6735079999999
At_F0408	0.6721	0.1844	1.88976199999979
At_F0409	0.2354	0.6155	99.3942559999996
At_F0410	0.5101	0.3203	11.823476
At_F0411	0.49	0.2522	15.425796
At_F0412	0.7059	0.2365	2.6416879999997
At_F0413	0.4596	0.4489	26.0095179999998
At_F0414	0.4815	0.4644	21.1506479999998
At_F0415	0.4735	0.1587	7.76943000000028
At_F0416	0.8936	0.044	0.39241199999924
At_F0417	0.4039	0.2385	19.1972819999996
At_F0418	0.2183	0.4766	111.9273
At_F0419	0.6954	0.368	1.76784199999997
At_F0420	0.5245	0.5066	20.7459759999992
At_F0421	0.2088	0.417	67.2312359999996
At_F0422	0.4798	0.7601	27.4407179999998
At_F0423	0.6193	0.1021	3.02344600000015
At_F0424	0.5861	0.4191	8.01432999999997
At_F0425	0.6941	0.1131	0.780659999999898
At_F0426	0.5705	0.1851	6.45163000000048
At_F0427	0.6219	0.3531	7.81975799999964
At_F0428	0.7979	0.2476	0.599398000000292
At_F0429	0.2563	0.5234	109.7653
At_F0430	0.4747	0.3979	20.9609120000005
At_F0431	0.4456	0.1303	7.36773799999992
At_F0432	0.5976	0.2756	8.57679800000005
At_F0433	0.5961	0.3597	12.2082780000001
At_F0434	0.6851	0.1872	1.5484779999997
At_F0435	0.5717	0.2523	5.32448999999997
At_F0436	0.9127	0.2482	0.111657999999807
At_F0437	0.3145	0.5614	51.8332279999995
At_F0438	0.6508	0.3386	5.82351999999992
At_F0439	0.4701	0.3991	21.5255180000004
At_F0440	0.8477	0.2219	0.0222100000000864
At_F0441	0.7693	0.1916	0.730199999999968
At_F0442	0.227	0.6399	125.669906
At_F0443	0.1702	0.7055	175.85713
At_F0444	0.5438	0.226	4.68348400000013
At_F0445	0.0613	0.7903	293.634386000001
At_F0446	0.4156	0.5968	24.9913799999999
At_F0447	0.7133	0.2353	3.84398200000032
At_F0448	0.3466	0.3538	39.7584260000003
At_F0449	0.7119	0.2212	3.74684600000001
At_F0450	0.5186	0.3563	5.86983800000007
At_F0451	0.1636	0.3017	185.621918000001
At_F0452	0.6497	0.1003	2.14699599999994
At_F0453	0.4565	0.3146	16.5157720000002
At_F0454	0.7024	0.2858	3.36641799999961
At_F0455	0.7458	0.2769	1.40514200000052
At_F0456	0.821	0.1366	0.630232000000433
At_F0457	0.5263	0.3247	13.1725720000004
At_F0458	0.5346	0.2313	9.74388400000043
At_F0459	0.4059	0.3283	15.824474
At_F0460	0.3317	0.4288	134.678135999999
At_F0461	0.4892	0.4081	5.62454000000002
At_F0462	0.7008	0.3204	2.65203199999996
At_F0463	0.7278	0.2153	2.14538800000037
At_F0464	0.7236	0.1447	1.60202200000003
At_F0465	0.5951	0.2272	4.97934599999917
At_F0466	0.1162	0.773	178.330836
At_F0467	0.2116	0.6545	96.7580779999998
At_F0468	0.1575	0.5912	88.3380300000003
At_F0469	0.2232	0.5632	82.0417299999999
At_F0470	0.6026	0.2826	5.00831199999993
At_F0471	0.7278	0.1915	0.998943999999938
At_F0472	0.4376	0.4216	22.9020580000006
At_F0473	0.6287	0.1086	2.35243200000014
At_F0474	0.1134	0.509	253.123942
At_F0475	0.6593	0.1862	2.33262800000011
At_F0476	0.6585	0.0772	1.6198159999999
At_F0477	0.3354	0.515	50.6750419999998
At_F0478	0.408	0.424	26.04817
At_F0479	0.718	0.3631	3.65530600000011
At_F0480	0.4852	0.457	22.0338119999997
At_F0481	0.3775	0.4313	33.2412080000004
At_F0482	0.1516	0.8692	150.192076
At_F0483	0.6516	0.3011	7.45184400000016
At_F0484	0.6043	0.3001	7.11041599999953
At_F0485	0.1226	0.6081	188.526232
At_F0486	0.5774	0.233	5.85989199999949
At_F0487	0.8642	0.1448	0.2881339999999
At_F0488	0.6442	0.3036	4.76835200000005
At_F0489	0.9977	0.0662	0.722520000000259
At_F0490	0.6702	0.2722	3.88934199999994
At_F0491	0.6885	0.0782	0.667879999999968
At_F0492	0.4126	0.5755	32.1665939999993
At_F0493	0.7124	0.2221	2.15012200000001
At_F0494	0.4812	0.4196	21.9427079999996
At_F0495	0.1411	0.3733	112.429894
At_F0496	0.4154	0.3422	22.0835280000001
At_F0497	0.8272	0.1406	0.159680000000208
At_F0498	0.4463	0.3293	17.7224980000001
At_F0499	0.5546	0.1363	6.2408919999998
At_F0500	0.3169	0.7025	66.7037700000001
At_F0501	0.5629	0.2814	10.7337299999999
At_F0502	0.5779	0.1646	3.58828400000039
At_F0503	0.5647	0.246	8.56306000000041
At_F0504	1.4032	0.04	2.71091999999999
At_F0505	0.2208	0.5015	68.3890120000001
At_F0506	0.5109	0.3118	16.1359220000004
At_F0507	0.6682	0.3603	6.50703200000044
At_F0508	0.1503	0.2706	64.1401700000001
At_F0509	0.2261	0.6129	101.37646
At_F0510	0.2495	0.4162	41.302146
At_F0511	0.7103	0.1301	2.88219600000002
At_F0512	0.6776	0.3657	5.30097800000021
At_F0513	0.5688	0.2987	7.34360800000013
At_F0514	0.1854	0.3173	46.7942959999996
At_F0515	0.3129	0.7362	53.7715180000005
At_F0516	0.1551	0.4181	87.952174
At_F0517	0.5437	0.0337	1.9356499999999
At_F0518	0.478	0.2761	12.1117380000001
At_F0519	1.2106	0.0808	1.79077800000005
At_F0520	0.1802	0.6096	112.432817999999
At_F0521	0.5358	0.2833	9.430026
At_F0522	0.4018	0.6734	44.1345179999998
At_F0523	0.2562	0.9119	37.7825600000001
At_F0524	0.4595	0.3911	12.8374939999999
At_F0525	0.5601	0.4487	6.66914399999996
At_F0526	0.7539	0.1633	1.6586299999999
At_F0527	0.4399	0.3827	14.2023760000002
At_F0528	0.5098	0.4251	19.2706820000003
At_F0529	0.1741	0.5092	169.142514
At_F0530	0.5651	0.3164	7.35986800000001
At_F0531	0.2259	0.3296	44.0160980000001
At_F0532	0.6944	0.1663	3.21410800000012
At_F0533	0.7734	0.317	1.30758800000012
At_F0534	0.4288	0.4428	29.8536279999998
At_F0535	0.6196	0.3462	7.51361799999995
At_F0536	0.5647	0.1471	0.583678000000191
At_F0537	1.1013	0.0958	0.0113780000000361
At_F0538	0.1733	0.5184	84.6364559999997
At_F0539	0.5975	0.295	3.93912199999977
At_F0540	0.6131	0.3281	5.10137399999985
At_F0541	0.1401	0.7394	98.7890700000003
At_F0542	0.1466	0.517	196.922978
At_F0543	0.5673	0.1432	5.16192199999978
At_F0544	0.1	0.6568	146.492082
At_F0545	0.4491	0.4083	21.308352
At_F0546	0.6505	0.1255	2.29335400000036
At_F0547	0.6849	0.2387	4.59576600000037
At_F0548	0.1492	0.4504	121.433142
At_F0549	0.7747	0.2219	2.0404239999998
At_F0550	0.5486	0.2186	11.5635379999994
At_F0551	0.5371	0.464	9.29879199999959
At_F0552	0.548	0.5423	14.5555219999997
At_F0553	0.1776	0.6554	121.715912
At_F0554	0.5771	0.3939	9.15220399999998
At_F0555	0.1363	0.6495	86.868058
At_F0556	0.1151	0.1237	64.5267299999996
At_F0557	0.1412	0.7355	149.129858
At_F0558	0.1817	0.4725	51.0874939999999
At_F0559	0.3731	0.8551	22.9210559999997
At_F0560	0.7169	0.1254	2.17610200000036
At_F0561	0.5814	0.2442	5.42053799999985
At_F0562	0.2558	0.6182	19.352472
At_F0563	0.2495	0.5256	107.93066
At_F0564	0.2543	0.4185	56.3580660000002
At_F0565	0.6283	0.1528	4.31649000000016
At_F0566	0.5384	1.3654	11.6173840000001
At_F0567	0.5325	0.4365	14.8798960000004
At_F0568	0.4238	1.5228	12.321962
At_F0569	0.204	0.5161	80.579616
At_F0570	0.2031	0.6051	170.95028
At_F0571	0.6952	0.2043	3.97939399999996
At_F0572	0.4925	0.371	18.0773320000008
At_F0573	0.6167	0.3221	4.42622200000005
At_F0574	0.4637	0.6663	38.6682060000003
At_F0575	0.1095	0.5807	157.68899
At_F0576	0.5617	0.3583	13.1080320000001
At_F0577	1.133	0.1198	0.589238000000023
At_F0578	0.2712	0.3535	44.6284680000003
At_F0579	0.5699	0.3145	11.0484239999996
At_F0580	0.5133	0.4437	14.463436
At_F0581	0.5569	0.2703	10.0221700000002
At_F0582	0.3991	0.481	16.2904719999997
At_F0583	0.2584	0.4329	62.0781379999999
At_F0584	0.242	0.4934	161.166085999999
At_F0585	0.1059	0.5602	271.064904
At_F0586	0.1429	0.4928	192.142412
At_F0587	0.6009	0.3272	9.48556199999985
At_F0588	0.3131	0.6439	71.989372
At_F0589	0.0829	0.4918	180.405594
At_F0590	0.2793	0.6009	64.5144539999992
At_F0591	0.1125	0.6912	198.931252
At_F0592	0.5016	0.4339	13.0295699999997
At_F0593	0.6899	0.0891	1.91043200000013
At_F0594	0.6899	0.0891	1.91043200000013
At_F0595	0.6899	0.0891	1.91043200000013
At_F0596	0.6311	0.0974	2.95306600000004
At_F0597	0.7872	0.1877	1.92495799999961
At_F0598	0.7217	0.2872	3.10252000000037
At_F0599	0.851	0.1037	1.020082
At_F0600	0.6509	0.1243	2.61135599999943
At_F0601	0.7804	0.3409	0.444628000000193
At_F0602	0.0989	0.4963	159.59816
At_F0603	0.6899	0.0891	1.91043200000013
At_F0604	0.3959	0.3528	48.1678280000006
At_F0605	0.6096	0.3717	9.45517999999993
At_F0606	0.4425	0.2691	17.4839119999997
At_F0607	1.3447	0.0185	1.75931000000037
At_F0608	0.5519	0.4066	15.7642679999999
At_F0609	0.4166	0.4376	30.5964139999996
At_F0610	0.4096	0.213	16.9990720000001
At_F0611	0.6024	0.3288	7.91816600000038
At_F0612	0.4692	0.5446	22.3052820000003
At_F0613	0.129	0.701	199.196814
At_F0614	0.6122	0.3268	3.40249799999992
At_F0615	0.1899	0.5202	101.742636
At_F0616	0.1271	0.845	179.798659999999
At_F0617	0.7563	0.06	0.64603599999964
At_F0618	0.6417	0.1482	3.58113999999978
At_F0619	0.3139	0.5248	48.6435919999999
At_F0620	0.1532	0.4486	105.567419999999
At_F0621	0.5253	0.0631	1.92417399999977
At_F0622	0.7604	0.2058	2.46609600000011
At_F0623	0.308	0.3744	38.6804340000008
At_F0624	0.7993	0.1954	1.76200199999994
At_F0625	0.5431	0.3258	12.9803219999994
At_F0626	0.0651	0.5043	247.499392
At_F0627	0.241	0.5567	55.2456700000002
At_F0628	0.09	0.389	167.75112
At_F0629	0.2063	0.6192	102.086922
At_F0630	0.5974	0.1371	3.3406359999999
At_F0631	0.6761	0.1225	3.03767800000014
At_F0632	0.5577	0.236	6.82224000000042
At_F0633	0.4767	0.2936	11.1208540000002
At_F0634	0.2719	0.584	64.2903799999995
At_F0635	0.6953	0.1203	1.85235000000011
At_F0636	0.8787	0.1354	0.160112000000481
At_F0637	0.5611	0.2165	4.42307200000005
At_F0638	0.3753	0.3667	25.4513000000006
At_F0639	0.5695	0.389	6.25685599999997
At_F0640	0.1917	0.5914	115.020088
At_F0641	0.3651	0.5351	63.5961200000002
At_F0642	0.6086	0.3291	3.09531399999969
At_F0643	0.4437	0.2012	21.6922720000002
At_F0644	0.6251	0.2814	4.53225399999974
At_F0645	1.0768	0.0692	0.114268000000266
At_F0646	0.1746	0.0811	11.6098659999998
At_F0647	0.235	0.5164	74.768822
At_F0648	0.9042	0.11	0.117887999999766
At_F0649	0.1808	0.4679	122.350032
At_F0650	0.1822	0.6712	127.089854
At_F0651	0.146	0.1963	42.3861579999998
At_F0652	0.638	0.2517	5.79044199999953
At_F0653	0.1044	0.623	171.401264
At_F0654	0.6403	0.2535	8.65296800000033
At_F0655	0.819	0.4681	0.829103999999916
At_F0656	0.2735	0.3966	52.051966
[truncated: 8,598 more rows]
